# Supplementary material for: Ydj1 interaction at nucleotide-binding-domain of yeast Ssa1 impacts Hsp90 collaboration and client maturation
Source: PLoS Genet. 2022 Nov 9;18(11):e1010442. doi: 10.1371/journal.pgen.1010442 (PMC9645627; doi:10.1371/journal.pgen.1010442)
Supplement: S1 Excel sheet — (XLSX) [file pgen.1010442.s014.xlsx]

## Sheet: Protein ID overview
Protein FDR Confidence: Combined	Accession	Gene Name	Description	Coverage [%]	# Peptides	# PSMs	# Unique Peptides	MW [kDa]	Abundances Ssa1-T175N sup 0hr, 1	Abundances Ssa1-T175N sup 0hr, 2	Abundances Ssa1-T175N sup 0hr, 3	Abundances Ssa1-T175N sup 10 hrs, 1	Abundances Ssa1-T175N sup 10 hrs, 2	Abundances Ssa1-T175N sup 10 hrs, 3
High	P10963	PCK1	Phosphoenolpyruvate carboxykinase (ATP) OS=Saccharomyces cerevisiae (strain ATCC 204508 / S288c) OX=559292 GN=PCK1 PE=1 SV=2	8	3	3	3	60.9	912.1	903.9	195.4	250.2	234.4	160.3
High	P15705	STI1	Heat shock protein STI1 OS=Saccharomyces cerevisiae (strain ATCC 204508 / S288c) OX=559292 GN=STI1 PE=1 SV=1	48	27	71	27	66.2	12808.4	14502.3	12396.3	4341.4	4436.9	2972.3
High	A6ZRW6	MLS1	Malate synthase 1 OS=Saccharomyces cerevisiae (strain YJM789) OX=307796 GN=MLS1 PE=3 SV=1	4	3	3	2	62.8	760.7	769.7	242.1	213.5	332.6	279
High	P19073	CDC42	Cell division control protein 42 OS=Saccharomyces cerevisiae (strain ATCC 204508 / S288c) OX=559292 GN=CDC42 PE=1 SV=2	6	1	1	1	21.3	145.5	145.1	160.2	63.6	75	46.7
High	Q12462	PEX11	Peroxisomal membrane protein PMP27 OS=Saccharomyces cerevisiae (strain ATCC 204508 / S288c) OX=559292 GN=PEX11 PE=1 SV=2	13	3	5	3	26.9	2669.6	2678.2	2918.5	1372	1214.3	1095.1
High	P16892	FUS3	Mitogen-activated protein kinase FUS3 OS=Saccharomyces cerevisiae (strain ATCC 204508 / S288c) OX=559292 GN=FUS3 PE=1 SV=2	7	1	1	1	40.7	186.4	192.2	196	107.5	91.6	94.5
High	P11986	INO1	Inositol-3-phosphate synthase OS=Saccharomyces cerevisiae (strain ATCC 204508 / S288c) OX=559292 GN=INO1 PE=1 SV=3	29	12	29	12	59.6	5302.5	5358.2	4422.7	2470.8	2788.1	2196.3
High	P28240	ICL1	Isocitrate lyase OS=Saccharomyces cerevisiae (strain ATCC 204508 / S288c) OX=559292 GN=ICL1 PE=1 SV=1	19	9	13	9	62.4	2222.2	2372.4	924.5	1120.1	1193.4	898.9
High	P41939	IDP2	Isocitrate dehydrogenase [NADP] cytoplasmic OS=Saccharomyces cerevisiae (strain ATCC 204508 / S288c) OX=559292 GN=IDP2 PE=1 SV=2	11	4	6	3	46.5	700.3	725.4	256.2	278	366.9	271.1
High	P08465	MET2	Homoserine O-acetyltransferase OS=Saccharomyces cerevisiae (strain ATCC 204508 / S288c) OX=559292 GN=MET2 PE=1 SV=2	2	1	1	1	53.6	220.2	196.1	187	99.6	111.9	95.1
High	P39692	MET10	Sulfite reductase [NADPH] flavoprotein component OS=Saccharomyces cerevisiae (strain ATCC 204508 / S288c) OX=559292 GN=MET10 PE=1 SV=2	12	11	14	11	114.8	5231.3	4513.6	4724.7	2486.9	2461	2405.7
High	P07143	CYT1	Cytochrome c1, heme protein, mitochondrial OS=Saccharomyces cerevisiae (strain ATCC 204508 / S288c) OX=559292 GN=CYT1 PE=1 SV=1	23	4	4	4	34	1634.1	1382.7	1841.8	845.9	737.2	690.9
High	P43682	SFT1	Protein transport protein SFT1 OS=Saccharomyces cerevisiae (strain ATCC 204508 / S288c) OX=559292 GN=SFT1 PE=1 SV=1	20	2	2	2	11	45.3	44	45.9	24.2	22.6	28.7
High	P01094	PAI3	Protease A inhibitor 3 OS=Saccharomyces cerevisiae (strain ATCC 204508 / S288c) OX=559292 GN=PAI3 PE=1 SV=1	13	1	1	1	7.7	100.9	92	97.6	54.3	38.4	77.5
High	P00410	COX2	Cytochrome c oxidase subunit 2 OS=Saccharomyces cerevisiae (strain ATCC 204508 / S288c) OX=559292 GN=COX2 PE=1 SV=1	7	1	2	1	28.5	234.9	227.4	268.3	148.7	123.1	137.7
Medium	P53685	HST1	NAD-dependent protein deacetylase HST1 OS=Saccharomyces cerevisiae (strain ATCC 204508 / S288c) OX=559292 GN=HST1 PE=1 SV=1	3	1	1	1	57.7	76	55.9	65.2	36	36.3	35.6
High	P09368	PUT1	Proline dehydrogenase, mitochondrial OS=Saccharomyces cerevisiae (strain ATCC 204508 / S288c) OX=559292 GN=PUT1 PE=1 SV=2	2	1	1	1	53.2	273	247.4	260.7	149.7	151.4	118.1
High	P47818	CCC1	Protein CCC1 OS=Saccharomyces cerevisiae (strain ATCC 204508 / S288c) OX=559292 GN=CCC1 PE=1 SV=1	3	1	1	1	34.2	349.7	315.6	364.9	213.7	172	201.2
High	P15992	HSP26	Heat shock protein 26 OS=Saccharomyces cerevisiae (strain ATCC 204508 / S288c) OX=559292 GN=HSP26 PE=1 SV=3	54	9	26	9	23.9	5720.7	4659.8	3897.8	2801.6	2585.5	2522.2
High	P21965	MCK1	Protein kinase MCK1 OS=Saccharomyces cerevisiae (strain ATCC 204508 / S288c) OX=559292 GN=MCK1 PE=1 SV=1	14	4	5	4	43.1	338.8	349	343.8	217.3	175.2	191.1
High	P04840	POR1	Mitochondrial outer membrane protein porin 1 OS=Saccharomyces cerevisiae (strain ATCC 204508 / S288c) OX=559292 GN=POR1 PE=1 SV=4	43	11	29	11	30.4	4938.3	4577.5	5524.7	2933.6	2563.2	2490.3
High	Q02608	MRPS16	37S ribosomal protein S16, mitochondrial OS=Saccharomyces cerevisiae (strain ATCC 204508 / S288c) OX=559292 GN=MRPS16 PE=1 SV=1	17	1	1	1	13.6	366	408.2	372.4	221.9	229	194.8
High	P04449	RPL24A	60S ribosomal protein L24-A OS=Saccharomyces cerevisiae (strain ATCC 204508 / S288c) OX=559292 GN=RPL24A PE=1 SV=1	26	4	12	2	17.6	837	825.1	780.1	531.4	462.8	434.9
High	P38711	RPS27B	40S ribosomal protein S27-B OS=Saccharomyces cerevisiae (strain ATCC 204508 / S288c) OX=559292 GN=RPS27B PE=1 SV=1	46	4	16	4	8.9	1006.3	1062.9	1106.8	787.4	598.7	610.2
Medium	P39009	DUN1	DNA damage response protein kinase DUN1 OS=Saccharomyces cerevisiae (strain ATCC 204508 / S288c) OX=559292 GN=DUN1 PE=1 SV=1	2	1	1	1	58.6	28.4	28.9	32.8	22.6	16.3	16.3
High	P36004	KKQ8	Probable serine/threonine-protein kinase KKQ8 OS=Saccharomyces cerevisiae (strain ATCC 204508 / S288c) OX=559292 GN=KKQ8 PE=1 SV=2	3	2	2	2	82.5	95.1	81.8	87.8	50.9	50.7	49.6
High	P54005	DIA1	Protein DIA1 OS=Saccharomyces cerevisiae (strain ATCC 204508 / S288c) OX=559292 GN=DIA1 PE=1 SV=1	2	1	1	1	38.7	126.2	134.5	130.9	95.6	76.4	69.3
High	P32796	CAT2	Carnitine O-acetyltransferase, mitochondrial OS=Saccharomyces cerevisiae (strain ATCC 204508 / S288c) OX=559292 GN=CAT2 PE=1 SV=2	3	2	2	2	77.2	387.1	359.9	219.6	194.9	205.2	195.2
High	Q03860	TVP15	Golgi apparatus membrane protein TVP15 OS=Saccharomyces cerevisiae (strain ATCC 204508 / S288c) OX=559292 GN=TVP15 PE=1 SV=1	14	1	1	1	15.9	608.2	539.6	581.3	355	308.2	311.2
High	P00546	CDC28	Cyclin-dependent kinase 1 OS=Saccharomyces cerevisiae (strain ATCC 204508 / S288c) OX=559292 GN=CDC28 PE=1 SV=1	28	7	7	5	34	542.4	546.1	536.7	322	313.7	275.2
High	A6ZLF4	SDS24	Protein SDS24 OS=Saccharomyces cerevisiae (strain YJM789) OX=307796 GN=SDS24 PE=3 SV=1	6	3	3	3	57.2	738.1	645	612.2	417	370.6	382.8
High	P43568	CAK1	Serine/threonine-protein kinase CAK1 OS=Saccharomyces cerevisiae (strain ATCC 204508 / S288c) OX=559292 GN=CAK1 PE=1 SV=1	6	1	1	1	42.2	224.7	206.7	192.8	130.2	79	111.7
High	P00128	QCR7	Cytochrome b-c1 complex subunit 7, mitochondrial OS=Saccharomyces cerevisiae (strain ATCC 204508 / S288c) OX=559292 GN=QCR7 PE=1 SV=2	13	1	1	1	14.6	408.3	334.9	442.6	252.7	194	233
High	P47169	MET5	Sulfite reductase [NADPH] subunit beta OS=Saccharomyces cerevisiae (strain ATCC 204508 / S288c) OX=559292 GN=MET5 PE=1 SV=1	9	12	17	11	161.1	2825.3	2440.3	2459.7	1488.4	1448.7	1425.6
High	P32604	FBP26	Fructose-2,6-bisphosphatase OS=Saccharomyces cerevisiae (strain ATCC 204508 / S288c) OX=559292 GN=FBP26 PE=1 SV=2	13	3	5	3	52.6	1021.4	969.8	905.3	592.5	548.6	536.6
High	P00401	COX1	Cytochrome c oxidase subunit 1 OS=Saccharomyces cerevisiae (strain ATCC 204508 / S288c) OX=559292 GN=COX1 PE=1 SV=2	3	1	1	1	58.8	156.4	135.1	189.6	101	79	72.6
Medium	P53290	GTR2	GTP-binding protein GTR2 OS=Saccharomyces cerevisiae (strain ATCC 204508 / S288c) OX=559292 GN=GTR2 PE=1 SV=1	2	1	1	1	38.6	441.8	408.6	401	259.2	226.1	246.9
High	Q08969	GRE1	Protein GRE1 OS=Saccharomyces cerevisiae (strain ATCC 204508 / S288c) OX=559292 GN=GRE1 PE=1 SV=1	29	3	4	3	19	1706.8	1495.3	1310	983.3	880.3	872.4
High	P08536	MET3	Sulfate adenylyltransferase OS=Saccharomyces cerevisiae (strain ATCC 204508 / S288c) OX=559292 GN=MET3 PE=1 SV=2	21	10	11	10	57.7	3074.4	2891.8	2977.2	1821.2	1712.9	1736.4
High	P04037	COX4	Cytochrome c oxidase subunit 4, mitochondrial OS=Saccharomyces cerevisiae (strain ATCC 204508 / S288c) OX=559292 GN=COX4 PE=1 SV=1	39	4	5	4	17.1	1933.7	1834.7	2009.4	1148.1	1053.5	1218.4
High	P38355	YBR287W	Uncharacterized transporter YBR287W OS=Saccharomyces cerevisiae (strain ATCC 204508 / S288c) OX=559292 GN=YBR287W PE=1 SV=1	6	1	1	1	47.5	428	436.6	439.7	287.3	259.6	233
High	P07259	URA2	Protein URA2 OS=Saccharomyces cerevisiae (strain ATCC 204508 / S288c) OX=559292 GN=URA2 PE=1 SV=5	49	89	286	86	244.9	57956.7	60659.3	60790.9	37664.4	36203.4	35394.1
High	P09457	ATP5	ATP synthase subunit 5, mitochondrial OS=Saccharomyces cerevisiae (strain ATCC 204508 / S288c) OX=559292 GN=ATP5 PE=1 SV=1	46	8	10	8	22.8	3125.8	2952.9	3528.4	2034.5	1766.1	2068.3
High	P18411	FUN14	Protein FUN14 OS=Saccharomyces cerevisiae (strain ATCC 204508 / S288c) OX=559292 GN=FUN14 PE=1 SV=3	10	1	1	1	22	78.1	57.2	78.5	46.9	35.5	41.2
High	Q12104	SWT1	Transcriptional protein SWT1 OS=Saccharomyces cerevisiae (strain ATCC 204508 / S288c) OX=559292 GN=SWT1 PE=1 SV=1	3	1	1	1	52.3	42.3	35.9	36.4	25.6	34.1	20.1
High	P23292	YCK2	Casein kinase I homolog 2 OS=Saccharomyces cerevisiae (strain ATCC 204508 / S288c) OX=559292 GN=YCK2 PE=1 SV=1	14	6	7	5	62	245.5	229.3	238.2	154.6	138.8	142.9
High	P49167	RPL38	60S ribosomal protein L38 OS=Saccharomyces cerevisiae (strain ATCC 204508 / S288c) OX=559292 GN=RPL38 PE=1 SV=1	41	3	16	3	8.8	4945.8	4865.8	4795.4	3277.3	2661.1	2905.5
High	Q08732	HRK1	Serine/threonine-protein kinase HRK1 OS=Saccharomyces cerevisiae (strain ATCC 204508 / S288c) OX=559292 GN=HRK1 PE=1 SV=1	5	4	4	4	85.6	354.3	326.4	348	229.1	193.8	210.9
High	P38892	CRG1	Probable S-adenosylmethionine-dependent methyltransferase CRG1 OS=Saccharomyces cerevisiae (strain ATCC 204508 / S288c) OX=559292 GN=CRG1 PE=1 SV=1	13	4	5	4	33.8	113.6	103.5	83	65	63	63.7
High	P0CX41	RPL23A	60S ribosomal protein L23-A OS=Saccharomyces cerevisiae (strain ATCC 204508 / S288c) OX=559292 GN=RPL23A PE=1 SV=1	36	5	13	5	14.5	4193.4	3996.2	4138.9	2686.6	2432.4	2382.4
High	P38768	PIH1	Protein interacting with Hsp90 1 OS=Saccharomyces cerevisiae (strain ATCC 204508 / S288c) OX=559292 GN=PIH1 PE=1 SV=1	6	1	1	1	39.5	368.7	342.9	368.9	228.9	209.8	219.8
High	Q02196	MET14	Adenylyl-sulfate kinase OS=Saccharomyces cerevisiae (strain ATCC 204508 / S288c) OX=559292 GN=MET14 PE=1 SV=1	10	2	2	2	23	765.3	614.1	585.4	412.7	390.9	358.2
High	Q03254	FCP1	RNA polymerase II subunit A C-terminal domain phosphatase OS=Saccharomyces cerevisiae (strain ATCC 204508 / S288c) OX=559292 GN=FCP1 PE=1 SV=1	2	1	1	1	83.4	281.8	318.6	247.1	172.7	181.2	230.8
High	A6ZXN8	NUR1	Nuclear rim protein 1 OS=Saccharomyces cerevisiae (strain YJM789) OX=307796 GN=NUR1 PE=3 SV=1	4	1	1	1	56.8	58.1	49.7	54	46.2	24.9	33.1
High	P32563	VPH1	V-type proton ATPase subunit a, vacuolar isoform OS=Saccharomyces cerevisiae (strain ATCC 204508 / S288c) OX=559292 GN=VPH1 PE=1 SV=3	16	11	13	11	95.5	2517.2	2245.8	2454.2	1542.5	1489.1	1375.5
High	P32793	YSC84	Protein YSC84 OS=Saccharomyces cerevisiae (strain ATCC 204508 / S288c) OX=559292 GN=YSC84 PE=1 SV=2	5	2	2	1	50.9	77.9	69.8	80.2	41.9	43.2	49.2
High	Q12123	DCS2	Inactive diphosphatase DCS2 OS=Saccharomyces cerevisiae (strain ATCC 204508 / S288c) OX=559292 GN=DCS2 PE=1 SV=3	24	8	10	8	40.9	1978.4	1582	1562.7	1060.7	971.1	972.3
High	Q00772	SLT2	Mitogen-activated protein kinase SLT2/MPK1 OS=Saccharomyces cerevisiae (strain ATCC 204508 / S288c) OX=559292 GN=SLT2 PE=1 SV=2	11	5	5	5	55.6	701.6	645.2	590.3	431.1	380.9	381.7
High	A6ZY20	PST1	Cell wall mannoprotein PST1 OS=Saccharomyces cerevisiae (strain YJM789) OX=307796 GN=PST1 PE=3 SV=1	11	4	5	4	45.8	332.2	320.8	303.9	199.7	197.2	190.7
High	Q12335	PST2	Protoplast secreted protein 2 OS=Saccharomyces cerevisiae (strain ATCC 204508 / S288c) OX=559292 GN=PST2 PE=1 SV=1	47	6	14	5	21	2173.5	2160.2	2239.1	1427.3	1328	1289.7
High	P53073	EMC4	ER membrane protein complex subunit 4 OS=Saccharomyces cerevisiae (strain ATCC 204508 / S288c) OX=559292 GN=EMC4 PE=1 SV=1	5	1	2	1	21.4	187.9	193.4	207.7	133.1	115.9	127.8
High	Q06137	YLR345W	Putative 6-phosphofructo-2-kinase/fructose-2,6-bisphosphatase YLR345W OS=Saccharomyces cerevisiae (strain ATCC 204508 / S288c) OX=559292 GN=YLR345W PE=1 SV=1	4	1	1	1	58.3	367.4	315.2	276.4	226.4	179.2	204.3
High	P06244	TPK1	cAMP-dependent protein kinase type 1 OS=Saccharomyces cerevisiae (strain ATCC 204508 / S288c) OX=559292 GN=TPK1 PE=1 SV=3	7	3	5	2	46	240.1	220.2	195	148.1	119.9	142.7
High	P24000	RPL24B	60S ribosomal protein L24-B OS=Saccharomyces cerevisiae (strain ATCC 204508 / S288c) OX=559292 GN=RPL24B PE=1 SV=1	26	4	13	2	17.5	1156.2	1086.5	1028.1	744.2	651.7	635.5
High	P22289	QCR9	Cytochrome b-c1 complex subunit 9, mitochondrial OS=Saccharomyces cerevisiae (strain ATCC 204508 / S288c) OX=559292 GN=QCR9 PE=1 SV=2	27	2	3	2	7.5	478.9	411.5	537.9	301.4	254.4	229.9
High	P53270	YGR117C	Uncharacterized protein YGR117C OS=Saccharomyces cerevisiae (strain ATCC 204508 / S288c) OX=559292 GN=YGR117C PE=1 SV=1	6	2	2	2	53.4	717.4	752.4	710.5	493.1	465.6	427.4
High	P31374	PSK1	Serine/threonine-protein kinase PSK1 OS=Saccharomyces cerevisiae (strain ATCC 204508 / S288c) OX=559292 GN=PSK1 PE=1 SV=2	1	2	3	1	152.2	373.8	334.7	301.3	231.6	199.8	225.8
High	Q05521	DPP1	Diacylglycerol pyrophosphate phosphatase 1 OS=Saccharomyces cerevisiae (strain ATCC 204508 / S288c) OX=559292 GN=DPP1 PE=1 SV=1	8	2	2	2	33.5	776.3	741.1	812.2	501.7	460.5	447.3
High	P50861	RIB4	6,7-dimethyl-8-ribityllumazine synthase OS=Saccharomyces cerevisiae (strain ATCC 204508 / S288c) OX=559292 GN=RIB4 PE=1 SV=2	28	3	12	3	18.5	4139.3	4569.3	4631.2	2643.8	2853.4	2702.5
High	Q8TGU7	YBR126W-A	Uncharacterized protein YBR126W-A OS=Saccharomyces cerevisiae (strain ATCC 204508 / S288c) OX=559292 GN=YBR126W-A PE=4 SV=1	15	1	1	1	7.8	418.4	382.9	432.7	281.9	239.3	243.8
High	P38300	MBA1	Inner membrane mitoribosome receptor MBA1, mitochondrial OS=Saccharomyces cerevisiae (strain ATCC 204508 / S288c) OX=559292 GN=MBA1 PE=1 SV=1	3	1	1	1	31.8	183.2	163.3	202.6	135	102.2	101.7
High	Q12125	GET4	Golgi to ER traffic protein 4 OS=Saccharomyces cerevisiae (strain ATCC 204508 / S288c) OX=559292 GN=GET4 PE=1 SV=1	8	2	2	2	36.3	254.2	219.3	261	159	140.8	145.4
High	P40502	AIM19	Altered inheritance of mitochondria protein 19, mitochondrial OS=Saccharomyces cerevisiae (strain ATCC 204508 / S288c) OX=559292 GN=AIM19 PE=1 SV=1	4	1	1	1	16.9	461.8	403.7	542.1	290	260.2	252.3
High	P53108	YIP5	Protein YIP5 OS=Saccharomyces cerevisiae (strain ATCC 204508 / S288c) OX=559292 GN=YIP5 PE=1 SV=1	9	1	1	1	34.8	395.5	372.8	379.6	239.3	241.8	238.8
High	P32485	HOG1	Mitogen-activated protein kinase HOG1 OS=Saccharomyces cerevisiae (strain ATCC 204508 / S288c) OX=559292 GN=HOG1 PE=1 SV=2	9	3	4	3	48.8	663.7	609.1	559.4	385.1	411.8	352.6
High	P33329	PPZ2	Serine/threonine-protein phosphatase PP-Z2 OS=Saccharomyces cerevisiae (strain ATCC 204508 / S288c) OX=559292 GN=PPZ2 PE=1 SV=4	2	1	1	1	78.4	33.3	32.7	31.1	17.7	20.6	25.8
High	P07248	ADR1	Regulatory protein ADR1 OS=Saccharomyces cerevisiae (strain ATCC 204508 / S288c) OX=559292 GN=ADR1 PE=1 SV=2	2	3	4	3	150.8	1071.1	990.5	1012.4	689	621.6	638.8
High	P02381	VAR1	Ribosomal protein VAR1, mitochondrial OS=Saccharomyces cerevisiae (strain ATCC 204508 / S288c) OX=559292 GN=VAR1 PE=1 SV=3	5	2	2	2	47.1	33.6	33.5	30	20.8	21.2	26.5
High	A6ZPP2	IML2	Inclusion body clearance protein IML2 OS=Saccharomyces cerevisiae (strain YJM789) OX=307796 GN=IML2 PE=3 SV=1	6	3	3	3	82.5	187.8	188.6	187.9	118.9	103	125.3
High	P40086	COX15	Cytochrome c oxidase assembly protein COX15 OS=Saccharomyces cerevisiae (strain ATCC 204508 / S288c) OX=559292 GN=COX15 PE=3 SV=1	2	1	2	1	54.6	291	238.5	337.4	200.6	151.1	153.6
High	Q12403	ERP3	Protein ERP3 OS=Saccharomyces cerevisiae (strain ATCC 204508 / S288c) OX=559292 GN=ERP3 PE=1 SV=1	8	1	1	1	26.5	192.6	156.2	192.1	122.7	114.8	103.2
High	P38206	RFT1	Oligosaccharide translocation protein RFT1 OS=Saccharomyces cerevisiae (strain ATCC 204508 / S288c) OX=559292 GN=RFT1 PE=1 SV=1	4	1	1	1	66.2	128.3	121.9	138.3	98.2	77.8	69.3
High	P38429	SAP30	Transcriptional regulatory protein SAP30 OS=Saccharomyces cerevisiae (strain ATCC 204508 / S288c) OX=559292 GN=SAP30 PE=1 SV=2	6	1	1	1	23	281	276.5	265.9	179.5	160.6	176
High	Q06151	DCS1	m7GpppX diphosphatase OS=Saccharomyces cerevisiae (strain ATCC 204508 / S288c) OX=559292 GN=DCS1 PE=1 SV=1	23	7	10	7	40.7	1915.2	1815.5	1703.5	1223.5	1070.7	1145.8
High	B3LJN9	AIM41	Altered inheritance of mitochondria protein 41, mitochondrial OS=Saccharomyces cerevisiae (strain RM11-1a) OX=285006 GN=AIM41 PE=3 SV=1	30	5	7	5	21.2	483.8	484.3	459.9	334.2	293.4	294
High	Q04201	CUE4	CUE domain-containing protein CUE4 OS=Saccharomyces cerevisiae (strain ATCC 204508 / S288c) OX=559292 GN=CUE4 PE=1 SV=1	24	1	1	1	12.9	186.4	161.5	196.5	119.3	116.8	122.6
High	Q01519	COX12	Cytochrome c oxidase subunit 12, mitochondrial OS=Saccharomyces cerevisiae (strain ATCC 204508 / S288c) OX=559292 GN=COX12 PE=1 SV=2	31	2	2	2	9.8	421.2	406	395	269.9	192.9	254.3
High	B3LLJ2	RPS1B	40S ribosomal protein S1-B OS=Saccharomyces cerevisiae (strain RM11-1a) OX=285006 GN=RPS1B PE=3 SV=1	58	15	58	3	28.8	2440.6	2424.6	2432.9	1689	1525.4	1559.8
High	Q12402	YOP1	Protein YOP1 OS=Saccharomyces cerevisiae (strain ATCC 204508 / S288c) OX=559292 GN=YOP1 PE=1 SV=3	17	4	6	4	20.3	315	310.6	355.1	209.7	199.2	222.1
High	Q07451	YET3	Endoplasmic reticulum transmembrane protein 3 OS=Saccharomyces cerevisiae (strain ATCC 204508 / S288c) OX=559292 GN=YET3 PE=1 SV=1	15	3	4	3	22.9	1577.3	1436	1665.7	1039.2	922.4	898.1
High	P33324	YKL091C	CRAL-TRIO domain-containing protein YKL091C OS=Saccharomyces cerevisiae (strain ATCC 204508 / S288c) OX=559292 GN=YKL091C PE=1 SV=2	12	4	5	3	36.1	506.6	533.4	441.9	340.3	336.9	284.3
High	Q06494	YPR127W	Putative pyridoxal reductase OS=Saccharomyces cerevisiae (strain ATCC 204508 / S288c) OX=559292 GN=YPR127W PE=1 SV=1	21	7	10	7	38.6	2190.8	2096.6	2113.8	1545.7	1351.4	1338.7
High	Q12270	RBD2	Rhomboid protein 2 OS=Saccharomyces cerevisiae (strain ATCC 204508 / S288c) OX=559292 GN=RBD2 PE=1 SV=1	9	3	4	3	29.5	1000.1	1010.5	1056.9	659.1	652.5	593.3
High	Q12497	FMP16	Protein FMP16, mitochondrial OS=Saccharomyces cerevisiae (strain ATCC 204508 / S288c) OX=559292 GN=FMP16 PE=1 SV=1	20	2	3	2	10.8	598.1	446.5	469.4	325.1	293.1	303.1
High	P38911	FPR3	FK506-binding nuclear protein OS=Saccharomyces cerevisiae (strain ATCC 204508 / S288c) OX=559292 GN=FPR3 PE=1 SV=2	22	7	9	6	46.5	967.1	1040.2	1097.2	704.3	672.3	643.7
High	Q12443	RTN2	Reticulon-like protein 2 OS=Saccharomyces cerevisiae (strain ATCC 204508 / S288c) OX=559292 GN=RTN2 PE=1 SV=1	19	6	6	6	44.3	955.6	843	791.4	588.5	561.8	511.8
High	P32337	PSE1	Importin subunit beta-3 OS=Saccharomyces cerevisiae (strain ATCC 204508 / S288c) OX=559292 GN=PSE1 PE=1 SV=2	7	5	7	5	121	2016.6	1632.3	1648.2	1393.8	1056.9	1023.4
High	P46957	POL31	DNA polymerase delta small subunit OS=Saccharomyces cerevisiae (strain ATCC 204508 / S288c) OX=559292 GN=POL31 PE=1 SV=1	4	2	2	2	55.3	263.7	246.1	248.4	174.3	159.4	149.5
High	P22133	MDH2	Malate dehydrogenase, cytoplasmic OS=Saccharomyces cerevisiae (strain ATCC 204508 / S288c) OX=559292 GN=MDH2 PE=1 SV=2	17	6	10	6	40.7	1465.6	1455.2	1352.9	950.5	941.3	905.3
High	P40471	AYR1	NADPH-dependent 1-acyldihydroxyacetone phosphate reductase OS=Saccharomyces cerevisiae (strain ATCC 204508 / S288c) OX=559292 GN=AYR1 PE=1 SV=1	16	5	6	5	32.8	1031.3	922.2	971.7	681.9	599.9	622.6
High	Q08004	BUD20	Bud site selection protein 20 OS=Saccharomyces cerevisiae (strain ATCC 204508 / S288c) OX=559292 GN=BUD20 PE=1 SV=1	11	1	1	1	18.5	79.7	88.9	90.2	65.6	57.8	58.5
High	Q02805	ROD1	Protein ROD1 OS=Saccharomyces cerevisiae (strain ATCC 204508 / S288c) OX=559292 GN=ROD1 PE=1 SV=1	6	3	3	3	92.3	462.9	410.8	440.4	301.3	249.6	305.4
High	P21576	VPS1	Vacuolar protein sorting-associated protein 1 OS=Saccharomyces cerevisiae (strain ATCC 204508 / S288c) OX=559292 GN=VPS1 PE=1 SV=2	21	14	19	14	78.7	3411.3	3309.7	3402.9	2265.9	2157.4	2208.3
High	P53915	NRK1	Nicotinamide riboside kinase OS=Saccharomyces cerevisiae (strain ATCC 204508 / S288c) OX=559292 GN=NRK1 PE=1 SV=1	3	1	1	1	27.7	171.1	172.1	174	116.6	112.2	110
High	P23255	TAF2	Transcription initiation factor TFIID subunit 2 OS=Saccharomyces cerevisiae (strain ATCC 204508 / S288c) OX=559292 GN=TAF2 PE=1 SV=3	4	5	5	5	161.4	337.8	320	329.4	224.2	209.2	212.6
High	P36139	PET10	Protein PET10 OS=Saccharomyces cerevisiae (strain ATCC 204508 / S288c) OX=559292 GN=PET10 PE=1 SV=3	17	4	4	4	31.2	303.9	280.2	310.2	207.4	183.2	191.7
High	P53174	PRM8	Pheromone-regulated membrane protein 8 OS=Saccharomyces cerevisiae (strain ATCC 204508 / S288c) OX=559292 GN=PRM8 PE=1 SV=1	16	3	3	3	27.2	560.1	505.5	523.4	366.3	339.4	329.6
High	Q02979	GDE1	Glycerophosphocholine phosphodiesterase GDE1 OS=Saccharomyces cerevisiae (strain ATCC 204508 / S288c) OX=559292 GN=GDE1 PE=1 SV=1	2	2	2	2	137.9	192.7	171.1	184.1	123.4	111.9	122.8
High	P32191	GUT2	Glycerol-3-phosphate dehydrogenase, mitochondrial OS=Saccharomyces cerevisiae (strain ATCC 204508 / S288c) OX=559292 GN=GUT2 PE=1 SV=2	6	4	4	4	72.3	271.2	257.6	283.3	177.5	165.1	199.8
High	Q12504	RKM4	Ribosomal lysine N-methyltransferase 4 OS=Saccharomyces cerevisiae (strain ATCC 204508 / S288c) OX=559292 GN=RKM4 PE=1 SV=1	1	1	1	1	57.3	51.7	57	52.4	38.5	36.3	34.3
High	P12688	YPK1	Serine/threonine-protein kinase YPK1 OS=Saccharomyces cerevisiae (strain ATCC 204508 / S288c) OX=559292 GN=YPK1 PE=1 SV=2	15	7	8	6	76.4	1015.1	987.8	1067.9	665.9	656	617
High	P29056	BRF1	Transcription factor IIIB 70 kDa subunit OS=Saccharomyces cerevisiae (strain ATCC 204508 / S288c) OX=559292 GN=BRF1 PE=1 SV=1	5	1	1	1	66.9	145.7	153.5	141.6	109.1	90.7	93.1
High	P16664	RGP1	Guanine nucleotide exchange factor subunit RGP1 OS=Saccharomyces cerevisiae (strain ATCC 204508 / S288c) OX=559292 GN=RGP1 PE=1 SV=2	1	1	2	1	75.3	408.7	412.3	432.6	299.6	265.6	284.3
High	P05453	SUP35	Eukaryotic peptide chain release factor GTP-binding subunit OS=Saccharomyces cerevisiae (strain ATCC 204508 / S288c) OX=559292 GN=SUP35 PE=1 SV=1	12	9	12	9	76.5	2974.6	2928.6	2932.6	2064.4	1925.3	1805.9
High	P24583	PKC1	Protein kinase C-like 1 OS=Saccharomyces cerevisiae (strain ATCC 204508 / S288c) OX=559292 GN=PKC1 PE=1 SV=3	8	7	9	7	131.4	2685.2	2591.5	2629.5	1765.3	1720.3	1637.1
High	P25559	DCC1	Sister chromatid cohesion protein DCC1 OS=Saccharomyces cerevisiae (strain ATCC 204508 / S288c) OX=559292 GN=DCC1 PE=1 SV=2	2	1	1	1	44	205.4	182.8	196.3	132.9	120.2	140.2
High	P00360	TDH1	Glyceraldehyde-3-phosphate dehydrogenase 1 OS=Saccharomyces cerevisiae (strain ATCC 204508 / S288c) OX=559292 GN=TDH1 PE=1 SV=3	61	19	135	9	35.7	5664.6	5241.7	4991.9	3812.8	3449.3	3194.8
High	P38694	MSC7	Putative aldehyde dehydrogenase-like protein YHR039C OS=Saccharomyces cerevisiae (strain ATCC 204508 / S288c) OX=559292 GN=MSC7 PE=1 SV=1	3	2	2	2	71.3	219.4	212.2	237.2	149	140	118.7
Medium	A6ZZW1	BYE1	Transcription factor BYE1 OS=Saccharomyces cerevisiae (strain YJM789) OX=307796 GN=BYE1 PE=3 SV=1	1	1	1	1	67.9	320.2	316.1	355.8	247.3	208.6	226.6
High	P13259	PCT1	Choline-phosphate cytidylyltransferase OS=Saccharomyces cerevisiae (strain ATCC 204508 / S288c) OX=559292 GN=PCT1 PE=1 SV=2	4	2	4	2	49.4	187.8	166.6	206.2	124.8	110.2	123.2
High	P43556	RGD2	Rho-GTPase-activating protein RGD2 OS=Saccharomyces cerevisiae (strain ATCC 204508 / S288c) OX=559292 GN=RGD2 PE=1 SV=1	3	2	2	2	82.2	375.3	340.2	361.5	248.4	226.4	228.3
High	P06197	PIS1	CDP-diacylglycerol--inositol 3-phosphatidyltransferase OS=Saccharomyces cerevisiae (strain ATCC 204508 / S288c) OX=559292 GN=PIS1 PE=1 SV=1	8	2	2	2	24.8	473.8	479.2	527.9	350.5	318	305.2
High	Q05934	VID22	Vacuolar import and degradation protein 22 OS=Saccharomyces cerevisiae (strain ATCC 204508 / S288c) OX=559292 GN=VID22 PE=1 SV=1	5	3	3	3	102.4	410.6	416.3	427.5	301.3	262.7	283.7
High	P38121	POL12	DNA polymerase alpha subunit B OS=Saccharomyces cerevisiae (strain ATCC 204508 / S288c) OX=559292 GN=POL12 PE=1 SV=1	4	2	3	2	78.7	631.5	611.3	638.4	433.4	405.8	411.9
High	Q03441	RMD1	Sporulation protein RMD1 OS=Saccharomyces cerevisiae (strain ATCC 204508 / S288c) OX=559292 GN=RMD1 PE=1 SV=1	2	1	1	1	49.9	232	191.7	239.7	154	150	137.3
High	A6ZRW8	SCY_4679	Uncharacterized vacuolar membrane protein SCY_4679 OS=Saccharomyces cerevisiae (strain YJM789) OX=307796 GN=SCY_4679 PE=3 SV=1	8	3	3	3	74.1	357.9	276.1	319.2	237.7	185.2	209.1
High	P23641	MIR1	Mitochondrial phosphate carrier protein OS=Saccharomyces cerevisiae (strain ATCC 204508 / S288c) OX=559292 GN=MIR1 PE=1 SV=1	17	4	6	4	32.8	1297.1	1191	1554.1	862.6	793.9	798.8
High	Q3E841	YNR034W-A	Uncharacterized protein YNR034W-A OS=Saccharomyces cerevisiae (strain ATCC 204508 / S288c) OX=559292 GN=YNR034W-A PE=1 SV=1	48	4	5	4	10.8	849.2	766.3	652.3	530.5	510.3	478.7
High	P38932	VPS45	Vacuolar protein sorting-associated protein 45 OS=Saccharomyces cerevisiae (strain ATCC 204508 / S288c) OX=559292 GN=VPS45 PE=1 SV=2	6	4	5	4	67	446.6	446.9	453.6	302.7	297.6	286.6
High	P06115	CTT1	Catalase T OS=Saccharomyces cerevisiae (strain ATCC 204508 / S288c) OX=559292 GN=CTT1 PE=1 SV=3	9	4	4	4	64.5	310.4	282.3	270.8	192.5	188.3	180.7
High	Q12285	MDY2	Ubiquitin-like protein MDY2 OS=Saccharomyces cerevisiae (strain ATCC 204508 / S288c) OX=559292 GN=MDY2 PE=1 SV=1	5	1	2	1	23.7	346.9	276.9	333	231.6	214.9	206.8
High	P53201	SWC4	SWR1-complex protein 4 OS=Saccharomyces cerevisiae (strain ATCC 204508 / S288c) OX=559292 GN=SWC4 PE=1 SV=1	3	1	1	1	55.2	381.2	328.4	369.2	255	242.4	228.7
High	P50896	PSP1	Protein PSP1 OS=Saccharomyces cerevisiae (strain ATCC 204508 / S288c) OX=559292 GN=PSP1 PE=1 SV=2	2	1	1	1	95.3	70.6	60.6	58.7	38.3	40.9	39.3
High	P53721	RCF2	Respiratory supercomplex factor 2, mitochondrial OS=Saccharomyces cerevisiae (strain ATCC 204508 / S288c) OX=559292 GN=RCF2 PE=1 SV=1	9	2	2	2	25.3	275.2	252.5	335	184.3	185.7	175.1
High	P38427	TSL1	Trehalose synthase complex regulatory subunit TSL1 OS=Saccharomyces cerevisiae (strain ATCC 204508 / S288c) OX=559292 GN=TSL1 PE=1 SV=1	24	22	31	20	122.9	4258.1	3855.2	3516.5	2855.2	2463	2729
Medium	Q08960	TYW1	S-adenosyl-L-methionine-dependent tRNA 4-demethylwyosine synthase OS=Saccharomyces cerevisiae (strain ATCC 204508 / S288c) OX=559292 GN=TYW1 PE=1 SV=1	1	1	1	1	89.7	164.8	171.6	178.7	122.7	115.1	113.3
High	P32190	GUT1	Glycerol kinase OS=Saccharomyces cerevisiae (strain ATCC 204508 / S288c) OX=559292 GN=GUT1 PE=3 SV=1	3	2	3	2	79.8	514.4	494.2	470.7	341.4	332	321.8
High	P33339	TFC4	Transcription factor tau 131 kDa subunit OS=Saccharomyces cerevisiae (strain ATCC 204508 / S288c) OX=559292 GN=TFC4 PE=1 SV=1	2	2	2	2	120.2	523.8	461.9	462.9	340.3	366.3	311
High	Q12452	ERG27	3-keto-steroid reductase OS=Saccharomyces cerevisiae (strain ATCC 204508 / S288c) OX=559292 GN=ERG27 PE=1 SV=1	3	1	1	1	39.7	45.4	48.6	47.3	45.1	31.2	31.8
High	P08678	CYR1	Adenylate cyclase OS=Saccharomyces cerevisiae (strain ATCC 204508 / S288c) OX=559292 GN=CYR1 PE=1 SV=2	0	1	1	1	227.7	186	188	173.5	110.9	132.5	116.8
High	A6ZS37	COG6	Conserved oligomeric Golgi complex subunit 6 OS=Saccharomyces cerevisiae (strain YJM789) OX=307796 GN=COG6 PE=3 SV=1	3	1	1	1	96.9	91.8	93	95.7	66.8	62.7	55.6
High	B3RHV0	RPS1A	40S ribosomal protein S1-A OS=Saccharomyces cerevisiae (strain RM11-1a) OX=285006 GN=RPS1A PE=3 SV=1	58	15	54	3	28.7	3034.6	3169.3	3069	2280.6	2023.4	2072.2
High	P32564	SCM4	Protein SCM4 OS=Saccharomyces cerevisiae (strain ATCC 204508 / S288c) OX=559292 GN=SCM4 PE=1 SV=1	4	1	1	1	20.1	280.1	196.8	245.6	189.5	146.8	140.4
High	P16622	HEM15	Ferrochelatase, mitochondrial OS=Saccharomyces cerevisiae (strain ATCC 204508 / S288c) OX=559292 GN=HEM15 PE=1 SV=1	10	3	4	3	44.6	116.4	122.2	121.1	83.3	82.7	76.9
High	B3LRI4	RGI1	Respiratory growth induced protein 1 OS=Saccharomyces cerevisiae (strain RM11-1a) OX=285006 GN=RGI1 PE=3 SV=1	8	1	1	1	19	103.1	106.5	81.1	65.2	72.1	56
High	P36059	NNR2	ATP-dependent (S)-NAD(P)H-hydrate dehydratase OS=Saccharomyces cerevisiae (strain ATCC 204508 / S288c) OX=559292 GN=NNR2 PE=1 SV=1	11	4	7	4	37.3	723.1	704.2	626	510.3	477.1	422.1
High	Q12321	MED1	Mediator of RNA polymerase II transcription subunit 1 OS=Saccharomyces cerevisiae (strain ATCC 204508 / S288c) OX=559292 GN=MED1 PE=1 SV=1	1	1	1	1	64.2	368.4	366.3	398.1	256.7	233.5	270.1
High	Q03496	TRM732	tRNA (cytidine(32)-2'-O)-methyltransferase non-catalytic subunit TRM732 OS=Saccharomyces cerevisiae (strain ATCC 204508 / S288c) OX=559292 GN=TRM732 PE=1 SV=1	2	3	3	3	163.5	286.2	296.5	299.8	211.9	201.2	196.9
High	P22007	RAM1	Protein farnesyltransferase subunit beta OS=Saccharomyces cerevisiae (strain ATCC 204508 / S288c) OX=559292 GN=RAM1 PE=1 SV=2	2	1	1	1	48.2	111.1	101.8	109.7	84	68.1	74.4
High	B3LN00	SCRG_02811	Very-long-chain 3-oxoacyl-CoA reductase OS=Saccharomyces cerevisiae (strain RM11-1a) OX=285006 GN=SCRG_02811 PE=3 SV=1	10	3	3	3	38.7	601.1	537.2	587.2	432.7	364.6	367.3
High	P31688	TPS2	Trehalose-phosphatase OS=Saccharomyces cerevisiae (strain ATCC 204508 / S288c) OX=559292 GN=TPS2 PE=1 SV=3	21	17	25	17	102.9	3447.9	3238.4	2971.1	2344	2018	2199.2
High	P05747	RPL29	60S ribosomal protein L29 OS=Saccharomyces cerevisiae (strain ATCC 204508 / S288c) OX=559292 GN=RPL29 PE=1 SV=3	15	1	8	1	6.7	80.9	68.2	57.3	55	37.2	40.5
High	P23369	MRPL25	54S ribosomal protein L25, mitochondrial OS=Saccharomyces cerevisiae (strain ATCC 204508 / S288c) OX=559292 GN=MRPL25 PE=1 SV=2	6	1	1	1	18.6	53.6	66.3	60.8	45.7	44.6	41.4
High	P32908	SMC1	Structural maintenance of chromosomes protein 1 OS=Saccharomyces cerevisiae (strain ATCC 204508 / S288c) OX=559292 GN=SMC1 PE=1 SV=1	5	6	7	6	141.2	973.4	934.5	937.7	674.7	630.2	637.9
High	Q04013	YHM2	Citrate/oxoglutarate carrier protein OS=Saccharomyces cerevisiae (strain ATCC 204508 / S288c) OX=559292 GN=YHM2 PE=1 SV=1	12	4	4	4	34.2	52.6	71.1	94.5	39	48.4	38.5
High	Q12199	TIP41	Type 2A phosphatase activator TIP41 OS=Saccharomyces cerevisiae (strain ATCC 204508 / S288c) OX=559292 GN=TIP41 PE=1 SV=1	4	2	2	2	41	71.6	83.1	80.8	61.3	53.8	55
High	Q03786	YDR248C	Probable gluconokinase OS=Saccharomyces cerevisiae (strain ATCC 204508 / S288c) OX=559292 GN=YDR248C PE=1 SV=1	18	4	4	4	22.2	127	144.9	137.7	99.4	98.7	71.1
High	Q06336	GGA1	ADP-ribosylation factor-binding protein GGA1 OS=Saccharomyces cerevisiae (strain ATCC 204508 / S288c) OX=559292 GN=GGA1 PE=1 SV=1	8	3	5	3	62.3	781.6	765.5	796	597.3	522.3	536.6
High	Q00776	APM1	AP-1 complex subunit mu-1-I OS=Saccharomyces cerevisiae (strain ATCC 204508 / S288c) OX=559292 GN=APM1 PE=1 SV=2	3	1	1	1	53.8	38.3	37.5	40	27.9	23.5	27.3
High	P21373	UTR1	NAD(+) kinase OS=Saccharomyces cerevisiae (strain ATCC 204508 / S288c) OX=559292 GN=UTR1 PE=1 SV=2	5	3	3	3	59.4	380.7	343	335.2	252.4	234.1	269.4
High	Q04792	GAD1	Glutamate decarboxylase OS=Saccharomyces cerevisiae (strain ATCC 204508 / S288c) OX=559292 GN=GAD1 PE=1 SV=1	20	10	16	10	65.9	5152	5200.2	4767	3517.9	3430.6	3412.4
High	P46682	APL6	AP-3 complex subunit beta OS=Saccharomyces cerevisiae (strain ATCC 204508 / S288c) OX=559292 GN=APL6 PE=1 SV=2	3	3	3	3	91.6	230.4	216.7	220.1	170.3	148	136.3
High	Q99247	DUF1	DUB-associated factor 1 OS=Saccharomyces cerevisiae (strain ATCC 204508 / S288c) OX=559292 GN=DUF1 PE=1 SV=1	2	2	2	2	125.3	140	109.6	134.6	95.6	83.3	83.5
High	Q06405	ATP17	ATP synthase subunit f, mitochondrial OS=Saccharomyces cerevisiae (strain ATCC 204508 / S288c) OX=559292 GN=ATP17 PE=1 SV=1	29	3	4	3	11.3	421.5	373.9	447.7	288.4	268.2	276.1
High	P54837	ERV25	Endoplasmic reticulum vesicle protein 25 OS=Saccharomyces cerevisiae (strain ATCC 204508 / S288c) OX=559292 GN=ERV25 PE=1 SV=1	33	6	8	6	24.1	1914.2	1779.2	1978.2	1312	1271.9	1145.8
High	P40986	CDC1	Cell division control protein 1 OS=Saccharomyces cerevisiae (strain ATCC 204508 / S288c) OX=559292 GN=CDC1 PE=1 SV=2	8	2	2	2	57.1	241.7	219.9	255.5	170	150.8	168.9
High	Q00055	GPD1	Glycerol-3-phosphate dehydrogenase [NAD(+)] 1 OS=Saccharomyces cerevisiae (strain ATCC 204508 / S288c) OX=559292 GN=GPD1 PE=1 SV=4	23	9	21	8	42.8	2063.6	1823	1839.4	1386.1	1251	1287.9
High	P31381	FUN26	Nucleoside transporter FUN26 OS=Saccharomyces cerevisiae (strain ATCC 204508 / S288c) OX=559292 GN=FUN26 PE=1 SV=1	1	1	1	1	58.3	227.9	218.9	248.4	160.8	150.3	140
High	Q05359	ERP1	Protein ERP1 OS=Saccharomyces cerevisiae (strain ATCC 204508 / S288c) OX=559292 GN=ERP1 PE=1 SV=1	21	5	5	5	24.7	1211.9	1104.9	1245.2	832	805.6	770.1
High	P53275	YGR127W	Uncharacterized protein YGR127W OS=Saccharomyces cerevisiae (strain ATCC 204508 / S288c) OX=559292 GN=YGR127W PE=1 SV=1	3	1	1	1	35.7	253.1	234.7	239	171	161.1	172.3
High	P36083	YKL075C	Uncharacterized protein YKL075C OS=Saccharomyces cerevisiae (strain ATCC 204508 / S288c) OX=559292 GN=YKL075C PE=1 SV=1	2	1	1	1	52.1	133.8	115.3	128.2	91.9	78.7	89.7
High	Q06211	MMS1	E3 ubiquitin-protein ligase linker protein MMS1 OS=Saccharomyces cerevisiae (strain ATCC 204508 / S288c) OX=559292 GN=MMS1 PE=1 SV=1	2	2	2	2	161.1	342.1	318.9	297.6	239.5	218.9	203.5
High	P0C2H8	RPL31A	60S ribosomal protein L31-A OS=Saccharomyces cerevisiae (strain ATCC 204508 / S288c) OX=559292 GN=RPL31A PE=1 SV=1	47	6	15	1	12.9	62.1	53.1	52.4	36.4	41.8	36
High	Q04781	RKR1	E3 ubiquitin-protein ligase listerin OS=Saccharomyces cerevisiae (strain ATCC 204508 / S288c) OX=559292 GN=RKR1 PE=1 SV=1	3	4	5	4	180.1	1594.4	1591.1	1507.5	1113.9	1041.8	1035.2
High	Q12204	YOR022C	Probable phospholipase YOR022C, mitochondrial OS=Saccharomyces cerevisiae (strain ATCC 204508 / S288c) OX=559292 GN=YOR022C PE=1 SV=1	5	3	4	3	81.7	324.3	309.4	333.3	250.4	212.6	218.2
High	P13382	POL1	DNA polymerase alpha catalytic subunit A OS=Saccharomyces cerevisiae (strain ATCC 204508 / S288c) OX=559292 GN=POL1 PE=1 SV=2	6	6	6	6	166.7	1047	1023.6	939.1	720	674.6	659.2
High	P43535	GCN20	Protein GCN20 OS=Saccharomyces cerevisiae (strain ATCC 204508 / S288c) OX=559292 GN=GCN20 PE=1 SV=1	8	6	7	6	85	1400.6	1244.8	1302.6	946.2	915.8	897.2
High	P48563	MON2	Protein MON2 OS=Saccharomyces cerevisiae (strain ATCC 204508 / S288c) OX=559292 GN=MON2 PE=1 SV=1	3	5	5	5	186.7	215.2	186.5	224.8	151.7	128.5	150.3
High	P31383	TPD3	Protein phosphatase PP2A regulatory subunit A OS=Saccharomyces cerevisiae (strain ATCC 204508 / S288c) OX=559292 GN=TPD3 PE=1 SV=3	10	6	7	6	70.9	1967.4	1952.6	1871.3	1313	1346.3	1358.2
High	Q12363	WTM1	Transcriptional modulator WTM1 OS=Saccharomyces cerevisiae (strain ATCC 204508 / S288c) OX=559292 GN=WTM1 PE=1 SV=1	26	9	20	9	48.4	3959.1	3833	3741.8	2732.1	2578.9	2632.4
High	Q04214	TY1B-MR1	Transposon Ty1-MR1 Gag-Pol polyprotein OS=Saccharomyces cerevisiae (strain ATCC 204508 / S288c) OX=559292 GN=TY1B-MR1 PE=1 SV=2	15	23	33	16	198.8	4162.7	4113.9	4510.6	3020.6	2840.8	2801.7
High	Q06538	CSC1	Calcium permeable stress-gated cation channel 1 OS=Saccharomyces cerevisiae (strain ATCC 204508 / S288c) OX=559292 GN=CSC1 PE=1 SV=1	6	3	3	3	89.3	168.4	159.6	178	130.6	110.2	109.4
High	P39960	BEM2	GTPase-activating protein BEM2/IPL2 OS=Saccharomyces cerevisiae (strain ATCC 204508 / S288c) OX=559292 GN=BEM2 PE=1 SV=1	1	2	2	2	245.3	179.9	148.7	174.7	124.3	125.6	105.7
High	Q12094	TSR3	18S rRNA aminocarboxypropyltransferase OS=Saccharomyces cerevisiae (strain ATCC 204508 / S288c) OX=559292 GN=TSR3 PE=1 SV=1	3	1	1	1	35.7	318.1	307.9	308	219.9	205.5	218.6
High	P38707	DED81	Asparagine--tRNA ligase, cytoplasmic OS=Saccharomyces cerevisiae (strain ATCC 204508 / S288c) OX=559292 GN=DED81 PE=1 SV=1	32	15	26	15	62.2	4243.4	4190.7	4126.5	2935.8	3087.5	2554.2
High	Q99382	ENV10	SRP-independent targeting protein 2 OS=Saccharomyces cerevisiae (strain ATCC 204508 / S288c) OX=559292 GN=ENV10 PE=1 SV=1	4	1	1	1	20.7	106	85.5	96.3	73.4	68.7	65.6
High	P40515	FIS1	Mitochondrial fission 1 protein OS=Saccharomyces cerevisiae (strain ATCC 204508 / S288c) OX=559292 GN=FIS1 PE=1 SV=1	12	2	3	2	17.7	185.8	169.4	197.6	135.6	117.3	114.8
High	P35725	YKL063C	Uncharacterized protein YKL063C OS=Saccharomyces cerevisiae (strain ATCC 204508 / S288c) OX=559292 GN=YKL063C PE=1 SV=1	7	1	1	1	19	403.8	382.9	427.1	312.9	265	296.1
High	P32502	GCD7	Translation initiation factor eIF-2B subunit beta OS=Saccharomyces cerevisiae (strain ATCC 204508 / S288c) OX=559292 GN=GCD7 PE=1 SV=1	3	1	1	1	42.5	196.3	199.7	222.9	128.4	154.3	154.7
High	P32472	FPR2	Peptidyl-prolyl cis-trans isomerase FPR2 OS=Saccharomyces cerevisiae (strain ATCC 204508 / S288c) OX=559292 GN=FPR2 PE=1 SV=1	9	1	1	1	14.5	97.3	101.3	84.6	67.5	43.5	76.1
High	P54861	DNM1	Dynamin-related protein DNM1 OS=Saccharomyces cerevisiae (strain ATCC 204508 / S288c) OX=559292 GN=DNM1 PE=1 SV=1	18	12	13	12	84.9	1749.1	1668.1	1714.3	1248.9	1136.8	1191.3
High	A6ZTG5	AGP1	General amino acid permease AGP1 OS=Saccharomyces cerevisiae (strain YJM789) OX=307796 GN=AGP1 PE=3 SV=1	6	2	2	2	69.7	373.8	353.7	432.9	283.7	245.8	268.8
High	Q12060	HFI1	Transcriptional coactivator HFI1/ADA1 OS=Saccharomyces cerevisiae (strain ATCC 204508 / S288c) OX=559292 GN=HFI1 PE=1 SV=1	3	1	1	1	54.4	219.7	205	247.5	156.2	142.5	131.5
High	P34226	SKT5	Protein SKT5 OS=Saccharomyces cerevisiae (strain ATCC 204508 / S288c) OX=559292 GN=SKT5 PE=1 SV=1	1	1	1	1	77	462.6	497.6	576	419.8	346	378.4
High	P39939	RPS26B	40S ribosomal protein S26-B OS=Saccharomyces cerevisiae (strain ATCC 204508 / S288c) OX=559292 GN=RPS26B PE=1 SV=1	39	5	18	1	13.4	336.8	365.8	329.4	250.2	237.8	229.1
High	P38217	KAP104	Importin subunit beta-2 OS=Saccharomyces cerevisiae (strain ATCC 204508 / S288c) OX=559292 GN=KAP104 PE=1 SV=1	2	2	2	2	103.6	429.7	474.9	470.2	329.2	316.5	327.1
High	P25340	ERG4	Delta(24(24(1)))-sterol reductase OS=Saccharomyces cerevisiae (strain ATCC 204508 / S288c) OX=559292 GN=ERG4 PE=1 SV=2	3	2	2	2	56	389.5	359.1	419.3	271	272.5	249.2
High	P04817	CAN1	Arginine permease CAN1 OS=Saccharomyces cerevisiae (strain ATCC 204508 / S288c) OX=559292 GN=CAN1 PE=1 SV=2	6	2	3	2	65.7	503.9	588.7	573.7	411.8	409.8	366.8
High	P29547	CAM1	Elongation factor 1-gamma 1 OS=Saccharomyces cerevisiae (strain ATCC 204508 / S288c) OX=559292 GN=CAM1 PE=1 SV=2	33	11	19	10	47.1	3128.9	3089	2996.4	2178.3	2287.6	1925.4
High	P25367	RNQ1	[PIN+] prion protein RNQ1 OS=Saccharomyces cerevisiae (strain ATCC 204508 / S288c) OX=559292 GN=RNQ1 PE=1 SV=2	9	3	6	3	42.6	438.9	377.9	407.4	305.7	313.1	278.1
High	P30624	FAA1	Long-chain-fatty-acid--CoA ligase 1 OS=Saccharomyces cerevisiae (strain ATCC 204508 / S288c) OX=559292 GN=FAA1 PE=1 SV=1	24	15	19	13	77.8	4573.1	4397	4487.1	3186.1	3182.2	2930.2
High	P14743	NMT1	Glycylpeptide N-tetradecanoyltransferase OS=Saccharomyces cerevisiae (strain ATCC 204508 / S288c) OX=559292 GN=NMT1 PE=1 SV=1	11	4	4	4	52.8	166	164.4	138.6	115.7	113.6	122
High	Q12198	YLL058W	Putative cystathionine gamma-synthase YLL058W OS=Saccharomyces cerevisiae (strain ATCC 204508 / S288c) OX=559292 GN=YLL058W PE=1 SV=1	1	1	1	1	64.2	34.7	32.4	32	24.2	8	26.7
High	P42839	VNX1	Low affinity vacuolar monovalent cation/H(+) antiporter OS=Saccharomyces cerevisiae (strain ATCC 204508 / S288c) OX=559292 GN=VNX1 PE=1 SV=1	2	1	1	1	102.4	690.6	571.3	605.9	448.5	455.6	422.5
High	P43585	VTC2	Vacuolar transporter chaperone 2 OS=Saccharomyces cerevisiae (strain ATCC 204508 / S288c) OX=559292 GN=VTC2 PE=1 SV=1	4	4	4	4	95.4	125.3	113.4	132.1	87.4	85.6	91.8
High	P40582	GTT1	Glutathione S-transferase 1 OS=Saccharomyces cerevisiae (strain ATCC 204508 / S288c) OX=559292 GN=GTT1 PE=1 SV=1	20	4	5	4	26.8	672.7	644.8	666.6	487.9	445.3	465.3
High	Q05541	NSE3	Non-structural maintenance of chromosome element 3 OS=Saccharomyces cerevisiae (strain ATCC 204508 / S288c) OX=559292 GN=NSE3 PE=1 SV=1	9	2	2	2	33.9	439.6	432.5	437.1	310.9	295.1	305.2
High	A6ZYG1	COQ4	Ubiquinone biosynthesis protein COQ4, mitochondrial OS=Saccharomyces cerevisiae (strain YJM789) OX=307796 GN=COQ4 PE=3 SV=1	5	2	3	2	38.6	362.9	350.9	329.9	253.4	222.7	238.2
Medium	Q08817	SOG2	Leucine-rich repeat-containing protein SOG2 OS=Saccharomyces cerevisiae (strain ATCC 204508 / S288c) OX=559292 GN=SOG2 PE=1 SV=1	4	1	1	1	87.3	285.7	322.5	302.6	185	225.2	216.1
High	P81449	TIM11	ATP synthase subunit e, mitochondrial OS=Saccharomyces cerevisiae (strain ATCC 204508 / S288c) OX=559292 GN=TIM11 PE=1 SV=2	39	3	3	3	10.9	1229.6	1192.4	1460.1	865.8	832.8	890.4
High	A6ZYX9	SCY_1267	Succinate dehydrogenase assembly factor 1, mitochondrial OS=Saccharomyces cerevisiae (strain YJM789) OX=307796 GN=SCY_1267 PE=3 SV=1	29	2	2	2	9.3	296.4	302.5	277.8	207.2	176	205.1
High	P39927	PTI1	Protein PTI1 OS=Saccharomyces cerevisiae (strain ATCC 204508 / S288c) OX=559292 GN=PTI1 PE=1 SV=2	3	1	1	1	47	392.5	422.2	425.5	306.1	253.9	297.6
High	P40210	SIP5	Protein SIP5 OS=Saccharomyces cerevisiae (strain ATCC 204508 / S288c) OX=559292 GN=SIP5 PE=1 SV=1	5	2	3	2	55.8	615.7	506.4	585	430.6	360.9	397.4
High	A6ZR36	AIM9	Altered inheritance of mitochondria protein 9, mitochondrial OS=Saccharomyces cerevisiae (strain YJM789) OX=307796 GN=AIM9 PE=3 SV=1	17	10	12	10	72.3	3293.9	3359.6	3203.5	2369.2	2274.7	2242.4
High	P14306	TFS1	Carboxypeptidase Y inhibitor OS=Saccharomyces cerevisiae (strain ATCC 204508 / S288c) OX=559292 GN=TFS1 PE=1 SV=2	35	4	6	4	24.3	793.9	759.6	667	571.5	457.6	466.9
High	P52871	SBH2	Protein transport protein SBH2 OS=Saccharomyces cerevisiae (strain ATCC 204508 / S288c) OX=559292 GN=SBH2 PE=1 SV=1	23	2	2	2	9.6	205.7	181.9	210.9	144	127.6	128.2
High	P30822	CRM1	Exportin-1 OS=Saccharomyces cerevisiae (strain ATCC 204508 / S288c) OX=559292 GN=CRM1 PE=1 SV=1	11	10	12	10	124	1468.5	1494.3	1505.3	1028.8	1045.8	1056.9
High	P36000	APL2	AP-1 complex subunit beta-1 OS=Saccharomyces cerevisiae (strain ATCC 204508 / S288c) OX=559292 GN=APL2 PE=1 SV=1	3	2	2	2	81.8	334.6	329.4	335.7	234.5	223.2	244.2
High	P27614	CPS1	Carboxypeptidase S OS=Saccharomyces cerevisiae (strain ATCC 204508 / S288c) OX=559292 GN=CPS1 PE=1 SV=2	9	5	6	5	64.6	728.6	685.8	642.9	511	482.2	439
High	C7GIQ7	OCA5	Oxidant-induced cell-cycle arrest protein 5 OS=Saccharomyces cerevisiae (strain JAY291) OX=574961 GN=OCA5 PE=3 SV=1	5	4	5	4	77.7	799	715.1	750.5	568	474.8	526.5
High	Q07688	YPD1	Phosphorelay intermediate protein YPD1 OS=Saccharomyces cerevisiae (strain ATCC 204508 / S288c) OX=559292 GN=YPD1 PE=1 SV=1	14	2	2	2	19.2	476.3	500.8	482.2	353.7	342	338.9
High	P40364	MPM1	Mitochondrial peculiar membrane protein 1 OS=Saccharomyces cerevisiae (strain ATCC 204508 / S288c) OX=559292 GN=MPM1 PE=1 SV=1	33	7	10	7	28.5	683.9	663.7	671.5	480.7	453.1	498.6
High	P12754	GCD2	Translation initiation factor eIF-2B subunit delta OS=Saccharomyces cerevisiae (strain ATCC 204508 / S288c) OX=559292 GN=GCD2 PE=1 SV=1	9	5	8	5	70.8	957.2	980.9	977	745.8	690.3	687.4
High	P35723	YET1	Endoplasmic reticulum transmembrane protein 1 OS=Saccharomyces cerevisiae (strain ATCC 204508 / S288c) OX=559292 GN=YET1 PE=1 SV=2	26	5	7	5	23.4	764.7	669.7	753.1	551.1	471.4	485.5
High	P50276	MUP1	High-affinity methionine permease OS=Saccharomyces cerevisiae (strain ATCC 204508 / S288c) OX=559292 GN=MUP1 PE=1 SV=1	10	2	2	2	63.2	363.9	337.1	363.7	258.6	224.7	256
High	Q06508	LOA1	Lysophosphatidic acid:oleoyl-CoA acyltransferase 1 OS=Saccharomyces cerevisiae (strain ATCC 204508 / S288c) OX=559292 GN=LOA1 PE=1 SV=1	7	2	2	2	33.8	480.8	471.6	505.5	386	332	321.8
High	P48439	OST3	Dolichyl-diphosphooligosaccharide--protein glycosyltransferase subunit 3 OS=Saccharomyces cerevisiae (strain ATCC 204508 / S288c) OX=559292 GN=OST3 PE=1 SV=1	3	1	1	1	39.5	187.2	171.1	196.5	131.8	133.1	118.1
High	Q06668	OMS1	Methyltransferase OMS1, mitochondrial OS=Saccharomyces cerevisiae (strain ATCC 204508 / S288c) OX=559292 GN=OMS1 PE=1 SV=1	3	1	1	1	55.6	199.4	187.3	237.1	166.6	131.9	146.6
High	P15790	CKA1	Casein kinase II subunit alpha OS=Saccharomyces cerevisiae (strain ATCC 204508 / S288c) OX=559292 GN=CKA1 PE=1 SV=1	14	6	7	6	44.6	1817.7	1880.2	1820.9	1274	1383.5	1283.5
High	P46985	MNN11	Probable alpha-1,6-mannosyltransferase MNN11 OS=Saccharomyces cerevisiae (strain ATCC 204508 / S288c) OX=559292 GN=MNN11 PE=1 SV=2	10	3	3	3	47.8	540	537.6	617	416.1	379.2	400.1
High	P28625	YIM1	Protein YIM1 OS=Saccharomyces cerevisiae (strain ATCC 204508 / S288c) OX=559292 GN=YIM1 PE=1 SV=2	6	1	1	1	41.6	85.3	72.9	74.7	60.2	47.2	53.1
High	P05626	ATP4	ATP synthase subunit 4, mitochondrial OS=Saccharomyces cerevisiae (strain ATCC 204508 / S288c) OX=559292 GN=ATP4 PE=1 SV=2	28	6	7	6	26.9	1630.7	1461.2	1767.3	1193.8	1031.7	1027.5
High	P32844	SEC6	Exocyst complex component SEC6 OS=Saccharomyces cerevisiae (strain ATCC 204508 / S288c) OX=559292 GN=SEC6 PE=1 SV=2	2	2	2	2	93.4	762.8	717.4	745.4	540.4	506.6	472.1
High	P53199	ERG26	Sterol-4-alpha-carboxylate 3-dehydrogenase, decarboxylating OS=Saccharomyces cerevisiae (strain ATCC 204508 / S288c) OX=559292 GN=ERG26 PE=1 SV=1	7	2	4	2	38.7	134.2	129.2	140	105.3	91.3	93.1
High	P48365	GYP7	GTPase-activating protein GYP7 OS=Saccharomyces cerevisiae (strain ATCC 204508 / S288c) OX=559292 GN=GYP7 PE=1 SV=1	6	4	6	4	87.3	933.9	886.8	965	666.5	626.5	631.5
High	P40579	YIR035C	Uncharacterized oxidoreductase YIR035C OS=Saccharomyces cerevisiae (strain ATCC 204508 / S288c) OX=559292 GN=YIR035C PE=1 SV=1	23	4	5	4	27.5	618.9	545.4	521.7	437.7	375.2	423.5
High	Q12207	NCE102	Non-classical export protein 2 OS=Saccharomyces cerevisiae (strain ATCC 204508 / S288c) OX=559292 GN=NCE102 PE=1 SV=1	12	2	2	2	19	250.1	221.5	285.6	177	167.1	169.8
High	B3LMZ5	EXO5	Exonuclease V, mitochondrial OS=Saccharomyces cerevisiae (strain RM11-1a) OX=285006 GN=EXO5 PE=3 SV=1	1	1	1	1	67.5	219.4	243.5	223.1	195.9	172	158
High	P17898	CPT1	Cholinephosphotransferase 1 OS=Saccharomyces cerevisiae (strain ATCC 204508 / S288c) OX=559292 GN=CPT1 PE=1 SV=3	3	1	2	1	44.8	789.8	819.2	960.9	575.8	580.1	521.1
High	P32610	VMA8	V-type proton ATPase subunit D OS=Saccharomyces cerevisiae (strain ATCC 204508 / S288c) OX=559292 GN=VMA8 PE=1 SV=1	25	5	8	5	29.2	981.6	846.7	962.2	689.2	657.4	681.6
High	P41810	SEC26	Coatomer subunit beta OS=Saccharomyces cerevisiae (strain ATCC 204508 / S288c) OX=559292 GN=SEC26 PE=1 SV=2	13	11	14	11	109	3481.2	3218.7	3154.7	2447.3	2366	2235.4
High	P33891	TIP20	Protein transport protein TIP20 OS=Saccharomyces cerevisiae (strain ATCC 204508 / S288c) OX=559292 GN=TIP20 PE=1 SV=1	3	1	1	1	81.1	452.9	431	495.9	321	325.4	324.9
High	P01097	INH1	ATPase inhibitor, mitochondrial OS=Saccharomyces cerevisiae (strain ATCC 204508 / S288c) OX=559292 GN=INH1 PE=1 SV=2	21	2	2	2	9.9	272	272.5	369.2	192.7	193.5	212
High	Q12028	APL4	AP-1 complex subunit gamma-1 OS=Saccharomyces cerevisiae (strain ATCC 204508 / S288c) OX=559292 GN=APL4 PE=1 SV=1	6	5	5	5	93.6	532.2	481.7	517	353.7	351.2	367.5
High	P53128	MET13	Methylenetetrahydrofolate reductase 2 OS=Saccharomyces cerevisiae (strain ATCC 204508 / S288c) OX=559292 GN=MET13 PE=1 SV=2	6	4	5	4	68.5	1734.4	1858.2	1807.3	1320.7	1321.1	1226.4
High	P53729	YNR029C	Uncharacterized protein YNR029C OS=Saccharomyces cerevisiae (strain ATCC 204508 / S288c) OX=559292 GN=YNR029C PE=1 SV=1	10	3	5	3	48.1	262.8	235.4	240.5	179.6	178	171
High	P39938	RPS26A	40S ribosomal protein S26-A OS=Saccharomyces cerevisiae (strain ATCC 204508 / S288c) OX=559292 GN=RPS26A PE=1 SV=1	39	5	19	1	13.5	1548.9	1625.1	1581.8	1200.7	1129.3	1124.9
High	P38144	ISW1	ISWI chromatin-remodeling complex ATPase ISW1 OS=Saccharomyces cerevisiae (strain ATCC 204508 / S288c) OX=559292 GN=ISW1 PE=1 SV=2	1	1	2	1	131	51.6	41.4	53.5	44.4	29.5	32.1
High	P39107	MNN9	Mannan polymerase complexes subunit MNN9 OS=Saccharomyces cerevisiae (strain ATCC 204508 / S288c) OX=559292 GN=MNN9 PE=1 SV=3	7	3	3	3	45.9	52.2	46.7	51.9	33.3	33.2	42.2
High	Q08979	KEL3	Kelch repeat-containing protein 3 OS=Saccharomyces cerevisiae (strain ATCC 204508 / S288c) OX=559292 GN=KEL3 PE=1 SV=1	3	2	2	2	75.4	368.6	402.9	403.1	276.7	286.8	248.6
High	Q99369	FSH3	Family of serine hydrolases 3 OS=Saccharomyces cerevisiae (strain ATCC 204508 / S288c) OX=559292 GN=FSH3 PE=2 SV=1	17	4	5	4	30.4	742.4	737.8	739.7	553.6	518.9	526.7
High	Q05027	TAF9	Transcription initiation factor TFIID subunit 9 OS=Saccharomyces cerevisiae (strain ATCC 204508 / S288c) OX=559292 GN=TAF9 PE=1 SV=1	13	1	1	1	17.3	184.1	152.4	168.7	131.1	82.7	121.2
High	Q03262	PRM15	Phosphoribomutase OS=Saccharomyces cerevisiae (strain ATCC 204508 / S288c) OX=559292 GN=PRM15 PE=1 SV=1	12	6	10	6	71	1661.3	1648.2	1558.5	1165.5	1174.3	1139.4
High	P40438	VTH1	VPS10 homolog 1 OS=Saccharomyces cerevisiae (strain ATCC 204508 / S288c) OX=559292 GN=VTH1 PE=1 SV=1	1	2	2	2	174.3	361.2	382.4	398	264.2	272.5	247.3
High	P27514	PHO91	Low-affinity phosphate transporter PHO91 OS=Saccharomyces cerevisiae (strain ATCC 204508 / S288c) OX=559292 GN=PHO91 PE=1 SV=2	2	2	2	2	99.4	74.1	94.5	90.9	62.9	49.8	64.9
High	P47159	YJR124C	Uncharacterized membrane protein YJR124C OS=Saccharomyces cerevisiae (strain ATCC 204508 / S288c) OX=559292 GN=YJR124C PE=1 SV=1	2	1	1	1	49.6	150.1	134.6	159.2	107.3	108.5	88.5
High	P39704	ERP2	Protein ERP2 OS=Saccharomyces cerevisiae (strain ATCC 204508 / S288c) OX=559292 GN=ERP2 PE=1 SV=1	20	3	4	3	24	662.7	616.7	656.7	512.4	440.7	462
High	P47064	APS3	AP-3 complex subunit sigma OS=Saccharomyces cerevisiae (strain ATCC 204508 / S288c) OX=559292 GN=APS3 PE=1 SV=1	9	2	2	2	21.9	336.3	316.9	326.5	241.3	218.9	233.5
High	P25343	RVS161	Reduced viability upon starvation protein 161 OS=Saccharomyces cerevisiae (strain ATCC 204508 / S288c) OX=559292 GN=RVS161 PE=1 SV=1	7	2	2	2	30.2	447.4	425.5	452	325.8	303.1	323.2
High	P46963	CTK3	CTD kinase subunit gamma OS=Saccharomyces cerevisiae (strain ATCC 204508 / S288c) OX=559292 GN=CTK3 PE=1 SV=2	3	1	1	1	34.8	124.1	135.3	137.5	102.3	96.7	96.6
High	Q07844	RIX7	Ribosome biogenesis ATPase RIX7 OS=Saccharomyces cerevisiae (strain ATCC 204508 / S288c) OX=559292 GN=RIX7 PE=1 SV=1	3	3	3	2	93	442.7	416.1	422.8	315.9	297.9	304.2
High	P43591	YFH7	ATP-dependent kinase YFH7 OS=Saccharomyces cerevisiae (strain ATCC 204508 / S288c) OX=559292 GN=YFH7 PE=1 SV=1	12	4	4	4	39.9	639.5	579	538.9	419.8	414.7	389
High	C7GJQ6	AIM6	Altered inheritance of mitochondria protein 6 OS=Saccharomyces cerevisiae (strain JAY291) OX=574961 GN=AIM6 PE=3 SV=1	9	2	2	2	44.4	332.1	370.1	352.8	237.9	276.8	252.1
High	Q06685	VIP1	Inositol hexakisphosphate and diphosphoinositol-pentakisphosphate kinase OS=Saccharomyces cerevisiae (strain ATCC 204508 / S288c) OX=559292 GN=VIP1 PE=1 SV=1	9	11	13	11	129.7	1024.4	1008	1111.1	838.8	722.4	775.9
High	Q05567	DPL1	Sphingosine-1-phosphate lyase OS=Saccharomyces cerevisiae (strain ATCC 204508 / S288c) OX=559292 GN=DPL1 PE=1 SV=1	6	3	3	3	65.5	825.3	431.5	509.7	481.3	468.8	365.4
High	P37366	CCL1	Cyclin CCL1 OS=Saccharomyces cerevisiae (strain ATCC 204508 / S288c) OX=559292 GN=CCL1 PE=1 SV=1	6	2	2	2	45.2	369.4	329.6	307.8	264.9	227.8	240.7
High	Q04432	HSP31	Glutathione-independent glyoxalase HSP31 OS=Saccharomyces cerevisiae (strain ATCC 204508 / S288c) OX=559292 GN=HSP31 PE=1 SV=1	37	7	11	7	25.7	3356.1	3271.5	3074.3	2407	2298.5	2452.5
High	Q02770	CWC27	Peptidyl-prolyl isomerase CWC27 OS=Saccharomyces cerevisiae (strain ATCC 204508 / S288c) OX=559292 GN=CWC27 PE=1 SV=1	10	2	2	2	35	700.1	653.8	681.2	543.2	436.5	488.8
High	P23644	TOM40	Mitochondrial import receptor subunit TOM40 OS=Saccharomyces cerevisiae (strain ATCC 204508 / S288c) OX=559292 GN=TOM40 PE=1 SV=1	11	3	3	3	42	562.2	492.8	654.5	403.5	382.4	396.4
High	Q12296	MAM3	Protein MAM3 OS=Saccharomyces cerevisiae (strain ATCC 204508 / S288c) OX=559292 GN=MAM3 PE=1 SV=1	5	4	5	4	77.7	272	230.1	266.9	195.2	183.5	173.7
High	P40541	IRR1	Cohesin subunit SCC3 OS=Saccharomyces cerevisiae (strain ATCC 204508 / S288c) OX=559292 GN=IRR1 PE=1 SV=1	1	2	2	2	132.9	330.2	322.9	340.6	230.9	231.8	258.5
High	Q12233	ATP20	ATP synthase subunit g, mitochondrial OS=Saccharomyces cerevisiae (strain ATCC 204508 / S288c) OX=559292 GN=ATP20 PE=1 SV=1	33	4	6	4	12.9	718.9	674.4	867.6	516.2	495.7	499.8
High	P38109	YBR139W	Putative serine carboxypeptidase YBR139W OS=Saccharomyces cerevisiae (strain ATCC 204508 / S288c) OX=559292 GN=YBR139W PE=1 SV=1	6	3	3	3	57.6	215.3	209.1	197.2	162.8	130.8	141.6
High	P39952	OXA1	Mitochondrial inner membrane protein OXA1 OS=Saccharomyces cerevisiae (strain ATCC 204508 / S288c) OX=559292 GN=OXA1 PE=1 SV=1	2	1	2	1	44.8	535	465.5	581.1	384.5	337.7	363.3
High	P18239	PET9	ADP,ATP carrier protein 2 OS=Saccharomyces cerevisiae (strain ATCC 204508 / S288c) OX=559292 GN=PET9 PE=1 SV=2	14	4	12	4	34.4	1588.2	1439.8	1768.2	1150.9	1035.2	1006.8
High	Q02336	ADA2	Transcriptional adapter 2 OS=Saccharomyces cerevisiae (strain ATCC 204508 / S288c) OX=559292 GN=ADA2 PE=1 SV=1	2	1	1	1	50.5	306.4	341.9	329.3	241.1	223.2	236.8
High	P38323	MCX1	ATP-dependent clpX-like chaperone, mitochondrial OS=Saccharomyces cerevisiae (strain ATCC 204508 / S288c) OX=559292 GN=MCX1 PE=1 SV=1	4	2	2	2	57.9	223.6	219.3	226.3	165.9	157.7	152.8
High	P31382	PMT2	Dolichyl-phosphate-mannose--protein mannosyltransferase 2 OS=Saccharomyces cerevisiae (strain ATCC 204508 / S288c) OX=559292 GN=PMT2 PE=1 SV=2	8	6	7	6	86.8	542.2	509.2	547.9	464.2	364.9	394.3
High	P28272	URA1	Dihydroorotate dehydrogenase (fumarate) OS=Saccharomyces cerevisiae (strain ATCC 204508 / S288c) OX=559292 GN=URA1 PE=1 SV=1	23	8	31	8	34.8	3560.1	3663	3803.6	2563.7	2740.9	2619.2
High	P14680	YAK1	Dual specificity protein kinase YAK1 OS=Saccharomyces cerevisiae (strain ATCC 204508 / S288c) OX=559292 GN=YAK1 PE=1 SV=1	1	1	1	1	91.2	539.5	510.3	474.6	389	318	352.2
High	P35844	KES1	Oxysterol-binding protein homolog 4 OS=Saccharomyces cerevisiae (strain ATCC 204508 / S288c) OX=559292 GN=KES1 PE=1 SV=1	21	9	15	9	49.5	1795.1	1915.6	1684.7	1373	1193.2	1215.9
High	P53962	YNL035C	Uncharacterized WD repeat-containing protein YNL035C OS=Saccharomyces cerevisiae (strain ATCC 204508 / S288c) OX=559292 GN=YNL035C PE=1 SV=1	4	2	2	2	43.8	241.8	264.5	252.4	171.4	190.9	188.6
High	P53292	MRPS35	37S ribosomal protein S35, mitochondrial OS=Saccharomyces cerevisiae (strain ATCC 204508 / S288c) OX=559292 GN=MRPS35 PE=1 SV=1	8	3	3	3	39.6	250.1	253.9	242.7	180.5	170.3	199.5
High	P06782	SNF1	Carbon catabolite-derepressing protein kinase OS=Saccharomyces cerevisiae (strain ATCC 204508 / S288c) OX=559292 GN=SNF1 PE=1 SV=1	10	6	7	6	72	1278.5	1241.4	1278.8	906.5	925.8	924.7
High	Q03640	TCB3	Tricalbin-3 OS=Saccharomyces cerevisiae (strain ATCC 204508 / S288c) OX=559292 GN=TCB3 PE=1 SV=1	8	9	14	9	171	3870.4	3703.3	4349.9	2885.6	2678.5	2727.3
High	P53093	YIP4	Protein YIP4 OS=Saccharomyces cerevisiae (strain ATCC 204508 / S288c) OX=559292 GN=YIP4 PE=1 SV=2	24	3	5	3	26	325.5	309.1	312.2	254.5	213.8	225.8
High	P22214	SEC22	Protein transport protein SEC22 OS=Saccharomyces cerevisiae (strain ATCC 204508 / S288c) OX=559292 GN=SEC22 PE=1 SV=1	7	1	1	1	25	87.4	80.4	92.6	71.8	57.8	67
High	Q99260	YPT6	GTP-binding protein YPT6 OS=Saccharomyces cerevisiae (strain ATCC 204508 / S288c) OX=559292 GN=YPT6 PE=1 SV=1	12	3	3	3	24.4	320.7	259.8	285	232.1	215.5	200.4
High	P38236	MUM2	Protein MUM2 OS=Saccharomyces cerevisiae (strain ATCC 204508 / S288c) OX=559292 GN=MUM2 PE=1 SV=1	4	1	2	1	41.4	351.2	349	341	293.4	252.7	246.1
High	Q05926	GRX8	Glutaredoxin-8 OS=Saccharomyces cerevisiae (strain ATCC 204508 / S288c) OX=559292 GN=GRX8 PE=1 SV=1	8	1	1	1	12.5	202.1	224.9	205.8	169.3	162.8	142.3
High	P38265	IML3	Inner kinetochore subunit IML3 OS=Saccharomyces cerevisiae (strain ATCC 204508 / S288c) OX=559292 GN=IML3 PE=1 SV=1	3	1	1	1	28	338.3	360	354.5	245	265	245.2
High	P39727	ERV46	ER-derived vesicles protein ERV46 OS=Saccharomyces cerevisiae (strain ATCC 204508 / S288c) OX=559292 GN=ERV46 PE=1 SV=2	6	2	3	2	46.2	1662.6	1641.7	1806.4	1236	1190.3	1162.6
High	A6ZQ59	URA8	CTP synthase 2 OS=Saccharomyces cerevisiae (strain YJM789) OX=307796 GN=URA8 PE=3 SV=1	26	14	26	11	64.5	2782.8	2889.8	2993.5	2062.8	2095.3	2106.3
High	P25656	CDC50	Cell division control protein 50 OS=Saccharomyces cerevisiae (strain ATCC 204508 / S288c) OX=559292 GN=CDC50 PE=1 SV=1	7	1	1	1	45	78.3	55.4	66.3	56.8	43.2	44.7
High	P0CX27	RPL42A	60S ribosomal protein L42-A OS=Saccharomyces cerevisiae (strain ATCC 204508 / S288c) OX=559292 GN=RPL42A PE=1 SV=1	15	2	5	2	12.2	3907.7	4197.4	3409.5	2835.3	2950.1	2860.7
High	P89105	CTR9	RNA polymerase-associated protein CTR9 OS=Saccharomyces cerevisiae (strain ATCC 204508 / S288c) OX=559292 GN=CTR9 PE=1 SV=3	3	4	5	4	124.6	247.8	255.6	266.1	190.2	185.5	188.8
High	P40561	SGN1	RNA-binding protein SGN1 OS=Saccharomyces cerevisiae (strain ATCC 204508 / S288c) OX=559292 GN=SGN1 PE=1 SV=1	22	4	4	4	28.9	728.1	733.2	817.9	642.8	532	582.7
High	P53272	YGR122W	Uncharacterized protein YGR122W OS=Saccharomyces cerevisiae (strain ATCC 204508 / S288c) OX=559292 GN=YGR122W PE=4 SV=1	4	1	1	1	45.3	282.6	263.2	263.9	205.1	198.9	188.2
High	Q12019	MDN1	Midasin OS=Saccharomyces cerevisiae (strain ATCC 204508 / S288c) OX=559292 GN=MDN1 PE=1 SV=1	3	14	14	14	559	984.5	894.6	872.6	715	701.2	627.8
High	A6ZUC0	SDS23	Protein SDS23 OS=Saccharomyces cerevisiae (strain YJM789) OX=307796 GN=SDS23 PE=3 SV=1	4	2	2	2	58.1	319.7	302	295.5	215.5	222.9	214.6
High	P38697	IMD2	Inosine-5'-monophosphate dehydrogenase 2 OS=Saccharomyces cerevisiae (strain ATCC 204508 / S288c) OX=559292 GN=IMD2 PE=1 SV=1	43	15	40	5	56.5	377	417.9	426.8	343.2	303.7	284.3
High	P20485	CKI1	Choline kinase OS=Saccharomyces cerevisiae (strain ATCC 204508 / S288c) OX=559292 GN=CKI1 PE=1 SV=1	15	6	7	6	66.3	486	466.8	463.5	378.6	339.4	312.5
High	P40970	LCB2	Serine palmitoyltransferase 2 OS=Saccharomyces cerevisiae (strain ATCC 204508 / S288c) OX=559292 GN=LCB2 PE=1 SV=1	4	2	2	2	63.1	834.3	784.2	842.1	649.3	570.4	580.7
High	P30605	ITR1	Myo-inositol transporter 1 OS=Saccharomyces cerevisiae (strain ATCC 204508 / S288c) OX=559292 GN=ITR1 PE=1 SV=2	4	2	3	2	63.5	603.1	539.7	658.2	438.8	404.1	403
High	P33338	SLA2	Protein SLA2 OS=Saccharomyces cerevisiae (strain ATCC 204508 / S288c) OX=559292 GN=SLA2 PE=1 SV=5	21	15	17	15	108.8	3159.4	2929.4	3090.6	2535.4	2131.9	2195.4
High	P31412	VMA5	V-type proton ATPase subunit C OS=Saccharomyces cerevisiae (strain ATCC 204508 / S288c) OX=559292 GN=VMA5 PE=1 SV=4	28	10	12	10	44.2	1938.1	1871.7	1940.8	1410.8	1397.5	1369.5
High	Q03104	MSC1	Meiotic sister chromatid recombination protein 1 OS=Saccharomyces cerevisiae (strain ATCC 204508 / S288c) OX=559292 GN=MSC1 PE=1 SV=1	4	2	2	2	59.6	436.9	389.4	373.4	286.4	283.6	287.4
High	P32074	SEC21	Coatomer subunit gamma OS=Saccharomyces cerevisiae (strain ATCC 204508 / S288c) OX=559292 GN=SEC21 PE=1 SV=2	23	17	19	17	104.8	4131.4	3914.8	3884.5	3009.4	2943.5	2774.7
High	P21801	SDH2	Succinate dehydrogenase [ubiquinone] iron-sulfur subunit, mitochondrial OS=Saccharomyces cerevisiae (strain ATCC 204508 / S288c) OX=559292 GN=SDH2 PE=1 SV=1	12	3	4	3	30.2	1629.1	1567.3	1619.3	1192.3	1142.8	1168.3
High	P52593	NUP188	Nucleoporin NUP188 OS=Saccharomyces cerevisiae (strain ATCC 204508 / S288c) OX=559292 GN=NUP188 PE=1 SV=1	2	3	3	3	188.5	357.9	360.7	378.2	269.4	263	254.8
High	P38061	RPL32	60S ribosomal protein L32 OS=Saccharomyces cerevisiae (strain ATCC 204508 / S288c) OX=559292 GN=RPL32 PE=1 SV=1	40	6	24	6	14.8	4995.2	5094.9	4823	3801	3583.2	3517.8
High	P53209	YGR016W	Uncharacterized membrane protein YGR016W OS=Saccharomyces cerevisiae (strain ATCC 204508 / S288c) OX=559292 GN=YGR016W PE=1 SV=1	5	1	1	1	22.2	357	320.4	370.2	260.6	238.4	226
High	Q08986	SAM3	S-adenosylmethionine permease SAM3 OS=Saccharomyces cerevisiae (strain ATCC 204508 / S288c) OX=559292 GN=SAM3 PE=1 SV=1	4	2	2	2	64.3	228.1	201.4	261.9	167.3	147.1	146.2
High	P38930	CKB2	Casein kinase II subunit beta' OS=Saccharomyces cerevisiae (strain ATCC 204508 / S288c) OX=559292 GN=CKB2 PE=1 SV=1	10	3	4	3	29.8	995	1011.1	977.4	727	742.7	693.8
High	P34232	MTR2	mRNA transport regulator MTR2 OS=Saccharomyces cerevisiae (strain ATCC 204508 / S288c) OX=559292 GN=MTR2 PE=1 SV=1	9	1	1	1	20.8	520.6	502.5	451.1	380.4	355.5	347.2
High	P32802	EMP70	Transmembrane 9 superfamily member 1 OS=Saccharomyces cerevisiae (strain ATCC 204508 / S288c) OX=559292 GN=EMP70 PE=1 SV=2	6	3	4	2	75.9	565.8	472.9	529.6	413.6	365.2	346.4
Medium	P22936	APN1	Apurinic-apyrimidinic endonuclease 1 OS=Saccharomyces cerevisiae (strain ATCC 204508 / S288c) OX=559292 GN=APN1 PE=1 SV=4	2	1	1	1	41.4	473.8	454.9	461.3	346.4	407.5	332.3
High	Q05779	COQ9	Ubiquinone biosynthesis protein COQ9, mitochondrial OS=Saccharomyces cerevisiae (strain ATCC 204508 / S288c) OX=559292 GN=COQ9 PE=1 SV=1	15	4	5	4	29.9	1065	1016.3	1033.3	778.9	757.3	693.4
High	P09938	RNR2	Ribonucleoside-diphosphate reductase small chain 1 OS=Saccharomyces cerevisiae (strain ATCC 204508 / S288c) OX=559292 GN=RNR2 PE=1 SV=2	24	9	21	9	46.1	6821.4	7102.7	6312.6	4992.8	5174.2	4764.6
High	P40098	FMP10	Uncharacterized mitochondrial membrane protein FMP10 OS=Saccharomyces cerevisiae (strain ATCC 204508 / S288c) OX=559292 GN=FMP10 PE=1 SV=1	4	1	1	1	27.7	44.4	46.1	56.1	39.9	33.8	33.5
High	P39968	VAC8	Vacuolar protein 8 OS=Saccharomyces cerevisiae (strain ATCC 204508 / S288c) OX=559292 GN=VAC8 PE=1 SV=3	14	6	7	6	63.2	1122.8	1075.1	1174.4	863.7	787.3	820.5
High	Q12200	NCR1	NPC intracellular sterol transporter 1-related protein 1 OS=Saccharomyces cerevisiae (strain ATCC 204508 / S288c) OX=559292 GN=NCR1 PE=1 SV=1	1	1	2	1	132.6	281	308.5	332.7	205.8	227.2	226.2
High	Q12274	YOR097C	Uncharacterized protein YOR097C OS=Saccharomyces cerevisiae (strain ATCC 204508 / S288c) OX=559292 GN=YOR097C PE=1 SV=1	6	1	1	1	19.4	194.2	149.2	178.8	143.3	109.3	103.2
High	Q03750	TAF8	Transcription initiation factor TFIID subunit 8 OS=Saccharomyces cerevisiae (strain ATCC 204508 / S288c) OX=559292 GN=TAF8 PE=1 SV=1	4	1	2	1	58	498.4	431.2	496.5	365.2	355.7	355.1
High	P50101	UBP15	Ubiquitin carboxyl-terminal hydrolase 15 OS=Saccharomyces cerevisiae (strain ATCC 204508 / S288c) OX=559292 GN=UBP15 PE=1 SV=1	6	7	8	7	143.5	1519.8	1518.7	1350.6	1114.9	1047.8	1053.6
High	P40059	DOT6	Transcriptional regulatory protein DOT6 OS=Saccharomyces cerevisiae (strain ATCC 204508 / S288c) OX=559292 GN=DOT6 PE=1 SV=1	5	2	2	2	73	464.5	501.5	515.9	397.3	296.2	378.6
High	Q12263	GIN4	Serine/threonine-protein kinase GIN4 OS=Saccharomyces cerevisiae (strain ATCC 204508 / S288c) OX=559292 GN=GIN4 PE=1 SV=1	4	2	3	2	129.8	201.2	212.2	219.6	189.7	138.2	161.3
High	P25618	CWH43	Protein CWH43 OS=Saccharomyces cerevisiae (strain ATCC 204508 / S288c) OX=559292 GN=CWH43 PE=1 SV=2	3	2	2	2	107.8	677.6	605.4	687.3	518	444.8	456.4
High	P48836	VMA10	V-type proton ATPase subunit G OS=Saccharomyces cerevisiae (strain ATCC 204508 / S288c) OX=559292 GN=VMA10 PE=1 SV=1	20	2	3	2	12.7	126	114.3	119.7	92.8	83.6	97.4
High	P37012	PGM2	Phosphoglucomutase 2 OS=Saccharomyces cerevisiae (strain ATCC 204508 / S288c) OX=559292 GN=PGM2 PE=1 SV=1	18	9	13	7	63	251.1	258.2	220.5	184.8	166.6	187.8
High	P27351	APL1	AP-2 complex subunit beta OS=Saccharomyces cerevisiae (strain ATCC 204508 / S288c) OX=559292 GN=APL1 PE=1 SV=2	1	1	1	1	80.4	58.4	57	62	43	50.1	44.9
High	A6ZRW3	TOM70	Mitochondrial import receptor subunit TOM70 OS=Saccharomyces cerevisiae (strain YJM789) OX=307796 GN=TOM70 PE=3 SV=1	9	5	5	5	70.1	474.2	482.5	540.3	434.5	355.2	395.6
High	Q04119	PPN1	Endopolyphosphatase OS=Saccharomyces cerevisiae (strain ATCC 204508 / S288c) OX=559292 GN=PPN1 PE=1 SV=1	8	5	6	5	78.3	166.7	155.5	156.7	133.8	114.5	106.1
High	P32494	NGG1	Chromatin-remodeling complexes subunit NGG1 OS=Saccharomyces cerevisiae (strain ATCC 204508 / S288c) OX=559292 GN=NGG1 PE=1 SV=1	5	3	3	3	79.2	457.1	402	444.9	336.5	293.4	351.1
High	A7A084	LOS1	Exportin-T OS=Saccharomyces cerevisiae (strain YJM789) OX=307796 GN=LOS1 PE=3 SV=1	2	1	1	1	126.7	377.4	394.9	389.7	281.7	291.3	258.7
High	P39542	YJL193W	Uncharacterized transporter YJL193W OS=Saccharomyces cerevisiae (strain ATCC 204508 / S288c) OX=559292 GN=YJL193W PE=1 SV=1	3	1	1	1	45.9	93.9	65.9	90.5	69.3	45.2	67.2
High	A6ZY50	TVP23	Golgi apparatus membrane protein TVP23 OS=Saccharomyces cerevisiae (strain YJM789) OX=307796 GN=TVP23 PE=3 SV=1	5	1	2	1	23.1	205.5	201	211.8	150.8	149.4	156.3
High	Q06169	PEX30	Peroxisomal membrane protein PEX30 OS=Saccharomyces cerevisiae (strain ATCC 204508 / S288c) OX=559292 GN=PEX30 PE=1 SV=1	2	1	1	1	59.4	107.8	83.8	94.4	78.1	85	69.7
High	P53388	DIP5	Dicarboxylic amino acid permease OS=Saccharomyces cerevisiae (strain ATCC 204508 / S288c) OX=559292 GN=DIP5 PE=1 SV=1	2	1	1	1	68.1	93.2	91.1	132	77.6	67.3	72.6
High	P33775	PMT1	Dolichyl-phosphate-mannose--protein mannosyltransferase 1 OS=Saccharomyces cerevisiae (strain ATCC 204508 / S288c) OX=559292 GN=PMT1 PE=1 SV=1	7	4	4	4	92.6	536.6	547.5	585.7	443.8	404.4	384.8
High	P32351	IMP2'	Sugar utilization regulatory protein IMP2 OS=Saccharomyces cerevisiae (strain ATCC 204508 / S288c) OX=559292 GN=IMP2' PE=1 SV=2	15	4	6	4	39	1109.3	975.6	1013.1	820	729.5	748.4
High	P40517	YRB2	Ran-specific GTPase-activating protein 2 OS=Saccharomyces cerevisiae (strain ATCC 204508 / S288c) OX=559292 GN=YRB2 PE=1 SV=1	14	4	4	4	36	509.4	543.2	550.8	418.8	401.8	373
High	Q12491	TY2B-B	Transposon Ty2-B Gag-Pol polyprotein OS=Saccharomyces cerevisiae (strain ATCC 204508 / S288c) OX=559292 GN=TY2B-B PE=3 SV=1	6	10	11	5	202.1	468	438.4	502	346.2	339.1	331.3
High	P35183	AST1	Protein AST1 OS=Saccharomyces cerevisiae (strain ATCC 204508 / S288c) OX=559292 GN=AST1 PE=4 SV=2	3	1	1	1	48.3	87.5	86.9	91.1	75.2	58.4	67.4
High	P17555	SRV2	Adenylyl cyclase-associated protein OS=Saccharomyces cerevisiae (strain ATCC 204508 / S288c) OX=559292 GN=SRV2 PE=1 SV=1	28	12	15	12	57.5	2533.2	2419.6	2399.7	1859.9	1791.3	1775.9
High	P39006	PSD1	Phosphatidylserine decarboxylase proenzyme 1, mitochondrial OS=Saccharomyces cerevisiae (strain ATCC 204508 / S288c) OX=559292 GN=PSD1 PE=1 SV=1	7	4	4	4	56.6	658.7	634.4	760.8	487.5	533.8	496.1
High	Q04080	GPI17	GPI transamidase component GPI17 OS=Saccharomyces cerevisiae (strain ATCC 204508 / S288c) OX=559292 GN=GPI17 PE=1 SV=1	4	2	4	2	60.8	1134.4	1004.3	1156.9	839.7	807.4	811.2
High	P40024	ARB1	ABC transporter ATP-binding protein ARB1 OS=Saccharomyces cerevisiae (strain ATCC 204508 / S288c) OX=559292 GN=ARB1 PE=1 SV=1	24	12	14	12	68.3	2469.6	2404.7	2421.2	1810.4	1800.5	1793.5
High	P40559	INP51	Phosphatidylinositol 4,5-bisphosphate 5-phosphatase INP51 OS=Saccharomyces cerevisiae (strain ATCC 204508 / S288c) OX=559292 GN=INP51 PE=1 SV=1	1	1	1	1	108.4	116.3	111.7	102.1	86.2	69.3	85.8
High	P53173	ERV14	ER-derived vesicles protein ERV14 OS=Saccharomyces cerevisiae (strain ATCC 204508 / S288c) OX=559292 GN=ERV14 PE=1 SV=3	8	1	2	1	15.9	998.4	965.4	1020.3	745.8	715.5	688.4
High	P53839	GOR1	Glyoxylate reductase 1 OS=Saccharomyces cerevisiae (strain ATCC 204508 / S288c) OX=559292 GN=GOR1 PE=1 SV=1	23	7	12	7	38.8	2087.3	2069.8	2005.7	1540.9	1534.6	1517.2
High	P38989	SMC2	Structural maintenance of chromosomes protein 2 OS=Saccharomyces cerevisiae (strain ATCC 204508 / S288c) OX=559292 GN=SMC2 PE=1 SV=1	1	1	1	1	133.8	132.3	113.8	112.9	98.2	100.5	74.4
High	Q12084	DAS2	Putative uridine kinase DAS2 OS=Saccharomyces cerevisiae (strain ATCC 204508 / S288c) OX=559292 GN=DAS2 PE=1 SV=1	16	3	3	3	26.6	433.9	441	431.3	316.5	327.1	322.4
High	Q12156	AIM7	Protein AIM7 OS=Saccharomyces cerevisiae (strain ATCC 204508 / S288c) OX=559292 GN=AIM7 PE=1 SV=1	7	1	3	1	17.1	1287.5	1264.4	1276.2	1050.6	937.9	929.1
High	P19263	RGR1	Mediator of RNA polymerase II transcription subunit 14 OS=Saccharomyces cerevisiae (strain ATCC 204508 / S288c) OX=559292 GN=RGR1 PE=1 SV=2	2	2	2	2	123.3	153.2	126.4	129.6	117.1	91.3	96.2
High	Q04228	UBX2	UBX domain-containing protein 2 OS=Saccharomyces cerevisiae (strain ATCC 204508 / S288c) OX=559292 GN=UBX2 PE=1 SV=1	5	3	3	3	66.7	588.6	536.7	583.3	433.8	454.5	432.8
High	P38181	NUP170	Nucleoporin NUP170 OS=Saccharomyces cerevisiae (strain ATCC 204508 / S288c) OX=559292 GN=NUP170 PE=1 SV=1	1	2	4	2	169.4	285.5	222.4	300.4	212.1	175.4	188.8
High	D6VTK4	STE2	Pheromone alpha factor receptor OS=Saccharomyces cerevisiae (strain ATCC 204508 / S288c) OX=559292 GN=STE2 PE=1 SV=2	3	1	1	1	47.8	95.2	90.4	110.1	70.7	72.7	72
High	P32528	DUR12	Urea amidolyase OS=Saccharomyces cerevisiae (strain ATCC 204508 / S288c) OX=559292 GN=DUR1,2 PE=1 SV=2	24	34	47	34	201.7	11638.7	12107.9	11306.4	8651.8	9198.1	7990.4
High	P20107	ZRC1	Zinc/cadmium resistance protein OS=Saccharomyces cerevisiae (strain ATCC 204508 / S288c) OX=559292 GN=ZRC1 PE=1 SV=2	4	1	1	1	48.3	75.4	77.4	76	62.7	57.5	56.2
High	P22217	TRX1	Thioredoxin-1 OS=Saccharomyces cerevisiae (strain ATCC 204508 / S288c) OX=559292 GN=TRX1 PE=1 SV=3	73	7	13	5	11.2	578.5	575.8	547.5	430.4	390.7	431.8
High	P40361	YJL070C	Inactive deaminase YJL070C OS=Saccharomyces cerevisiae (strain ATCC 204508 / S288c) OX=559292 GN=YJL070C PE=1 SV=1	2	1	1	1	104.2	122.7	128.7	124.4	91.3	76.7	95.1
High	B5VE38	RDH54	DNA repair and recombination protein RDH54 OS=Saccharomyces cerevisiae (strain AWRI1631) OX=545124 GN=RDH54 PE=3 SV=1	4	3	3	3	104.1	508	483.8	522.3	393.9	360.3	360.8
High	P32798	COT1	Cobalt uptake protein COT1 OS=Saccharomyces cerevisiae (strain ATCC 204508 / S288c) OX=559292 GN=COT1 PE=1 SV=2	2	1	1	1	48.1	232.3	231.7	264.2	183.9	172.6	170.6
High	P17558	PET123	37S ribosomal protein PET123, mitochondrial OS=Saccharomyces cerevisiae (strain ATCC 204508 / S288c) OX=559292 GN=PET123 PE=1 SV=1	2	1	1	1	36	202.6	204.6	191.2	153.9	133.1	142.5
High	P0CX37	RPS6A	40S ribosomal protein S6-A OS=Saccharomyces cerevisiae (strain ATCC 204508 / S288c) OX=559292 GN=RPS6A PE=1 SV=1	40	8	29	8	27	9225.3	9585.2	8822.4	7177.7	6382.5	6579.1
High	P32629	ANP1	Mannan polymerase II complex ANP1 subunit OS=Saccharomyces cerevisiae (strain ATCC 204508 / S288c) OX=559292 GN=ANP1 PE=1 SV=3	2	1	1	1	58.1	245.3	216.4	257	188.8	161.4	144.8
High	Q12451	OSH2	Oxysterol-binding protein homolog 2 OS=Saccharomyces cerevisiae (strain ATCC 204508 / S288c) OX=559292 GN=OSH2 PE=1 SV=1	3	3	3	3	145.7	540.6	498.8	525.1	404.2	372.3	385
High	P30902	ATP7	ATP synthase subunit d, mitochondrial OS=Saccharomyces cerevisiae (strain ATCC 204508 / S288c) OX=559292 GN=ATP7 PE=1 SV=2	22	4	5	4	19.8	1208.1	1113.6	1371.9	902.2	855.2	850.3
High	P35845	SWH1	Oxysterol-binding protein homolog 1 OS=Saccharomyces cerevisiae (strain ATCC 204508 / S288c) OX=559292 GN=SWH1 PE=1 SV=4	7	5	5	5	135	1077	1116	1073	804.6	749.6	801.9
High	P39743	RVS167	Reduced viability upon starvation protein 167 OS=Saccharomyces cerevisiae (strain ATCC 204508 / S288c) OX=559292 GN=RVS167 PE=1 SV=1	8	2	3	2	52.7	1102.9	1005.2	1123.2	850.6	751.3	804
High	Q06107	YPR114W	Uncharacterized TLC domain-containing protein YPR114W OS=Saccharomyces cerevisiae (strain ATCC 204508 / S288c) OX=559292 GN=YPR114W PE=1 SV=1	4	1	1	1	36.7	393.7	343	434.3	326.2	256.4	267.6
High	Q04053	SNX41	Sorting nexin-41 OS=Saccharomyces cerevisiae (strain ATCC 204508 / S288c) OX=559292 GN=SNX41 PE=1 SV=1	1	1	1	1	70.7	396.3	400.7	387.9	296.4	326.3	275.6
High	Q03049	YDR541C	Putative uncharacterized oxidoreductase YDR541C OS=Saccharomyces cerevisiae (strain ATCC 204508 / S288c) OX=559292 GN=YDR541C PE=3 SV=2	10	3	4	3	38.6	935	940.9	907.4	699.4	717.2	679.1
High	P40958	MAD2	Mitotic spindle checkpoint component MAD2 OS=Saccharomyces cerevisiae (strain ATCC 204508 / S288c) OX=559292 GN=MAD2 PE=1 SV=1	13	2	2	2	22.3	294.1	274	273.7	220.1	204.6	210.9
High	P51601	FOL2	GTP cyclohydrolase 1 OS=Saccharomyces cerevisiae (strain ATCC 204508 / S288c) OX=559292 GN=FOL2 PE=1 SV=1	14	3	3	3	27.8	266.3	271.4	285.3	218.5	203.2	212
High	P20457	PRI2	DNA primase large subunit OS=Saccharomyces cerevisiae (strain ATCC 204508 / S288c) OX=559292 GN=PRI2 PE=1 SV=1	2	1	1	1	62.2	132.3	126.5	117.4	94.4	94.7	108.8
High	P38295	EHT1	Medium-chain fatty acid ethyl ester synthase/esterase 2 OS=Saccharomyces cerevisiae (strain ATCC 204508 / S288c) OX=559292 GN=EHT1 PE=1 SV=1	15	6	7	6	51.2	1138.8	1146.8	1218.9	905.4	858.9	808.3
High	P25574	EMC1	ER membrane protein complex subunit 1 OS=Saccharomyces cerevisiae (strain ATCC 204508 / S288c) OX=559292 GN=EMC1 PE=1 SV=1	6	4	5	4	87.1	978.6	853.8	986.2	733.1	645.9	657
High	P00427	COX6	Cytochrome c oxidase subunit 6, mitochondrial OS=Saccharomyces cerevisiae (strain ATCC 204508 / S288c) OX=559292 GN=COX6 PE=1 SV=1	15	2	2	2	17.3	690.6	684.7	717.5	517.4	445.6	542.8
High	P38811	TRA1	Transcription-associated protein 1 OS=Saccharomyces cerevisiae (strain ATCC 204508 / S288c) OX=559292 GN=TRA1 PE=1 SV=1	1	5	5	5	432.9	1189.5	1152.7	1206.5	906.1	863.7	837.5
High	P32047	MLF3	Protein MLF3 OS=Saccharomyces cerevisiae (strain ATCC 204508 / S288c) OX=559292 GN=MLF3 PE=1 SV=2	6	2	2	2	49.2	37	29.8	23	27.8	15.5	25.6
High	Q12680	GLT1	Glutamate synthase [NADH] OS=Saccharomyces cerevisiae (strain ATCC 204508 / S288c) OX=559292 GN=GLT1 PE=1 SV=2	27	46	66	46	238	11409.5	11777.7	11580.8	8557.4	8997.8	8282
High	P49017	COQ5	2-methoxy-6-polyprenyl-1,4-benzoquinol methylase, mitochondrial OS=Saccharomyces cerevisiae (strain ATCC 204508 / S288c) OX=559292 GN=COQ5 PE=1 SV=1	12	3	4	3	34.7	514.3	520	538.7	413.4	374.9	404.1
High	P39516	RPS14B	40S ribosomal protein S14-B OS=Saccharomyces cerevisiae (strain ATCC 204508 / S288c) OX=559292 GN=RPS14B PE=1 SV=2	64	7	25	7	14.6	2743.5	2670.5	2518.6	2312.6	1784.7	1890.2
High	Q03124	RSC9	Chromatin structure-remodeling complex subunit RSC9 OS=Saccharomyces cerevisiae (strain ATCC 204508 / S288c) OX=559292 GN=RSC9 PE=1 SV=1	4	2	2	2	65.2	55.8	48	52.6	41.9	36.9	36.2
High	Q12033	RIM20	pH-response regulator protein palA/RIM20 OS=Saccharomyces cerevisiae (strain ATCC 204508 / S288c) OX=559292 GN=RIM20 PE=1 SV=1	1	1	1	1	75.9	261.1	244.2	233.8	178.4	183.5	188.4
High	P32582	CYS4	Cystathionine beta-synthase OS=Saccharomyces cerevisiae (strain ATCC 204508 / S288c) OX=559292 GN=CYS4 PE=1 SV=1	61	24	89	24	56	14125.7	13774.4	14245.4	10611.2	10480.3	10468.7
High	P40069	KAP123	Importin subunit beta-4 OS=Saccharomyces cerevisiae (strain ATCC 204508 / S288c) OX=559292 GN=KAP123 PE=1 SV=1	19	20	47	20	122.5	7042	7068.7	7206.7	5468.5	5313	5304.9
High	P38129	TAF5	Transcription initiation factor TFIID subunit 5 OS=Saccharomyces cerevisiae (strain ATCC 204508 / S288c) OX=559292 GN=TAF5 PE=1 SV=1	13	8	9	8	88.9	784.5	743	802.3	589.8	590.7	600.3
High	P47075	VTC4	Vacuolar transporter chaperone 4 OS=Saccharomyces cerevisiae (strain ATCC 204508 / S288c) OX=559292 GN=VTC4 PE=1 SV=2	7	5	5	5	83.1	602.6	581.5	626.9	453.5	483.4	464.4
High	P47912	FAA4	Long-chain-fatty-acid--CoA ligase 4 OS=Saccharomyces cerevisiae (strain ATCC 204508 / S288c) OX=559292 GN=FAA4 PE=1 SV=1	13	8	10	6	77.2	2275	2078.6	2210.7	1780	1564.4	1617.7
High	B3LFZ1	HNT2	Bis(5'-adenosyl)-triphosphatase OS=Saccharomyces cerevisiae (strain RM11-1a) OX=285006 GN=HNT2 PE=3 SV=2	9	2	2	2	23.5	776.8	772.8	757.6	584.6	580.7	584.8
High	P40215	NDE1	External NADH-ubiquinone oxidoreductase 1, mitochondrial OS=Saccharomyces cerevisiae (strain ATCC 204508 / S288c) OX=559292 GN=NDE1 PE=1 SV=1	21	11	15	11	62.7	2350.1	2347.5	2823.6	2000.6	1767.6	1874.7
High	P40467	ASG1	Activator of stress genes 1 OS=Saccharomyces cerevisiae (strain ATCC 204508 / S288c) OX=559292 GN=ASG1 PE=1 SV=1	3	2	2	2	108.7	40.4	41	53.4	31.2	30.9	30.8
High	P24280	SEC14	SEC14 cytosolic factor OS=Saccharomyces cerevisiae (strain ATCC 204508 / S288c) OX=559292 GN=SEC14 PE=1 SV=3	43	11	21	10	34.9	5710.1	6131.9	5589.3	4422.9	4308.4	4210.4
High	P32916	SRP101	Signal recognition particle receptor subunit alpha homolog OS=Saccharomyces cerevisiae (strain ATCC 204508 / S288c) OX=559292 GN=SRP101 PE=1 SV=2	10	4	4	4	69.2	131	118.5	137.5	98.7	95.6	96.6
High	B3LIN5	GET1	Golgi to ER traffic protein 1 OS=Saccharomyces cerevisiae (strain RM11-1a) OX=285006 GN=GET1 PE=3 SV=1	9	2	3	2	27.1	1673.5	1598.7	1871	1306.1	1205.2	1092.5
High	P13574	STE12	Protein STE12 OS=Saccharomyces cerevisiae (strain ATCC 204508 / S288c) OX=559292 GN=STE12 PE=1 SV=1	2	1	1	1	77.8	127	121.5	136.4	95.8	102.2	83.3
High	P32386	YBT1	ATP-dependent bile acid permease OS=Saccharomyces cerevisiae (strain ATCC 204508 / S288c) OX=559292 GN=YBT1 PE=1 SV=2	5	9	11	7	189	1378.8	1271.4	1468.2	1040.3	965.6	948.5
High	P35206	CSG2	Mannosyl phosphorylinositol ceramide synthase regulatory protein CSG2 OS=Saccharomyces cerevisiae (strain ATCC 204508 / S288c) OX=559292 GN=CSG2 PE=1 SV=2	7	1	1	1	45.4	79.3	65.3	74.8	55.5	58.1	56.5
High	P53946	ARP5	Actin-related protein 5 OS=Saccharomyces cerevisiae (strain ATCC 204508 / S288c) OX=559292 GN=ARP5 PE=1 SV=1	2	2	3	2	87.5	302.1	193.3	214.8	195.2	203.8	162.1
High	P53893	RIA1	Ribosome assembly protein 1 OS=Saccharomyces cerevisiae (strain ATCC 204508 / S288c) OX=559292 GN=RIA1 PE=1 SV=1	4	5	5	5	124.4	643.2	696.4	594.9	485.6	459.3	544.1
High	Q05610	DON1	Donuts protein 1 OS=Saccharomyces cerevisiae (strain ATCC 204508 / S288c) OX=559292 GN=DON1 PE=2 SV=1	2	1	1	1	40.1	397.4	392.3	342.8	300.2	279.3	273
High	P32501	GCD6	Translation initiation factor eIF-2B subunit epsilon OS=Saccharomyces cerevisiae (strain ATCC 204508 / S288c) OX=559292 GN=GCD6 PE=1 SV=1	15	8	11	8	81.1	1022.3	982.7	981.3	763.4	769	741.7
High	P13185	KIN1	Serine/threonine protein kinase KIN1 OS=Saccharomyces cerevisiae (strain ATCC 204508 / S288c) OX=559292 GN=KIN1 PE=1 SV=3	6	4	4	4	120	395.2	364.1	377.8	308.6	256.7	285.6
High	P22434	PDE1	3',5'-cyclic-nucleotide phosphodiesterase 1 OS=Saccharomyces cerevisiae (strain ATCC 204508 / S288c) OX=559292 GN=PDE1 PE=1 SV=2	7	2	3	2	42	366.9	336.1	303.4	277.4	305.9	222.3
High	P08456	CHO1	CDP-diacylglycerol--serine O-phosphatidyltransferase OS=Saccharomyces cerevisiae (strain ATCC 204508 / S288c) OX=559292 GN=CHO1 PE=1 SV=3	16	3	3	3	30.8	780.7	765.9	856.9	606.3	579.3	522.1
High	Q06321	ATG26	Sterol 3-beta-glucosyltransferase OS=Saccharomyces cerevisiae (strain ATCC 204508 / S288c) OX=559292 GN=ATG26 PE=1 SV=1	3	3	3	3	136	92.2	90.4	96.8	73.8	68.4	62.4
High	Q12305	RDL1	Thiosulfate:glutathione sulfurtransferase OS=Saccharomyces cerevisiae (strain ATCC 204508 / S288c) OX=559292 GN=RDL1 PE=1 SV=1	37	4	9	4	15.4	2330.1	2193.2	1983.4	1763.3	1563.5	1739.9
High	Q03921	DOP1	Protein dopey OS=Saccharomyces cerevisiae (strain ATCC 204508 / S288c) OX=559292 GN=DOP1 PE=1 SV=1	2	3	3	3	194.6	361.3	353.9	345.4	273.5	253.3	285.8
High	Q04458	HFD1	Fatty aldehyde dehydrogenase HFD1 OS=Saccharomyces cerevisiae (strain ATCC 204508 / S288c) OX=559292 GN=HFD1 PE=1 SV=1	5	3	4	3	59.9	685	630.3	677	530.9	477.1	496.5
High	P28743	KIP2	Kinesin-like protein KIP2 OS=Saccharomyces cerevisiae (strain ATCC 204508 / S288c) OX=559292 GN=KIP2 PE=1 SV=1	2	1	1	1	78.3	59	63.5	66.4	59.3	48.1	47.1
High	P53319	GND2	6-phosphogluconate dehydrogenase, decarboxylating 2 OS=Saccharomyces cerevisiae (strain ATCC 204508 / S288c) OX=559292 GN=GND2 PE=1 SV=1	24	11	32	5	53.9	673.3	590.4	550	419.8	447	431.6
High	P41832	BNI1	Protein BNI1 OS=Saccharomyces cerevisiae (strain ATCC 204508 / S288c) OX=559292 GN=BNI1 PE=1 SV=3	1	1	1	1	219.5	137.6	121.4	132.3	94.6	92.2	100.3
High	P06245	TPK2	cAMP-dependent protein kinase type 2 OS=Saccharomyces cerevisiae (strain ATCC 204508 / S288c) OX=559292 GN=TPK2 PE=1 SV=2	10	2	4	1	44.2	45.4	37.4	33.3	26.5	28.3	26.5
High	P06100	CDC36	General negative regulator of transcription subunit 2 OS=Saccharomyces cerevisiae (strain ATCC 204508 / S288c) OX=559292 GN=CDC36 PE=1 SV=1	12	2	2	2	22.3	1048.7	1025.3	1114.4	814	777.3	841.6
High	P32769	HBS1	Elongation factor 1 alpha-like protein OS=Saccharomyces cerevisiae (strain ATCC 204508 / S288c) OX=559292 GN=HBS1 PE=1 SV=2	10	5	5	5	68.7	187.8	161.4	157.1	132.4	135.7	119.1
High	P33892	GCN1	eIF-2-alpha kinase activator GCN1 OS=Saccharomyces cerevisiae (strain ATCC 204508 / S288c) OX=559292 GN=GCN1 PE=1 SV=1	10	25	29	25	296.5	5595.6	5817.6	5806.9	4247.7	4670.5	4360.9
High	P43639	CKB1	Casein kinase II subunit beta OS=Saccharomyces cerevisiae (strain ATCC 204508 / S288c) OX=559292 GN=CKB1 PE=1 SV=1	12	3	6	3	32.2	1797.9	1990.9	1793.4	1385.9	1443.9	1361.5
High	P40416	ATM1	Iron-sulfur clusters transporter ATM1, mitochondrial OS=Saccharomyces cerevisiae (strain ATCC 204508 / S288c) OX=559292 GN=ATM1 PE=1 SV=2	2	1	1	1	77.5	611.6	542.3	715.5	464.4	440.2	408.4
High	P38221	CDS1	Phosphatidate cytidylyltransferase OS=Saccharomyces cerevisiae (strain ATCC 204508 / S288c) OX=559292 GN=CDS1 PE=1 SV=1	7	3	3	3	51.8	86.2	84.9	86.3	73.3	55.2	65.6
High	P40989	GSC2	1,3-beta-glucan synthase component GSC2 OS=Saccharomyces cerevisiae (strain ATCC 204508 / S288c) OX=559292 GN=GSC2 PE=1 SV=2	11	15	16	4	216.9	818.2	725	752.9	621.7	558.4	556
High	P38744	YHL018W	Putative pterin-4-alpha-carbinolamine dehydratase OS=Saccharomyces cerevisiae (strain ATCC 204508 / S288c) OX=559292 GN=YHL018W PE=1 SV=1	18	2	2	2	14	586	580.3	559.4	445.3	447.6	424.9
High	Q04636	POB3	FACT complex subunit POB3 OS=Saccharomyces cerevisiae (strain ATCC 204508 / S288c) OX=559292 GN=POB3 PE=1 SV=1	21	10	15	10	63	2441	2431.3	2323.8	1852	1861.1	1765.7
High	P47044	YJL055W	LOG family protein YJL055W OS=Saccharomyces cerevisiae (strain ATCC 204508 / S288c) OX=559292 GN=YJL055W PE=1 SV=1	26	5	7	5	26.8	1210.9	1172.3	1143.8	944.3	742.1	869.3
High	Q06672	TSR2	Pre-rRNA-processing protein TSR2 OS=Saccharomyces cerevisiae (strain ATCC 204508 / S288c) OX=559292 GN=TSR2 PE=1 SV=2	5	1	1	1	23.7	168.5	179.6	175.2	145.3	128.2	133.2
High	P07263	HTS1	Histidine--tRNA ligase, mitochondrial OS=Saccharomyces cerevisiae (strain ATCC 204508 / S288c) OX=559292 GN=HTS1 PE=1 SV=2	27	13	17	13	59.9	2536.4	2392.3	2307.9	1890.5	1909.8	1754.6
High	A6ZQR2	UTR4	Enolase-phosphatase E1 OS=Saccharomyces cerevisiae (strain YJM789) OX=307796 GN=UTR4 PE=3 SV=2	10	2	3	2	25.2	186.5	198.4	205.8	156.9	150.8	149.7
High	Q06451	TPO3	Polyamine transporter 3 OS=Saccharomyces cerevisiae (strain ATCC 204508 / S288c) OX=559292 GN=TPO3 PE=1 SV=1	7	4	4	4	68	781.1	683.3	789.6	593.9	588.1	563.3
High	P40017	YAT2	Carnitine O-acetyltransferase YAT2 OS=Saccharomyces cerevisiae (strain ATCC 204508 / S288c) OX=559292 GN=YAT2 PE=1 SV=1	2	2	2	2	103.3	159	196	135	121.1	138.5	120.8
High	P18759	SEC18	Vesicular-fusion protein SEC18 OS=Saccharomyces cerevisiae (strain ATCC 204508 / S288c) OX=559292 GN=SEC18 PE=1 SV=2	20	11	15	11	84	1421	1224.2	1325.6	1128.2	932.7	1010.4
High	P13856	RSR1	Ras-related protein RSR1 OS=Saccharomyces cerevisiae (strain ATCC 204508 / S288c) OX=559292 GN=RSR1 PE=3 SV=1	22	6	8	6	30.4	1435.5	1306.6	1410.1	1046.2	1101.6	1075.1
High	P32855	SEC8	Exocyst complex component SEC8 OS=Saccharomyces cerevisiae (strain ATCC 204508 / S288c) OX=559292 GN=SEC8 PE=1 SV=1	1	1	1	1	122.1	170	146.4	174.3	132	111.6	114.8
High	P34909	MOT2	General negative regulator of transcription subunit 4 OS=Saccharomyces cerevisiae (strain ATCC 204508 / S288c) OX=559292 GN=MOT2 PE=1 SV=1	8	5	5	5	65.3	338.5	311.7	308.8	278.5	236.4	235.5
High	P38262	SIF2	SIR4-interacting protein SIF2 OS=Saccharomyces cerevisiae (strain ATCC 204508 / S288c) OX=559292 GN=SIF2 PE=1 SV=2	2	1	1	1	59.1	310.7	292.2	278.7	230.9	222.9	239.7
High	P32657	CHD1	Chromo domain-containing protein 1 OS=Saccharomyces cerevisiae (strain ATCC 204508 / S288c) OX=559292 GN=CHD1 PE=1 SV=1	1	2	2	2	168.1	312.8	289.6	295.6	238.8	231.2	220.2
High	E7KPQ3	PRM5	Pheromone-regulated membrane protein 5 OS=Saccharomyces cerevisiae (strain Lalvin QA23) OX=764098 GN=PRM5 PE=3 SV=1	10	3	3	3	34.6	161.6	177.3	180.6	156.7	135.4	130.5
High	P54114	ALD3	Aldehyde dehydrogenase [NAD(P)+] 2 OS=Saccharomyces cerevisiae (strain ATCC 204508 / S288c) OX=559292 GN=ALD3 PE=1 SV=1	26	12	16	4	55.4	1207.5	1137.5	1075.7	897.3	869.2	915.4
High	C7GMC5	AIM24	Altered inheritance of mitochondria protein 24, mitochondrial OS=Saccharomyces cerevisiae (strain JAY291) OX=574961 GN=AIM24 PE=3 SV=1	12	4	4	4	44.4	87.7	72.4	98	67	57.5	61.6
High	B3LM36	OSW5	Outer spore wall protein 5 OS=Saccharomyces cerevisiae (strain RM11-1a) OX=285006 GN=OSW5 PE=3 SV=1	14	1	1	1	16.4	148.4	133.7	141.7	114.8	102.2	92.4
High	Q00955	ACC1	Acetyl-CoA carboxylase OS=Saccharomyces cerevisiae (strain ATCC 204508 / S288c) OX=559292 GN=ACC1 PE=1 SV=2	39	71	130	67	250.2	18215	18978.4	18312.1	13941.4	13862	14210.5
High	P47054	NUP192	Nucleoporin NUP192 OS=Saccharomyces cerevisiae (strain ATCC 204508 / S288c) OX=559292 GN=NUP192 PE=1 SV=1	1	1	1	1	191.4	50.9	61.3	60.8	50.2	46.9	37.8
High	P28778	MRP17	37S ribosomal protein MRP17, mitochondrial OS=Saccharomyces cerevisiae (strain ATCC 204508 / S288c) OX=559292 GN=MRP17 PE=1 SV=1	6	1	1	1	15	56.2	53.1	62	46.6	40.6	38.5
High	O13297	CET1	mRNA-capping enzyme subunit beta OS=Saccharomyces cerevisiae (strain ATCC 204508 / S288c) OX=559292 GN=CET1 PE=1 SV=2	8	4	5	4	61.8	1026.9	969.5	969.4	786.6	737	761.6
High	Q03246	MRPS17	37S ribosomal protein S17, mitochondrial OS=Saccharomyces cerevisiae (strain ATCC 204508 / S288c) OX=559292 GN=MRPS17 PE=1 SV=1	9	2	2	2	27.6	616.3	642.7	615.1	472.1	465.6	495.7
High	P53011	SEH1	Nucleoporin SEH1 OS=Saccharomyces cerevisiae (strain ATCC 204508 / S288c) OX=559292 GN=SEH1 PE=1 SV=1	10	4	4	4	39.1	977.2	942.7	990.4	748.8	757.6	691.1
High	P16521	YEF3	Elongation factor 3A OS=Saccharomyces cerevisiae (strain ATCC 204508 / S288c) OX=559292 GN=YEF3 PE=1 SV=4	24	24	58	17	115.9	8756.7	8438.6	8902.2	6713.7	6507.3	6400.9
High	P39708	GDH3	NADP-specific glutamate dehydrogenase 2 OS=Saccharomyces cerevisiae (strain ATCC 204508 / S288c) OX=559292 GN=GDH3 PE=3 SV=1	17	8	26	3	49.6	242.3	253.4	175.9	157.8	194.3	179.5
High	Q06705	CSR1	Phosphatidylinositol transfer protein CSR1 OS=Saccharomyces cerevisiae (strain ATCC 204508 / S288c) OX=559292 GN=CSR1 PE=1 SV=1	10	4	5	4	47.4	326.9	311.9	310.9	250.8	231.2	277.7
High	P40218	YMR147W	Uncharacterized protein YMR147W OS=Saccharomyces cerevisiae (strain ATCC 204508 / S288c) OX=559292 GN=YMR147W PE=1 SV=1	8	1	1	1	25.9	452.1	439.1	433.2	358	323.1	332.3
High	P38081	YBR056W	Uncharacterized glycosyl hydrolase YBR056W OS=Saccharomyces cerevisiae (strain ATCC 204508 / S288c) OX=559292 GN=YBR056W PE=1 SV=1	13	6	6	6	57.8	1943	1847	1871.3	1460.1	1544.3	1435.7
High	P38931	SSN2	Mediator of RNA polymerase II transcription subunit 13 OS=Saccharomyces cerevisiae (strain ATCC 204508 / S288c) OX=559292 GN=SSN2 PE=1 SV=2	1	1	1	1	159.9	167	160.7	157.4	132.5	121.6	120.8
High	P25623	SYP1	Suppressor of yeast profilin deletion OS=Saccharomyces cerevisiae (strain ATCC 204508 / S288c) OX=559292 GN=SYP1 PE=1 SV=3	6	4	4	4	96.1	323.7	277.8	325.1	248.4	226.4	235.9
High	P14742	GFA1	Glutamine--fructose-6-phosphate aminotransferase [isomerizing] OS=Saccharomyces cerevisiae (strain ATCC 204508 / S288c) OX=559292 GN=GFA1 PE=1 SV=4	28	16	39	16	80	8125.8	7770.9	7187	6090.7	5965.2	6047.7
High	P38219	OLA1	Obg-like ATPase 1 OS=Saccharomyces cerevisiae (strain ATCC 204508 / S288c) OX=559292 GN=OLA1 PE=1 SV=1	37	13	27	13	44.1	4484.5	4250.5	4422.8	3514.6	3263.2	3346.6
High	P14020	DPM1	Dolichol-phosphate mannosyltransferase OS=Saccharomyces cerevisiae (strain ATCC 204508 / S288c) OX=559292 GN=DPM1 PE=1 SV=3	35	8	12	8	30.3	2885.8	2665.6	2918.4	2294.9	2047.5	2025.1
High	P0CX29	RPS23A	40S ribosomal protein S23-A OS=Saccharomyces cerevisiae (strain ATCC 204508 / S288c) OX=559292 GN=RPS23A PE=1 SV=1	14	3	10	3	16	3275.3	3539.4	3372.8	2796.9	2566.3	2591
High	P36018	YPT52	GTP-binding protein YPT52 OS=Saccharomyces cerevisiae (strain ATCC 204508 / S288c) OX=559292 GN=YPT52 PE=1 SV=1	16	3	5	3	26.1	515.9	473.8	498.3	375.6	364	392.5
High	Q12246	LCB4	Sphingoid long chain base kinase 4 OS=Saccharomyces cerevisiae (strain ATCC 204508 / S288c) OX=559292 GN=LCB4 PE=1 SV=1	5	2	2	2	69.6	235.2	209.5	240.1	180.7	182.6	154.1
High	Q01476	UBP2	Ubiquitin carboxyl-terminal hydrolase 2 OS=Saccharomyces cerevisiae (strain ATCC 204508 / S288c) OX=559292 GN=UBP2 PE=1 SV=2	12	14	16	14	146.3	2008.4	2055.2	1980.7	1545.3	1500.2	1616.9
High	P38426	TPS3	Trehalose synthase complex regulatory subunit TPS3 OS=Saccharomyces cerevisiae (strain ATCC 204508 / S288c) OX=559292 GN=TPS3 PE=1 SV=3	13	12	14	10	118.8	1647.5	1524.6	1529.2	1215.8	1173.1	1250.4
High	P52893	ALT1	Probable alanine aminotransferase, mitochondrial OS=Saccharomyces cerevisiae (strain ATCC 204508 / S288c) OX=559292 GN=ALT1 PE=1 SV=1	11	3	3	3	66.4	865.4	841.2	846.9	665.9	604.7	652
High	Q02795	SWP1	Dolichyl-diphosphooligosaccharide--protein glycosyltransferase subunit SWP1 OS=Saccharomyces cerevisiae (strain ATCC 204508 / S288c) OX=559292 GN=SWP1 PE=1 SV=1	8	2	3	2	31.6	525.3	513.6	563.8	409.4	395.2	368.1
High	P49955	HSH155	U2 snRNP component HSH155 OS=Saccharomyces cerevisiae (strain ATCC 204508 / S288c) OX=559292 GN=HSH155 PE=1 SV=1	4	3	3	3	110	421.2	375	380.3	324.2	270.2	340.2
High	P46964	OST2	Dolichyl-diphosphooligosaccharide--protein glycosyltransferase subunit OST2 OS=Saccharomyces cerevisiae (strain ATCC 204508 / S288c) OX=559292 GN=OST2 PE=1 SV=3	13	1	2	1	14.7	394.6	356.4	430.9	303.8	278.8	291.4
High	P32584	STE14	Protein-S-isoprenylcysteine O-methyltransferase OS=Saccharomyces cerevisiae (strain ATCC 204508 / S288c) OX=559292 GN=STE14 PE=1 SV=1	7	1	1	1	27.9	233.4	215.1	263.3	179.8	175.2	164.4
High	Q12428	PDH1	Probable 2-methylcitrate dehydratase OS=Saccharomyces cerevisiae (strain ATCC 204508 / S288c) OX=559292 GN=PDH1 PE=1 SV=1	24	11	14	11	57.6	3421.5	3860.6	3831	2790	2974.2	2728.5
High	P33309	DOM34	Protein DOM34 OS=Saccharomyces cerevisiae (strain ATCC 204508 / S288c) OX=559292 GN=DOM34 PE=1 SV=2	3	1	1	1	44	314.3	273.8	334.1	242.2	233	233.7
High	Q02776	TIM50	Mitochondrial import inner membrane translocase subunit TIM50 OS=Saccharomyces cerevisiae (strain ATCC 204508 / S288c) OX=559292 GN=TIM50 PE=1 SV=1	5	2	2	2	55.1	343.6	289.8	411.1	264.7	223.5	257.4
High	P32864	MRS6	Rab proteins geranylgeranyltransferase component A OS=Saccharomyces cerevisiae (strain ATCC 204508 / S288c) OX=559292 GN=MRS6 PE=1 SV=2	8	5	6	5	67.3	1505.6	1512.9	1562.2	1226.9	1155.7	1204.1
High	B5VM59	UTP11	U3 small nucleolar RNA-associated protein 11 OS=Saccharomyces cerevisiae (strain AWRI1631) OX=545124 GN=UTP11 PE=3 SV=1	6	1	1	1	29.7	423.8	294.5	313.6	382.2	158.3	241.7
High	Q12044	RCN2	Regulator of calcineurin 2 OS=Saccharomyces cerevisiae (strain ATCC 204508 / S288c) OX=559292 GN=RCN2 PE=1 SV=1	26	4	4	4	29.2	568.2	482.2	533.3	402.5	371.8	449.6
High	Q12438	GRX6	Monothiol glutaredoxin-6 OS=Saccharomyces cerevisiae (strain ATCC 204508 / S288c) OX=559292 GN=GRX6 PE=1 SV=1	6	1	1	1	25.8	216	207.1	215.3	166.6	160	156.7
High	P02992	TUF1	Elongation factor Tu, mitochondrial OS=Saccharomyces cerevisiae (strain ATCC 204508 / S288c) OX=559292 GN=TUF1 PE=1 SV=1	33	10	17	10	47.9	4108.1	3964.8	3532.9	3168.6	2831.4	3108.4
High	P38631	FKS1	1,3-beta-glucan synthase component FKS1 OS=Saccharomyces cerevisiae (strain ATCC 204508 / S288c) OX=559292 GN=FKS1 PE=1 SV=2	14	21	23	10	214.7	1596.1	1548.9	1719.5	1288	1194.9	1143.5
High	P53313	SDA1	Protein SDA1 OS=Saccharomyces cerevisiae (strain ATCC 204508 / S288c) OX=559292 GN=SDA1 PE=1 SV=1	1	1	1	1	86.6	277.6	294.3	315.5	233	214.9	243.6
High	P39011	BEM4	Bud emergence protein 4 OS=Saccharomyces cerevisiae (strain ATCC 204508 / S288c) OX=559292 GN=BEM4 PE=1 SV=1	5	2	2	2	70.9	525.3	510	534	456.5	390.4	412.5
High	P38999	LYS9	Saccharopine dehydrogenase [NADP(+), L-glutamate-forming] OS=Saccharomyces cerevisiae (strain ATCC 204508 / S288c) OX=559292 GN=LYS9 PE=1 SV=1	39	14	22	14	48.9	3113.4	3344.7	3393.6	2406	2630.7	2319.9
High	P13586	PMR1	Calcium-transporting ATPase 1 OS=Saccharomyces cerevisiae (strain ATCC 204508 / S288c) OX=559292 GN=PMR1 PE=1 SV=1	5	4	4	4	104.5	263.9	249.6	299.6	206.5	192.9	196.4
High	P40348	RFC2	Replication factor C subunit 2 OS=Saccharomyces cerevisiae (strain ATCC 204508 / S288c) OX=559292 GN=RFC2 PE=1 SV=1	10	3	4	3	39.7	118.6	117.1	126.5	91.7	97	95.3
High	P32639	BRR2	Pre-mRNA-splicing helicase BRR2 OS=Saccharomyces cerevisiae (strain ATCC 204508 / S288c) OX=559292 GN=BRR2 PE=1 SV=2	2	5	5	5	246	615.3	591.6	579.6	475.7	443.9	473.3
Medium	P47111	VPS55	Vacuolar protein sorting-associated protein 55 OS=Saccharomyces cerevisiae (strain ATCC 204508 / S288c) OX=559292 GN=VPS55 PE=1 SV=1	7	1	1	1	15.7	511	510.8	424.1	382	395	352.8
High	P40509	SEC28	Coatomer subunit epsilon OS=Saccharomyces cerevisiae (strain ATCC 204508 / S288c) OX=559292 GN=SEC28 PE=1 SV=2	11	3	5	3	33.8	2304.3	2047.5	1929.8	1836.2	1417.8	1492.6
High	P53892	IBD2	Protein IBD2 OS=Saccharomyces cerevisiae (strain ATCC 204508 / S288c) OX=559292 GN=IBD2 PE=1 SV=1	7	1	1	1	40	67.8	49.4	59.6	78.1	37.5	46.1
High	P40580	IRC24	Benzil reductase ((S)-benzoin forming) IRC24 OS=Saccharomyces cerevisiae (strain ATCC 204508 / S288c) OX=559292 GN=IRC24 PE=1 SV=1	24	6	10	6	28.8	514.8	513.7	516.6	398.3	383.5	410.5
High	P06105	SCP160	Protein SCP160 OS=Saccharomyces cerevisiae (strain ATCC 204508 / S288c) OX=559292 GN=SCP160 PE=1 SV=3	38	41	56	41	134.7	11112	9535.5	10161.7	8523.2	7381	7905
High	P53107	YRB30	Ran-specific GTPase-activating protein 30 OS=Saccharomyces cerevisiae (strain ATCC 204508 / S288c) OX=559292 GN=YRB30 PE=1 SV=1	7	3	3	3	50.3	407.5	413.3	412.3	331.9	320	317.2
Medium	Q03776	PRP42	U1 small nuclear ribonucleoprotein component PRP42 OS=Saccharomyces cerevisiae (strain ATCC 204508 / S288c) OX=559292 GN=PRP42 PE=1 SV=1	1	1	1	1	65.1	124.9	140.1	135.2	103.3	108.5	102.6
High	P38315	YBP1	YAP1-binding protein 1 OS=Saccharomyces cerevisiae (strain ATCC 204508 / S288c) OX=559292 GN=YBP1 PE=1 SV=1	4	3	3	3	77.7	1304.5	1237.4	1154.4	974	958.8	926.8
High	P32838	PPG1	Serine/threonine-protein phosphatase PP2A-like PPG1 OS=Saccharomyces cerevisiae (strain ATCC 204508 / S288c) OX=559292 GN=PPG1 PE=1 SV=2	10	2	2	2	42.4	153.3	147.1	144.1	127.3	105	111.7
High	P40527	NEO1	Probable phospholipid-transporting ATPase NEO1 OS=Saccharomyces cerevisiae (strain ATCC 204508 / S288c) OX=559292 GN=NEO1 PE=1 SV=1	3	3	5	3	130.1	1323.8	1216.3	1269	1026.1	973.6	972.5
High	P43563	MOB2	CBK1 kinase activator protein MOB2 OS=Saccharomyces cerevisiae (strain ATCC 204508 / S288c) OX=559292 GN=MOB2 PE=1 SV=2	8	1	1	1	33.3	35.8	37.8	29.5	27.8	27.8	25.4
High	Q03834	MSH6	DNA mismatch repair protein MSH6 OS=Saccharomyces cerevisiae (strain ATCC 204508 / S288c) OX=559292 GN=MSH6 PE=1 SV=1	2	2	3	2	140	404.2	423.3	450.3	313.4	329.7	330.4
High	P20459	SUI2	Eukaryotic translation initiation factor 2 subunit alpha OS=Saccharomyces cerevisiae (strain ATCC 204508 / S288c) OX=559292 GN=SUI2 PE=1 SV=1	31	10	12	10	34.7	3765.1	3735.7	3740.2	2949.7	2898.3	2740.3
High	Q3E747	YLR363W-A	Uncharacterized protein YLR363W-A OS=Saccharomyces cerevisiae (strain ATCC 204508 / S288c) OX=559292 GN=YLR363W-A PE=1 SV=1	21	2	3	2	9.7	152.1	145.2	164.1	118	100.7	129.9
High	P22203	VMA4	V-type proton ATPase subunit E OS=Saccharomyces cerevisiae (strain ATCC 204508 / S288c) OX=559292 GN=VMA4 PE=1 SV=4	32	7	14	7	26.5	3114.2	3033.3	3150.1	2470.8	2329.6	2445.2
High	Q00711	SDH1	Succinate dehydrogenase [ubiquinone] flavoprotein subunit, mitochondrial OS=Saccharomyces cerevisiae (strain ATCC 204508 / S288c) OX=559292 GN=SDH1 PE=1 SV=1	14	9	12	9	70.2	1849.8	1815.2	1771	1381.3	1409.2	1398.7
High	P53040	TAF6	Transcription initiation factor TFIID subunit 6 OS=Saccharomyces cerevisiae (strain ATCC 204508 / S288c) OX=559292 GN=TAF6 PE=1 SV=1	4	2	3	2	57.9	426.3	406.3	407	310.6	332.6	316
High	P38745	YHL017W	Uncharacterized membrane protein YHL071W OS=Saccharomyces cerevisiae (strain ATCC 204508 / S288c) OX=559292 GN=YHL017W PE=1 SV=1	1	1	1	1	61.2	123	93.2	94.5	95.5	79.3	71.5
High	Q12117	MRH1	Protein MRH1 OS=Saccharomyces cerevisiae (strain ATCC 204508 / S288c) OX=559292 GN=MRH1 PE=1 SV=1	16	4	8	2	36.2	207.6	213.8	244.5	198.5	166	185.3
High	P35817	BDF1	Bromodomain-containing factor 1 OS=Saccharomyces cerevisiae (strain ATCC 204508 / S288c) OX=559292 GN=BDF1 PE=1 SV=3	7	4	5	4	76.9	875.3	818.7	874.9	668.8	702	679.5
High	P39101	CAJ1	Protein CAJ1 OS=Saccharomyces cerevisiae (strain ATCC 204508 / S288c) OX=559292 GN=CAJ1 PE=1 SV=1	18	6	7	6	44.8	687.7	658.4	701.3	565.6	511.4	517.2
High	P29295	HRR25	Casein kinase I homolog HRR25 OS=Saccharomyces cerevisiae (strain ATCC 204508 / S288c) OX=559292 GN=HRR25 PE=1 SV=1	7	2	3	2	57.3	233.1	228.8	220.2	181.1	142.5	173.5
High	P38809	YHR097C	Uncharacterized protein YHR097C OS=Saccharomyces cerevisiae (strain ATCC 204508 / S288c) OX=559292 GN=YHR097C PE=1 SV=1	11	3	3	3	40.6	478.4	420.3	460.8	371.8	329.1	334.6
High	P32366	VMA6	V-type proton ATPase subunit d OS=Saccharomyces cerevisiae (strain ATCC 204508 / S288c) OX=559292 GN=VMA6 PE=1 SV=2	10	3	4	3	39.8	401.5	397.7	430.8	320.2	309.1	301.9
High	P23796	RIT1	tRNA A64-2'-O-ribosylphosphate transferase OS=Saccharomyces cerevisiae (strain ATCC 204508 / S288c) OX=559292 GN=RIT1 PE=1 SV=3	3	1	1	1	58.8	260.9	266.6	269.3	225.7	188	209.5
High	P04802	DPS1	Aspartate--tRNA ligase, cytoplasmic OS=Saccharomyces cerevisiae (strain ATCC 204508 / S288c) OX=559292 GN=DPS1 PE=1 SV=3	37	18	41	18	63.5	8666.3	8410.8	7737.9	6514.1	6936	6019.3
High	P21825	SEC62	Translocation protein SEC62 OS=Saccharomyces cerevisiae (strain ATCC 204508 / S288c) OX=559292 GN=SEC62 PE=1 SV=2	3	1	1	1	31.3	108.6	94.9	127.5	84.5	80.4	78.8
High	P17255	VMA1	V-type proton ATPase catalytic subunit A OS=Saccharomyces cerevisiae (strain ATCC 204508 / S288c) OX=559292 GN=VMA1 PE=1 SV=3	41	38	99	38	118.6	15007.7	14869.1	14473.5	11916.9	11431.6	11266.5
High	P49723	RNR4	Ribonucleoside-diphosphate reductase small chain 2 OS=Saccharomyces cerevisiae (strain ATCC 204508 / S288c) OX=559292 GN=RNR4 PE=1 SV=1	31	10	24	10	40	7755.8	7914.1	7380.9	6020.7	6243.4	5746
High	P0C2H9	RPL31B	60S ribosomal protein L31-B OS=Saccharomyces cerevisiae (strain ATCC 204508 / S288c) OX=559292 GN=RPL31B PE=1 SV=1	47	6	12	1	13	669.5	666.8	643	550	468.2	500.6
High	P05756	RPS13	40S ribosomal protein S13 OS=Saccharomyces cerevisiae (strain ATCC 204508 / S288c) OX=559292 GN=RPS13 PE=1 SV=3	52	8	48	8	17	10255.5	10613	10378.6	8386.7	7871.3	8081.8
High	P05317	RPP0	60S acidic ribosomal protein P0 OS=Saccharomyces cerevisiae (strain ATCC 204508 / S288c) OX=559292 GN=RPP0 PE=1 SV=2	51	12	47	12	33.7	9443.3	9476.9	9600.7	7905.1	7383.3	7446.8
High	P07260	CDC33	Eukaryotic translation initiation factor 4E OS=Saccharomyces cerevisiae (strain ATCC 204508 / S288c) OX=559292 GN=CDC33 PE=1 SV=1	22	4	5	4	24.2	2136.2	1923	2088.3	1664.4	1503.1	1606.3
High	P38797	PTC7	Protein phosphatase 2C homolog 7, mitochondrial OS=Saccharomyces cerevisiae (strain ATCC 204508 / S288c) OX=559292 GN=PTC7 PE=1 SV=2	10	4	4	4	37.8	296.5	300.2	286.9	231	225	237.2
High	P20606	SAR1	Small COPII coat GTPase SAR1 OS=Saccharomyces cerevisiae (strain ATCC 204508 / S288c) OX=559292 GN=SAR1 PE=1 SV=1	26	4	7	4	21.4	1193.8	1027.6	1152.5	908.3	871.5	898.5
High	P53177	TYW3	tRNA wybutosine-synthesizing protein 3 OS=Saccharomyces cerevisiae (strain ATCC 204508 / S288c) OX=559292 GN=TYW3 PE=1 SV=1	9	2	2	2	30.8	82	86.9	84.5	63.9	55.2	71.1
High	Q07949	PSR2	Probable phosphatase PSR2 OS=Saccharomyces cerevisiae (strain ATCC 204508 / S288c) OX=559292 GN=PSR2 PE=1 SV=1	2	1	1	1	44.7	103.5	97.2	130	101.7	75.8	76.5
High	Q12109	WRS1	Tryptophan--tRNA ligase, cytoplasmic OS=Saccharomyces cerevisiae (strain ATCC 204508 / S288c) OX=559292 GN=WRS1 PE=1 SV=1	22	10	14	10	49.3	2968.1	2794.7	2650.6	2175.4	2180.5	2087.7
High	P06839	RAD3	General transcription and DNA repair factor IIH helicase subunit XPD OS=Saccharomyces cerevisiae (strain ATCC 204508 / S288c) OX=559292 GN=RAD3 PE=1 SV=1	5	4	4	4	89.7	287.6	296.5	279.6	235.2	229.2	218.2
High	P38626	CBR1	NADH-cytochrome b5 reductase 1 OS=Saccharomyces cerevisiae (strain ATCC 204508 / S288c) OX=559292 GN=CBR1 PE=1 SV=2	26	7	9	7	31.5	1803.3	1589.2	1895	1500.7	1241	1187.2
High	P40482	SEC24	Protein transport protein SEC24 OS=Saccharomyces cerevisiae (strain ATCC 204508 / S288c) OX=559292 GN=SEC24 PE=1 SV=1	17	14	18	14	103.6	4145	4000	3893.6	3238.4	3057.7	3150.8
High	Q04562	TMN2	Transmembrane 9 superfamily member 2 OS=Saccharomyces cerevisiae (strain ATCC 204508 / S288c) OX=559292 GN=TMN2 PE=1 SV=1	3	2	2	1	76.3	103	95.1	107.7	78.3	78.4	84.2
High	P33315	TKL2	Transketolase 2 OS=Saccharomyces cerevisiae (strain ATCC 204508 / S288c) OX=559292 GN=TKL2 PE=1 SV=1	4	3	7	3	75	525.2	528.2	539.1	410.5	440.7	391.2
Medium	A6ZM04	PIF1	ATP-dependent DNA helicase PIF1 OS=Saccharomyces cerevisiae (strain YJM789) OX=307796 GN=PIF1 PE=3 SV=1	1	1	1	1	97.6	247.1	208.2	235.4	193.3	182	181.6
High	P40483	YIL108W	Putative zinc metalloproteinase YIL108W OS=Saccharomyces cerevisiae (strain ATCC 204508 / S288c) OX=559292 GN=YIL108W PE=1 SV=1	11	7	8	7	77.4	1245.6	1243.5	1150.9	954.5	972.5	958.5
High	Q08217	PSK2	Serine/threonine-protein kinase PSK2 OS=Saccharomyces cerevisiae (strain ATCC 204508 / S288c) OX=559292 GN=PSK2 PE=1 SV=1	2	2	2	1	124.3	108.9	113.4	130.3	95.3	88.7	93.3
High	P25371	ADP1	Probable ATP-dependent permease OS=Saccharomyces cerevisiae (strain ATCC 204508 / S288c) OX=559292 GN=ADP1 PE=1 SV=2	1	1	1	1	117.2	681.8	651.6	647.4	526.4	509.7	554.2
High	P32597	STH1	Nuclear protein STH1/NPS1 OS=Saccharomyces cerevisiae (strain ATCC 204508 / S288c) OX=559292 GN=STH1 PE=1 SV=1	4	6	6	5	156.6	740.3	588.7	611.5	518.5	495.1	478.5
High	Q02821	SRP1	Importin subunit alpha OS=Saccharomyces cerevisiae (strain ATCC 204508 / S288c) OX=559292 GN=SRP1 PE=1 SV=1	10	5	6	5	60.4	2183.9	2066.9	2174.1	1757.8	1617.6	1642.9
High	P40106	GPP2	Glycerol-1-phosphate phosphohydrolase 2 OS=Saccharomyces cerevisiae (strain ATCC 204508 / S288c) OX=559292 GN=GPP2 PE=1 SV=1	38	9	32	6	27.8	4232	4223.5	4387	3313.5	3333.6	3325.3
High	P14747	CMP2	Serine/threonine-protein phosphatase 2B catalytic subunit A2 OS=Saccharomyces cerevisiae (strain ATCC 204508 / S288c) OX=559292 GN=CMP2 PE=1 SV=2	15	8	10	7	68.5	777	680.7	699.2	619	528.3	547.6
High	P11745	RNA1	Ran GTPase-activating protein 1 OS=Saccharomyces cerevisiae (strain ATCC 204508 / S288c) OX=559292 GN=RNA1 PE=1 SV=2	31	11	17	11	45.8	9207	9400.2	8828.4	7210.5	7243.9	7427.1
High	P25037	UBP1	Ubiquitin carboxyl-terminal hydrolase 1 OS=Saccharomyces cerevisiae (strain ATCC 204508 / S288c) OX=559292 GN=UBP1 PE=1 SV=2	14	8	9	8	92.7	1898.3	1746.2	1705.4	1485.3	1367.7	1415.5
High	Q04175	SXM1	Importin beta SMX1 OS=Saccharomyces cerevisiae (strain ATCC 204508 / S288c) OX=559292 GN=SXM1 PE=1 SV=1	3	3	3	3	108.3	709	754.4	775.6	606.3	582.1	607.7
High	P25342	CDC10	Cell division control protein 10 OS=Saccharomyces cerevisiae (strain ATCC 204508 / S288c) OX=559292 GN=CDC10 PE=1 SV=1	14	4	5	4	37	226.8	216.4	224.6	213.3	169.7	171.2
High	P06838	RAD10	DNA repair protein RAD10 OS=Saccharomyces cerevisiae (strain ATCC 204508 / S288c) OX=559292 GN=RAD10 PE=1 SV=1	8	2	2	2	24.3	139.5	138.5	125.4	109.4	91.6	115.4
High	P40395	RIC1	Guanine nucleotide exchange factor subunit RIC1 OS=Saccharomyces cerevisiae (strain ATCC 204508 / S288c) OX=559292 GN=RIC1 PE=1 SV=1	3	3	3	3	121.6	520.8	489.1	498.4	407.6	419.6	391
High	P18851	STE4	Guanine nucleotide-binding protein subunit beta OS=Saccharomyces cerevisiae (strain ATCC 204508 / S288c) OX=559292 GN=STE4 PE=1 SV=2	2	1	1	1	46.6	304.3	327.7	344.9	295.7	257.3	258.7
High	O13329	FOB1	DNA replication fork-blocking protein FOB1 OS=Saccharomyces cerevisiae (strain ATCC 204508 / S288c) OX=559292 GN=FOB1 PE=1 SV=2	3	1	1	1	65.3	44.9	48.1	48.1	35.3	27.2	41.4
High	C7GQ65	CHO2	Phosphatidylethanolamine N-methyltransferase OS=Saccharomyces cerevisiae (strain JAY291) OX=574961 GN=CHO2 PE=3 SV=1	6	6	7	6	101.2	1035.8	1048	1083	820.5	823.4	815.4
Medium	P21372	PRP5	Pre-mRNA-processing ATP-dependent RNA helicase PRP5 OS=Saccharomyces cerevisiae (strain ATCC 204508 / S288c) OX=559292 GN=PRP5 PE=1 SV=1	1	1	1	1	96.3	391.3	435.5	482.9	366.8	342.3	350.3
High	P43555	EMP47	Protein EMP47 OS=Saccharomyces cerevisiae (strain ATCC 204508 / S288c) OX=559292 GN=EMP47 PE=1 SV=1	13	5	5	5	50.3	870.8	869.3	842.2	707.7	622.5	661.9
High	A6ZU34	INO80	Chromatin-remodeling ATPase INO80 OS=Saccharomyces cerevisiae (strain YJM789) OX=307796 GN=INO80 PE=3 SV=1	3	4	4	4	172	434.3	398.2	419.4	341.4	313.1	304
High	P36421	TYS1	Tyrosine--tRNA ligase, cytoplasmic OS=Saccharomyces cerevisiae (strain ATCC 204508 / S288c) OX=559292 GN=TYS1 PE=1 SV=3	32	13	19	13	44	2465.1	2376.4	2267.6	1883.3	2040.9	1782.9
High	P22943	HSP12	12 kDa heat shock protein OS=Saccharomyces cerevisiae (strain ATCC 204508 / S288c) OX=559292 GN=HSP12 PE=1 SV=1	72	8	20	8	11.7	2821.5	2808.1	2519.3	2218.6	2036	2288.3
High	P38222	RKM3	Ribosomal lysine N-methyltransferase 3 OS=Saccharomyces cerevisiae (strain ATCC 204508 / S288c) OX=559292 GN=RKM3 PE=1 SV=1	5	2	2	2	62.6	63.6	57.5	66	51	45.2	45.7
High	P38348	HSM3	DNA mismatch repair protein HSM3 OS=Saccharomyces cerevisiae (strain ATCC 204508 / S288c) OX=559292 GN=HSM3 PE=1 SV=1	8	3	3	3	55.5	96.3	83.4	94.9	75.8	60.4	79
High	Q12509	ARP6	Actin-like protein ARP6 OS=Saccharomyces cerevisiae (strain ATCC 204508 / S288c) OX=559292 GN=ARP6 PE=1 SV=1	9	4	5	4	50	989.1	972.6	939.7	755.5	765.3	750.6
High	P00175	CYB2	Cytochrome b2, mitochondrial OS=Saccharomyces cerevisiae (strain ATCC 204508 / S288c) OX=559292 GN=CYB2 PE=1 SV=1	1	1	1	1	65.5	44.3	40.4	33.9	35.5	27.8	26.7
High	P56628	RPL22B	60S ribosomal protein L22-B OS=Saccharomyces cerevisiae (strain ATCC 204508 / S288c) OX=559292 GN=RPL22B PE=1 SV=2	61	4	6	3	13.8	522.8	542.8	484.2	411.9	412.7	381.1
High	P38819	ERP5	Protein ERP5 OS=Saccharomyces cerevisiae (strain ATCC 204508 / S288c) OX=559292 GN=ERP5 PE=1 SV=1	4	1	1	1	24.2	79.6	63.4	82.8	62.7	64.1	62.2
High	P25644	PAT1	DNA topoisomerase 2-associated protein PAT1 OS=Saccharomyces cerevisiae (strain ATCC 204508 / S288c) OX=559292 GN=PAT1 PE=1 SV=4	14	12	14	12	88.5	2236.6	2142.3	2230.8	1742.4	1730.6	1756.4
High	P19524	MYO2	Myosin-2 OS=Saccharomyces cerevisiae (strain ATCC 204508 / S288c) OX=559292 GN=MYO2 PE=1 SV=1	11	13	14	13	180.6	4993	4843.2	5081.3	3862.5	3814.2	4017.9
High	P36161	NUP133	Nucleoporin NUP133 OS=Saccharomyces cerevisiae (strain ATCC 204508 / S288c) OX=559292 GN=NUP133 PE=1 SV=1	6	5	6	5	133.2	831	808.8	819	678.8	622.5	645.6
High	P54838	DAK1	Dihydroxyacetone kinase 1 OS=Saccharomyces cerevisiae (strain ATCC 204508 / S288c) OX=559292 GN=DAK1 PE=1 SV=1	33	16	25	16	62.2	4687.7	4615.1	4809.1	3696.1	3704.3	3492.2
High	P32792	YSC83	UPF0744 protein YSC83 OS=Saccharomyces cerevisiae (strain ATCC 204508 / S288c) OX=559292 GN=YSC83 PE=1 SV=1	7	3	4	3	44.2	333.4	306.3	391.3	265.4	241.6	247.9
High	P28495	CAP1	F-actin-capping protein subunit alpha OS=Saccharomyces cerevisiae (strain ATCC 204508 / S288c) OX=559292 GN=CAP1 PE=1 SV=1	24	7	10	7	30.7	2313.2	2226.6	2026	1824.2	1599.6	1750.7
High	P38810	SFB3	SED5-binding protein 3 OS=Saccharomyces cerevisiae (strain ATCC 204508 / S288c) OX=559292 GN=SFB3 PE=1 SV=1	10	7	8	7	103.9	590.3	584.7	543.4	461.2	461.1	441.5
High	P32561	RPD3	Histone deacetylase RPD3 OS=Saccharomyces cerevisiae (strain ATCC 204508 / S288c) OX=559292 GN=RPD3 PE=1 SV=1	12	4	4	4	48.9	920.7	832.7	855.3	682.8	657.1	715.7
High	Q07478	SUB2	ATP-dependent RNA helicase SUB2 OS=Saccharomyces cerevisiae (strain ATCC 204508 / S288c) OX=559292 GN=SUB2 PE=1 SV=1	23	8	14	8	50.3	3708.4	3496	3614.8	2926.8	2811.6	2736.4
High	P06102	NOT3	General negative regulator of transcription subunit 3 OS=Saccharomyces cerevisiae (strain ATCC 204508 / S288c) OX=559292 GN=NOT3 PE=1 SV=2	12	8	9	8	94.3	721.2	656.9	732.8	555.6	546.9	578.4
High	P39729	RBG1	Ribosome-interacting GTPase 1 OS=Saccharomyces cerevisiae (strain ATCC 204508 / S288c) OX=559292 GN=RBG1 PE=1 SV=1	21	6	8	6	40.7	943.4	945.2	1012.2	840.4	722.1	799.2
High	P04819	CDC9	DNA ligase 1 OS=Saccharomyces cerevisiae (strain ATCC 204508 / S288c) OX=559292 GN=CDC9 PE=1 SV=2	2	1	1	1	84.8	382.3	358.6	400.4	293	309.4	316.2
High	P32481	GCD11	Eukaryotic translation initiation factor 2 subunit gamma OS=Saccharomyces cerevisiae (strain ATCC 204508 / S288c) OX=559292 GN=GCD11 PE=1 SV=1	34	15	25	15	57.8	8656.3	8554.1	8339.7	6962.5	6754.8	6543.5
High	P47029	ALY2	Arrestin-related trafficking adapter 3 OS=Saccharomyces cerevisiae (strain ATCC 204508 / S288c) OX=559292 GN=ALY2 PE=1 SV=2	2	3	3	3	117.1	203	189	200	160.3	142.5	167.1
High	P38708	YHR020W	Putative proline--tRNA ligase YHR020W OS=Saccharomyces cerevisiae (strain ATCC 204508 / S288c) OX=559292 GN=YHR020W PE=1 SV=1	29	18	36	18	77.3	5028.2	5009.8	4715.2	3955.8	3957.3	3789.8
High	Q03177	YMR102C	WD repeat-containing protein YMR102C OS=Saccharomyces cerevisiae (strain ATCC 204508 / S288c) OX=559292 GN=YMR102C PE=1 SV=1	3	2	3	2	94.2	620.7	532.9	558	490.4	407.3	444.4
High	Q06407	RGA2	Rho-type GTPase-activating protein 2 OS=Saccharomyces cerevisiae (strain ATCC 204508 / S288c) OX=559292 GN=RGA2 PE=1 SV=1	2	2	2	2	113.2	32.6	25.4	25.1	22.6	20	29
High	P39994	PXP1	Putative 2-hydroxyacyl-CoA lyase OS=Saccharomyces cerevisiae (strain ATCC 204508 / S288c) OX=559292 GN=PXP1 PE=1 SV=1	4	2	2	2	61.3	339.9	347.6	337.8	250.4	301.1	267
High	P53119	HUL5	Probable E3 ubiquitin-protein ligase HUL5 OS=Saccharomyces cerevisiae (strain ATCC 204508 / S288c) OX=559292 GN=HUL5 PE=1 SV=1	1	1	1	1	105.5	434.3	402.9	415.9	351.9	318.5	316.2
High	P24279	MCM3	DNA replication licensing factor MCM3 OS=Saccharomyces cerevisiae (strain ATCC 204508 / S288c) OX=559292 GN=MCM3 PE=1 SV=1	15	11	12	11	107.5	1814.4	1737.1	1757.3	1434.8	1353.1	1431.8
High	P27929	NAM9	37S ribosomal protein NAM9, mitochondrial OS=Saccharomyces cerevisiae (strain ATCC 204508 / S288c) OX=559292 GN=NAM9 PE=1 SV=2	16	7	7	7	56.3	540.7	554.9	510.2	427.7	430.2	414.6
High	P32352	ERG2	C-8 sterol isomerase OS=Saccharomyces cerevisiae (strain ATCC 204508 / S288c) OX=559292 GN=ERG2 PE=1 SV=1	8	1	1	1	24.9	168.5	146.2	134.1	135.2	108.2	106.1
High	P25560	RER1	Protein RER1 OS=Saccharomyces cerevisiae (strain ATCC 204508 / S288c) OX=559292 GN=RER1 PE=1 SV=2	15	2	2	2	22.3	525.4	474	525.7	415.7	393.2	386.9
High	P38852	LIN1	Protein LIN1 OS=Saccharomyces cerevisiae (strain ATCC 204508 / S288c) OX=559292 GN=LIN1 PE=1 SV=1	4	1	1	1	40.3	38.1	40.5	40.1	27.9	32.1	32.9
High	P29539	RIF1	Telomere length regulator protein RIF1 OS=Saccharomyces cerevisiae (strain ATCC 204508 / S288c) OX=559292 GN=RIF1 PE=1 SV=3	1	1	1	1	217.8	191.7	277.8	178.4	151.7	164.6	229.7
High	P13517	CAP2	F-actin-capping protein subunit beta OS=Saccharomyces cerevisiae (strain ATCC 204508 / S288c) OX=559292 GN=CAP2 PE=1 SV=3	13	3	4	3	32.6	890.7	832.8	793	705	649.1	676
High	P32803	EMP24	Endosomal protein P24B OS=Saccharomyces cerevisiae (strain ATCC 204508 / S288c) OX=559292 GN=EMP24 PE=1 SV=1	4	1	3	1	23.3	139.5	111.9	121.4	102.6	95	96.2
High	Q07953	SDO1	Ribosome maturation protein SDO1 OS=Saccharomyces cerevisiae (strain ATCC 204508 / S288c) OX=559292 GN=SDO1 PE=1 SV=1	8	2	3	2	28.3	293.9	292.8	339.4	232.8	276.8	250.2
High	P47011	GLG2	Glycogenin-2 OS=Saccharomyces cerevisiae (strain ATCC 204508 / S288c) OX=559292 GN=GLG2 PE=1 SV=1	6	2	2	2	44.5	127.4	128.6	119.4	95.3	101.9	98.6
High	B3LLM2	RCF1	Respiratory supercomplex factor 1, mitochondrial OS=Saccharomyces cerevisiae (strain RM11-1a) OX=285006 GN=RCF1 PE=3 SV=1	4	1	1	1	18.5	152.5	148.4	174.2	122.9	117.6	112.5
High	A6ZMD0	TVP18	Golgi apparatus membrane protein TVP18 OS=Saccharomyces cerevisiae (strain YJM789) OX=307796 GN=TVP18 PE=3 SV=1	17	2	2	2	18.7	845.8	815.9	850.4	670.4	697.5	657.4
High	E7Q2X8	TDA2	Topoisomerase I damage affected protein 2 OS=Saccharomyces cerevisiae (strain FostersB) OX=764102 GN=TDA2 PE=3 SV=1	7	1	1	1	14.2	247.5	245.8	235.9	196.3	163.1	197.7
High	P30771	NAM7	ATP-dependent helicase NAM7 OS=Saccharomyces cerevisiae (strain ATCC 204508 / S288c) OX=559292 GN=NAM7 PE=1 SV=1	10	6	7	6	109.4	681.6	763.8	722.9	613.3	590.1	573.8
High	P38635	HIS2	Histidinol-phosphatase OS=Saccharomyces cerevisiae (strain ATCC 204508 / S288c) OX=559292 GN=HIS2 PE=1 SV=2	4	1	1	1	38.6	417.8	443.6	419.9	345.5	352.3	322.8
High	P33202	UFD4	Ubiquitin fusion degradation protein 4 OS=Saccharomyces cerevisiae (strain ATCC 204508 / S288c) OX=559292 GN=UFD4 PE=1 SV=1	1	2	2	2	167.7	151.7	147.1	143.7	108	117.1	114.1
High	P32783	ABD1	mRNA cap guanine-N7 methyltransferase OS=Saccharomyces cerevisiae (strain ATCC 204508 / S288c) OX=559292 GN=ABD1 PE=1 SV=1	13	6	6	6	50.3	1136	1086.1	1104.5	896.4	868.6	877.4
High	P40994	ARF3	ADP-ribosylation factor 3 OS=Saccharomyces cerevisiae (strain ATCC 204508 / S288c) OX=559292 GN=ARF3 PE=1 SV=2	9	1	1	1	20.7	245.4	223.3	264.5	211.5	177.4	207.2
High	Q3E833	PCC1	EKC/KEOPS complex subunit PCC1 OS=Saccharomyces cerevisiae (strain ATCC 204508 / S288c) OX=559292 GN=PCC1 PE=1 SV=1	48	3	4	3	10	1187.1	1221.4	1294.2	1044.7	933.9	1028.3
High	P12385	SUP45	Eukaryotic peptide chain release factor subunit 1 OS=Saccharomyces cerevisiae (strain ATCC 204508 / S288c) OX=559292 GN=SUP45 PE=1 SV=2	23	9	14	9	49	3836.1	3685.9	3732.6	3048.8	2959.9	2920.9
High	P53309	YAP1802	Clathrin coat assembly protein AP180B OS=Saccharomyces cerevisiae (strain ATCC 204508 / S288c) OX=559292 GN=YAP1802 PE=1 SV=1	2	1	1	1	64.3	129.1	86.2	105.2	102.6	96.2	83.5
High	P46675	STU2	Protein STU2 OS=Saccharomyces cerevisiae (strain ATCC 204508 / S288c) OX=559292 GN=STU2 PE=1 SV=1	4	5	5	5	100.9	211.3	210.5	224.2	168	172.6	154.1
High	P53295	RBG2	Ribosome-interacting GTPase 2 OS=Saccharomyces cerevisiae (strain ATCC 204508 / S288c) OX=559292 GN=RBG2 PE=1 SV=1	13	5	6	5	41	1223.4	1200.3	1213.8	994.4	894.7	965.1
High	Q03280	TOM1	E3 ubiquitin-protein ligase TOM1 OS=Saccharomyces cerevisiae (strain ATCC 204508 / S288c) OX=559292 GN=TOM1 PE=1 SV=1	5	18	22	18	373.9	2144.2	2110.2	1993.7	1705.5	1649.9	1701.4
High	P09798	CDC16	Anaphase-promoting complex subunit CDC16 OS=Saccharomyces cerevisiae (strain ATCC 204508 / S288c) OX=559292 GN=CDC16 PE=1 SV=1	4	2	2	2	94.9	383.7	363	399.3	292.1	288.8	341
High	Q02887	ATG21	Autophagy-related protein 21 OS=Saccharomyces cerevisiae (strain ATCC 204508 / S288c) OX=559292 GN=ATG21 PE=1 SV=1	12	4	5	4	55.2	155.8	179.4	178.2	131.8	142.8	126.3
High	Q04991	FMP42	Protein FMP42 OS=Saccharomyces cerevisiae (strain ATCC 204508 / S288c) OX=559292 GN=FMP42 PE=1 SV=1	6	2	2	2	56.1	296.4	242	262.9	230.9	205.5	209.3
Medium	Q12052	TGS1	Trimethylguanosine synthase OS=Saccharomyces cerevisiae (strain ATCC 204508 / S288c) OX=559292 GN=TGS1 PE=1 SV=1	3	1	1	1	36.5	74.3	61	65.2	58	58.4	51.9
High	Q02205	MEH1	Protein MEH1 OS=Saccharomyces cerevisiae (strain ATCC 204508 / S288c) OX=559292 GN=MEH1 PE=1 SV=1	23	3	3	3	20.2	516.3	317.7	347.9	451.9	247	277.1
High	P19262	KGD2	Dihydrolipoyllysine-residue succinyltransferase component of 2-oxoglutarate dehydrogenase complex, mitochondrial OS=Saccharomyces cerevisiae (strain ATCC 204508 / S288c) OX=559292 GN=KGD2 PE=1 SV=2	22	7	13	7	50.4	2102.4	2080.5	2372.3	1674.8	1614.7	1999
High	P0CX33	RPS30A	40S ribosomal protein S30-A OS=Saccharomyces cerevisiae (strain ATCC 204508 / S288c) OX=559292 GN=RPS30A PE=1 SV=1	29	2	3	2	7.1	805.3	774.4	707.3	641.6	591.6	588.1
High	P33334	PRP8	Pre-mRNA-splicing factor 8 OS=Saccharomyces cerevisiae (strain ATCC 204508 / S288c) OX=559292 GN=PRP8 PE=1 SV=1	1	3	3	3	279.3	167.2	156.6	146.8	129.3	124.8	120.1
High	Q3E7C1	TFB5	General transcription and DNA repair factor IIH subunit TFB5 OS=Saccharomyces cerevisiae (strain ATCC 204508 / S288c) OX=559292 GN=TFB5 PE=1 SV=1	13	1	1	1	8.2	124.1	146.4	144.4	126.3	113.6	115.2
High	A6ZPJ1	PRT1	Eukaryotic translation initiation factor 3 subunit B OS=Saccharomyces cerevisiae (strain YJM789) OX=307796 GN=PRT1 PE=3 SV=1	18	13	23	13	88.3	5349.4	5247.6	5310.8	4431.7	4186.2	4178.1
High	P0CX57	TY1A-A	Transposon Ty1-A Gag polyprotein OS=Saccharomyces cerevisiae (strain ATCC 204508 / S288c) OX=559292 GN=TY1A-A PE=2 SV=1	32	10	27	1	49	333.2	285.1	296.6	306.6	227.5	229.3
High	P14681	KSS1	Mitogen-activated protein kinase KSS1 OS=Saccharomyces cerevisiae (strain ATCC 204508 / S288c) OX=559292 GN=KSS1 PE=1 SV=1	4	1	1	1	42.7	401	378.3	370.4	304.1	301.9	323.4
High	B3LJR0	MET7	Folylpolyglutamate synthase OS=Saccharomyces cerevisiae (strain RM11-1a) OX=285006 GN=MET7 PE=3 SV=1	10	4	6	4	62.1	1811.8	1706.5	1564.7	1425.9	1362	1337.3
High	P26786	RPS7A	40S ribosomal protein S7-A OS=Saccharomyces cerevisiae (strain ATCC 204508 / S288c) OX=559292 GN=RPS7A PE=1 SV=4	36	8	25	3	21.6	1862	1880.1	1809	1752.6	1475.6	1444.2
High	P41544	SYS1	Protein SYS1 OS=Saccharomyces cerevisiae (strain ATCC 204508 / S288c) OX=559292 GN=SYS1 PE=1 SV=1	6	1	1	1	23.7	232.2	260.2	273.7	208.5	207.8	193.6
High	P39547	UIP3	ULP1-interacting protein 3 OS=Saccharomyces cerevisiae (strain ATCC 204508 / S288c) OX=559292 GN=UIP3 PE=1 SV=1	11	3	3	3	27.1	90.4	76.4	83.6	68.6	70.1	66.8
High	P26637	CDC60	Leucine--tRNA ligase, cytoplasmic OS=Saccharomyces cerevisiae (strain ATCC 204508 / S288c) OX=559292 GN=CDC60 PE=1 SV=1	37	33	64	32	124.1	13021.4	12849.3	12449.4	10407.2	10930.2	9929.7
High	P38817	GGA2	ADP-ribosylation factor-binding protein GGA2 OS=Saccharomyces cerevisiae (strain ATCC 204508 / S288c) OX=559292 GN=GGA2 PE=1 SV=1	20	11	11	11	64.3	1180.9	1091.5	1058.6	902.7	872.6	868.3
High	P43638	MHP1	MAP-homologous protein 1 OS=Saccharomyces cerevisiae (strain ATCC 204508 / S288c) OX=559292 GN=MHP1 PE=1 SV=1	4	3	3	3	155.1	54.4	53.2	44	43.5	34.1	37
High	Q03264	NGL2	RNA exonuclease NGL2 OS=Saccharomyces cerevisiae (strain ATCC 204508 / S288c) OX=559292 GN=NGL2 PE=1 SV=1	7	3	4	3	59.5	235.4	241	242.2	188.2	198.3	182.2
High	P32910	RPC34	DNA-directed RNA polymerase III subunit RPC6 OS=Saccharomyces cerevisiae (strain ATCC 204508 / S288c) OX=559292 GN=RPC34 PE=1 SV=1	9	2	2	2	36.1	132.3	120.6	117	99.8	96.4	108.1
High	P53200	EFM5	Protein-lysine N-methyltransferase EFM5 OS=Saccharomyces cerevisiae (strain ATCC 204508 / S288c) OX=559292 GN=EFM5 PE=1 SV=2	12	3	3	3	28.6	349.9	333.5	293.5	274.9	266.7	278.1
High	P22137	CHC1	Clathrin heavy chain OS=Saccharomyces cerevisiae (strain ATCC 204508 / S288c) OX=559292 GN=CHC1 PE=1 SV=1	24	33	45	33	187.1	11113	11056.2	10808.8	8900.4	8809.7	8838.9
High	P53723	YNR021W	UPF0674 endoplasmic reticulum membrane protein YNR021W OS=Saccharomyces cerevisiae (strain ATCC 204508 / S288c) OX=559292 GN=YNR021W PE=1 SV=3	6	3	4	3	47.1	368.3	355.2	388.7	295.2	291.9	279.8
High	Q06408	ARO10	Transaminated amino acid decarboxylase OS=Saccharomyces cerevisiae (strain ATCC 204508 / S288c) OX=559292 GN=ARO10 PE=1 SV=1	14	10	13	10	71.3	1754.2	1821.9	1784.6	1412.1	1439.3	1430.8
High	P32599	SAC6	Fimbrin OS=Saccharomyces cerevisiae (strain ATCC 204508 / S288c) OX=559292 GN=SAC6 PE=1 SV=1	26	15	20	15	71.7	3753.3	3597.9	3486.3	3009.2	2695.7	2826.6
High	P40470	RRT14	Regulator of rDNA transcription protein 14 OS=Saccharomyces cerevisiae (strain ATCC 204508 / S288c) OX=559292 GN=RRT14 PE=1 SV=1	11	2	3	2	23.8	341	344.5	409.1	316.1	276.2	263
High	P33767	WBP1	Dolichyl-diphosphooligosaccharide--protein glycosyltransferase subunit WBP1 OS=Saccharomyces cerevisiae (strain ATCC 204508 / S288c) OX=559292 GN=WBP1 PE=1 SV=1	4	2	3	2	49.4	215.9	199.9	197.8	176.1	136.5	158.6
High	P06106	MET17	Homocysteine/cysteine synthase OS=Saccharomyces cerevisiae (strain ATCC 204508 / S288c) OX=559292 GN=MET17 PE=1 SV=3	32	12	43	12	48.6	8070.3	7176	7129.4	5771.4	6074.3	5717
High	P25334	CPR4	Peptidyl-prolyl cis-trans isomerase CPR4 OS=Saccharomyces cerevisiae (strain ATCC 204508 / S288c) OX=559292 GN=CPR4 PE=3 SV=1	3	1	1	1	35.8	138.4	122.1	124.8	97.3	97.9	106.7
High	Q04172	SHE9	Sensitive to high expression protein 9, mitochondrial OS=Saccharomyces cerevisiae (strain ATCC 204508 / S288c) OX=559292 GN=SHE9 PE=1 SV=1	5	1	1	1	53.5	115.9	96.7	132.4	99	77.6	76.1
High	Q05892	COQ11	MIOREX complex component 2 OS=Saccharomyces cerevisiae (strain ATCC 204508 / S288c) OX=559292 GN=COQ11 PE=1 SV=1	14	3	3	3	31.5	298.4	289.2	285.1	242.9	223.5	228.7
High	P32476	ERG1	Squalene monooxygenase OS=Saccharomyces cerevisiae (strain ATCC 204508 / S288c) OX=559292 GN=ERG1 PE=1 SV=2	7	3	3	3	55.1	220.1	176.2	212.1	164.1	159.7	170.2
High	Q12018	CDC53	Cell division control protein 53 OS=Saccharomyces cerevisiae (strain ATCC 204508 / S288c) OX=559292 GN=CDC53 PE=1 SV=1	7	7	7	7	93.9	759.2	730	704.3	609.3	567.8	621.2
High	P17709	GLK1	Glucokinase-1 OS=Saccharomyces cerevisiae (strain ATCC 204508 / S288c) OX=559292 GN=GLK1 PE=1 SV=1	30	12	27	12	55.3	6338.9	5988.9	5593.5	5088.8	4525.4	4964.1
High	P25632	RSC6	Chromatin structure-remodeling complex protein RSC6 OS=Saccharomyces cerevisiae (strain ATCC 204508 / S288c) OX=559292 GN=RSC6 PE=1 SV=1	11	4	4	4	54.1	977.7	918.9	988.3	840	737.8	760.1
High	P14180	CHS2	Chitin synthase 2 OS=Saccharomyces cerevisiae (strain ATCC 204508 / S288c) OX=559292 GN=CHS2 PE=1 SV=1	3	2	3	2	109.8	456	443	511.8	433.3	355.7	364.6
High	P52891	NUP84	Nucleoporin NUP84 OS=Saccharomyces cerevisiae (strain ATCC 204508 / S288c) OX=559292 GN=NUP84 PE=1 SV=1	4	2	2	2	83.6	199.3	185.3	206.3	158.5	148.8	178.2
High	Q03768	GIR2	Protein GIR2 OS=Saccharomyces cerevisiae (strain ATCC 204508 / S288c) OX=559292 GN=GIR2 PE=1 SV=1	17	3	4	3	31	1233	1211.1	1317.9	1091.7	974.2	996.1
High	P25040	TSR4	20S rRNA accumulation protein 4 OS=Saccharomyces cerevisiae (strain ATCC 204508 / S288c) OX=559292 GN=TSR4 PE=1 SV=2	9	3	3	3	46	139.9	128.1	150.5	129.5	103	116.2
Medium	P38604	ERG7	Lanosterol synthase OS=Saccharomyces cerevisiae (strain ATCC 204508 / S288c) OX=559292 GN=ERG7 PE=1 SV=6	1	1	1	1	83.4	211.5	201.6	215.6	170.2	176.6	160.7
High	Q12532	RQC2	Ribosome quality control complex subunit 2 OS=Saccharomyces cerevisiae (strain ATCC 204508 / S288c) OX=559292 GN=RQC2 PE=1 SV=1	8	8	9	8	119	906.5	889	923.1	730.2	745.5	737.2
High	P34072	MKS1	Negative regulator of RAS-cAMP pathway OS=Saccharomyces cerevisiae (strain ATCC 204508 / S288c) OX=559292 GN=MKS1 PE=1 SV=2	1	1	1	1	65.6	600.1	579.4	558.1	483.4	439.9	508.3
High	P25337	BUD31	Pre-mRNA-splicing factor BUD31 OS=Saccharomyces cerevisiae (strain ATCC 204508 / S288c) OX=559292 GN=BUD31 PE=1 SV=1	13	2	2	2	18.4	271.1	248.7	267	218.9	200.3	196.9
High	Q02256	YVH1	Tyrosine-protein phosphatase YVH1 OS=Saccharomyces cerevisiae (strain ATCC 204508 / S288c) OX=559292 GN=YVH1 PE=1 SV=1	4	1	1	1	41.2	104.9	94.5	117.8	84.5	84.7	78.4
High	P27809	KRE2	Glycolipid 2-alpha-mannosyltransferase OS=Saccharomyces cerevisiae (strain ATCC 204508 / S288c) OX=559292 GN=KRE2 PE=1 SV=1	15	6	9	6	51.4	447.4	488.9	489	417.9	394.1	383.2
High	P20081	FPR1	FK506-binding protein 1 OS=Saccharomyces cerevisiae (strain ATCC 204508 / S288c) OX=559292 GN=FPR1 PE=1 SV=2	33	4	11	4	12.2	2237.9	2475.7	2227	1806.7	1674.8	1796.1
High	P38736	GOS1	Golgi SNAP receptor complex member 1 OS=Saccharomyces cerevisiae (strain ATCC 204508 / S288c) OX=559292 GN=GOS1 PE=1 SV=1	27	4	5	4	25.4	558.1	513.4	565.8	452.6	414.1	415.4
High	P38079	YRO2	Protein YRO2 OS=Saccharomyces cerevisiae (strain ATCC 204508 / S288c) OX=559292 GN=YRO2 PE=1 SV=1	17	5	9	3	38.7	327.5	299	338.7	264.2	252.7	219.2
High	Q03973	HMO1	High mobility group protein 1 OS=Saccharomyces cerevisiae (strain ATCC 204508 / S288c) OX=559292 GN=HMO1 PE=1 SV=1	19	4	4	4	27.5	593.9	546.8	564.5	552.7	441.3	425.2
High	P35180	TOM20	Mitochondrial import receptor subunit TOM20 OS=Saccharomyces cerevisiae (strain ATCC 204508 / S288c) OX=559292 GN=TOM20 PE=1 SV=1	19	3	3	3	20.3	897.6	839.3	1108.1	774.3	677.7	766.6
High	P38912	TIF11	Eukaryotic translation initiation factor 1A OS=Saccharomyces cerevisiae (strain ATCC 204508 / S288c) OX=559292 GN=TIF11 PE=1 SV=1	32	5	8	5	17.4	1155	1116	1083.6	871.4	901.2	882.4
High	P39109	YCF1	Metal resistance protein YCF1 OS=Saccharomyces cerevisiae (strain ATCC 204508 / S288c) OX=559292 GN=YCF1 PE=1 SV=2	8	9	9	8	171	2005.2	1857.1	2129.5	1619.7	1563.5	1487.4
High	P33754	SEC66	Translocation protein SEC66 OS=Saccharomyces cerevisiae (strain ATCC 204508 / S288c) OX=559292 GN=SEC66 PE=1 SV=1	9	2	3	2	24.2	215.9	186.1	211.1	174.5	172.9	168.9
High	P53314	CPD1	2',3'-cyclic-nucleotide 3'-phosphodiesterase OS=Saccharomyces cerevisiae (strain ATCC 204508 / S288c) OX=559292 GN=CPD1 PE=1 SV=1	10	2	3	2	26.7	619.7	594.7	536	460.5	480.5	453.1
High	P27810	KTR1	Alpha-1,2 mannosyltransferase KTR1 OS=Saccharomyces cerevisiae (strain ATCC 204508 / S288c) OX=559292 GN=KTR1 PE=1 SV=1	18	7	10	7	46	1486.2	1438	1518.5	1259.1	1162	1179.9
High	P30665	MCM4	DNA replication licensing factor MCM4 OS=Saccharomyces cerevisiae (strain ATCC 204508 / S288c) OX=559292 GN=MCM4 PE=1 SV=2	11	10	10	10	104.9	331.2	304	308.6	264	274.5	249.4
High	P32617	IES6	Chromatin-remodeling complex subunit IES6 OS=Saccharomyces cerevisiae (strain ATCC 204508 / S288c) OX=559292 GN=IES6 PE=1 SV=1	20	2	3	2	18.5	179	183.1	201.5	146	148	137.3
High	P47133	EMC2	ER membrane protein complex subunit 2 OS=Saccharomyces cerevisiae (strain ATCC 204508 / S288c) OX=559292 GN=EMC2 PE=1 SV=1	11	3	4	3	33.8	75.2	68.1	77	60.7	58.4	62.2
High	P05694	MET6	5-methyltetrahydropteroyltriglutamate--homocysteine methyltransferase OS=Saccharomyces cerevisiae (strain ATCC 204508 / S288c) OX=559292 GN=MET6 PE=1 SV=4	49	32	123	32	85.8	28394.2	29639.5	29745.8	22960.9	24416.1	22143.9
High	P39531	RCY1	Recyclin-1 OS=Saccharomyces cerevisiae (strain ATCC 204508 / S288c) OX=559292 GN=RCY1 PE=1 SV=4	2	2	2	2	97.4	737.5	690.5	755.4	560.8	558.7	611.1
High	A6ZPY2	TMA22	Translation machinery-associated protein 22 OS=Saccharomyces cerevisiae (strain YJM789) OX=307796 GN=TMA22 PE=3 SV=1	17	3	3	3	22.5	477.3	476.7	490.9	425	385.8	377
Medium	O13585	YPR089W	Dilute domain-containing protein YPR089W OS=Saccharomyces cerevisiae (strain ATCC 204508 / S288c) OX=559292 GN=YPR089W PE=1 SV=2	1	1	1	1	102.5	197.2	179.4	189.8	159.6	149.1	151.2
High	Q12382	DGK1	CTP-dependent diacylglycerol kinase 1 OS=Saccharomyces cerevisiae (strain ATCC 204508 / S288c) OX=559292 GN=DGK1 PE=1 SV=1	6	1	1	1	32.8	121.2	113.8	142.5	104.2	92.2	102.2
High	B3LNH0	HEK2	Heterogeneous nuclear rnp K-like protein 2 OS=Saccharomyces cerevisiae (strain RM11-1a) OX=285006 GN=HEK2 PE=3 SV=1	12	4	4	4	41.7	442.9	506.5	771.5	379.2	410.1	595.3
High	P53852	YNL247W	Cysteine--tRNA ligase OS=Saccharomyces cerevisiae (strain ATCC 204508 / S288c) OX=559292 GN=YNL247W PE=1 SV=1	21	14	15	14	87.5	3630.3	3677.7	3523.6	2940.9	3239.8	2853.6
High	Q06497	ANT1	Peroxisomal adenine nucleotide transporter 1 OS=Saccharomyces cerevisiae (strain ATCC 204508 / S288c) OX=559292 GN=ANT1 PE=1 SV=1	2	1	1	1	36.3	275.3	291.4	319.7	235	236.1	228.5
High	Q04372	TAP42	Type 2A phosphatase-associated protein 42 OS=Saccharomyces cerevisiae (strain ATCC 204508 / S288c) OX=559292 GN=TAP42 PE=1 SV=1	3	1	1	1	42.5	271.2	252.3	248.6	219.8	204.3	209.3
High	Q04336	YMR196W	Uncharacterized protein YMR196W OS=Saccharomyces cerevisiae (strain ATCC 204508 / S288c) OX=559292 GN=YMR196W PE=1 SV=1	6	5	7	5	126.5	282.8	243.3	233.9	240.2	197.2	189.2
High	Q07807	PUF3	mRNA-binding protein PUF3 OS=Saccharomyces cerevisiae (strain ATCC 204508 / S288c) OX=559292 GN=PUF3 PE=1 SV=1	5	4	4	4	98	181.5	147.5	161.2	141	119.6	133.4
High	Q06709	REH1	Cytoplasmic 60S subunit biogenesis factor REH1 OS=Saccharomyces cerevisiae (strain ATCC 204508 / S288c) OX=559292 GN=REH1 PE=1 SV=1	9	4	5	4	49.7	367.1	334.9	358.6	313.4	271.6	287.2
High	A6ZS02	NIS1	Protein NIS1 OS=Saccharomyces cerevisiae (strain YJM789) OX=307796 GN=NIS1 PE=3 SV=1	2	1	1	1	45.9	89.9	81.5	100.4	72.9	72.4	78.2
High	P08004	CHS1	Chitin synthase 1 OS=Saccharomyces cerevisiae (strain ATCC 204508 / S288c) OX=559292 GN=CHS1 PE=1 SV=2	3	3	3	3	129.8	539.4	426.5	545.5	437.6	420.4	414.8
High	P50087	MIC26	MICOS subunit MIC26 OS=Saccharomyces cerevisiae (strain ATCC 204508 / S288c) OX=559292 GN=MIC26 PE=1 SV=1	3	1	1	1	26.9	83.5	71.7	94.1	67.7	74.4	63.9
High	Q12072	IOC2	ISWI one complex protein 2 OS=Saccharomyces cerevisiae (strain ATCC 204508 / S288c) OX=559292 GN=IOC2 PE=1 SV=1	3	1	1	1	93.4	129.6	111.1	112.1	114.4	84.1	91
High	P32642	GRX4	Monothiol glutaredoxin-4 OS=Saccharomyces cerevisiae (strain ATCC 204508 / S288c) OX=559292 GN=GRX4 PE=1 SV=1	37	7	9	5	27.5	100.6	99.6	106	81.7	85.9	75.3
High	P06738	GPH1	Glycogen phosphorylase OS=Saccharomyces cerevisiae (strain ATCC 204508 / S288c) OX=559292 GN=GPH1 PE=1 SV=4	25	19	25	19	103.2	3921.8	3441.4	3113.6	2696.3	2793.6	2533.3
High	P47015	AIM23	Altered inheritance of mitochondria protein 23, mitochondrial OS=Saccharomyces cerevisiae (strain ATCC 204508 / S288c) OX=559292 GN=AIM23 PE=1 SV=1	3	1	1	1	41.4	42.3	45.6	43.8	34.4	38.1	31.4
High	P38629	RFC3	Replication factor C subunit 3 OS=Saccharomyces cerevisiae (strain ATCC 204508 / S288c) OX=559292 GN=RFC3 PE=1 SV=1	13	3	3	3	38.2	599.2	614.8	637.6	512.2	466.8	518
High	Q02630	NUP116	Nucleoporin NUP116/NSP116 OS=Saccharomyces cerevisiae (strain ATCC 204508 / S288c) OX=559292 GN=NUP116 PE=1 SV=2	1	2	2	2	116.2	623.2	561	624.5	496.5	458.8	507.7
High	P28789	HEM3	Porphobilinogen deaminase OS=Saccharomyces cerevisiae (strain ATCC 204508 / S288c) OX=559292 GN=HEM3 PE=1 SV=1	25	7	8	7	36.7	1364.6	1368.7	1374.2	1147.2	985.7	1117.3
High	Q01802	AAT1	Aspartate aminotransferase, mitochondrial OS=Saccharomyces cerevisiae (strain ATCC 204508 / S288c) OX=559292 GN=AAT1 PE=1 SV=2	5	2	2	2	51.8	179.9	175.6	183.4	125.4	142.8	154.7
High	Q05530	YDR286C	Glutaredoxin-like protein YDR286C OS=Saccharomyces cerevisiae (strain ATCC 204508 / S288c) OX=559292 GN=YDR286C PE=3 SV=1	19	2	2	2	13.4	254.2	213.5	226.8	194.5	185.5	184.5
High	P47037	SMC3	Structural maintenance of chromosomes protein 3 OS=Saccharomyces cerevisiae (strain ATCC 204508 / S288c) OX=559292 GN=SMC3 PE=1 SV=1	5	7	9	7	141.3	689.6	695.1	645.2	507.6	591	524.8
High	P41805	RPL10	60S ribosomal protein L10 OS=Saccharomyces cerevisiae (strain ATCC 204508 / S288c) OX=559292 GN=RPL10 PE=1 SV=1	33	8	21	8	25.3	2038.9	2126.4	2054.9	1788	1621	1672.5
High	P53753	DSE4	Endo-1,3(4)-beta-glucanase 1 OS=Saccharomyces cerevisiae (strain ATCC 204508 / S288c) OX=559292 GN=DSE4 PE=1 SV=1	4	3	3	3	121	159.4	168.3	157.7	145.1	134.2	128.4
High	P10622	RPP1B	60S acidic ribosomal protein P1-beta OS=Saccharomyces cerevisiae (strain ATCC 204508 / S288c) OX=559292 GN=RPP1B PE=1 SV=3	32	2	7	1	10.7	702.9	772.6	748.5	579.2	486.5	609.6
High	P31384	CCR4	Glucose-repressible alcohol dehydrogenase transcriptional effector OS=Saccharomyces cerevisiae (strain ATCC 204508 / S288c) OX=559292 GN=CCR4 PE=1 SV=2	4	3	3	3	94.6	321.7	294.8	278.2	257.7	240.1	258.3
High	P38321	YBR225W	Uncharacterized protein YBR225W OS=Saccharomyces cerevisiae (strain ATCC 204508 / S288c) OX=559292 GN=YBR225W PE=1 SV=1	1	1	1	1	101.2	115.1	118.3	121.6	88.8	124.2	99.1
High	P54860	UFD2	E4 ubiquitin-protein ligase UFD2 OS=Saccharomyces cerevisiae (strain ATCC 204508 / S288c) OX=559292 GN=UFD2 PE=1 SV=3	4	4	5	4	109.8	1374.8	1355.8	1429	1130.2	1104.4	1068.5
High	A6ZZH2	MCR1	NADH-cytochrome b5 reductase 2 OS=Saccharomyces cerevisiae (strain YJM789) OX=307796 GN=MCR1 PE=3 SV=1	27	7	13	7	34.1	2476.3	2594.5	2616.3	2017.8	2157.6	2071.2
High	P53228	NQM1	Transaldolase NQM1 OS=Saccharomyces cerevisiae (strain ATCC 204508 / S288c) OX=559292 GN=NQM1 PE=1 SV=1	33	9	13	8	37.2	1402.3	1167.1	1135.6	985.3	951	964.4
High	P53622	COP1	Coatomer subunit alpha OS=Saccharomyces cerevisiae (strain ATCC 204508 / S288c) OX=559292 GN=COP1 PE=1 SV=2	18	17	24	17	135.5	4953	4913.1	4981.3	4132.5	4004.5	4021.8
High	P32583	SRP40	Suppressor protein SRP40 OS=Saccharomyces cerevisiae (strain ATCC 204508 / S288c) OX=559292 GN=SRP40 PE=1 SV=2	5	2	2	2	41	364.2	360.4	302.6	296.8	293.9	305.2
High	P06633	HIS3	Imidazoleglycerol-phosphate dehydratase OS=Saccharomyces cerevisiae (strain ATCC 204508 / S288c) OX=559292 GN=HIS3 PE=1 SV=2	19	3	3	3	23.8	139.3	120.2	125.5	103.2	113.6	102.4
High	Q12513	TMA17	Translation machinery-associated protein 17 OS=Saccharomyces cerevisiae (strain ATCC 204508 / S288c) OX=559292 GN=TMA17 PE=1 SV=1	39	5	7	5	16.8	1639.2	1596.7	1464.3	1319.5	1302.5	1375.1
High	P38131	KTR4	Probable mannosyltransferase KTR4 OS=Saccharomyces cerevisiae (strain ATCC 204508 / S288c) OX=559292 GN=KTR4 PE=1 SV=1	11	5	6	5	54.5	2147.3	1843.9	1994.1	1776.9	1504.3	1536.6
High	B5VKC6	AIM18	Altered inheritance of mitochondria protein 18, mitochondrial OS=Saccharomyces cerevisiae (strain AWRI1631) OX=545124 GN=AIM18 PE=3 SV=1	3	1	1	1	36.5	177	165.6	182.6	149.2	135.1	142.1
High	P47135	JSN1	Protein JSN1 OS=Saccharomyces cerevisiae (strain ATCC 204508 / S288c) OX=559292 GN=JSN1 PE=1 SV=1	3	3	3	3	120.3	177.4	169.5	188.3	136.1	150.5	153.6
High	P11075	SEC7	Protein transport protein SEC7 OS=Saccharomyces cerevisiae (strain ATCC 204508 / S288c) OX=559292 GN=SEC7 PE=1 SV=2	5	10	11	10	226.7	1422.9	1416	1499.7	1147.4	1188.6	1225
High	P15179	MSD1	Aspartate--tRNA ligase, mitochondrial OS=Saccharomyces cerevisiae (strain ATCC 204508 / S288c) OX=559292 GN=MSD1 PE=1 SV=1	3	2	2	2	75.4	437	429.9	430.1	354.3	378.4	351.3
High	Q12091	DAP1	Damage response protein 1 OS=Saccharomyces cerevisiae (strain ATCC 204508 / S288c) OX=559292 GN=DAP1 PE=1 SV=1	5	1	2	1	16.7	743.9	780	710.9	607.9	580.1	664.4
High	P40054	SER3	D-3-phosphoglycerate dehydrogenase 1 OS=Saccharomyces cerevisiae (strain ATCC 204508 / S288c) OX=559292 GN=SER3 PE=1 SV=1	23	9	9	4	51.2	1541.8	1623.4	1575.9	1315.2	1326.8	1217.6
High	Q99216	PNO1	Pre-rRNA-processing protein PNO1 OS=Saccharomyces cerevisiae (strain ATCC 204508 / S288c) OX=559292 GN=PNO1 PE=1 SV=1	5	1	1	1	30.3	46.7	42.2	40.1	38.1	34.3	59.8
High	P41807	VMA13	V-type proton ATPase subunit H OS=Saccharomyces cerevisiae (strain ATCC 204508 / S288c) OX=559292 GN=VMA13 PE=1 SV=1	18	9	14	9	54.4	3323.4	3171.8	3243.1	2701.8	2667.1	2652.7
High	P40433	PFK26	6-phosphofructo-2-kinase 1 OS=Saccharomyces cerevisiae (strain ATCC 204508 / S288c) OX=559292 GN=PFK26 PE=1 SV=1	3	2	3	2	93.4	69.8	66.8	67.5	49.3	63.2	55.2
High	P25719	CPR3	Peptidyl-prolyl cis-trans isomerase C, mitochondrial OS=Saccharomyces cerevisiae (strain ATCC 204508 / S288c) OX=559292 GN=CPR3 PE=1 SV=1	35	6	13	6	19.9	3828	3750.6	3730	3131.9	2912.1	3087.3
High	Q05949	BUR2	Protein BUR2 OS=Saccharomyces cerevisiae (strain ATCC 204508 / S288c) OX=559292 GN=BUR2 PE=1 SV=1	6	1	1	1	45.7	78.1	75.5	82.2	63.9	57.8	86
High	A6ZYV1	SBE2	Protein SBE2 OS=Saccharomyces cerevisiae (strain YJM789) OX=307796 GN=SBE2 PE=3 SV=1	1	1	1	1	98.9	265.5	280.6	273.4	212.8	243.3	223.7
High	Q12754	RRP12	Ribosomal RNA-processing protein 12 OS=Saccharomyces cerevisiae (strain ATCC 204508 / S288c) OX=559292 GN=RRP12 PE=1 SV=1	2	2	2	2	137.4	593.3	587.9	629.9	485.6	491.1	505.8
High	P23180	AIM17	Probable oxidoreductase AIM17 OS=Saccharomyces cerevisiae (strain ATCC 204508 / S288c) OX=559292 GN=AIM17 PE=1 SV=2	16	5	6	5	53.1	1585.9	1534.2	1420.5	1252.7	1255.5	1203.7
High	P21827	SRM1	Guanine nucleotide exchange factor SRM1 OS=Saccharomyces cerevisiae (strain ATCC 204508 / S288c) OX=559292 GN=SRM1 PE=1 SV=1	5	3	4	3	53	926.1	880.8	902.3	758	736.1	706.6
High	Q99316	MPD2	Protein disulfide isomerase MPD2 OS=Saccharomyces cerevisiae (strain ATCC 204508 / S288c) OX=559292 GN=MPD2 PE=1 SV=1	6	2	2	2	32.4	586.4	509.4	582.5	480	448.2	444.4
High	P53283	TPO2	Polyamine transporter 2 OS=Saccharomyces cerevisiae (strain ATCC 204508 / S288c) OX=559292 GN=TPO2 PE=1 SV=1	3	1	1	1	67.5	148.5	102.8	138.5	121.6	118.8	103.6
High	P23615	SPT6	Transcription elongation factor SPT6 OS=Saccharomyces cerevisiae (strain ATCC 204508 / S288c) OX=559292 GN=SPT6 PE=1 SV=1	12	16	18	16	168.2	2147.7	2076.1	2100.8	1759	1691.1	1733.1
High	P48164	RPS7B	40S ribosomal protein S7-B OS=Saccharomyces cerevisiae (strain ATCC 204508 / S288c) OX=559292 GN=RPS7B PE=1 SV=1	58	11	32	6	21.6	3503.3	3682.6	3538	3204.4	2823.9	2897.9
High	Q03944	VPS64	Vacuolar protein sorting-associated protein 64 OS=Saccharomyces cerevisiae (strain ATCC 204508 / S288c) OX=559292 GN=VPS64 PE=1 SV=1	2	1	1	1	67.2	110.7	120.9	114.2	86.5	99	95.5
High	Q12434	RDI1	Rho GDP-dissociation inhibitor OS=Saccharomyces cerevisiae (strain ATCC 204508 / S288c) OX=559292 GN=RDI1 PE=1 SV=1	21	3	5	3	23.1	1577.6	1543.4	1426.4	1222.1	1264.4	1218.4
High	Q08966	PCL8	PHO85 cyclin-8 OS=Saccharomyces cerevisiae (strain ATCC 204508 / S288c) OX=559292 GN=PCL8 PE=1 SV=1	2	1	2	1	55.4	137.3	101.5	112.7	112.5	87.6	91.4
High	P53951	COG5	Conserved oligomeric Golgi complex subunit 5 OS=Saccharomyces cerevisiae (strain ATCC 204508 / S288c) OX=559292 GN=COG5 PE=1 SV=1	2	1	2	1	45.6	194.9	191.1	188.3	177.3	156.6	139.6
High	P38881	NVJ1	Nucleus-vacuole junction protein 1 OS=Saccharomyces cerevisiae (strain ATCC 204508 / S288c) OX=559292 GN=NVJ1 PE=1 SV=1	3	1	2	1	36.4	245.8	215.4	251.3	201.5	180.9	199.8
Medium	P53686	HST2	NAD-dependent protein deacetylase HST2 OS=Saccharomyces cerevisiae (strain ATCC 204508 / S288c) OX=559292 GN=HST2 PE=1 SV=1	2	1	1	1	40	101.4	103.5	104.1	79.5	99.6	85.4
High	Q07878	VPS13	Vacuolar protein sorting-associated protein 13 OS=Saccharomyces cerevisiae (strain ATCC 204508 / S288c) OX=559292 GN=VPS13 PE=1 SV=1	3	8	9	8	357.6	907.6	857.6	859.9	744.7	706	673.7
High	P29469	MCM2	DNA replication licensing factor MCM2 OS=Saccharomyces cerevisiae (strain ATCC 204508 / S288c) OX=559292 GN=MCM2 PE=1 SV=2	12	7	9	7	98.7	1099.2	1091.8	1020.6	902	857.4	896.2
High	Q12511	PTC5	[Pyruvate dehydrogenase [acetyl-transferring]]-phosphatase 1, mitochondrial OS=Saccharomyces cerevisiae (strain ATCC 204508 / S288c) OX=559292 GN=PTC5 PE=1 SV=1	14	7	7	7	63.6	1103.8	1116.6	1097.5	905.7	867.8	925.2
High	P43565	RIM15	Serine/threonine-protein kinase RIM15 OS=Saccharomyces cerevisiae (strain ATCC 204508 / S288c) OX=559292 GN=RIM15 PE=1 SV=1	1	1	1	1	196.4	61.6	61.8	64.5	53.7	41.2	52.9
High	P38080	AKL1	Serine/threonine-protein kinase AKL1 OS=Saccharomyces cerevisiae (strain ATCC 204508 / S288c) OX=559292 GN=AKL1 PE=1 SV=1	9	7	9	7	123.9	910	918.1	934.1	812.8	743.3	766.8
High	Q06147	LCB5	Sphingoid long chain base kinase 5 OS=Saccharomyces cerevisiae (strain ATCC 204508 / S288c) OX=559292 GN=LCB5 PE=1 SV=1	3	2	2	2	77.5	214.1	190.5	204.8	162.5	159.7	168.1
High	Q01159	CEG1	mRNA-capping enzyme subunit alpha OS=Saccharomyces cerevisiae (strain ATCC 204508 / S288c) OX=559292 GN=CEG1 PE=1 SV=2	8	3	5	3	52.7	764.9	740.4	746.9	634.2	607.9	595.5
High	P14741	GCN3	Translation initiation factor eIF-2B subunit alpha OS=Saccharomyces cerevisiae (strain ATCC 204508 / S288c) OX=559292 GN=GCN3 PE=1 SV=1	27	7	7	7	34	1326.1	1223.5	1307.2	1200.7	949	1073.2
High	P52917	VPS4	Vacuolar protein sorting-associated protein 4 OS=Saccharomyces cerevisiae (strain ATCC 204508 / S288c) OX=559292 GN=VPS4 PE=1 SV=1	16	6	6	6	48.1	1046.3	928.2	991.9	872.3	762.1	756.4
High	P19454	CKA2	Casein kinase II subunit alpha' OS=Saccharomyces cerevisiae (strain ATCC 204508 / S288c) OX=559292 GN=CKA2 PE=1 SV=2	17	6	11	6	39.4	1319.6	1384.5	1345.6	1083.6	1204.9	1032.9
High	Q05029	BCH1	Protein BCH1 OS=Saccharomyces cerevisiae (strain ATCC 204508 / S288c) OX=559292 GN=BCH1 PE=1 SV=1	6	5	5	5	82	637.3	672.1	608.1	523.4	549.5	549.6
High	Q03322	TLG1	t-SNARE affecting a late Golgi compartment protein 1 OS=Saccharomyces cerevisiae (strain ATCC 204508 / S288c) OX=559292 GN=TLG1 PE=1 SV=1	14	3	4	3	25.8	593.8	578.9	572.1	487.9	478.2	463.2
High	P27692	SPT5	Transcription elongation factor SPT5 OS=Saccharomyces cerevisiae (strain ATCC 204508 / S288c) OX=559292 GN=SPT5 PE=1 SV=1	13	11	13	11	115.6	3223.6	2996.2	3103.9	2597.6	2463.3	2608.4
High	P28320	YJU2	Splicing factor YJU2 OS=Saccharomyces cerevisiae (strain ATCC 204508 / S288c) OX=559292 GN=YJU2 PE=1 SV=1	8	2	2	2	32.3	277.5	267.6	267.8	228.2	227	206.2
High	P43612	SAP155	SIT4-associating protein SAP155 OS=Saccharomyces cerevisiae (strain ATCC 204508 / S288c) OX=559292 GN=SAP155 PE=1 SV=4	9	5	5	5	114.9	939.1	892.5	870.5	772.8	689.7	747.1
High	P39685	POM152	Nucleoporin POM152 OS=Saccharomyces cerevisiae (strain ATCC 204508 / S288c) OX=559292 GN=POM152 PE=1 SV=1	2	3	3	3	151.6	156	113	140.8	128.4	97	110.4
High	Q02554	CUS1	Cold sensitive U2 snRNA suppressor 1 OS=Saccharomyces cerevisiae (strain ATCC 204508 / S288c) OX=559292 GN=CUS1 PE=1 SV=1	2	1	1	1	50.2	103.7	109.5	107	85.4	99	77.3
High	Q04599	MRPL1	54S ribosomal protein L1, mitochondrial OS=Saccharomyces cerevisiae (strain ATCC 204508 / S288c) OX=559292 GN=MRPL1 PE=1 SV=1	20	4	4	4	31	291.5	289.2	312.3	240.2	253.9	254.8
High	P07278	BCY1	cAMP-dependent protein kinase regulatory subunit OS=Saccharomyces cerevisiae (strain ATCC 204508 / S288c) OX=559292 GN=BCY1 PE=1 SV=4	37	12	17	12	47.2	3091.2	2892.8	2736.4	2548.5	2281.9	2456.8
High	Q06608	YPR172W	Pyridoxamine 5'-phosphate oxidase homolog OS=Saccharomyces cerevisiae (strain ATCC 204508 / S288c) OX=559292 GN=YPR172W PE=1 SV=1	9	1	2	1	22.5	169.5	146.5	169.7	188.2	120.8	136.3
High	P35127	YUH1	Ubiquitin carboxyl-terminal hydrolase YUH1 OS=Saccharomyces cerevisiae (strain ATCC 204508 / S288c) OX=559292 GN=YUH1 PE=1 SV=1	18	3	7	3	26.4	1685.5	1704.8	1698.2	1450.4	1388.6	1400.6
High	P53250	TWF1	Twinfilin-1 OS=Saccharomyces cerevisiae (strain ATCC 204508 / S288c) OX=559292 GN=TWF1 PE=1 SV=1	15	4	4	4	37	390.6	379.6	373.4	322.2	282.2	317
High	P33298	RPT3	26S proteasome regulatory subunit 6B homolog OS=Saccharomyces cerevisiae (strain ATCC 204508 / S288c) OX=559292 GN=RPT3 PE=1 SV=2	22	9	16	9	47.9	2204.5	2205.1	2146.4	1849.8	1791.3	1770.7
High	P38009	ADE17	Bifunctional purine biosynthesis protein ADE17 OS=Saccharomyces cerevisiae (strain ATCC 204508 / S288c) OX=559292 GN=ADE17 PE=1 SV=2	39	18	38	13	65.2	3150.5	3335.3	3264.2	2637.2	2753.2	2258.1
High	P40961	PHB1	Prohibitin-1 OS=Saccharomyces cerevisiae (strain ATCC 204508 / S288c) OX=559292 GN=PHB1 PE=1 SV=2	8	2	2	2	31.4	456	386.3	522.6	376.5	351.5	334.2
High	P39106	MNN1	Alpha-1,3-mannosyltransferase MNN1 OS=Saccharomyces cerevisiae (strain ATCC 204508 / S288c) OX=559292 GN=MNN1 PE=1 SV=1	4	3	3	3	88.5	405.9	353.7	370.7	335.1	320.3	305.8
Medium	P47051	AIM22	Putative lipoate-protein ligase A OS=Saccharomyces cerevisiae (strain ATCC 204508 / S288c) OX=559292 GN=AIM22 PE=3 SV=2	2	1	1	1	47	305.8	354.3	318.1	242.7	292.5	311.2
High	P20967	KGD1	2-oxoglutarate dehydrogenase, mitochondrial OS=Saccharomyces cerevisiae (strain ATCC 204508 / S288c) OX=559292 GN=KGD1 PE=1 SV=2	23	19	36	19	114.3	7362.3	7302.5	7028	6081.2	5966.9	6081.8
High	P22135	ATP12	Protein ATP12, mitochondrial OS=Saccharomyces cerevisiae (strain ATCC 204508 / S288c) OX=559292 GN=ATP12 PE=1 SV=2	9	3	3	3	36.5	433.2	435	440.1	369.3	324.8	363.5
High	P40560	YIL001W	Ankyrin repeat-containing protein YIL001W OS=Saccharomyces cerevisiae (strain ATCC 204508 / S288c) OX=559292 GN=YIL001W PE=1 SV=1	3	1	1	1	59.7	35.8	29.8	26.9	23.6	24.6	22.3
High	P38758	TDA3	Putative oxidoreductase TDA3 OS=Saccharomyces cerevisiae (strain ATCC 204508 / S288c) OX=559292 GN=TDA3 PE=1 SV=2	12	5	7	5	57.6	2361.9	2327.9	2309.3	1937.9	1964.2	1908
High	Q03361	JIP4	Uncharacterized protein JIP4 OS=Saccharomyces cerevisiae (strain ATCC 204508 / S288c) OX=559292 GN=JIP4 PE=1 SV=2	1	1	1	1	98.6	235.2	193.4	214.2	166.7	164	177
High	B3LHR7	VRG4	GDP-mannose transporter 1 OS=Saccharomyces cerevisiae (strain RM11-1a) OX=285006 GN=VRG4 PE=3 SV=1	2	1	1	1	37	69.4	71.6	72.8	57.1	70.4	60.2
High	P32319	PEP1	Vacuolar protein sorting/targeting protein VPS10 OS=Saccharomyces cerevisiae (strain ATCC 204508 / S288c) OX=559292 GN=PEP1 PE=1 SV=1	4	5	7	5	177.7	1689.2	1606.5	1689.5	1457.6	1328.2	1320.5
High	P32790	SLA1	Actin cytoskeleton-regulatory complex protein SLA1 OS=Saccharomyces cerevisiae (strain ATCC 204508 / S288c) OX=559292 GN=SLA1 PE=1 SV=1	1	2	2	2	135.8	645.8	606.6	670.1	534.1	534.3	542.6
High	P16140	VMA2	V-type proton ATPase subunit B OS=Saccharomyces cerevisiae (strain ATCC 204508 / S288c) OX=559292 GN=VMA2 PE=1 SV=2	67	26	71	26	57.7	10910.6	10828.6	10611.8	9024.3	8372.7	8791.5
High	Q04779	RCO1	Transcriptional regulatory protein RCO1 OS=Saccharomyces cerevisiae (strain ATCC 204508 / S288c) OX=559292 GN=RCO1 PE=1 SV=1	1	1	1	1	78.8	88.8	75.7	93.5	73.4	69	75.1
High	P38068	GRX7	Monothiol glutaredoxin-7 OS=Saccharomyces cerevisiae (strain ATCC 204508 / S288c) OX=559292 GN=GRX7 PE=1 SV=1	10	2	2	2	22.6	90.7	78.4	88.7	63	77	73.4
High	Q06252	YLR179C	Uncharacterized protein YLR179C OS=Saccharomyces cerevisiae (strain ATCC 204508 / S288c) OX=559292 GN=YLR179C PE=1 SV=1	24	4	10	4	22.1	1143.9	1083.4	1105	943.7	953	915
High	P43571	BST1	GPI inositol-deacylase OS=Saccharomyces cerevisiae (strain ATCC 204508 / S288c) OX=559292 GN=BST1 PE=1 SV=1	4	2	2	2	117.7	1182.5	1058.1	1103.5	871.5	907.8	913.8
High	A6ZQJ1	TIF1	ATP-dependent RNA helicase eIF4A OS=Saccharomyces cerevisiae (strain YJM789) OX=307796 GN=TIF1 PE=3 SV=1	47	14	41	14	44.7	7399.9	7240.7	7060.8	6128.9	5832.7	5851.6
High	Q03034	FDC1	Ferulic acid decarboxylase 1 OS=Saccharomyces cerevisiae (strain ATCC 204508 / S288c) OX=559292 GN=FDC1 PE=1 SV=1	11	4	4	4	56.1	783.5	821.7	840.3	731.8	680.9	687.8
High	P38431	TIF5	Eukaryotic translation initiation factor 5 OS=Saccharomyces cerevisiae (strain ATCC 204508 / S288c) OX=559292 GN=TIF5 PE=1 SV=1	42	15	27	15	45.2	7232	7498	7712.7	6236	6213.1	6179.6
High	Q00402	NUM1	Nuclear migration protein NUM1 OS=Saccharomyces cerevisiae (strain ATCC 204508 / S288c) OX=559292 GN=NUM1 PE=1 SV=2	7	4	4	4	312.8	1004.3	906.1	1016.1	832.5	802.2	840.8
Medium	P38969	PNT1	Pentamidine resistance factor, mitochondrial OS=Saccharomyces cerevisiae (strain ATCC 204508 / S288c) OX=559292 GN=PNT1 PE=1 SV=2	2	1	1	1	48.9	351.5	300.7	368.5	291.4	303.7	252.3
High	P40469	MET18	DNA repair/transcription protein MET18/MMS19 OS=Saccharomyces cerevisiae (strain ATCC 204508 / S288c) OX=559292 GN=MET18 PE=1 SV=1	5	5	6	5	117.8	915.4	937.2	954.9	805.1	771.6	791.8
High	P53633	YIP3	Prenylated Rab acceptor 1 OS=Saccharomyces cerevisiae (strain ATCC 204508 / S288c) OX=559292 GN=YIP3 PE=1 SV=2	13	2	5	2	19.4	316.3	319	337	262.4	265	234.7
High	P38249	RPG1	Eukaryotic translation initiation factor 3 subunit A OS=Saccharomyces cerevisiae (strain ATCC 204508 / S288c) OX=559292 GN=RPG1 PE=1 SV=1	24	22	28	22	110.3	4197.2	3994.4	4229.2	3527.7	3313.9	3219.7
High	P32288	GLN1	Glutamine synthetase OS=Saccharomyces cerevisiae (strain ATCC 204508 / S288c) OX=559292 GN=GLN1 PE=1 SV=4	18	7	21	7	41.7	2264.8	2232.6	2374.6	1879.2	1923.5	1735.1
High	Q06142	KAP95	Importin subunit beta-1 OS=Saccharomyces cerevisiae (strain ATCC 204508 / S288c) OX=559292 GN=KAP95 PE=1 SV=1	7	6	7	6	94.7	637.1	638.2	649.7	559.7	515.7	539.3
High	P0CX47	RPS11A	40S ribosomal protein S11-A OS=Saccharomyces cerevisiae (strain ATCC 204508 / S288c) OX=559292 GN=RPS11A PE=1 SV=1	40	7	32	7	17.7	5871.3	6486.3	5890.4	5232.1	5041.7	4890.7
High	P25293	NAP1	Nucleosome assembly protein OS=Saccharomyces cerevisiae (strain ATCC 204508 / S288c) OX=559292 GN=NAP1 PE=1 SV=2	15	5	9	5	47.9	1112.5	1075.2	1139.2	979.5	887.2	946
High	Q04947	RTN1	Reticulon-like protein 1 OS=Saccharomyces cerevisiae (strain ATCC 204508 / S288c) OX=559292 GN=RTN1 PE=1 SV=1	33	8	17	8	32.9	2736.4	2542.1	2750.2	2272.7	2136.2	2159.3
High	P43596	IOC3	ISWI one complex protein 3 OS=Saccharomyces cerevisiae (strain ATCC 204508 / S288c) OX=559292 GN=IOC3 PE=1 SV=1	2	1	1	1	90.8	63.5	54.8	60	46.4	52.7	49.8
High	P38345	SDH8	Succinate dehydrogenase assembly factor 4, mitochondrial OS=Saccharomyces cerevisiae (strain ATCC 204508 / S288c) OX=559292 GN=SDH8 PE=1 SV=2	43	5	7	5	15.5	1132.3	1084.8	1109.1	941	871.8	1013.9
High	P32909	SMY2	Protein SMY2 OS=Saccharomyces cerevisiae (strain ATCC 204508 / S288c) OX=559292 GN=SMY2 PE=1 SV=2	2	2	2	2	81.3	56.2	57.5	58.5	53.6	47.8	46.1
High	P39998	EDC3	Enhancer of mRNA-decapping protein 3 OS=Saccharomyces cerevisiae (strain ATCC 204508 / S288c) OX=559292 GN=EDC3 PE=1 SV=1	13	6	6	6	61.3	207.2	197.8	197.3	172.3	153.7	176.2
High	P53076	VID30	Vacuolar import and degradation protein 30 OS=Saccharomyces cerevisiae (strain ATCC 204508 / S288c) OX=559292 GN=VID30 PE=1 SV=1	4	3	3	3	108.1	264.6	208.3	224.4	223.3	167.1	186.7
High	P25655	CDC39	General negative regulator of transcription subunit 1 OS=Saccharomyces cerevisiae (strain ATCC 204508 / S288c) OX=559292 GN=CDC39 PE=1 SV=3	1	2	2	2	240.1	115.8	104.8	106.8	96.4	82.7	99.3
High	Q06523	YPR148C	Uncharacterized protein YPR148C OS=Saccharomyces cerevisiae (strain ATCC 204508 / S288c) OX=559292 GN=YPR148C PE=1 SV=1	29	8	11	8	49.2	1502.2	1401.8	1403.6	1240.7	1166.8	1255.2
High	Q07653	HBT1	Protein HBT1 OS=Saccharomyces cerevisiae (strain ATCC 204508 / S288c) OX=559292 GN=HBT1 PE=1 SV=1	19	15	17	15	113.5	1902.3	1581.9	1563.3	1433.6	1316.8	1392.1
High	P21306	ATP15	ATP synthase subunit epsilon, mitochondrial OS=Saccharomyces cerevisiae (strain ATCC 204508 / S288c) OX=559292 GN=ATP15 PE=1 SV=2	56	3	4	3	6.7	486	430.1	468.1	375.2	358	393.7
High	P04786	TOP1	DNA topoisomerase 1 OS=Saccharomyces cerevisiae (strain ATCC 204508 / S288c) OX=559292 GN=TOP1 PE=1 SV=2	4	3	3	3	89.9	620.2	693	730	548.2	577	537.4
High	C8Z852	KEX1	Pheromone-processing carboxypeptidase KEX1 OS=Saccharomyces cerevisiae (strain Lalvin EC1118 / Prise de mousse) OX=643680 GN=KEX1 PE=3 SV=1	3	2	2	2	83.1	117.8	118.9	125.6	105.9	99	93.7
High	P53960	YNL040W	Putative alanyl-tRNA editing protein alaX OS=Saccharomyces cerevisiae (strain ATCC 204508 / S288c) OX=559292 GN=YNL040W PE=1 SV=1	2	1	1	1	50.9	88.6	78.7	68.5	67.5	65.5	71.8
High	P07267	PEP4	Saccharopepsin OS=Saccharomyces cerevisiae (strain ATCC 204508 / S288c) OX=559292 GN=PEP4 PE=1 SV=1	15	5	6	5	44.5	1884.5	1874.6	1693.9	1571.7	1441	1442.3
High	P29468	PAP1	Poly(A) polymerase OS=Saccharomyces cerevisiae (strain ATCC 204508 / S288c) OX=559292 GN=PAP1 PE=1 SV=1	21	11	12	11	64.5	1992.4	1902.1	1760.3	1662.1	1549.5	1595.8
High	C7GLH8	ETT1	Enhancer of translation termination 1 OS=Saccharomyces cerevisiae (strain JAY291) OX=574961 GN=ETT1 PE=3 SV=1	18	6	7	6	47.3	875	826.5	884.2	743.7	689.7	695.4
High	Q07657	SHS1	Seventh homolog of septin 1 OS=Saccharomyces cerevisiae (strain ATCC 204508 / S288c) OX=559292 GN=SHS1 PE=1 SV=1	9	5	6	5	62.6	485.9	457.9	454.7	405.5	373.8	405.1
High	Q06708	VAC14	Vacuole morphology and inheritance protein 14 OS=Saccharomyces cerevisiae (strain ATCC 204508 / S288c) OX=559292 GN=VAC14 PE=1 SV=1	3	2	2	2	99.7	96.5	103.9	111.3	80.6	86.1	94.3
High	Q07379	YDL057W	Putative uncharacterized protein YDL057W OS=Saccharomyces cerevisiae (strain ATCC 204508 / S288c) OX=559292 GN=YDL057W PE=4 SV=1	7	1	1	1	36.7	125.1	107.7	107.9	104.4	85.6	107.5
High	P40165	NNR1	NAD(P)H-hydrate epimerase OS=Saccharomyces cerevisiae (strain ATCC 204508 / S288c) OX=559292 GN=NNR1 PE=1 SV=1	9	2	2	2	27.5	646.5	663.6	635.7	579.8	554.1	488.2
High	Q01662	MAP1	Methionine aminopeptidase 1 OS=Saccharomyces cerevisiae (strain ATCC 204508 / S288c) OX=559292 GN=MAP1 PE=1 SV=2	27	8	11	8	43.3	1407.7	1362.4	1415	1175.5	1230.1	1098
High	P89886	TMA20	Translation machinery-associated protein 20 OS=Saccharomyces cerevisiae (strain ATCC 204508 / S288c) OX=559292 GN=TMA20 PE=1 SV=1	12	2	2	2	20.3	330	362.4	350.3	294.3	298.5	292.6
High	Q02872	YPL108W	Uncharacterized protein YPL108W OS=Saccharomyces cerevisiae (strain ATCC 204508 / S288c) OX=559292 GN=YPL108W PE=1 SV=1	7	1	1	1	19.8	102.5	87.4	95.8	82.4	90.4	80
High	P33299	RPT1	26S proteasome regulatory subunit 7 homolog OS=Saccharomyces cerevisiae (strain ATCC 204508 / S288c) OX=559292 GN=RPT1 PE=1 SV=1	25	11	24	11	52	5189.6	5127.4	5036.9	4440.4	4089.8	4207.9
High	P25659	FUB1	Silencing boundary-establishment protein FUB1 OS=Saccharomyces cerevisiae (strain ATCC 204508 / S288c) OX=559292 GN=FUB1 PE=1 SV=1	11	2	3	2	26.7	288	293.9	302.2	252.2	245.6	239.7
High	P38741	RIM4	Meiotic activator RIM4 OS=Saccharomyces cerevisiae (strain ATCC 204508 / S288c) OX=559292 GN=RIM4 PE=1 SV=1	2	1	1	1	80.1	30.9	29.7	35.2	25.8	23.2	32.9
High	P38301	GDT1	GCR1-dependent translation factor 1 OS=Saccharomyces cerevisiae (strain ATCC 204508 / S288c) OX=559292 GN=GDT1 PE=1 SV=1	6	1	2	1	30.3	65.6	54.1	61.5	54.8	47.5	43.2
High	P32468	CDC12	Cell division control protein 12 OS=Saccharomyces cerevisiae (strain ATCC 204508 / S288c) OX=559292 GN=CDC12 PE=1 SV=1	33	10	11	10	46.6	3119.4	2910.1	2983.4	2739.5	2370.9	2495.7
High	P40462	TMA108	Protein TMA108 OS=Saccharomyces cerevisiae (strain ATCC 204508 / S288c) OX=559292 GN=TMA108 PE=1 SV=1	15	13	16	13	107.7	2877.4	2801.5	2697	2351.5	2512.8	2256.9
High	P40518	ARC15	Actin-related protein 2/3 complex subunit 5 OS=Saccharomyces cerevisiae (strain ATCC 204508 / S288c) OX=559292 GN=ARC15 PE=1 SV=1	49	5	9	5	17.1	2072.5	2045.1	1950.6	1734.5	1510.8	1717.4
High	Q12230	LSP1	Sphingolipid long chain base-responsive protein LSP1 OS=Saccharomyces cerevisiae (strain ATCC 204508 / S288c) OX=559292 GN=LSP1 PE=1 SV=1	41	11	20	10	38	4066.6	4093.3	4294.2	3767.5	3308.2	3596.4
High	P37262	SOL2	6-phosphogluconolactonase-like protein 2 OS=Saccharomyces cerevisiae (strain ATCC 204508 / S288c) OX=559292 GN=SOL2 PE=1 SV=2	23	6	8	6	34.5	1431.5	1389.8	1429.7	1199.3	1176.3	1194
High	A6ZYX7	LSM6	U6 snRNA-associated Sm-like protein LSm6 OS=Saccharomyces cerevisiae (strain YJM789) OX=307796 GN=LSM6 PE=3 SV=1	21	2	2	2	9.4	317.9	296.9	282.8	266.3	247	264.1
High	P25385	BOS1	Protein transport protein BOS1 OS=Saccharomyces cerevisiae (strain ATCC 204508 / S288c) OX=559292 GN=BOS1 PE=1 SV=1	13	3	4	3	27.5	520.7	486.8	539.3	462.8	407.8	436.3
Medium	P25572	YCL042W	Putative uncharacterized protein YCL042W OS=Saccharomyces cerevisiae (strain ATCC 204508 / S288c) OX=559292 GN=YCL042W PE=4 SV=2	8	1	1	1	13.4	140.2	126.4	136.9	123.9	105.9	112.1
High	Q03940	RVB1	RuvB-like protein 1 OS=Saccharomyces cerevisiae (strain ATCC 204508 / S288c) OX=559292 GN=RVB1 PE=1 SV=1	43	14	21	14	50.4	7642.1	7443.3	7262.2	6407	5932	6472.4
High	P48237	CCM1	Mitochondrial group I intron splicing factor CCM1 OS=Saccharomyces cerevisiae (strain ATCC 204508 / S288c) OX=559292 GN=CCM1 PE=1 SV=1	1	1	1	1	101.4	232.7	238.1	246.2	195.2	209.5	200.6
High	P25087	ERG6	Sterol 24-C-methyltransferase OS=Saccharomyces cerevisiae (strain ATCC 204508 / S288c) OX=559292 GN=ERG6 PE=1 SV=4	25	10	12	10	43.4	1069.3	1056.4	1148.3	1006.9	873.5	963.4
High	P36148	GPT2	Glycerol-3-phosphate O-acyltransferase 2 OS=Saccharomyces cerevisiae (strain ATCC 204508 / S288c) OX=559292 GN=GPT2 PE=1 SV=1	4	3	3	3	83.6	710	672.1	739.8	595.7	564.7	519.4
High	P38339	RGD1	RHO GTPase-activating protein RGD1 OS=Saccharomyces cerevisiae (strain ATCC 204508 / S288c) OX=559292 GN=RGD1 PE=1 SV=1	2	1	1	1	74.6	71.5	74.2	73.5	62.3	62.4	46.5
High	P33760	PEX6	Peroxisomal ATPase PEX6 OS=Saccharomyces cerevisiae (strain ATCC 204508 / S288c) OX=559292 GN=PEX6 PE=1 SV=1	3	3	4	3	115.5	563.6	528.3	517	430.8	444.2	436.1
High	P53125	ITC1	Imitation switch two complex protein 1 OS=Saccharomyces cerevisiae (strain ATCC 204508 / S288c) OX=559292 GN=ITC1 PE=1 SV=1	1	1	1	1	145.6	122	73	91	75.8	94.4	76.5
High	A6ZN26	NIP1	Eukaryotic translation initiation factor 3 subunit C OS=Saccharomyces cerevisiae (strain YJM789) OX=307796 GN=NIP1 PE=3 SV=1	11	9	12	9	93.2	1272.8	1271.9	1344.5	1070.3	1091.8	1070.7
High	P41808	SMK1	Sporulation-specific mitogen-activated protein kinase SMK1 OS=Saccharomyces cerevisiae (strain ATCC 204508 / S288c) OX=559292 GN=SMK1 PE=1 SV=1	3	1	1	1	44.3	48	44.3	38.6	40.8	35.8	32.5
High	A6ZQF6	ATG27	Autophagy-related protein 27 OS=Saccharomyces cerevisiae (strain YJM789) OX=307796 GN=ATG27 PE=3 SV=1	6	2	2	2	30.2	322.8	251.3	285.9	259.3	278.8	240.5
High	P08067	RIP1	Cytochrome b-c1 complex subunit Rieske, mitochondrial OS=Saccharomyces cerevisiae (strain ATCC 204508 / S288c) OX=559292 GN=RIP1 PE=1 SV=1	6	1	1	1	23.4	852.9	796.2	972.3	717.9	735.5	674.1
High	P39002	FAA3	Long-chain-fatty-acid--CoA ligase 3 OS=Saccharomyces cerevisiae (strain ATCC 204508 / S288c) OX=559292 GN=FAA3 PE=1 SV=1	8	5	7	2	77.9	362	343.4	380.2	277.1	289.1	326.9
High	P53281	LSB1	LAS seventeen-binding protein 1 OS=Saccharomyces cerevisiae (strain ATCC 204508 / S288c) OX=559292 GN=LSB1 PE=1 SV=1	9	2	3	2	26.1	626.4	697	693.5	631	526.9	583.8
High	Q04338	VTI1	t-SNARE VTI1 OS=Saccharomyces cerevisiae (strain ATCC 204508 / S288c) OX=559292 GN=VTI1 PE=1 SV=3	24	4	4	4	24.7	327.3	317.3	328.8	278.7	243.6	276.9
High	P00890	CIT1	Citrate synthase, mitochondrial OS=Saccharomyces cerevisiae (strain ATCC 204508 / S288c) OX=559292 GN=CIT1 PE=1 SV=2	30	13	31	12	53.3	3881.4	4017.2	3835.7	3198.5	3541.7	3230.2
High	P40481	HPM1	Histidine protein methyltransferase 1 OS=Saccharomyces cerevisiae (strain ATCC 204508 / S288c) OX=559292 GN=HPM1 PE=1 SV=1	8	3	3	3	42.5	27.2	30.6	27	23.8	16	22.7
High	P05150	ARG3	Ornithine carbamoyltransferase OS=Saccharomyces cerevisiae (strain ATCC 204508 / S288c) OX=559292 GN=ARG3 PE=1 SV=1	17	4	5	4	37.8	974.6	538	693.9	697.4	598.2	584.8
High	P25582	SPB1	27S pre-rRNA (guanosine(2922)-2'-O)-methyltransferase OS=Saccharomyces cerevisiae (strain ATCC 204508 / S288c) OX=559292 GN=SPB1 PE=1 SV=2	7	5	6	5	96.4	1303.8	1351.1	1386.5	1182.3	1138.8	1144.6
High	P07884	MOD5	tRNA dimethylallyltransferase OS=Saccharomyces cerevisiae (strain ATCC 204508 / S288c) OX=559292 GN=MOD5 PE=1 SV=2	3	1	2	1	50.2	270.4	262	254.1	221.2	220.9	214.2
High	P25373	GRX1	Glutaredoxin-1 OS=Saccharomyces cerevisiae (strain ATCC 204508 / S288c) OX=559292 GN=GRX1 PE=1 SV=1	54	6	15	6	12.4	3635.9	3691	3544.7	3065.6	2775	2999.2
High	P34243	HCS1	DNA polymerase alpha-associated DNA helicase A OS=Saccharomyces cerevisiae (strain ATCC 204508 / S288c) OX=559292 GN=HCS1 PE=1 SV=1	7	4	4	4	78.2	802.6	793.2	733.4	663.1	669.4	648.7
High	P22517	CMK2	Calcium/calmodulin-dependent protein kinase II OS=Saccharomyces cerevisiae (strain ATCC 204508 / S288c) OX=559292 GN=CMK2 PE=1 SV=2	6	3	3	3	50.4	588	540.2	545.4	503.1	455.9	434.3
High	Q03798	AIM36	Altered inheritance of mitochondria protein 36, mitochondrial OS=Saccharomyces cerevisiae (strain ATCC 204508 / S288c) OX=559292 GN=AIM36 PE=1 SV=1	11	2	2	2	29.1	44.6	41.8	43	37.6	32.1	39.5
High	P17065	SEC2	Rab guanine nucleotide exchange factor SEC2 OS=Saccharomyces cerevisiae (strain ATCC 204508 / S288c) OX=559292 GN=SEC2 PE=1 SV=1	3	3	3	3	84.6	538.9	449.3	391	409.1	379.2	392.5
High	Q3E772	LSO2	Protein LSO2 OS=Saccharomyces cerevisiae (strain ATCC 204508 / S288c) OX=559292 GN=LSO2 PE=2 SV=1	36	3	6	3	10.5	1782	1801	1612.3	1504.3	1492.5	1437.4
High	P53010	PAN2	PAN2-PAN3 deadenylation complex catalytic subunit PAN2 OS=Saccharomyces cerevisiae (strain ATCC 204508 / S288c) OX=559292 GN=PAN2 PE=1 SV=1	1	1	1	1	127	232.5	243.3	227.2	173.4	205.5	206.4
High	P46971	PMT4	Dolichyl-phosphate-mannose--protein mannosyltransferase 4 OS=Saccharomyces cerevisiae (strain ATCC 204508 / S288c) OX=559292 GN=PMT4 PE=1 SV=1	4	3	3	3	87.9	1202	1209.6	1325.2	1015.2	1114.2	1037.2
High	P36069	PMU1	Probable phosphoglycerate mutase PMU1 OS=Saccharomyces cerevisiae (strain ATCC 204508 / S288c) OX=559292 GN=PMU1 PE=1 SV=1	27	6	6	6	33.8	368.7	419.1	407.9	311.5	285.6	346
High	A6ZSB3	DBP6	ATP-dependent RNA helicase DBP6 OS=Saccharomyces cerevisiae (strain YJM789) OX=307796 GN=DBP6 PE=3 SV=1	3	2	2	2	70.3	346.4	311.4	322.1	263.8	271.9	272.1
High	P36007	SRY1	L-threo-3-hydroxyaspartate ammonia-lyase OS=Saccharomyces cerevisiae (strain ATCC 204508 / S288c) OX=559292 GN=SRY1 PE=1 SV=1	14	3	3	3	34.9	873.9	923.5	885.1	738.5	806.8	716.9
High	P40207	ERG29	Ergosterol biosynthesis protein 29 OS=Saccharomyces cerevisiae (strain ATCC 204508 / S288c) OX=559292 GN=ERG29 PE=1 SV=1	7	2	2	2	27.9	230.4	167	199.4	194.7	164.6	163.8
High	P38816	TRR2	Thioredoxin reductase 2, mitochondrial OS=Saccharomyces cerevisiae (strain ATCC 204508 / S288c) OX=559292 GN=TRR2 PE=1 SV=1	16	3	3	2	37.1	257.3	257.6	261.5	213.7	217.8	225.8
High	P23291	YCK1	Casein kinase I homolog 1 OS=Saccharomyces cerevisiae (strain ATCC 204508 / S288c) OX=559292 GN=YCK1 PE=1 SV=1	9	3	4	2	61.7	120.9	133.7	133.7	96.9	113	113.9
High	B3LS63	RSM18	37S ribosomal protein RSM18, mitochondrial OS=Saccharomyces cerevisiae (strain RM11-1a) OX=285006 GN=RSM18 PE=3 SV=2	14	2	2	2	15.8	37.8	46.1	39.6	34.2	33.8	33.5
High	P19358	SAM2	S-adenosylmethionine synthase 2 OS=Saccharomyces cerevisiae (strain ATCC 204508 / S288c) OX=559292 GN=SAM2 PE=1 SV=3	37	13	52	4	42.2	2088.4	1929.7	1986.2	1767.3	1835.7	1662.8
High	P07560	SEC4	Ras-related protein SEC4 OS=Saccharomyces cerevisiae (strain ATCC 204508 / S288c) OX=559292 GN=SEC4 PE=1 SV=1	35	6	12	6	23.5	3796.9	3615.2	3880.7	3256.2	3059.5	3227.3
High	Q06625	GDB1	Glycogen debranching enzyme OS=Saccharomyces cerevisiae (strain ATCC 204508 / S288c) OX=559292 GN=GDB1 PE=1 SV=1	12	14	16	14	174.9	1186.6	1043.9	1003.7	888.9	919.8	849.9
High	P06242	KIN28	Serine/threonine-protein kinase KIN28 OS=Saccharomyces cerevisiae (strain ATCC 204508 / S288c) OX=559292 GN=KIN28 PE=1 SV=1	3	1	1	1	35.2	162.2	171.4	184	137.4	148.8	150.7
High	P32466	HXT3	Low-affinity glucose transporter HXT3 OS=Saccharomyces cerevisiae (strain ATCC 204508 / S288c) OX=559292 GN=HXT3 PE=1 SV=1	15	5	8	5	62.5	1635.2	1613.7	1799.2	1437.7	1366.9	1373.7
High	Q04410	GRH1	GRASP65 homolog protein 1 OS=Saccharomyces cerevisiae (strain ATCC 204508 / S288c) OX=559292 GN=GRH1 PE=1 SV=1	9	3	3	3	41.1	76.5	79.7	79.4	64.8	73	62.9
High	A6ZRZ4	SNN1	Biogenesis of lysosome-related organelles complex 1 subunit SNN1 OS=Saccharomyces cerevisiae (strain YJM789) OX=307796 GN=SNN1 PE=3 SV=1	9	1	1	1	11.5	46.4	28.4	39.8	32.1	24	34.3
High	P34227	PRX1	Peroxiredoxin PRX1, mitochondrial OS=Saccharomyces cerevisiae (strain ATCC 204508 / S288c) OX=559292 GN=PRX1 PE=1 SV=1	41	9	18	9	29.5	2175.3	2134.6	2032.1	1844.6	1544.9	1734.5
High	Q08108	PLB3	Lysophospholipase 3 OS=Saccharomyces cerevisiae (strain ATCC 204508 / S288c) OX=559292 GN=PLB3 PE=3 SV=1	6	4	6	4	75	102.2	114	114.3	86.7	83.3	98
High	P53236	RSC1	Chromatin structure-remodeling complex subunit RSC1 OS=Saccharomyces cerevisiae (strain ATCC 204508 / S288c) OX=559292 GN=RSC1 PE=1 SV=1	1	1	2	1	106.6	354.3	319	322.6	300.5	295.6	270.1
High	P14906	SEC63	Protein translocation protein SEC63 OS=Saccharomyces cerevisiae (strain ATCC 204508 / S288c) OX=559292 GN=SEC63 PE=1 SV=2	11	6	6	6	75.3	403.9	379.2	428.2	362.5	321.7	343.3
High	P25348	MRPL32	54S ribosomal protein L32, mitochondrial OS=Saccharomyces cerevisiae (strain ATCC 204508 / S288c) OX=559292 GN=MRPL32 PE=1 SV=1	6	1	1	1	21.4	509.9	425.2	445.8	389.6	361.2	388.6
High	P36114	YKR018C	IML2-like protein YKR018C OS=Saccharomyces cerevisiae (strain ATCC 204508 / S288c) OX=559292 GN=YKR018C PE=1 SV=1	15	7	10	7	81.7	2654.1	2524.9	2545.6	2254.8	2208.9	2138
High	Q12486	YOR131C	Uncharacterized hydrolase YOR131C OS=Saccharomyces cerevisiae (strain ATCC 204508 / S288c) OX=559292 GN=YOR131C PE=1 SV=1	5	1	1	1	24.8	61.5	52.5	49.1	50	44.6	43
High	P39535	PHO90	Low-affinity phosphate transporter PHO90 OS=Saccharomyces cerevisiae (strain ATCC 204508 / S288c) OX=559292 GN=PHO90 PE=1 SV=1	3	3	3	3	97.6	319.2	325.9	357.8	317.7	253.9	304.2
High	P36051	MCD4	GPI ethanolamine phosphate transferase 1 OS=Saccharomyces cerevisiae (strain ATCC 204508 / S288c) OX=559292 GN=MCD4 PE=1 SV=1	2	2	2	2	105.6	611	583.7	618.8	536.4	496.3	478.5
High	P36047	SDS22	Protein phosphatase 1 regulatory subunit SDS22 OS=Saccharomyces cerevisiae (strain ATCC 204508 / S288c) OX=559292 GN=SDS22 PE=1 SV=1	23	7	10	7	38.9	2138.2	2129.5	2090.3	1874.2	1787.3	1777.1
High	Q12004	TFB4	General transcription and DNA repair factor IIH subunit TFB4 OS=Saccharomyces cerevisiae (strain ATCC 204508 / S288c) OX=559292 GN=TFB4 PE=1 SV=1	4	2	2	2	37.4	42.8	33.3	33	24.2	28.3	33.1
High	P25386	USO1	Intracellular protein transport protein USO1 OS=Saccharomyces cerevisiae (strain ATCC 204508 / S288c) OX=559292 GN=USO1 PE=1 SV=2	2	4	4	4	206.3	299.9	293.9	296.7	272.4	243.3	252.3
High	P53297	PBP1	PAB1-binding protein 1 OS=Saccharomyces cerevisiae (strain ATCC 204508 / S288c) OX=559292 GN=PBP1 PE=1 SV=1	22	13	17	13	78.7	3527.3	3384	3485.8	3157	2734.9	2965.3
High	P53315	SOL4	6-phosphogluconolactonase 4 OS=Saccharomyces cerevisiae (strain ATCC 204508 / S288c) OX=559292 GN=SOL4 PE=1 SV=1	19	4	4	4	28.4	1136.1	1131	1137.3	1027	880.6	967.6
High	P32368	SAC1	Phosphatidylinositol-3-phosphatase SAC1 OS=Saccharomyces cerevisiae (strain ATCC 204508 / S288c) OX=559292 GN=SAC1 PE=1 SV=1	23	11	14	11	71.1	2028.2	1945.8	2134.8	1725.9	1706.3	1713.8
High	P38903	RTS1	Serine/threonine-protein phosphatase 2A 56 kDa regulatory subunit delta isoform OS=Saccharomyces cerevisiae (strain ATCC 204508 / S288c) OX=559292 GN=RTS1 PE=1 SV=2	8	6	11	6	85.3	1003.8	1010.5	1012.3	888.9	860	849.1
High	Q03714	USA1	U1 SNP1-associating protein 1 OS=Saccharomyces cerevisiae (strain ATCC 204508 / S288c) OX=559292 GN=USA1 PE=1 SV=1	2	1	1	1	96.6	46.5	46	44.7	48.5	35.5	38
High	Q06493	YLH47	LETM1 domain-containing protein YLH47, mitochondrial OS=Saccharomyces cerevisiae (strain ATCC 204508 / S288c) OX=559292 GN=YLH47 PE=1 SV=1	6	3	3	3	52.1	620.2	629	712.1	533.6	535.5	546.9
High	B3LGZ3	GET3	ATPase GET3 OS=Saccharomyces cerevisiae (strain RM11-1a) OX=285006 GN=GET3 PE=3 SV=1	30	10	17	10	39.3	3546	3511.4	3383.4	3049.1	2812.5	2880.7
High	P26321	RPL5	60S ribosomal protein L5 OS=Saccharomyces cerevisiae (strain ATCC 204508 / S288c) OX=559292 GN=RPL5 PE=1 SV=4	38	9	39	9	33.7	6547	6783.7	6866.4	6351.5	5289.5	5847.1
High	P32660	DNF1	Phospholipid-transporting ATPase DNF1 OS=Saccharomyces cerevisiae (strain ATCC 204508 / S288c) OX=559292 GN=DNF1 PE=1 SV=2	8	9	9	8	177.7	680.8	637.3	705.6	624	542.9	564.5
High	E7LZK9	VIN13_4115	Vacuolar membrane protein VIN13_4115 OS=Saccharomyces cerevisiae (strain VIN 13) OX=764099 GN=VIN13_4115 PE=3 SV=1	5	1	1	1	34.7	329	313.2	358.5	280.3	289.3	258.7
High	P39940	RSP5	E3 ubiquitin-protein ligase RSP5 OS=Saccharomyces cerevisiae (strain ATCC 204508 / S288c) OX=559292 GN=RSP5 PE=1 SV=1	21	14	19	14	91.8	3614.8	3555.1	3793.5	3081.4	3158.2	3083.4
High	P33333	SLC1	Probable 1-acyl-sn-glycerol-3-phosphate acyltransferase OS=Saccharomyces cerevisiae (strain ATCC 204508 / S288c) OX=559292 GN=SLC1 PE=1 SV=1	20	4	5	4	33.9	470.8	485.5	540.5	438.8	413.8	413.2
High	P09064	SUI3	Eukaryotic translation initiation factor 2 subunit beta OS=Saccharomyces cerevisiae (strain ATCC 204508 / S288c) OX=559292 GN=SUI3 PE=1 SV=2	29	7	8	7	31.6	1600.4	1446.1	1429.5	1279.4	1288.5	1218.8
High	Q05979	BNA5	Kynureninase OS=Saccharomyces cerevisiae (strain ATCC 204508 / S288c) OX=559292 GN=BNA5 PE=1 SV=1	17	7	9	7	51	1251.3	1264	1363.5	1067.1	1182.9	1142.1
High	P50085	PHB2	Prohibitin-2 OS=Saccharomyces cerevisiae (strain ATCC 204508 / S288c) OX=559292 GN=PHB2 PE=1 SV=2	18	6	6	6	34.4	416.5	400.3	488.8	359.8	341.4	367
High	Q04311	VMS1	Protein VMS1 OS=Saccharomyces cerevisiae (strain ATCC 204508 / S288c) OX=559292 GN=VMS1 PE=1 SV=1	3	2	2	2	72.7	711	719.6	761.4	631.5	613.9	618.9
High	P40064	NUP157	Nucleoporin NUP157 OS=Saccharomyces cerevisiae (strain ATCC 204508 / S288c) OX=559292 GN=NUP157 PE=1 SV=1	1	1	1	1	156.6	106.2	110	127.7	138.5	93.9	104
High	Q01939	RPT6	26S proteasome regulatory subunit 8 homolog OS=Saccharomyces cerevisiae (strain ATCC 204508 / S288c) OX=559292 GN=RPT6 PE=1 SV=4	33	11	22	11	45.2	5411.6	5404	5318	4768	4343.6	4537.3
High	P15700	URA6	Uridylate kinase OS=Saccharomyces cerevisiae (strain ATCC 204508 / S288c) OX=559292 GN=URA6 PE=1 SV=1	24	5	9	5	22.9	2231.3	2269.6	2274.8	1989.2	1927.5	1940.9
High	P12630	BAR1	Barrierpepsin OS=Saccharomyces cerevisiae (strain ATCC 204508 / S288c) OX=559292 GN=BAR1 PE=1 SV=1	4	2	2	2	63.7	421.6	377.9	425.5	536.8	322.5	362.7
High	P53335	PXR1	Protein PXR1 OS=Saccharomyces cerevisiae (strain ATCC 204508 / S288c) OX=559292 GN=PXR1 PE=1 SV=1	6	1	1	1	31.3	188	178.8	207.5	160.5	164.6	154.1
High	Q01454	CTF4	DNA polymerase alpha-binding protein OS=Saccharomyces cerevisiae (strain ATCC 204508 / S288c) OX=559292 GN=CTF4 PE=1 SV=2	4	3	3	3	104.4	510.2	518.1	525.1	435.6	474.5	442.7
High	Q12080	NOP53	Ribosome biogenesis protein NOP53 OS=Saccharomyces cerevisiae (strain ATCC 204508 / S288c) OX=559292 GN=NOP53 PE=1 SV=1	4	2	2	2	52.5	36.9	38.5	37.3	32.1	26.3	31.8
High	P46956	PHO86	Inorganic phosphate transporter PHO86 OS=Saccharomyces cerevisiae (strain ATCC 204508 / S288c) OX=559292 GN=PHO86 PE=1 SV=1	3	1	1	1	34.9	150.6	154.9	165.7	128.6	138.2	127
High	P47061	VPS53	Vacuolar protein sorting-associated protein 53 OS=Saccharomyces cerevisiae (strain ATCC 204508 / S288c) OX=559292 GN=VPS53 PE=1 SV=1	2	1	1	1	95.4	177	202.3	170.4	151.2	137.9	160.1
High	P33306	BCK2	Protein BCK2 OS=Saccharomyces cerevisiae (strain ATCC 204508 / S288c) OX=559292 GN=BCK2 PE=1 SV=2	5	3	4	3	93.7	416.3	435.8	418.2	355.5	308.8	363.1
High	P40850	MKT1	Protein MKT1 OS=Saccharomyces cerevisiae (strain ATCC 204508 / S288c) OX=559292 GN=MKT1 PE=1 SV=2	8	6	6	6	94.4	476.4	493.7	500.3	435.6	421.9	402.8
High	P38139	LDH1	Lipid droplet hydrolase 1 OS=Saccharomyces cerevisiae (strain ATCC 204508 / S288c) OX=559292 GN=LDH1 PE=1 SV=2	3	1	1	1	43.3	219.9	236.4	238.8	187.9	197.8	204.5
High	P38925	SMF1	Manganese transporter SMF1 OS=Saccharomyces cerevisiae (strain ATCC 204508 / S288c) OX=559292 GN=SMF1 PE=1 SV=2	7	3	3	3	63.2	443.4	567.5	624.6	432.4	485.1	446.7
High	P53918	ESBP6	Uncharacterized transporter ESBP6 OS=Saccharomyces cerevisiae (strain ATCC 204508 / S288c) OX=559292 GN=ESBP6 PE=1 SV=1	3	1	1	1	73.8	184.3	137.6	200.1	156.2	117.6	177.6
High	Q02890	PNG1	Peptide-N(4)-(N-acetyl-beta-glucosaminyl)asparagine amidase OS=Saccharomyces cerevisiae (strain ATCC 204508 / S288c) OX=559292 GN=PNG1 PE=1 SV=1	10	3	3	3	42.5	476	439.2	425.1	406.9	327.7	424.3
High	P33302	PDR5	Pleiotropic ABC efflux transporter of multiple drugs OS=Saccharomyces cerevisiae (strain ATCC 204508 / S288c) OX=559292 GN=PDR5 PE=1 SV=1	3	4	4	3	170.3	484.2	435.2	584.3	413.9	406.7	405.5
High	P21560	CBP3	Protein CBP3, mitochondrial OS=Saccharomyces cerevisiae (strain ATCC 204508 / S288c) OX=559292 GN=CBP3 PE=1 SV=1	7	2	2	2	39.1	484.9	435.8	520.2	414.6	373.8	388.6
High	P48362	HGH1	Protein HGH1 OS=Saccharomyces cerevisiae (strain ATCC 204508 / S288c) OX=559292 GN=HGH1 PE=1 SV=2	20	5	6	5	44.9	1188.6	1160.3	1200.1	1017	999.4	1025.9
High	P46992	YJL171C	Cell wall protein YJL171C OS=Saccharomyces cerevisiae (strain ATCC 204508 / S288c) OX=559292 GN=YJL171C PE=1 SV=2	8	2	4	2	42.9	463.7	422	463.1	411.9	361.2	393.7
High	P38825	TOM71	Protein TOM71 OS=Saccharomyces cerevisiae (strain ATCC 204508 / S288c) OX=559292 GN=TOM71 PE=1 SV=1	4	3	3	3	71.8	535.8	591.4	704.3	496.8	506.3	493.8
High	P38620	PRS2	Ribose-phosphate pyrophosphokinase 2 OS=Saccharomyces cerevisiae (strain ATCC 204508 / S288c) OX=559292 GN=PRS2 PE=1 SV=1	14	4	6	3	34.7	523.1	506.6	533.5	447.8	413	457.2
High	P38788	SSZ1	Ribosome-associated complex subunit SSZ1 OS=Saccharomyces cerevisiae (strain ATCC 204508 / S288c) OX=559292 GN=SSZ1 PE=1 SV=2	43	18	40	18	58.2	8094.2	8301.7	8252	7080.8	7107.1	6939.1
High	P33204	ARC19	Actin-related protein 2/3 complex subunit 4 OS=Saccharomyces cerevisiae (strain ATCC 204508 / S288c) OX=559292 GN=ARC19 PE=1 SV=2	32	4	6	4	19.9	1670.7	1537.9	1555.1	1398.1	1317.7	1460.7
High	P29465	CHS3	Chitin synthase 3 OS=Saccharomyces cerevisiae (strain ATCC 204508 / S288c) OX=559292 GN=CHS3 PE=1 SV=3	7	5	6	5	131.5	582.4	633.3	698.6	510.3	542.6	462.6
High	P53212	YGR021W	Probable transcriptional regulatory protein HAH1 OS=Saccharomyces cerevisiae (strain ATCC 204508 / S288c) OX=559292 GN=YGR021W PE=1 SV=1	3	1	1	1	31.7	272.3	253.4	213.8	233.4	169.1	199.1
High	P00927	ILV1	Threonine dehydratase, mitochondrial OS=Saccharomyces cerevisiae (strain ATCC 204508 / S288c) OX=559292 GN=ILV1 PE=1 SV=2	42	17	30	17	63.8	4066.2	4039.2	3972.5	3645	3323	3404.9
High	P04076	ARG4	Argininosuccinate lyase OS=Saccharomyces cerevisiae (strain ATCC 204508 / S288c) OX=559292 GN=ARG4 PE=1 SV=2	32	14	34	14	52	8115.1	7494.6	7676.1	6663	7107.7	6580.1
High	Q04600	TMA64	Translation machinery-associated protein 64 OS=Saccharomyces cerevisiae (strain ATCC 204508 / S288c) OX=559292 GN=TMA64 PE=1 SV=1	7	3	3	3	64	381.1	353.2	385.7	336	302.8	322.6
Medium	Q02159	UBC7	Ubiquitin-conjugating enzyme E2 7 OS=Saccharomyces cerevisiae (strain ATCC 204508 / S288c) OX=559292 GN=UBC7 PE=1 SV=1	5	1	1	1	18.5	147.5	104	115.3	88.8	99	98.8
High	Q03306	PKH3	Serine/threonine-protein kinase PKH3 OS=Saccharomyces cerevisiae (strain ATCC 204508 / S288c) OX=559292 GN=PKH3 PE=1 SV=1	1	1	2	1	100.4	238.6	203.1	234.7	194.7	206.6	201.2
High	P53914	KRE33	RNA cytidine acetyltransferase OS=Saccharomyces cerevisiae (strain ATCC 204508 / S288c) OX=559292 GN=KRE33 PE=1 SV=1	7	7	9	7	119.3	1679.4	1733.4	1838.5	1439.8	1498.2	1457.8
High	P39007	STT3	Dolichyl-diphosphooligosaccharide--protein glycosyltransferase subunit STT3 OS=Saccharomyces cerevisiae (strain ATCC 204508 / S288c) OX=559292 GN=STT3 PE=1 SV=2	9	6	9	6	81.5	955.1	934	991.7	819.1	866	807.3
High	P38428	CUE1	Coupling of ubiquitin conjugation to ER degradation protein 1 OS=Saccharomyces cerevisiae (strain ATCC 204508 / S288c) OX=559292 GN=CUE1 PE=1 SV=2	18	3	5	3	22.7	1072.7	983.7	1048.2	922.4	787.9	899.5
High	P06780	RHO1	GTP-binding protein RHO1 OS=Saccharomyces cerevisiae (strain ATCC 204508 / S288c) OX=559292 GN=RHO1 PE=1 SV=3	9	2	3	2	23.1	419.4	378.2	377.9	340.3	324.5	340.2
High	Q08773	ISW2	ISWI chromatin-remodeling complex ATPase ISW2 OS=Saccharomyces cerevisiae (strain ATCC 204508 / S288c) OX=559292 GN=ISW2 PE=1 SV=1	2	2	3	2	130.2	358.3	341.7	359.2	307.5	296.2	301.3
High	P51996	YPT32	GTP-binding protein YPT32/YPT11 OS=Saccharomyces cerevisiae (strain ATCC 204508 / S288c) OX=559292 GN=YPT32 PE=1 SV=3	42	9	12	3	24.5	111.6	123.9	120.9	106.4	104.7	103.8
Low	P47158	IBA57	Putative transferase CAF17, mitochondrial OS=Saccharomyces cerevisiae (strain ATCC 204508 / S288c) OX=559292 GN=IBA57 PE=1 SV=1	1	1	1	1	57	534.4	594.3	584.4	490.9	494.3	501.9
High	Q08224	THI20	Hydroxymethylpyrimidine/phosphomethylpyrimidine kinase THI20 OS=Saccharomyces cerevisiae (strain ATCC 204508 / S288c) OX=559292 GN=THI20 PE=1 SV=1	23	10	14	10	61.2	882.9	891.9	863.2	781.6	766.2	737.4
High	P40529	AGE2	ADP-ribosylation factor GTPase-activating protein effector protein 2 OS=Saccharomyces cerevisiae (strain ATCC 204508 / S288c) OX=559292 GN=AGE2 PE=1 SV=1	5	1	1	1	32.6	234.8	242.1	248.9	213.3	205.5	213.8
High	P47110	POL32	DNA polymerase delta subunit 3 OS=Saccharomyces cerevisiae (strain ATCC 204508 / S288c) OX=559292 GN=POL32 PE=1 SV=1	8	2	2	2	40.3	207.9	219.5	224.6	179.3	188.6	167.9
High	P53552	THO2	THO complex subunit 2 OS=Saccharomyces cerevisiae (strain ATCC 204508 / S288c) OX=559292 GN=THO2 PE=1 SV=1	1	2	2	2	183.8	332	337.8	346.5	343.7	290.2	294.5
High	P20051	URA4	Dihydroorotase OS=Saccharomyces cerevisiae (strain ATCC 204508 / S288c) OX=559292 GN=URA4 PE=1 SV=2	32	9	15	9	40.3	3052.5	3138.7	3184.2	2826	2697.4	2652.2
High	Q06385	VPS74	Vacuolar protein sorting-associated protein 74 OS=Saccharomyces cerevisiae (strain ATCC 204508 / S288c) OX=559292 GN=VPS74 PE=1 SV=1	16	5	6	5	39.3	1367.7	1270.6	1312.1	1180.5	1058.6	1127.8
High	P38116	ARL1	ADP-ribosylation factor-like protein 1 OS=Saccharomyces cerevisiae (strain ATCC 204508 / S288c) OX=559292 GN=ARL1 PE=1 SV=4	32	4	5	4	20.4	603.2	610.4	588.4	537.9	517.4	505.8
High	P39925	AFG3	Mitochondrial respiratory chain complexes assembly protein AFG3 OS=Saccharomyces cerevisiae (strain ATCC 204508 / S288c) OX=559292 GN=AFG3 PE=1 SV=1	4	3	4	2	84.5	550.7	369.8	500	442.2	404.1	429.9
Medium	Q06549	CDD1	Cytidine deaminase OS=Saccharomyces cerevisiae (strain ATCC 204508 / S288c) OX=559292 GN=CDD1 PE=1 SV=1	5	1	1	1	15.5	274.9	272.7	283.6	222.3	276.8	244
High	P23642	VAN1	Mannan polymerase I complex VAN1 subunit OS=Saccharomyces cerevisiae (strain ATCC 204508 / S288c) OX=559292 GN=VAN1 PE=1 SV=3	12	5	5	5	61.1	283.4	288.5	348.4	243.9	233.8	312.7
High	P38271	OPY1	Protein OPY1 OS=Saccharomyces cerevisiae (strain ATCC 204508 / S288c) OX=559292 GN=OPY1 PE=1 SV=1	5	2	4	2	37.7	148.9	134.3	140.3	128.8	115.6	119.1
High	P27697	COQ8	Atypical kinase COQ8, mitochondrial OS=Saccharomyces cerevisiae (strain ATCC 204508 / S288c) OX=559292 GN=COQ8 PE=1 SV=1	3	2	2	2	56.7	318.4	257.4	265.4	238.4	238.7	228.5
High	P40185	MMF1	Protein MMF1, mitochondrial OS=Saccharomyces cerevisiae (strain ATCC 204508 / S288c) OX=559292 GN=MMF1 PE=1 SV=1	65	7	36	7	15.9	6161.1	5870	6193.6	5304.6	5157.6	5049.7
High	P02994	TEF1	Elongation factor 1-alpha OS=Saccharomyces cerevisiae (strain ATCC 204508 / S288c) OX=559292 GN=TEF1 PE=1 SV=1	43	15	102	15	50	26886.5	24415.4	24101.2	22467.6	21793.9	20753.5
High	P07264	LEU1	3-isopropylmalate dehydratase OS=Saccharomyces cerevisiae (strain ATCC 204508 / S288c) OX=559292 GN=LEU1 PE=1 SV=3	25	15	19	15	85.7	1848.8	1976.8	2100.1	1592.1	1604.1	1879.3
High	P06773	DCD1	Deoxycytidylate deaminase OS=Saccharomyces cerevisiae (strain ATCC 204508 / S288c) OX=559292 GN=DCD1 PE=1 SV=2	4	1	1	1	35.6	139.5	142	126.3	101.7	133.7	108.8
High	P35189	TAF14	Transcription initiation factor TFIID subunit 14 OS=Saccharomyces cerevisiae (strain ATCC 204508 / S288c) OX=559292 GN=TAF14 PE=1 SV=1	24	5	10	5	27.4	1120.9	1087.8	1126.4	965.4	952.2	941.9
High	Q05543	RTT103	Regulator of Ty1 transposition protein 103 OS=Saccharomyces cerevisiae (strain ATCC 204508 / S288c) OX=559292 GN=RTT103 PE=1 SV=1	4	1	1	1	46.5	156.2	145.3	169	137.7	122.5	145.6
High	P25357	SNT1	Probable DNA-binding protein SNT1 OS=Saccharomyces cerevisiae (strain ATCC 204508 / S288c) OX=559292 GN=SNT1 PE=1 SV=2	1	1	1	1	138.3	179	150.8	157	151.7	129.9	152.4
High	Q06096	COG4	Conserved oligomeric Golgi complex subunit 4 OS=Saccharomyces cerevisiae (strain ATCC 204508 / S288c) OX=559292 GN=COG4 PE=1 SV=1	3	2	2	2	98.6	287.6	262.1	285.6	247.9	238.4	234.5
High	Q08951	APL5	AP-3 complex subunit delta OS=Saccharomyces cerevisiae (strain ATCC 204508 / S288c) OX=559292 GN=APL5 PE=1 SV=1	6	4	4	4	106.9	739.4	718.6	683.5	622.8	619.3	598.9
High	P53207	SNU71	U1 small nuclear ribonucleoprotein component SNU71 OS=Saccharomyces cerevisiae (strain ATCC 204508 / S288c) OX=559292 GN=SNU71 PE=1 SV=1	12	6	6	6	71.3	894.2	857	844	770.9	691.7	782.5
High	P29704	ERG9	Squalene synthase OS=Saccharomyces cerevisiae (strain ATCC 204508 / S288c) OX=559292 GN=ERG9 PE=1 SV=2	16	7	8	7	51.7	1434	1273.1	1421.4	1270.6	1097.6	1193.2
High	P21375	OSM1	Fumarate reductase 2 OS=Saccharomyces cerevisiae (strain ATCC 204508 / S288c) OX=559292 GN=OSM1 PE=1 SV=3	10	5	8	5	55	1482	1526.1	1391.6	1247.1	1315.9	1234.7
High	P40013	BIM1	Protein BIM1 OS=Saccharomyces cerevisiae (strain ATCC 204508 / S288c) OX=559292 GN=BIM1 PE=1 SV=1	10	2	2	2	38.3	208.9	184.5	190.1	170	159.1	192.7
High	P40510	SER33	D-3-phosphoglycerate dehydrogenase 2 OS=Saccharomyces cerevisiae (strain ATCC 204508 / S288c) OX=559292 GN=SER33 PE=1 SV=1	25	10	13	5	51.2	1035.6	931.5	890	840.6	803.4	868.7
High	P53875	MRPL19	54S ribosomal protein L19, mitochondrial OS=Saccharomyces cerevisiae (strain ATCC 204508 / S288c) OX=559292 GN=MRPL19 PE=1 SV=1	42	5	6	5	16.7	816.3	821	824.9	706.6	668.6	711.6
High	P26570	PPZ1	Serine/threonine-protein phosphatase PP-Z1 OS=Saccharomyces cerevisiae (strain ATCC 204508 / S288c) OX=559292 GN=PPZ1 PE=1 SV=5	3	2	2	2	77.4	620.5	540.7	528.4	437.4	466.5	458.2
High	P37302	APE3	Aminopeptidase Y OS=Saccharomyces cerevisiae (strain ATCC 204508 / S288c) OX=559292 GN=APE3 PE=1 SV=1	28	10	24	10	60.1	4060.8	4137.5	4171.4	3536.7	3569.7	3302.4
High	P05738	RPL9A	60S ribosomal protein L9-A OS=Saccharomyces cerevisiae (strain ATCC 204508 / S288c) OX=559292 GN=RPL9A PE=1 SV=2	41	7	42	2	21.6	2552.5	2716.8	2735.7	2406.7	2252.7	2361.1
High	Q02875	SYH1	SMY2 homolog 2 OS=Saccharomyces cerevisiae (strain ATCC 204508 / S288c) OX=559292 GN=SYH1 PE=1 SV=1	5	3	3	3	94.3	83.2	66.5	64.4	71.8	55.8	73.4
High	Q05933	ARC18	Actin-related protein 2/3 complex subunit 3 OS=Saccharomyces cerevisiae (strain ATCC 204508 / S288c) OX=559292 GN=ARC18 PE=1 SV=1	17	3	4	3	20.6	1337.1	1366.6	1280.8	1193.9	1177.1	1105.9
High	P40553	DOT5	Peroxiredoxin DOT5 OS=Saccharomyces cerevisiae (strain ATCC 204508 / S288c) OX=559292 GN=DOT5 PE=1 SV=1	23	5	5	5	24.1	2451.4	2376.4	2313.3	2076	2053.5	2168.8
High	P36132	KAE1	tRNA N6-adenosine threonylcarbamoyltransferase OS=Saccharomyces cerevisiae (strain ATCC 204508 / S288c) OX=559292 GN=KAE1 PE=1 SV=2	15	5	5	5	42.7	254.2	264	249.8	205.6	269.9	215.9
High	P06785	CDC21	Thymidylate synthase OS=Saccharomyces cerevisiae (strain ATCC 204508 / S288c) OX=559292 GN=CDC21 PE=1 SV=1	20	5	7	5	35	1966.7	1916	1948.1	1706	1655.9	1601.1
High	P48363	PAC10	Prefoldin subunit 3 OS=Saccharomyces cerevisiae (strain ATCC 204508 / S288c) OX=559292 GN=PAC10 PE=1 SV=1	8	2	2	2	23.1	822.8	886.4	819.9	736.7	641.1	708.7
High	Q08438	VHS3	Phosphopantothenoylcysteine decarboxylase subunit VHS3 OS=Saccharomyces cerevisiae (strain ATCC 204508 / S288c) OX=559292 GN=VHS3 PE=1 SV=1	5	3	4	2	73.6	184.6	174.8	176.8	159.6	134.8	177.2
High	P35179	SSS1	Protein transport protein SSS1 OS=Saccharomyces cerevisiae (strain ATCC 204508 / S288c) OX=559292 GN=SSS1 PE=1 SV=2	33	3	3	3	8.9	703.7	648.8	751.7	608.8	600.4	531
Medium	P15731	UBC4	Ubiquitin-conjugating enzyme E2 4 OS=Saccharomyces cerevisiae (strain ATCC 204508 / S288c) OX=559292 GN=UBC4 PE=1 SV=1	7	1	1	1	16.4	245.7	256	271.4	212.6	233.3	189.8
High	P25044	PTP1	Tyrosine-protein phosphatase 1 OS=Saccharomyces cerevisiae (strain ATCC 204508 / S288c) OX=559292 GN=PTP1 PE=1 SV=1	7	3	6	3	38.8	1447.6	1372.9	1298.1	1252.9	1131.6	1180.7
High	P38349	UBX7	UBX domain-containing protein 7 OS=Saccharomyces cerevisiae (strain ATCC 204508 / S288c) OX=559292 GN=UBX7 PE=1 SV=1	11	3	3	3	50	473.4	406.9	446.9	440.2	352.3	379.2
High	A6ZWL1	EGD1	Nascent polypeptide-associated complex subunit beta-1 OS=Saccharomyces cerevisiae (strain YJM789) OX=307796 GN=EGD1 PE=3 SV=1	44	5	11	5	17	690.6	681.9	665	617.4	525.2	575.9
Medium	P32367	TFC1	Transcription factor tau 95 kDa subunit OS=Saccharomyces cerevisiae (strain ATCC 204508 / S288c) OX=559292 GN=TFC1 PE=1 SV=1	1	1	1	1	73.5	416.3	400.8	455.2	360.9	347.2	351.7
High	P25296	CNB1	Calcineurin subunit B OS=Saccharomyces cerevisiae (strain ATCC 204508 / S288c) OX=559292 GN=CNB1 PE=1 SV=3	17	3	3	3	19.6	217.5	183.6	187.8	188.4	147.4	168.9
High	B3LNM2	MAP2	Methionine aminopeptidase 2 OS=Saccharomyces cerevisiae (strain RM11-1a) OX=285006 GN=MAP2 PE=3 SV=1	31	11	16	11	47.5	4304.1	4135.8	4007.4	3635.7	3582.6	3525.1
High	P53844	PDR17	Phosphatidylinositol transfer protein PDR17 OS=Saccharomyces cerevisiae (strain ATCC 204508 / S288c) OX=559292 GN=PDR17 PE=1 SV=1	18	6	7	6	40.7	1389.3	1482.8	1362.6	1287.8	1146.8	1180.5
High	A7A261	LSB3	LAS seventeen-binding protein 3 OS=Saccharomyces cerevisiae (strain YJM789) OX=307796 GN=LSB3 PE=3 SV=2	20	6	6	5	49.3	793.3	706.3	751.3	694	604.7	651
High	P14126	RPL3	60S ribosomal protein L3 OS=Saccharomyces cerevisiae (strain ATCC 204508 / S288c) OX=559292 GN=RPL3 PE=1 SV=4	52	18	103	18	43.7	16014.1	18880.7	17312.2	14853.9	15794.7	15001.3
High	P32527	ZUO1	Zuotin OS=Saccharomyces cerevisiae (strain ATCC 204508 / S288c) OX=559292 GN=ZUO1 PE=1 SV=1	24	11	18	11	49	2769.4	2833	2734.5	2474	2459.3	2293.7
High	A6ZRZ0	NST1	Stress response protein NST1 OS=Saccharomyces cerevisiae (strain YJM789) OX=307796 GN=NST1 PE=3 SV=1	2	2	2	2	141.3	276.7	205.7	248.3	240.2	178.6	201.8
High	Q12096	GNT1	Glucose N-acetyltransferase 1 OS=Saccharomyces cerevisiae (strain ATCC 204508 / S288c) OX=559292 GN=GNT1 PE=1 SV=1	6	3	3	3	57.5	412.2	386.4	411.5	347.5	336.3	357.3
High	P34241	URB1	Nucleolar pre-ribosomal-associated protein 1 OS=Saccharomyces cerevisiae (strain ATCC 204508 / S288c) OX=559292 GN=URB1 PE=1 SV=2	2	4	4	4	203.2	231.1	257.6	261.6	231	223.8	220.4
High	P52488	UBA2	Ubiquitin-activating enzyme E1-like OS=Saccharomyces cerevisiae (strain ATCC 204508 / S288c) OX=559292 GN=UBA2 PE=1 SV=1	13	7	8	7	71.2	595.9	556.3	557.6	516.9	483.4	512.8
High	P32861	UGP1	UTP--glucose-1-phosphate uridylyltransferase OS=Saccharomyces cerevisiae (strain ATCC 204508 / S288c) OX=559292 GN=UGP1 PE=1 SV=1	30	13	34	13	56	6933.6	6779.7	6469.7	5960.5	5891.7	5780.1
High	Q03337	TRS31	Trafficking protein particle complex subunit 31 OS=Saccharomyces cerevisiae (strain ATCC 204508 / S288c) OX=559292 GN=TRS31 PE=1 SV=1	3	1	1	1	31.7	165.3	151.1	158	133.8	135.7	137.3
High	Q03290	TFB3	RNA polymerase II transcription factor B subunit 3 OS=Saccharomyces cerevisiae (strain ATCC 204508 / S288c) OX=559292 GN=TFB3 PE=1 SV=1	7	2	3	2	38.1	432.2	403.7	410.7	374.2	350.9	357.7
High	P08425	MSF1	Phenylalanine--tRNA ligase, mitochondrial OS=Saccharomyces cerevisiae (strain ATCC 204508 / S288c) OX=559292 GN=MSF1 PE=1 SV=3	13	6	6	6	54.8	569.2	599.9	610.7	494.9	544.6	492.2
High	P54787	VPS9	Vacuolar protein sorting-associated protein 9 OS=Saccharomyces cerevisiae (strain ATCC 204508 / S288c) OX=559292 GN=VPS9 PE=1 SV=2	2	1	1	1	52.5	69.6	72.1	61.2	60.5	62.4	63.5
High	P07256	COR1	Cytochrome b-c1 complex subunit 1, mitochondrial OS=Saccharomyces cerevisiae (strain ATCC 204508 / S288c) OX=559292 GN=COR1 PE=1 SV=1	33	12	29	12	50.2	4173.3	4063	4106.6	3433	3555.1	3571.4
High	Q02774	SHR3	Secretory component protein SHR3 OS=Saccharomyces cerevisiae (strain ATCC 204508 / S288c) OX=559292 GN=SHR3 PE=1 SV=2	3	1	1	1	23.5	62	53.1	70.1	53.9	53.2	43.4
High	P32457	CDC3	Cell division control protein 3 OS=Saccharomyces cerevisiae (strain ATCC 204508 / S288c) OX=559292 GN=CDC3 PE=1 SV=3	20	9	11	9	60	1529.1	1467.6	1447	1330.2	1158.2	1276.3
High	Q03655	GAS3	Probable 1,3-beta-glucanosyltransferase GAS3 OS=Saccharomyces cerevisiae (strain ATCC 204508 / S288c) OX=559292 GN=GAS3 PE=1 SV=1	14	5	6	5	56.8	350.4	361.3	392.7	304.8	324.3	288.5
High	P50875	SPT20	Transcription factor SPT20 OS=Saccharomyces cerevisiae (strain ATCC 204508 / S288c) OX=559292 GN=SPT20 PE=1 SV=1	6	3	5	3	67.8	226.4	177.9	192.9	197	176.9	160.7
High	P39955	SAP1	Protein SAP1 OS=Saccharomyces cerevisiae (strain ATCC 204508 / S288c) OX=559292 GN=SAP1 PE=1 SV=1	5	4	4	4	100.3	565.5	567	603.8	500.8	493.4	486.4
High	Q01448	HPC2	Histone promoter control protein 2 OS=Saccharomyces cerevisiae (strain ATCC 204508 / S288c) OX=559292 GN=HPC2 PE=1 SV=2	3	2	2	2	67.7	55.2	59.2	61	47.8	51.5	55.4
High	A6ZSX1	RRP3	ATP-dependent rRNA helicase RRP3 OS=Saccharomyces cerevisiae (strain YJM789) OX=307796 GN=RRP3 PE=3 SV=1	8	4	4	4	55.9	181.8	185.8	210.1	158.3	194.9	177.6
High	P19812	UBR1	E3 ubiquitin-protein ligase UBR1 OS=Saccharomyces cerevisiae (strain ATCC 204508 / S288c) OX=559292 GN=UBR1 PE=1 SV=1	5	9	11	9	224.7	1612.8	1639.3	1564.9	1404.4	1349.7	1429.3
High	A6ZVI4	RSM25	37S ribosomal protein S25, mitochondrial OS=Saccharomyces cerevisiae (strain YJM789) OX=307796 GN=RSM25 PE=3 SV=1	23	6	6	6	30.5	217.9	201.1	213.6	186.1	175.2	200
High	Q12746	PGA3	Plasma membrane-associated coenzyme Q6 reductase PGA3 OS=Saccharomyces cerevisiae (strain ATCC 204508 / S288c) OX=559292 GN=PGA3 PE=1 SV=1	11	3	3	3	35.3	233.2	199.7	242.3	203.1	215.5	200.4
High	Q12008	GPM2	Phosphoglycerate mutase 2 OS=Saccharomyces cerevisiae (strain ATCC 204508 / S288c) OX=559292 GN=GPM2 PE=1 SV=1	24	7	9	6	36.1	1869.9	1983.2	1874.6	1604.8	1779.6	1633
High	P00924	ENO1	Enolase 1 OS=Saccharomyces cerevisiae (strain ATCC 204508 / S288c) OX=559292 GN=ENO1 PE=1 SV=3	56	18	172	9	46.8	13403.5	12844.7	12949.8	11378.5	12091.6	11282.9
High	P53889	FMP41	Uncharacterized mitochondrial hydrolase FMP41 OS=Saccharomyces cerevisiae (strain ATCC 204508 / S288c) OX=559292 GN=FMP41 PE=1 SV=1	41	9	10	9	28.8	1948.3	2026.9	2093	1697.6	2094.1	1792.4
High	P53114	NUT1	Mediator of RNA polymerase II transcription subunit 5 OS=Saccharomyces cerevisiae (strain ATCC 204508 / S288c) OX=559292 GN=NUT1 PE=1 SV=1	4	2	2	2	128.7	74.7	63.1	63.6	46	57.5	55.4
High	P38130	KTR3	Probable mannosyltransferase KTR3 OS=Saccharomyces cerevisiae (strain ATCC 204508 / S288c) OX=559292 GN=KTR3 PE=1 SV=1	6	2	2	2	47.5	92.2	79.5	98.4	82.6	69.3	68.9
High	P32794	AFG2	ATPase family gene 2 protein OS=Saccharomyces cerevisiae (strain ATCC 204508 / S288c) OX=559292 GN=AFG2 PE=1 SV=1	9	7	7	6	84.7	775.6	623.9	626.7	551.1	561.8	546.3
High	Q07540	YFH1	Frataxin homolog, mitochondrial OS=Saccharomyces cerevisiae (strain ATCC 204508 / S288c) OX=559292 GN=YFH1 PE=1 SV=1	6	1	1	1	19.5	351.5	403.7	380.5	306.5	288.5	357.7
High	P15891	ABP1	Actin-binding protein OS=Saccharomyces cerevisiae (strain ATCC 204508 / S288c) OX=559292 GN=ABP1 PE=1 SV=4	45	21	45	21	65.5	7578.3	7343.7	6868.3	6608.4	6079.1	6484.8
High	A6ZXG9	DHH1	ATP-dependent RNA helicase DHH1 OS=Saccharomyces cerevisiae (strain YJM789) OX=307796 GN=DHH1 PE=3 SV=1	8	4	4	4	57.5	343.7	330.1	332.4	284.1	287.9	312.9
High	Q06580	MLC2	Myosin light chain 2 OS=Saccharomyces cerevisiae (strain ATCC 204508 / S288c) OX=559292 GN=MLC2 PE=1 SV=1	22	3	4	3	18.5	305.2	359	344.7	285.3	297.6	300.7
High	P38623	RCK2	Serine/threonine-protein kinase RCK2 OS=Saccharomyces cerevisiae (strain ATCC 204508 / S288c) OX=559292 GN=RCK2 PE=1 SV=3	5	4	4	4	68	263.8	253.9	253.4	197.6	221.5	221.1
High	P53860	PDR16	Phosphatidylinositol transfer protein PDR16 OS=Saccharomyces cerevisiae (strain ATCC 204508 / S288c) OX=559292 GN=PDR16 PE=1 SV=1	13	3	3	3	40.7	336.9	344.3	341.2	328.7	300.5	296.5
High	Q12464	RVB2	RuvB-like protein 2 OS=Saccharomyces cerevisiae (strain ATCC 204508 / S288c) OX=559292 GN=RVB2 PE=1 SV=1	29	12	15	12	51.6	2872.1	2827.6	2822	2507.1	2355.7	2487.6
High	Q06639	RSC3	Chromatin structure-remodeling complex protein RSC3 OS=Saccharomyces cerevisiae (strain ATCC 204508 / S288c) OX=559292 GN=RSC3 PE=1 SV=1	5	3	3	3	101.7	157.8	131.1	170.6	137.7	145.4	117.7
High	P38088	GRS1	Glycine--tRNA ligase 1, mitochondrial OS=Saccharomyces cerevisiae (strain ATCC 204508 / S288c) OX=559292 GN=GRS1 PE=1 SV=3	40	23	37	23	78.1	8412.7	8215.4	7624.9	7275.5	7173.3	6799.7
High	Q07729	GUD1	Probable guanine deaminase OS=Saccharomyces cerevisiae (strain ATCC 204508 / S288c) OX=559292 GN=GUD1 PE=1 SV=1	2	1	1	1	55.2	334.7	356.6	336.7	287.1	311.4	310.4
High	P29496	MCM5	Minichromosome maintenance protein 5 OS=Saccharomyces cerevisiae (strain ATCC 204508 / S288c) OX=559292 GN=MCM5 PE=1 SV=1	13	10	12	10	86.4	1100.7	1095.2	1070	961.4	902.7	984.9
High	A6ZNQ1	DBP5	ATP-dependent RNA helicase DBP5 OS=Saccharomyces cerevisiae (strain YJM789) OX=307796 GN=DBP5 PE=3 SV=1	27	10	11	10	53.8	1022.8	1035.6	1122.4	893.6	921.3	926.2
High	P41318	LST8	Target of rapamycin complex subunit LST8 OS=Saccharomyces cerevisiae (strain ATCC 204508 / S288c) OX=559292 GN=LST8 PE=1 SV=1	3	1	1	1	34	200.5	194.7	193.8	175.2	171.4	154.9
High	Q12515	PAR32	Protein PAR32 OS=Saccharomyces cerevisiae (strain ATCC 204508 / S288c) OX=559292 GN=PAR32 PE=1 SV=1	13	4	6	4	31.9	496.5	472	510.7	399.1	412.4	460.9
High	P47165	XPT1	Xanthine phosphoribosyltransferase 1 OS=Saccharomyces cerevisiae (strain ATCC 204508 / S288c) OX=559292 GN=XPT1 PE=1 SV=1	25	4	4	4	23.7	560	586.3	572.2	500.1	479.1	500
High	P20424	SRP54	Signal recognition particle subunit SRP54 OS=Saccharomyces cerevisiae (strain ATCC 204508 / S288c) OX=559292 GN=SRP54 PE=1 SV=2	8	4	5	4	59.6	136.3	118.7	137.9	119.1	101.3	137.1
High	P36008	TEF4	Elongation factor 1-gamma 2 OS=Saccharomyces cerevisiae (strain ATCC 204508 / S288c) OX=559292 GN=TEF4 PE=1 SV=1	26	10	23	9	46.5	5578.5	5760.1	5845.5	4876.7	5092	4751.7
High	Q00246	RHO4	GTP-binding protein RHO4 OS=Saccharomyces cerevisiae (strain ATCC 204508 / S288c) OX=559292 GN=RHO4 PE=1 SV=2	8	1	1	1	32.2	355.8	338.1	377	327.4	295.6	306.3
High	P32349	RPC82	DNA-directed RNA polymerase III subunit RPC3 OS=Saccharomyces cerevisiae (strain ATCC 204508 / S288c) OX=559292 GN=RPC82 PE=1 SV=2	20	9	10	9	74	1922.9	1855.9	1841.2	1682	1621.3	1702.1
High	P00431	CCP1	Cytochrome c peroxidase, mitochondrial OS=Saccharomyces cerevisiae (strain ATCC 204508 / S288c) OX=559292 GN=CCP1 PE=1 SV=2	27	10	20	10	40.3	4722	4801	4768.7	4130.6	4151.6	4235.4
High	Q06697	CDC73	Cell division control protein 73 OS=Saccharomyces cerevisiae (strain ATCC 204508 / S288c) OX=559292 GN=CDC73 PE=1 SV=1	9	3	4	3	44.4	1144.6	1141.1	1147.2	913.6	998.3	1069.1
High	Q06205	FPR4	FK506-binding protein 4 OS=Saccharomyces cerevisiae (strain ATCC 204508 / S288c) OX=559292 GN=FPR4 PE=1 SV=1	9	3	4	2	43.9	997.1	1094	1139.3	913.6	957.3	864.4
High	P32500	NDC1	Nucleoporin NDC1 OS=Saccharomyces cerevisiae (strain ATCC 204508 / S288c) OX=559292 GN=NDC1 PE=1 SV=1	2	1	1	1	74.1	115.4	107	129.2	101	96.7	95.9
High	P23776	EXG1	Glucan 1,3-beta-glucosidase I/II OS=Saccharomyces cerevisiae (strain ATCC 204508 / S288c) OX=559292 GN=EXG1 PE=1 SV=1	10	4	6	4	51.3	1184.6	1163.9	1129	965.4	1034.3	988.4
High	P06208	LEU4	2-isopropylmalate synthase OS=Saccharomyces cerevisiae (strain ATCC 204508 / S288c) OX=559292 GN=LEU4 PE=1 SV=1	33	20	48	12	68.4	3025.7	3036.2	2956.2	2649.7	2526.3	2615.8
High	P47177	YJR149W	Putative nitronate monooxygenase OS=Saccharomyces cerevisiae (strain ATCC 204508 / S288c) OX=559292 GN=YJR149W PE=1 SV=2	4	2	2	2	45.1	410.2	391.8	432.7	359.3	344	364.4
High	P48526	ISM1	Isoleucine--tRNA ligase, mitochondrial OS=Saccharomyces cerevisiae (strain ATCC 204508 / S288c) OX=559292 GN=ISM1 PE=1 SV=2	1	1	1	1	115.7	168.6	143.4	131.5	136.5	156.3	115.2
High	P38998	LYS1	Saccharopine dehydrogenase [NAD(+), L-lysine-forming] OS=Saccharomyces cerevisiae (strain ATCC 204508 / S288c) OX=559292 GN=LYS1 PE=1 SV=3	24	7	18	7	41.4	2668.4	2618.5	2601	2298.5	2293.9	2303.6
High	P47076	RPC17	DNA-directed RNA polymerase III subunit RPC9 OS=Saccharomyces cerevisiae (strain ATCC 204508 / S288c) OX=559292 GN=RPC17 PE=1 SV=2	20	3	3	3	18.6	475.9	432.2	446.1	409.3	380.4	390.8
High	P32915	SEC61	Protein transport protein SEC61 OS=Saccharomyces cerevisiae (strain ATCC 204508 / S288c) OX=559292 GN=SEC61 PE=1 SV=1	4	2	3	2	52.9	83.5	94.5	97.7	73.1	89	85.6
High	P32939	YPT7	GTP-binding protein YPT7 OS=Saccharomyces cerevisiae (strain ATCC 204508 / S288c) OX=559292 GN=YPT7 PE=1 SV=1	20	3	3	3	23	408.4	366.4	415.1	386.3	321.1	342.6
High	Q12446	LAS17	Proline-rich protein LAS17 OS=Saccharomyces cerevisiae (strain ATCC 204508 / S288c) OX=559292 GN=LAS17 PE=1 SV=1	5	3	3	3	67.5	1117.6	1035.9	1054.3	980.3	854	955.4
High	P40498	UTP25	U3 small nucleolar RNA-associated protein 25 OS=Saccharomyces cerevisiae (strain ATCC 204508 / S288c) OX=559292 GN=UTP25 PE=1 SV=1	5	2	2	2	83.9	93.5	91.1	91	79.3	83.6	79.8
High	P52920	NBP35	Cytosolic Fe-S cluster assembly factor NBP35 OS=Saccharomyces cerevisiae (strain ATCC 204508 / S288c) OX=559292 GN=NBP35 PE=1 SV=1	8	2	2	2	35.2	810.8	838.2	837.2	754.2	644.5	734.5
High	P38737	ECM29	Proteasome component ECM29 OS=Saccharomyces cerevisiae (strain ATCC 204508 / S288c) OX=559292 GN=ECM29 PE=1 SV=1	5	8	9	8	210.3	1046	1079.3	1106.6	965	944.7	971.1
High	Q08686	TUM1	Thiosulfate sulfurtransferase TUM1 OS=Saccharomyces cerevisiae (strain ATCC 204508 / S288c) OX=559292 GN=TUM1 PE=1 SV=1	17	4	4	4	34.2	570.5	524.8	551.1	481.4	484.8	483.7
High	Q07350	PRP11	Pre-mRNA-splicing factor PRP11 OS=Saccharomyces cerevisiae (strain ATCC 204508 / S288c) OX=559292 GN=PRP11 PE=1 SV=1	3	1	1	1	29.9	225.9	280.2	215.6	198.5	195.8	261
High	Q04067	TIF35	Eukaryotic translation initiation factor 3 subunit G OS=Saccharomyces cerevisiae (strain ATCC 204508 / S288c) OX=559292 GN=TIF35 PE=1 SV=1	7	2	4	2	30.5	48.9	46.9	55.9	48.9	41.2	48.4
High	P40010	NUG1	Nuclear GTP-binding protein NUG1 OS=Saccharomyces cerevisiae (strain ATCC 204508 / S288c) OX=559292 GN=NUG1 PE=1 SV=1	23	10	14	10	57.7	1924	2009	2075.8	1777.6	1732.1	1823.9
High	P38804	RTC3	Restriction of telomere capping protein 3 OS=Saccharomyces cerevisiae (strain ATCC 204508 / S288c) OX=559292 GN=RTC3 PE=1 SV=1	24	3	7	3	12	832.3	852.5	804	731.7	635.1	781.2
High	Q06263	VTA1	Vacuolar protein sorting-associated protein VTA1 OS=Saccharomyces cerevisiae (strain ATCC 204508 / S288c) OX=559292 GN=VTA1 PE=1 SV=1	10	2	2	2	37.3	1211.9	1096.5	1153.2	991	963.9	1058.1
High	Q12255	NYV1	Vacuolar v-SNARE NYV1 OS=Saccharomyces cerevisiae (strain ATCC 204508 / S288c) OX=559292 GN=NYV1 PE=1 SV=2	7	2	2	2	28.9	172.8	185.2	178.7	147.4	162.8	163.8
High	P38886	RPN10	26S proteasome regulatory subunit RPN10 OS=Saccharomyces cerevisiae (strain ATCC 204508 / S288c) OX=559292 GN=RPN10 PE=1 SV=3	34	6	10	6	29.7	2446.8	2483	2465.3	2232.6	2040.9	2169
High	Q06168	SFH1	Chromatin structure-remodeling complex subunit SFH1 OS=Saccharomyces cerevisiae (strain ATCC 204508 / S288c) OX=559292 GN=SFH1 PE=1 SV=1	8	2	2	2	48.7	106.7	96.2	104.5	93.9	76.7	101.5
High	A6ZNW6	RTC5	Restriction of telomere capping protein 5 OS=Saccharomyces cerevisiae (strain YJM789) OX=307796 GN=RTC5 PE=3 SV=1	5	2	2	2	64.3	94.8	102.3	103.6	101.4	83	91.2
High	P12611	WHI2	Growth regulation protein OS=Saccharomyces cerevisiae (strain ATCC 204508 / S288c) OX=559292 GN=WHI2 PE=1 SV=2	5	2	3	2	55.3	365.9	397.9	522.1	334.2	350.3	385.4
High	P38273	CCZ1	Vacuolar fusion protein CCZ1 OS=Saccharomyces cerevisiae (strain ATCC 204508 / S288c) OX=559292 GN=CCZ1 PE=1 SV=1	3	1	1	1	80.7	64.6	53.3	56.6	56.1	54.4	49.8
High	P53184	PNC1	Nicotinamidase OS=Saccharomyces cerevisiae (strain ATCC 204508 / S288c) OX=559292 GN=PNC1 PE=1 SV=1	35	5	14	5	25	3746.9	3527.5	3349.4	3026.6	3138.2	2950
High	P10614	ERG11	Lanosterol 14-alpha demethylase OS=Saccharomyces cerevisiae (strain ATCC 204508 / S288c) OX=559292 GN=ERG11 PE=1 SV=1	13	5	6	5	60.7	1086.1	988.8	1071.9	956.6	939.9	812.3
High	P36520	MRPL10	54S ribosomal protein L10, mitochondrial OS=Saccharomyces cerevisiae (strain ATCC 204508 / S288c) OX=559292 GN=MRPL10 PE=1 SV=2	11	3	4	3	36.3	719.6	831.1	735.4	779.1	732.1	610.4
High	Q12205	MNL2	Putative endoplasmic reticulum mannosidase MNL2 OS=Saccharomyces cerevisiae (strain ATCC 204508 / S288c) OX=559292 GN=MNL2 PE=1 SV=1	3	2	2	2	96.9	134.2	131.1	135	118.2	112.5	120.1
High	P32634	PMD1	Negative regulator of sporulation PMD1 OS=Saccharomyces cerevisiae (strain ATCC 204508 / S288c) OX=559292 GN=PMD1 PE=1 SV=1	2	2	2	2	195.3	294.4	245.8	265.7	207.9	225	234.1
High	Q12329	HSP42	Heat shock protein 42 OS=Saccharomyces cerevisiae (strain ATCC 204508 / S288c) OX=559292 GN=HSP42 PE=1 SV=1	22	7	16	7	42.8	2024.2	1836.5	1694.2	1692.6	1618.7	1685.3
High	P11484	SSB1	Ribosome-associated molecular chaperone SSB1 OS=Saccharomyces cerevisiae (strain ATCC 204508 / S288c) OX=559292 GN=SSB1 PE=1 SV=3	49	23	110	1	66.6	166	170.1	173	162.6	150	140.2
High	P34162	SRB2	Mediator of RNA polymerase II transcription subunit 20 OS=Saccharomyces cerevisiae (strain ATCC 204508 / S288c) OX=559292 GN=SRB2 PE=1 SV=1	7	1	1	1	22.9	457.3	434.1	399.4	371.3	382.6	408.4
High	P28321	YJU3	Monoglyceride lipase OS=Saccharomyces cerevisiae (strain ATCC 204508 / S288c) OX=559292 GN=YJU3 PE=1 SV=2	20	5	6	5	35.5	1525.4	1439.9	1534.8	1344.7	1301.3	1315.8
High	P40693	RLP7	Ribosome biogenesis protein RLP7 OS=Saccharomyces cerevisiae (strain ATCC 204508 / S288c) OX=559292 GN=RLP7 PE=1 SV=1	10	3	4	3	36.5	333.1	313.9	344.6	298	276.8	303.6
High	P38682	GLO3	ADP-ribosylation factor GTPase-activating protein GLO3 OS=Saccharomyces cerevisiae (strain ATCC 204508 / S288c) OX=559292 GN=GLO3 PE=1 SV=1	23	8	10	8	55.1	1048.6	977.1	1062.5	924.9	812.8	970.7
High	P07274	PFY1	Profilin OS=Saccharomyces cerevisiae (strain ATCC 204508 / S288c) OX=559292 GN=PFY1 PE=1 SV=2	15	1	3	1	13.7	197.2	208.3	187.5	179.3	157.7	165.4
High	P40335	PEP8	Carboxypeptidase Y-deficient protein 8 OS=Saccharomyces cerevisiae (strain ATCC 204508 / S288c) OX=559292 GN=PEP8 PE=1 SV=2	16	4	4	4	42.5	111.6	114	105.2	98.5	94.4	115.8
High	P48582	BRO1	Vacuolar-sorting protein BRO1 OS=Saccharomyces cerevisiae (strain ATCC 204508 / S288c) OX=559292 GN=BRO1 PE=1 SV=2	7	6	9	6	97.2	402.5	389.3	393.7	351.2	343.7	369.1
High	P16467	PDC5	Pyruvate decarboxylase isozyme 2 OS=Saccharomyces cerevisiae (strain ATCC 204508 / S288c) OX=559292 GN=PDC5 PE=1 SV=4	29	11	41	7	61.9	1530.9	1713.1	1738.1	1402.2	1513.1	1292
High	P46951	YPP1	Cargo-transport protein YPP1 OS=Saccharomyces cerevisiae (strain ATCC 204508 / S288c) OX=559292 GN=YPP1 PE=1 SV=1	1	1	2	1	95.3	113.5	129.4	150.5	85.6	142.2	133
High	P54781	ERG5	Cytochrome P450 61 OS=Saccharomyces cerevisiae (strain ATCC 204508 / S288c) OX=559292 GN=ERG5 PE=1 SV=1	1	1	1	1	61.3	319.4	311.9	322.9	314.2	275.6	276.9
High	P38276	YBR137W	UPF0303 protein YBR137W OS=Saccharomyces cerevisiae (strain ATCC 204508 / S288c) OX=559292 GN=YBR137W PE=1 SV=4	8	1	1	1	20.4	294.8	261.4	246.2	224.8	231	243
High	P32492	MYO4	Myosin-4 OS=Saccharomyces cerevisiae (strain ATCC 204508 / S288c) OX=559292 GN=MYO4 PE=1 SV=1	2	2	2	2	169.2	516.2	538.7	537	485.7	476.2	456.8
High	P47164	STR2	Cystathionine gamma-synthase OS=Saccharomyces cerevisiae (strain ATCC 204508 / S288c) OX=559292 GN=STR2 PE=1 SV=1	8	5	5	5	72.3	669.7	631.3	649.2	576	655.1	574.7
High	Q04835	YMR253C	Uncharacterized membrane protein YMR253C OS=Saccharomyces cerevisiae (strain ATCC 204508 / S288c) OX=559292 GN=YMR253C PE=1 SV=1	5	1	1	1	46.6	198.6	204	222	180.7	180.6	169.6
High	P45818	ROK1	ATP-dependent RNA helicase ROK1 OS=Saccharomyces cerevisiae (strain ATCC 204508 / S288c) OX=559292 GN=ROK1 PE=1 SV=1	7	3	3	3	63.6	373.2	385.1	380.9	345.5	311.7	337.3
High	P47117	ARP3	Actin-related protein 3 OS=Saccharomyces cerevisiae (strain ATCC 204508 / S288c) OX=559292 GN=ARP3 PE=1 SV=1	30	12	20	12	49.5	4251.5	3849.2	3846.2	3620.3	3410.3	3598.9
High	Q08952	OXR1	Oxidation resistance protein 1 OS=Saccharomyces cerevisiae (strain ATCC 204508 / S288c) OX=559292 GN=OXR1 PE=1 SV=1	12	2	2	2	30.8	219.5	243.8	246.2	207.6	212.1	218.2
High	P19414	ACO1	Aconitate hydratase, mitochondrial OS=Saccharomyces cerevisiae (strain ATCC 204508 / S288c) OX=559292 GN=ACO1 PE=1 SV=2	41	29	73	28	85.3	8757.6	9274.7	8765.5	7745	8218.4	8004.5
High	Q12055	FAP7	Adenylate kinase isoenzyme 6 homolog FAP7 OS=Saccharomyces cerevisiae (strain ATCC 204508 / S288c) OX=559292 GN=FAP7 PE=1 SV=1	14	2	2	2	22.7	87.9	77.9	76.2	77.9	57.2	82.3
High	P38175	MRP21	37S ribosomal protein MRP21, mitochondrial OS=Saccharomyces cerevisiae (strain ATCC 204508 / S288c) OX=559292 GN=MRP21 PE=1 SV=1	4	1	1	1	20.4	606.5	632.3	559	537.7	544.1	585.8
High	P06844	SPT3	Protein SPT3 OS=Saccharomyces cerevisiae (strain ATCC 204508 / S288c) OX=559292 GN=SPT3 PE=1 SV=1	4	1	1	1	38.8	208	213	229.1	184.5	197.2	188.4
High	Q12449	AHA1	Hsp90 co-chaperone AHA1 OS=Saccharomyces cerevisiae (strain ATCC 204508 / S288c) OX=559292 GN=AHA1 PE=1 SV=1	23	7	10	7	39.4	2122.1	1965.4	1981.3	1882.2	1717.2	1861.5
High	P32479	HIR1	Protein HIR1 OS=Saccharomyces cerevisiae (strain ATCC 204508 / S288c) OX=559292 GN=HIR1 PE=1 SV=3	1	1	1	1	93.8	163	141.8	142.2	144.5	129.9	125.7
High	P12685	TRK1	High-affinity potassium transport protein OS=Saccharomyces cerevisiae (strain ATCC 204508 / S288c) OX=559292 GN=TRK1 PE=1 SV=1	1	1	1	1	141	31	34.5	33.1	30.6	27.2	29.4
High	P32465	HXT1	Low-affinity glucose transporter HXT1 OS=Saccharomyces cerevisiae (strain ATCC 204508 / S288c) OX=559292 GN=HXT1 PE=1 SV=1	8	4	5	4	63.2	680.6	641.1	784.3	639.1	569	563.3
High	P25374	NFS1	Cysteine desulfurase, mitochondrial OS=Saccharomyces cerevisiae (strain ATCC 204508 / S288c) OX=559292 GN=NFS1 PE=1 SV=2	19	7	8	7	54.4	1025.9	1022.7	988.7	910.9	821.1	924.5
High	P22804	BET1	Protein transport protein BET1 OS=Saccharomyces cerevisiae (strain ATCC 204508 / S288c) OX=559292 GN=BET1 PE=1 SV=1	6	1	1	1	15.7	56.7	51.9	65.3	58.6	46.1	48.6
High	P23797	GPI12	N-acetylglucosaminyl-phosphatidylinositol de-N-acetylase OS=Saccharomyces cerevisiae (strain ATCC 204508 / S288c) OX=559292 GN=GPI12 PE=1 SV=2	3	1	1	1	35.4	187.2	171.1	209.6	166.6	152	153
High	P38353	SSH1	Sec sixty-one protein homolog OS=Saccharomyces cerevisiae (strain ATCC 204508 / S288c) OX=559292 GN=SSH1 PE=1 SV=1	4	2	2	2	53.3	262.6	239	282.5	253.6	212.4	207.6
High	P22353	MRPL8	54S ribosomal protein L8, mitochondrial OS=Saccharomyces cerevisiae (strain ATCC 204508 / S288c) OX=559292 GN=MRPL8 PE=1 SV=4	20	4	5	4	26.9	731.6	692.1	686.7	650.2	590.1	651.4
High	P33307	CSE1	Importin alpha re-exporter OS=Saccharomyces cerevisiae (strain ATCC 204508 / S288c) OX=559292 GN=CSE1 PE=1 SV=2	10	9	10	9	109.3	2334.6	2621.3	2560.8	1961	2430.4	2276.1
High	A6ZP43	MCA1	Metacaspase-1 OS=Saccharomyces cerevisiae (strain YJM789) OX=307796 GN=MCA1 PE=3 SV=2	15	4	5	4	48	954.9	866.4	908.5	862.6	720.6	807.7
High	P40856	SAP185	SIT4-associating protein SAP185 OS=Saccharomyces cerevisiae (strain ATCC 204508 / S288c) OX=559292 GN=SAP185 PE=1 SV=1	2	1	1	1	121.3	28.4	26.4	26.5	25.3	28.9	16.7
High	P25355	CTR86	Copper transport protein 86 OS=Saccharomyces cerevisiae (strain ATCC 204508 / S288c) OX=559292 GN=CTR86 PE=1 SV=1	10	5	5	5	65.2	478.3	408.9	438.4	377.2	363.8	397
High	Q07648	DTD1	D-aminoacyl-tRNA deacylase OS=Saccharomyces cerevisiae (strain ATCC 204508 / S288c) OX=559292 GN=DTD1 PE=1 SV=1	17	3	7	3	16.7	1070.2	1066.7	1059.9	955.7	931.6	942.9
High	P39986	SPF1	Manganese-transporting ATPase 1 OS=Saccharomyces cerevisiae (strain ATCC 204508 / S288c) OX=559292 GN=SPF1 PE=1 SV=1	13	13	17	13	135.2	3060.2	2947.2	3334.6	2893.7	2622.4	2631.1
High	Q12387	MDM20	N-terminal acetyltransferase B complex subunit MDM20 OS=Saccharomyces cerevisiae (strain ATCC 204508 / S288c) OX=559292 GN=MDM20 PE=1 SV=1	4	3	3	3	92.8	282.6	301.2	320.4	251.5	275	249.4
High	Q3E757	RPL11B	60S ribosomal protein L11-B OS=Saccharomyces cerevisiae (strain ATCC 204508 / S288c) OX=559292 GN=RPL11B PE=1 SV=3	63	9	44	9	19.7	4962.9	5079.7	5168.8	5576.5	4110.9	4600.6
High	Q02784	GRX5	Monothiol glutaredoxin-5, mitochondrial OS=Saccharomyces cerevisiae (strain ATCC 204508 / S288c) OX=559292 GN=GRX5 PE=1 SV=1	19	2	4	2	16.9	523.4	522.6	468.4	466	391.2	463.8
High	Q06839	YPR097W	PX domain-containing protein YPR097W OS=Saccharomyces cerevisiae (strain ATCC 204508 / S288c) OX=559292 GN=YPR097W PE=1 SV=2	2	2	2	2	123	167.9	84.5	107.5	121.3	125.1	95.7
High	P40204	SMX2	Small nuclear ribonucleoprotein G OS=Saccharomyces cerevisiae (strain ATCC 204508 / S288c) OX=559292 GN=SMX2 PE=1 SV=1	12	1	1	1	8.5	61.1	47	57.8	49.1	59.8	51.5
High	P36101	TCD2	tRNA threonylcarbamoyladenosine dehydratase 2 OS=Saccharomyces cerevisiae (strain ATCC 204508 / S288c) OX=559292 GN=TCD2 PE=1 SV=1	9	3	3	3	50.2	641.9	589.6	759.7	572.1	643.1	588.3
High	P38753	HSE1	Class E vacuolar protein-sorting machinery protein HSE1 OS=Saccharomyces cerevisiae (strain ATCC 204508 / S288c) OX=559292 GN=HSE1 PE=1 SV=1	14	4	4	4	51.1	572.8	415.8	446.6	545.7	339.7	398.1
High	B5VS52	SEY1	Protein SEY1 OS=Saccharomyces cerevisiae (strain AWRI1631) OX=545124 GN=SEY1 PE=3 SV=1	3	3	5	3	89.4	285.9	245.4	260.7	254.9	218.1	249.2
High	P07991	CAR2	Ornithine aminotransferase OS=Saccharomyces cerevisiae (strain ATCC 204508 / S288c) OX=559292 GN=CAR2 PE=1 SV=2	46	15	48	15	46.1	11541.2	12442.7	12136.5	10289.2	11363.5	9859.1
High	P43579	IES1	Ino eighty subunit 1 OS=Saccharomyces cerevisiae (strain ATCC 204508 / S288c) OX=559292 GN=IES1 PE=1 SV=1	7	3	3	3	78.7	422.6	315.8	307	296.1	281.6	301.7
High	Q04066	BNA7	Kynurenine formamidase OS=Saccharomyces cerevisiae (strain ATCC 204508 / S288c) OX=559292 GN=BNA7 PE=1 SV=1	18	4	4	4	30	106.9	116.8	115.6	98.7	104.2	99.3
High	P40066	GLE2	Nucleoporin GLE2 OS=Saccharomyces cerevisiae (strain ATCC 204508 / S288c) OX=559292 GN=GLE2 PE=1 SV=1	11	3	4	3	40.5	724.9	742.8	758.8	682.2	662.8	643.7
High	P32558	SPT16	FACT complex subunit SPT16 OS=Saccharomyces cerevisiae (strain ATCC 204508 / S288c) OX=559292 GN=SPT16 PE=1 SV=1	24	21	32	21	118.6	6520.5	6493.5	6068.5	5589.4	5795.2	5598.5
High	P43122	QRI7	tRNA N6-adenosine threonylcarbamoyltransferase, mitochondrial OS=Saccharomyces cerevisiae (strain ATCC 204508 / S288c) OX=559292 GN=QRI7 PE=1 SV=1	2	1	1	1	45.5	220.4	211.3	172.1	166.2	188.6	195.4
High	Q07532	IWR1	RNA polymerase II nuclear localization protein IWR1 OS=Saccharomyces cerevisiae (strain ATCC 204508 / S288c) OX=559292 GN=IWR1 PE=1 SV=2	17	4	5	4	40.6	865.3	688.5	775.5	756.9	614.8	705.1
High	P53853	VPS75	Vacuolar protein sorting-associated protein 75 OS=Saccharomyces cerevisiae (strain ATCC 204508 / S288c) OX=559292 GN=VPS75 PE=1 SV=1	3	1	3	1	30.6	721.9	798.7	755.2	644.8	658.3	705.1
High	P53197	CDH1	APC/C activator protein CDH1 OS=Saccharomyces cerevisiae (strain ATCC 204508 / S288c) OX=559292 GN=CDH1 PE=1 SV=1	2	1	1	1	62.8	402.1	382.8	392.7	359.1	317.1	383.4
High	Q12480	AIM45	Probable electron transfer flavoprotein subunit alpha, mitochondrial OS=Saccharomyces cerevisiae (strain ATCC 204508 / S288c) OX=559292 GN=AIM45 PE=1 SV=1	22	6	11	6	36.8	2865.2	2842.1	2805.6	2559.3	2532.3	2529.2
High	Q03195	RLI1	Translation initiation factor RLI1 OS=Saccharomyces cerevisiae (strain ATCC 204508 / S288c) OX=559292 GN=RLI1 PE=1 SV=1	30	18	24	18	68.3	2737.7	2899.9	2829.9	2469.4	2591.5	2472.3
High	A6ZRW7	DMA2	E3 ubiquitin-protein ligase DMA2 OS=Saccharomyces cerevisiae (strain YJM789) OX=307796 GN=DMA2 PE=3 SV=1	5	2	2	2	57.5	544.5	435.5	475.2	458.5	427.6	424.7
High	P53206	MCY1	Putative mitochondrial cysteine synthase OS=Saccharomyces cerevisiae (strain ATCC 204508 / S288c) OX=559292 GN=MCY1 PE=1 SV=1	9	3	3	3	42.8	150.9	157.9	181.9	160.8	141.1	131.3
High	P47039	BNA3	Probable kynurenine--oxoglutarate transaminase BNA3 OS=Saccharomyces cerevisiae (strain ATCC 204508 / S288c) OX=559292 GN=BNA3 PE=1 SV=1	28	11	21	11	50.1	2839.6	2759.1	2758.8	2421.2	2466.5	2525.7
High	P38077	ATP3	ATP synthase subunit gamma, mitochondrial OS=Saccharomyces cerevisiae (strain ATCC 204508 / S288c) OX=559292 GN=ATP3 PE=1 SV=1	34	10	14	10	34.3	1765.1	1669	1834.2	1600.3	1492.2	1613.3
High	P38634	SIC1	Protein SIC1 OS=Saccharomyces cerevisiae (strain ATCC 204508 / S288c) OX=559292 GN=SIC1 PE=1 SV=1	13	3	3	3	32.2	506.4	421.8	438.3	451	377.2	457.8
High	P08524	ERG20	Farnesyl pyrophosphate synthase OS=Saccharomyces cerevisiae (strain ATCC 204508 / S288c) OX=559292 GN=ERG20 PE=1 SV=2	28	10	26	10	40.5	5522.2	5872.1	5611.9	4938.5	5377.4	4897.3
High	P35719	MRP8	Uncharacterized protein MRP8 OS=Saccharomyces cerevisiae (strain ATCC 204508 / S288c) OX=559292 GN=MRP8 PE=1 SV=1	42	9	14	9	25.1	5188.9	4898.6	4673.3	4641	4064.3	4651.2
High	P53316	YGR250C	Uncharacterized RNA-binding protein YGR250C OS=Saccharomyces cerevisiae (strain ATCC 204508 / S288c) OX=559292 GN=YGR250C PE=1 SV=1	20	12	15	12	89.5	2585.7	2463.9	2515.8	2312.8	2196	2301.1
High	P12962	CAF20	Cap-associated protein CAF20 OS=Saccharomyces cerevisiae (strain ATCC 204508 / S288c) OX=559292 GN=CAF20 PE=1 SV=2	25	2	3	2	18.2	710.3	721.7	742.6	635.7	656.3	650.5
High	P08964	MYO1	Myosin-1 OS=Saccharomyces cerevisiae (strain ATCC 204508 / S288c) OX=559292 GN=MYO1 PE=1 SV=3	2	5	5	5	223.5	399.5	389.3	397.8	357.5	351.2	340.6
High	P32843	YME2	Mitochondrial escape protein 2 OS=Saccharomyces cerevisiae (strain ATCC 204508 / S288c) OX=559292 GN=YME2 PE=1 SV=1	3	2	2	2	96.6	369.1	330	404.5	340.7	295.4	307.1
High	P25349	YCP4	Flavoprotein-like protein YCP4 OS=Saccharomyces cerevisiae (strain ATCC 204508 / S288c) OX=559292 GN=YCP4 PE=1 SV=1	28	7	9	6	26.3	1144.5	1087.8	1219.3	1024.5	984.2	889.2
High	Q12196	RIO1	Serine/threonine-protein kinase RIO1 OS=Saccharomyces cerevisiae (strain ATCC 204508 / S288c) OX=559292 GN=RIO1 PE=1 SV=1	7	2	2	2	56.1	364.8	380.1	384.7	331.7	340.3	333.1
High	Q12122	LYS21	Homocitrate synthase, mitochondrial OS=Saccharomyces cerevisiae (strain ATCC 204508 / S288c) OX=559292 GN=LYS21 PE=1 SV=1	29	11	19	1	48.6	317	297.9	289.1	231.4	266.7	287.4
High	P42847	MRPS18	37S ribosomal protein S18, mitochondrial OS=Saccharomyces cerevisiae (strain ATCC 204508 / S288c) OX=559292 GN=MRPS18 PE=1 SV=2	18	4	5	4	24.5	1086.7	1119.5	994.1	972.9	918.1	952.2
High	P23301	HYP2	Eukaryotic translation initiation factor 5A-1 OS=Saccharomyces cerevisiae (strain ATCC 204508 / S288c) OX=559292 GN=HYP2 PE=1 SV=3	29	4	21	4	17.1	4056	4102.5	4323.1	3614.6	3673.6	4074.7
High	P38853	KEL1	Kelch repeat-containing protein 1 OS=Saccharomyces cerevisiae (strain ATCC 204508 / S288c) OX=559292 GN=KEL1 PE=1 SV=1	12	14	17	14	131	2850	2805.5	2796.9	2553.4	2461.9	2612.5
High	P53879	RHO5	GTP-binding protein RHO5 OS=Saccharomyces cerevisiae (strain ATCC 204508 / S288c) OX=559292 GN=RHO5 PE=1 SV=2	15	4	5	4	36.8	916	937.5	979.1	820.7	848.3	836.2
High	Q04087	LRS4	Monopolin complex subunit LRS4 OS=Saccharomyces cerevisiae (strain ATCC 204508 / S288c) OX=559292 GN=LRS4 PE=1 SV=1	3	1	1	1	39.3	153.5	141.7	149.1	134.3	139.1	133.6
High	P36126	SPO14	Phospholipase D1 OS=Saccharomyces cerevisiae (strain ATCC 204508 / S288c) OX=559292 GN=SPO14 PE=1 SV=3	2	2	2	2	195.1	37.8	30.7	32.3	20.8	32.1	29
High	Q12523	YPL247C	WD repeat-containing protein YPL247C OS=Saccharomyces cerevisiae (strain ATCC 204508 / S288c) OX=559292 GN=YPL247C PE=1 SV=1	6	2	3	2	57.3	1240.8	1207.7	1237.1	1104	1117.9	1109.2
High	P33327	GDH2	NAD-specific glutamate dehydrogenase OS=Saccharomyces cerevisiae (strain ATCC 204508 / S288c) OX=559292 GN=GDH2 PE=1 SV=1	9	8	10	8	124.3	2010.5	1977	1784.5	1643.5	1772.7	1834.6
High	P0C0V8	RPS21A	40S ribosomal protein S21-A OS=Saccharomyces cerevisiae (strain ATCC 204508 / S288c) OX=559292 GN=RPS21A PE=1 SV=1	74	6	22	6	9.7	2217.2	2195.6	2380	2056.7	1811.6	2134.2
High	Q03941	CAB5	Dephospho-CoA kinase CAB5 OS=Saccharomyces cerevisiae (strain ATCC 204508 / S288c) OX=559292 GN=CAB5 PE=1 SV=1	4	1	1	1	27.3	166.5	147.5	156.2	149.4	141.7	138.5
High	Q12373	HIF1	HAT1-interacting factor 1 OS=Saccharomyces cerevisiae (strain ATCC 204508 / S288c) OX=559292 GN=HIF1 PE=1 SV=1	2	1	1	1	43.4	304.4	341.6	333.8	406.2	264.2	299.4
High	P50095	IMD3	Inosine-5'-monophosphate dehydrogenase 3 OS=Saccharomyces cerevisiae (strain ATCC 204508 / S288c) OX=559292 GN=IMD3 PE=1 SV=1	48	17	57	4	56.5	2569.8	2522.2	2570.2	2305.8	2335.7	2269.7
High	P38164	SEA4	SEH-associated protein 4 OS=Saccharomyces cerevisiae (strain ATCC 204508 / S288c) OX=559292 GN=SEA4 PE=1 SV=2	2	1	1	1	117.6	103.5	120.1	112	101.4	101	100.5
High	P05749	RPL22A	60S ribosomal protein L22-A OS=Saccharomyces cerevisiae (strain ATCC 204508 / S288c) OX=559292 GN=RPL22A PE=1 SV=3	61	4	31	3	13.7	1643.3	1556.8	1520.7	1368.7	1396.9	1385.7
High	P46655	GUS1	Glutamate--tRNA ligase, cytoplasmic OS=Saccharomyces cerevisiae (strain ATCC 204508 / S288c) OX=559292 GN=GUS1 PE=1 SV=3	38	28	61	28	80.8	14732.7	15671.1	14760.3	13711	14050.6	13247.1
High	P15180	KRS1	Lysine--tRNA ligase, cytoplasmic OS=Saccharomyces cerevisiae (strain ATCC 204508 / S288c) OX=559292 GN=KRS1 PE=1 SV=2	28	15	46	15	67.9	8494.7	8347.5	8426.2	7624.8	8064.5	7297.9
High	P40548	SNL1	HSP70 co-chaperone SNL1 OS=Saccharomyces cerevisiae (strain ATCC 204508 / S288c) OX=559292 GN=SNL1 PE=1 SV=1	11	1	1	1	18.3	261.3	232.5	275.2	234.6	218.4	187.1
High	Q03654	CEF1	Pre-mRNA-splicing factor CEF1 OS=Saccharomyces cerevisiae (strain ATCC 204508 / S288c) OX=559292 GN=CEF1 PE=1 SV=1	5	2	2	2	67.7	192.1	190	190.9	171.2	173.1	171.4
High	P32486	KRE6	Beta-glucan synthesis-associated protein KRE6 OS=Saccharomyces cerevisiae (strain ATCC 204508 / S288c) OX=559292 GN=KRE6 PE=1 SV=2	9	5	8	5	80.1	1479.3	1504.1	1555.4	1328.4	1381.5	1358.8
High	P40555	NAS2	Probable 26S proteasome regulatory subunit p27 OS=Saccharomyces cerevisiae (strain ATCC 204508 / S288c) OX=559292 GN=NAS2 PE=1 SV=1	19	4	4	4	24.8	615.3	613.8	574.5	546.3	551.2	598.6
High	Q00764	TPS1	Alpha,alpha-trehalose-phosphate synthase [UDP-forming] 56 kDa subunit OS=Saccharomyces cerevisiae (strain ATCC 204508 / S288c) OX=559292 GN=TPS1 PE=1 SV=2	30	11	23	11	56.1	3222.6	3231.3	2999.7	2894.7	2821	2845.6
High	P40557	EPS1	ER-retained PMA1-suppressing protein 1 OS=Saccharomyces cerevisiae (strain ATCC 204508 / S288c) OX=559292 GN=EPS1 PE=1 SV=1	4	3	3	3	81.2	169.9	184.5	186.2	161.4	154	167.3
High	Q08269	ALR1	Magnesium transporter ALR1 OS=Saccharomyces cerevisiae (strain ATCC 204508 / S288c) OX=559292 GN=ALR1 PE=1 SV=1	3	2	2	2	95.8	149.6	124.5	148.2	132.9	111.9	146
High	P53973	HDA1	Histone deacetylase HDA1 OS=Saccharomyces cerevisiae (strain ATCC 204508 / S288c) OX=559292 GN=HDA1 PE=1 SV=1	3	2	2	2	80	454.8	438.3	466.7	425.4	393.2	419.4
High	Q12527	ATG11	Autophagy-related protein 11 OS=Saccharomyces cerevisiae (strain ATCC 204508 / S288c) OX=559292 GN=ATG11 PE=1 SV=1	2	2	2	2	134.9	36.2	43	33.8	32.2	38.6	33.9
High	P47084	MRX12	MIOREX complex component 12 OS=Saccharomyces cerevisiae (strain ATCC 204508 / S288c) OX=559292 GN=MRX12 PE=1 SV=2	5	2	2	2	59.7	480	312.7	316.8	297.7	345.7	284.7
High	P21954	IDP1	Isocitrate dehydrogenase [NADP], mitochondrial OS=Saccharomyces cerevisiae (strain ATCC 204508 / S288c) OX=559292 GN=IDP1 PE=1 SV=1	40	14	38	13	48.2	6173.1	6685.7	6548.8	5549.5	6046.2	5653.5
High	P38069	MNN2	Alpha-1,2-mannosyltransferase MNN2 OS=Saccharomyces cerevisiae (strain ATCC 204508 / S288c) OX=559292 GN=MNN2 PE=1 SV=1	9	5	6	5	67.7	1076.6	1058.6	1126.5	968.1	1014.9	969.8
High	Q86ZR7	YKL033W-A	Uncharacterized hydrolase YKL033W-A OS=Saccharomyces cerevisiae (strain ATCC 204508 / S288c) OX=559292 GN=YKL033W-A PE=3 SV=2	21	5	6	5	26.2	545.7	597.3	590.6	558.3	537.2	511
High	Q03219	YMR178W	Uncharacterized protein YMR178W OS=Saccharomyces cerevisiae (strain ATCC 204508 / S288c) OX=559292 GN=YMR178W PE=1 SV=1	18	4	5	4	31.1	1471.7	1447	1415.1	1323.6	1312.8	1252.1
High	P23287	CNA1	Serine/threonine-protein phosphatase 2B catalytic subunit A1 OS=Saccharomyces cerevisiae (strain ATCC 204508 / S288c) OX=559292 GN=CNA1 PE=1 SV=2	20	10	14	9	63	1115.3	1122.5	1156.5	1003.2	986	1057.1
High	P38696	ARP1	Centractin OS=Saccharomyces cerevisiae (strain ATCC 204508 / S288c) OX=559292 GN=ARP1 PE=1 SV=1	4	1	1	1	43	474.7	531.6	510.4	442.2	478.2	442.7
High	P32585	SRB5	Mediator of RNA polymerase II transcription subunit 18 OS=Saccharomyces cerevisiae (strain ATCC 204508 / S288c) OX=559292 GN=SRB5 PE=1 SV=1	6	2	2	2	34.3	231.6	220.8	217	202.4	209.2	195.4
High	P32590	SSE2	Heat shock protein homolog SSE2 OS=Saccharomyces cerevisiae (strain ATCC 204508 / S288c) OX=559292 GN=SSE2 PE=1 SV=3	34	22	55	18	77.6	6493.4	6340.5	6105.1	5847.9	5670.4	5753.4
High	P47103	CPR7	Peptidyl-prolyl cis-trans isomerase CYP7 OS=Saccharomyces cerevisiae (strain ATCC 204508 / S288c) OX=559292 GN=CPR7 PE=1 SV=1	21	6	6	6	45.1	633.8	550	537.9	543.1	495.4	485.3
High	P53274	YGR126W	Uncharacterized protein YGR126W OS=Saccharomyces cerevisiae (strain ATCC 204508 / S288c) OX=559292 GN=YGR126W PE=1 SV=1	13	3	5	3	25.8	757	632.6	664.3	625.1	569.8	621.2
High	P48360	ARH1	Probable NADPH:adrenodoxin oxidoreductase, mitochondrial OS=Saccharomyces cerevisiae (strain ATCC 204508 / S288c) OX=559292 GN=ARH1 PE=1 SV=1	7	3	3	3	56.2	622.4	638.8	617.4	560.8	564.1	583.8
High	P32867	SSO1	Protein SSO1 OS=Saccharomyces cerevisiae (strain ATCC 204508 / S288c) OX=559292 GN=SSO1 PE=1 SV=2	16	4	5	3	33.1	694.2	673.8	745.6	625.4	608.5	634.2
High	P39008	POP2	Poly(A) ribonuclease POP2 OS=Saccharomyces cerevisiae (strain ATCC 204508 / S288c) OX=559292 GN=POP2 PE=1 SV=2	3	1	1	1	49.7	85.7	90.7	89.3	77.2	87	68
High	P49334	TOM22	Mitochondrial import receptor subunit TOM22 OS=Saccharomyces cerevisiae (strain ATCC 204508 / S288c) OX=559292 GN=TOM22 PE=1 SV=3	16	2	2	2	16.8	300.7	270	344.9	271	245.3	263.9
High	P07269	PHO2	Regulatory protein PHO2 OS=Saccharomyces cerevisiae (strain ATCC 204508 / S288c) OX=559292 GN=PHO2 PE=1 SV=1	3	2	3	2	63.4	306.2	245.8	248.3	249.1	221.5	256.4
High	P38859	DNA2	DNA replication ATP-dependent helicase/nuclease DNA2 OS=Saccharomyces cerevisiae (strain ATCC 204508 / S288c) OX=559292 GN=DNA2 PE=1 SV=1	0	1	1	1	171.6	512.8	471	456.8	434.9	424.4	435.7
High	Q08977	CUB1	Cu(2+) suppressing and bleomycin sensitive protein 1 OS=Saccharomyces cerevisiae (strain ATCC 204508 / S288c) OX=559292 GN=CUB1 PE=1 SV=1	13	7	10	7	62.7	1815.2	1553.4	1870.3	1826.7	1400.1	1483.1
High	P22082	SNF2	Transcription regulatory protein SNF2 OS=Saccharomyces cerevisiae (strain ATCC 204508 / S288c) OX=559292 GN=SNF2 PE=1 SV=1	2	3	3	2	193.9	126.2	121.5	153.3	113.7	116.2	113.1
High	P38333	ENP1	Essential nuclear protein 1 OS=Saccharomyces cerevisiae (strain ATCC 204508 / S288c) OX=559292 GN=ENP1 PE=1 SV=1	29	10	15	10	55.1	2685.9	2646.3	2796.7	2519	2385.7	2438.8
High	Q06144	ORM2	Protein ORM2 OS=Saccharomyces cerevisiae (strain ATCC 204508 / S288c) OX=559292 GN=ORM2 PE=1 SV=1	4	1	1	1	24.8	132.6	138	161.8	125.2	124.5	123.9
High	P38250	IST2	Increased sodium tolerance protein 2 OS=Saccharomyces cerevisiae (strain ATCC 204508 / S288c) OX=559292 GN=IST2 PE=1 SV=2	8	6	6	6	105.8	1284.3	1289.3	1430.5	1158.6	1164.5	1148.3
High	P42936	YGR201C	Putative elongation factor 1 gamma homolog OS=Saccharomyces cerevisiae (strain ATCC 204508 / S288c) OX=559292 GN=YGR201C PE=4 SV=3	10	2	3	2	26.3	758	773.6	739.1	684	752.4	655.1
High	P40486	SHQ1	Protein SHQ1 OS=Saccharomyces cerevisiae (strain ATCC 204508 / S288c) OX=559292 GN=SHQ1 PE=1 SV=1	10	5	5	5	59.1	68.8	62.1	63.7	55.2	59.5	57.5
High	P09440	MIS1	C-1-tetrahydrofolate synthase, mitochondrial OS=Saccharomyces cerevisiae (strain ATCC 204508 / S288c) OX=559292 GN=MIS1 PE=1 SV=1	25	20	26	19	106.2	4450.7	4737.6	4830	4150.6	4276.1	4009
High	P32565	RPN2	26S proteasome regulatory subunit RPN2 OS=Saccharomyces cerevisiae (strain ATCC 204508 / S288c) OX=559292 GN=RPN2 PE=1 SV=4	25	25	39	24	104.2	5915.4	5911.3	5807.7	5339.4	5283.8	5444.5
Medium	Q05881	YLR287C	Uncharacterized protein YLR287C OS=Saccharomyces cerevisiae (strain ATCC 204508 / S288c) OX=559292 GN=YLR287C PE=1 SV=1	2	1	1	1	40.9	148	138.5	143	133.6	152	125.1
High	P20486	CKS1	Cyclin-dependent kinases regulatory subunit OS=Saccharomyces cerevisiae (strain ATCC 204508 / S288c) OX=559292 GN=CKS1 PE=1 SV=1	23	3	4	3	17.8	296.9	266.7	265	257.4	241.3	239.3
High	P40022	YER034W	Uncharacterized protein YER034W OS=Saccharomyces cerevisiae (strain ATCC 204508 / S288c) OX=559292 GN=YER034W PE=1 SV=1	25	3	3	3	21.2	195.9	181	161	174.5	163.4	167.7
High	P40075	SCS2	Vesicle-associated membrane protein-associated protein SCS2 OS=Saccharomyces cerevisiae (strain ATCC 204508 / S288c) OX=559292 GN=SCS2 PE=1 SV=3	34	6	10	6	26.9	1589.4	1459.9	1505.1	1447.7	1318.5	1357.3
High	Q03497	STE20	Serine/threonine-protein kinase STE20 OS=Saccharomyces cerevisiae (strain ATCC 204508 / S288c) OX=559292 GN=STE20 PE=1 SV=1	12	7	8	7	102.3	839.8	844.3	837.7	752.3	762.7	780.6
High	P24869	CLB2	G2/mitotic-specific cyclin-2 OS=Saccharomyces cerevisiae (strain ATCC 204508 / S288c) OX=559292 GN=CLB2 PE=1 SV=1	3	2	2	2	56.2	523.7	480.2	487.9	489.1	433.9	432
High	P47017	LSM1	Sm-like protein LSm1 OS=Saccharomyces cerevisiae (strain ATCC 204508 / S288c) OX=559292 GN=LSM1 PE=1 SV=1	14	3	5	3	20.3	2739.9	2537.9	2461.1	2540.6	1967.3	2223.8
High	Q00362	CDC55	Protein phosphatase PP2A regulatory subunit B OS=Saccharomyces cerevisiae (strain ATCC 204508 / S288c) OX=559292 GN=CDC55 PE=1 SV=2	9	4	4	4	59.6	417.8	469.4	420.3	382.9	424.1	379
High	P32327	PYC2	Pyruvate carboxylase 2 OS=Saccharomyces cerevisiae (strain ATCC 204508 / S288c) OX=559292 GN=PYC2 PE=1 SV=2	29	30	59	8	130.1	1842.4	1890.2	1873.3	1664.8	1775.6	1648.1
High	P40957	MAD1	Spindle assembly checkpoint component MAD1 OS=Saccharomyces cerevisiae (strain ATCC 204508 / S288c) OX=559292 GN=MAD1 PE=1 SV=1	3	2	2	2	87.6	282.3	276.5	267.5	255.4	236.4	262
High	P07251	ATP1	ATP synthase subunit alpha, mitochondrial OS=Saccharomyces cerevisiae (strain ATCC 204508 / S288c) OX=559292 GN=ATP1 PE=1 SV=5	54	24	56	24	58.6	8968.7	8805.2	9171.1	8104.3	7974.3	8334.3
High	P13188	GLN4	Glutamine--tRNA ligase OS=Saccharomyces cerevisiae (strain ATCC 204508 / S288c) OX=559292 GN=GLN4 PE=1 SV=2	40	32	59	32	93.1	11030	10643.5	10278.6	9680.9	10265.3	9311
High	P53978	HEF3	Elongation factor 3B OS=Saccharomyces cerevisiae (strain ATCC 204508 / S288c) OX=559292 GN=HEF3 PE=1 SV=2	7	8	17	1	115.8	76.9	90.6	70.3	69.7	69.3	72.2
High	P32874	HFA1	Acetyl-CoA carboxylase, mitochondrial OS=Saccharomyces cerevisiae (strain ATCC 204508 / S288c) OX=559292 GN=HFA1 PE=1 SV=2	3	6	11	2	259	677.7	644.5	699.6	614	591	584.8
High	P40362	UTP18	U3 small nucleolar RNA-associated protein 18 OS=Saccharomyces cerevisiae (strain ATCC 204508 / S288c) OX=559292 GN=UTP18 PE=1 SV=1	8	4	4	4	66.4	306.5	263.6	318	275.8	320.5	288.3
High	P53305	RSM27	Mitochondrial 37S ribosomal protein S27 OS=Saccharomyces cerevisiae (strain ATCC 204508 / S288c) OX=559292 GN=RSM27 PE=1 SV=1	6	1	1	1	12.4	152.6	155.6	160.5	149.6	141.1	142.9
High	P53830	CUS2	Cold sensitive U2 snRNA suppressor 2 OS=Saccharomyces cerevisiae (strain ATCC 204508 / S288c) OX=559292 GN=CUS2 PE=1 SV=1	6	1	1	1	32.3	435.4	442.5	428.1	395.1	382.1	388.1
High	P10662	MRP1	37S ribosomal protein MRP1, mitochondrial OS=Saccharomyces cerevisiae (strain ATCC 204508 / S288c) OX=559292 GN=MRP1 PE=1 SV=2	10	3	3	3	36.7	431.2	426.9	409	386.5	387.2	402.4
High	Q03362	YDR476C	Uncharacterized protein YDR476C OS=Saccharomyces cerevisiae (strain ATCC 204508 / S288c) OX=559292 GN=YDR476C PE=1 SV=1	12	2	2	2	25.3	131.8	121.8	139.7	121.8	110.5	108.8
High	P25454	RAD51	DNA repair protein RAD51 OS=Saccharomyces cerevisiae (strain ATCC 204508 / S288c) OX=559292 GN=RAD51 PE=1 SV=1	13	4	4	4	42.9	480.7	485.1	482	480.7	407.8	437.4
High	P12753	RAD50	DNA repair protein RAD50 OS=Saccharomyces cerevisiae (strain ATCC 204508 / S288c) OX=559292 GN=RAD50 PE=1 SV=1	2	3	4	3	152.5	236.8	216.4	224.5	214.9	198.3	198.3
High	Q01329	PTA1	Pre-tRNA-processing protein PTA1 OS=Saccharomyces cerevisiae (strain ATCC 204508 / S288c) OX=559292 GN=PTA1 PE=1 SV=1	6	3	3	3	88.4	1102.7	741.6	822.7	837.1	829.1	746.9
High	P32474	EUG1	Protein disulfide-isomerase EUG1 OS=Saccharomyces cerevisiae (strain ATCC 204508 / S288c) OX=559292 GN=EUG1 PE=1 SV=1	11	5	6	5	58.9	545	535.5	527.1	494.9	472.5	493
High	C7GTE8	MDG1	Signal transduction protein MDG1 OS=Saccharomyces cerevisiae (strain JAY291) OX=574961 GN=MDG1 PE=3 SV=1	17	4	4	4	40.3	753.4	702.9	675.2	665.7	638.2	625.1
High	P21182	SPE2	S-adenosylmethionine decarboxylase proenzyme OS=Saccharomyces cerevisiae (strain ATCC 204508 / S288c) OX=559292 GN=SPE2 PE=1 SV=1	8	3	4	3	46.2	70.6	83.6	81.5	74.7	72.7	74
High	P40150	SSB2	Ribosome-associated molecular chaperone SSB2 OS=Saccharomyces cerevisiae (strain ATCC 204508 / S288c) OX=559292 GN=SSB2 PE=1 SV=2	52	24	115	2	66.6	904.8	968.1	922.6	823.2	865.5	863.7
High	Q07457	BRE1	E3 ubiquitin-protein ligase BRE1 OS=Saccharomyces cerevisiae (strain ATCC 204508 / S288c) OX=559292 GN=BRE1 PE=1 SV=1	6	4	4	4	80.6	475.8	448.7	472.7	451.5	406.4	430.1
High	Q08179	MDM38	Mitochondrial distribution and morphology protein 38 OS=Saccharomyces cerevisiae (strain ATCC 204508 / S288c) OX=559292 GN=MDM38 PE=1 SV=1	13	6	10	6	65	1810.4	1736.4	1804.5	1649.2	1559.8	1642.9
High	P45976	FIP1	Pre-mRNA polyadenylation factor FIP1 OS=Saccharomyces cerevisiae (strain ATCC 204508 / S288c) OX=559292 GN=FIP1 PE=1 SV=1	13	3	4	3	35.8	88.4	105.2	109.7	96.9	93.9	99.9
High	P17629	HPR1	THO complex subunit HPR1 OS=Saccharomyces cerevisiae (strain ATCC 204508 / S288c) OX=559292 GN=HPR1 PE=1 SV=2	5	3	4	3	87.8	1182.4	1107.6	1071.1	1037.4	1008.6	1009.3
High	P47122	NPA3	GPN-loop GTPase 1 OS=Saccharomyces cerevisiae (strain ATCC 204508 / S288c) OX=559292 GN=NPA3 PE=1 SV=1	18	7	8	7	43.2	480.5	444.6	469.4	432	405	439.6
High	P36103	YKL023W	Uncharacterized protein YKL023W OS=Saccharomyces cerevisiae (strain ATCC 204508 / S288c) OX=559292 GN=YKL023W PE=1 SV=2	3	1	1	1	32.3	255.3	141.4	169.1	154.7	157.7	154.1
High	P40991	NOP2	25S rRNA (cytosine(2870)-C(5))-methyltransferase OS=Saccharomyces cerevisiae (strain ATCC 204508 / S288c) OX=559292 GN=NOP2 PE=1 SV=1	18	9	13	9	69.8	1777.9	1830.1	1862.3	1698.3	1668	1589.4
High	P22209	KIN3	Serine/threonine-protein kinase KIN3 OS=Saccharomyces cerevisiae (strain ATCC 204508 / S288c) OX=559292 GN=KIN3 PE=3 SV=2	3	1	1	1	51.2	310.5	303	325.3	283	294.2	288.1
High	P50109	PSP2	Protein PSP2 OS=Saccharomyces cerevisiae (strain ATCC 204508 / S288c) OX=559292 GN=PSP2 PE=1 SV=2	23	9	11	9	65.5	1265.7	1143.6	1226	1118.2	1065.5	1117.5
High	P40564	DJP1	DnaJ-like protein 1 OS=Saccharomyces cerevisiae (strain ATCC 204508 / S288c) OX=559292 GN=DJP1 PE=1 SV=1	5	2	3	2	48.5	91.1	80.4	90.5	94.6	73.3	80.9
High	Q06224	YSH1	Endoribonuclease YSH1 OS=Saccharomyces cerevisiae (strain ATCC 204508 / S288c) OX=559292 GN=YSH1 PE=1 SV=1	1	1	1	1	87.6	256.9	244.4	277.6	230.7	229	253.1
High	P52489	PYK2	Pyruvate kinase 2 OS=Saccharomyces cerevisiae (strain ATCC 204508 / S288c) OX=559292 GN=PYK2 PE=1 SV=1	31	12	19	11	55.2	1590.4	1691.6	1640.1	1450.4	1527.4	1523
High	P47016	NIT2	Deaminated glutathione amidase OS=Saccharomyces cerevisiae (strain ATCC 204508 / S288c) OX=559292 GN=NIT2 PE=1 SV=1	7	2	2	2	34.7	755	742.6	763.9	659.5	713.5	696.7
High	Q12017	PLP2	Phosducin-like protein 2 OS=Saccharomyces cerevisiae (strain ATCC 204508 / S288c) OX=559292 GN=PLP2 PE=1 SV=1	7	2	3	2	32.8	573.7	576.7	562.9	551.5	496.6	513.4
High	P38063	PRS4	Ribose-phosphate pyrophosphokinase 4 OS=Saccharomyces cerevisiae (strain ATCC 204508 / S288c) OX=559292 GN=PRS4 PE=1 SV=3	14	4	6	2	35.7	866.3	893.6	920.3	797	815.1	795.7
High	P34237	COY1	Protein CASP OS=Saccharomyces cerevisiae (strain ATCC 204508 / S288c) OX=559292 GN=COY1 PE=1 SV=2	10	6	6	6	77.5	502.9	418.8	466.3	438.8	427	425.4
High	P32381	ARP2	Actin-related protein 2 OS=Saccharomyces cerevisiae (strain ATCC 204508 / S288c) OX=559292 GN=ARP2 PE=1 SV=1	31	9	18	9	44	4802.6	4752.2	4680.1	4463.7	4141.9	4270.8
High	P38430	YMR262W	Uncharacterized deoxyribonuclease YMR262W OS=Saccharomyces cerevisiae (strain ATCC 204508 / S288c) OX=559292 GN=YMR262W PE=1 SV=3	2	1	2	1	36	724.9	725.3	728.9	649.6	742.1	665.2
High	P53598	LSC1	Succinate--CoA ligase [ADP-forming] subunit alpha, mitochondrial OS=Saccharomyces cerevisiae (strain ATCC 204508 / S288c) OX=559292 GN=LSC1 PE=1 SV=1	28	7	22	7	35	8234.1	8648.4	8319.6	7515.2	7838.7	7974.1
High	Q01852	TIM44	Mitochondrial import inner membrane translocase subunit TIM44 OS=Saccharomyces cerevisiae (strain ATCC 204508 / S288c) OX=559292 GN=TIM44 PE=1 SV=1	17	8	9	8	48.8	1662.6	1426.6	1578.2	1517.8	1324.5	1361.7
High	Q12494	KCS1	Inositol hexakisphosphate kinase 1 OS=Saccharomyces cerevisiae (strain ATCC 204508 / S288c) OX=559292 GN=KCS1 PE=1 SV=1	4	5	7	5	119.5	156	116.8	133.4	137.2	114.5	121.8
High	Q12406	ARP7	Actin-related protein 7 OS=Saccharomyces cerevisiae (strain ATCC 204508 / S288c) OX=559292 GN=ARP7 PE=1 SV=1	5	3	5	3	53.8	1392.8	1286.1	1290.6	1271.8	1137.9	1245.3
High	Q12427	STB3	Protein STB3 OS=Saccharomyces cerevisiae (strain ATCC 204508 / S288c) OX=559292 GN=STB3 PE=1 SV=1	12	4	4	4	56.2	292.2	276.4	296.6	259	252.4	282.1
High	P40463	VHS2	Protein VHS2 OS=Saccharomyces cerevisiae (strain ATCC 204508 / S288c) OX=559292 GN=VHS2 PE=1 SV=1	5	2	2	2	47.9	119.4	118.4	129.7	117.9	94.7	118.5
High	P25491	YDJ1	Mitochondrial protein import protein MAS5 OS=Saccharomyces cerevisiae (strain ATCC 204508 / S288c) OX=559292 GN=YDJ1 PE=1 SV=1	21	8	17	8	44.6	2757.7	2487.8	2728.2	2798	2273	2427.5
High	Q12283	MCT1	Malonyl CoA-acyl carrier protein transacylase, mitochondrial OS=Saccharomyces cerevisiae (strain ATCC 204508 / S288c) OX=559292 GN=MCT1 PE=1 SV=2	9	2	2	2	40.7	177.9	168.8	184.3	168.2	154.3	146.4
High	P53235	YGR054W	Eukaryotic translation initiation factor 2A OS=Saccharomyces cerevisiae (strain ATCC 204508 / S288c) OX=559292 GN=YGR054W PE=1 SV=1	16	7	12	7	71.3	1868.7	1853.5	1859.2	1683.1	1870	1698.7
High	P36048	SNU114	Pre-mRNA-splicing factor SNU114 OS=Saccharomyces cerevisiae (strain ATCC 204508 / S288c) OX=559292 GN=SNU114 PE=1 SV=1	6	5	5	5	114	401.5	395.7	385.5	375.9	349.7	352.4
High	Q12500	AVL9	Late secretory pathway protein AVL9 OS=Saccharomyces cerevisiae (strain ATCC 204508 / S288c) OX=559292 GN=AVL9 PE=1 SV=1	4	3	3	3	86.4	1213.4	1185.4	1067.3	1083.4	1083.5	1090.8
High	P53538	SSU72	RNA polymerase II subunit A C-terminal domain phosphatase SSU72 OS=Saccharomyces cerevisiae (strain ATCC 204508 / S288c) OX=559292 GN=SSU72 PE=1 SV=1	9	1	1	1	23.5	30.4	31.8	35.9	27.8	36.3	28.1
High	P53064	RTF1	RNA polymerase-associated protein RTF1 OS=Saccharomyces cerevisiae (strain ATCC 204508 / S288c) OX=559292 GN=RTF1 PE=1 SV=2	5	3	3	3	65.8	335.9	297.2	309.8	307.2	296.8	243.2
High	Q12345	IES3	Ino eighty subunit 3 OS=Saccharomyces cerevisiae (strain ATCC 204508 / S288c) OX=559292 GN=IES3 PE=1 SV=1	4	1	1	1	28.2	78.4	71.3	75.4	61.1	65.3	72.6
High	P25344	STE50	Protein STE50 OS=Saccharomyces cerevisiae (strain ATCC 204508 / S288c) OX=559292 GN=STE50 PE=1 SV=1	3	1	1	1	38.9	28.8	22.2	30.1	24.2	20.3	29
High	P32895	PRS1	Ribose-phosphate pyrophosphokinase 1 OS=Saccharomyces cerevisiae (strain ATCC 204508 / S288c) OX=559292 GN=PRS1 PE=1 SV=1	20	6	10	6	47	2137.1	2200.3	2156.2	1998.8	1922.1	1972.3
High	P07275	PUT2	Delta-1-pyrroline-5-carboxylate dehydrogenase, mitochondrial OS=Saccharomyces cerevisiae (strain ATCC 204508 / S288c) OX=559292 GN=PUT2 PE=1 SV=2	34	15	19	15	64.4	2536.6	2645.3	2560.3	2257.1	2420.1	2354.7
High	P34164	SIP2	SNF1 protein kinase subunit beta-2 OS=Saccharomyces cerevisiae (strain ATCC 204508 / S288c) OX=559292 GN=SIP2 PE=1 SV=3	4	2	2	2	46.4	129	114.2	113.6	118	111.3	90
High	P40506	CAB2	Phosphopantothenate--cysteine ligase CAB2 OS=Saccharomyces cerevisiae (strain ATCC 204508 / S288c) OX=559292 GN=CAB2 PE=1 SV=2	26	8	13	8	41.8	1733.9	1838.4	1773.6	1682	1548.6	1622.9
High	Q3E756	YBL029C-A	UPF0768 protein YBL029C-A OS=Saccharomyces cerevisiae (strain ATCC 204508 / S288c) OX=559292 GN=YBL029C-A PE=1 SV=1	17	2	2	2	11.2	397.3	256.8	282	293.4	324.8	258.1
High	P38071	ETR1	Enoyl-[acyl-carrier-protein] reductase, mitochondrial OS=Saccharomyces cerevisiae (strain ATCC 204508 / S288c) OX=559292 GN=ETR1 PE=1 SV=3	43	13	21	13	42	2665.4	2715.1	2638.7	2478.7	2486.2	2410.3
High	Q06162	NKP2	Inner kinetochore subunit NKP2 OS=Saccharomyces cerevisiae (strain ATCC 204508 / S288c) OX=559292 GN=NKP2 PE=1 SV=1	12	2	2	2	17.9	311.2	315.3	326.5	291.2	287.3	299
High	P53145	LSG1	Large subunit GTPase 1 OS=Saccharomyces cerevisiae (strain ATCC 204508 / S288c) OX=559292 GN=LSG1 PE=1 SV=1	12	6	6	6	72.7	373.8	342.9	381.4	350.5	306.5	349.5
High	Q08925	MRN1	RNA-binding protein MRN1 OS=Saccharomyces cerevisiae (strain ATCC 204508 / S288c) OX=559292 GN=MRN1 PE=1 SV=1	13	7	7	7	68.6	1071.9	1113.5	1096.8	1009.1	965.1	1005
High	E7NIP9	TDA11	Topoisomerase I damage affected protein 11 OS=Saccharomyces cerevisiae (strain FostersO) OX=764101 GN=TDA11 PE=3 SV=1	5	2	2	2	53.3	339.1	320.6	330.1	310.8	280.8	305.2
High	P52910	ACS2	Acetyl-coenzyme A synthetase 2 OS=Saccharomyces cerevisiae (strain ATCC 204508 / S288c) OX=559292 GN=ACS2 PE=1 SV=1	34	18	24	18	75.4	3481.8	3664.7	3518.3	3381.9	3125.6	3224.4
High	P21192	ACE2	Metallothionein expression activator OS=Saccharomyces cerevisiae (strain ATCC 204508 / S288c) OX=559292 GN=ACE2 PE=1 SV=1	2	2	2	2	86.6	162	155.5	156.3	152.1	142.5	142.7
High	P38828	LSM12	Protein LSM12 OS=Saccharomyces cerevisiae (strain ATCC 204508 / S288c) OX=559292 GN=LSM12 PE=1 SV=1	20	3	3	3	21.3	368	352.8	367.7	360.5	323.4	324
High	Q08967	FLC1	Flavin carrier protein 1 OS=Saccharomyces cerevisiae (strain ATCC 204508 / S288c) OX=559292 GN=FLC1 PE=1 SV=1	2	2	2	2	89.2	348	317.5	381.1	319.2	301.1	283.1
High	P54783	ALO1	D-arabinono-1,4-lactone oxidase OS=Saccharomyces cerevisiae (strain ATCC 204508 / S288c) OX=559292 GN=ALO1 PE=1 SV=1	18	9	11	9	59.5	2628.4	2498.2	2809	2410.6	2358	2417.7
High	P20433	RPB4	DNA-directed RNA polymerase II subunit RPB4 OS=Saccharomyces cerevisiae (strain ATCC 204508 / S288c) OX=559292 GN=RPB4 PE=1 SV=1	38	4	6	4	25.4	966	950.2	903.4	886.2	776.5	847.6
High	P38352	SAF1	SCF-associated factor 1 OS=Saccharomyces cerevisiae (strain ATCC 204508 / S288c) OX=559292 GN=SAF1 PE=1 SV=2	4	3	3	3	70.5	398.5	307	288.3	315.2	281.6	293.6
High	P46151	MET12	Methylenetetrahydrofolate reductase 1 OS=Saccharomyces cerevisiae (strain ATCC 204508 / S288c) OX=559292 GN=MET12 PE=1 SV=2	12	7	7	7	73.9	1598.8	1567.5	1582.3	1415	1478.5	1451.8
High	Q04934	IVY1	Protein IVY1 OS=Saccharomyces cerevisiae (strain ATCC 204508 / S288c) OX=559292 GN=IVY1 PE=1 SV=1	11	4	5	4	49.9	210.7	176.8	196.3	202.7	162.3	178.7
High	B3LQ11	MEF2	Ribosome-releasing factor 2, mitochondrial OS=Saccharomyces cerevisiae (strain RM11-1a) OX=285006 GN=MEF2 PE=3 SV=1	2	1	1	1	91.2	70.2	73.7	62.4	64.5	54.4	65.8
High	Q02574	MEC3	DNA damage checkpoint control protein MEC3 OS=Saccharomyces cerevisiae (strain ATCC 204508 / S288c) OX=559292 GN=MEC3 PE=1 SV=3	5	2	2	2	53.1	361.5	344.2	321.9	335.3	279.6	295.5
High	Q02354	UTP6	U3 small nucleolar RNA-associated protein 6 OS=Saccharomyces cerevisiae (strain ATCC 204508 / S288c) OX=559292 GN=UTP6 PE=1 SV=2	15	7	7	7	52.4	961.7	919.2	906.1	882.8	807.4	970.7
High	P17505	MDH1	Malate dehydrogenase, mitochondrial OS=Saccharomyces cerevisiae (strain ATCC 204508 / S288c) OX=559292 GN=MDH1 PE=1 SV=2	34	9	25	9	35.6	4363.9	4347.5	4066.6	3941.3	3992.5	4017
High	P22276	RET1	DNA-directed RNA polymerase III subunit RPC2 OS=Saccharomyces cerevisiae (strain ATCC 204508 / S288c) OX=559292 GN=RET1 PE=1 SV=2	7	5	6	5	129.4	582.9	556	568.4	516.9	510.9	554
High	Q02884	ELP4	Elongator complex protein 4 OS=Saccharomyces cerevisiae (strain ATCC 204508 / S288c) OX=559292 GN=ELP4 PE=1 SV=1	4	2	3	2	51.1	929.5	1032.9	1074.7	918.3	927.6	987.4
High	Q00416	SEN1	Helicase SEN1 OS=Saccharomyces cerevisiae (strain ATCC 204508 / S288c) OX=559292 GN=SEN1 PE=1 SV=2	1	3	3	3	252.3	103	96.2	107.8	103.5	87.3	99.1
Medium	P80967	TOM5	Mitochondrial import receptor subunit TOM5 OS=Saccharomyces cerevisiae (strain ATCC 204508 / S288c) OX=559292 GN=TOM5 PE=1 SV=1	16	1	1	1	6	528.6	498.9	646.3	508.1	458.5	457.4
High	P53075	SHE10	Outer spore wall assembly protein SHE10 OS=Saccharomyces cerevisiae (strain ATCC 204508 / S288c) OX=559292 GN=SHE10 PE=1 SV=1	9	4	4	4	66.8	291	241	285.9	267.4	226.4	237.6
High	P41819	DIM1	Dimethyladenosine transferase OS=Saccharomyces cerevisiae (strain ATCC 204508 / S288c) OX=559292 GN=DIM1 PE=1 SV=1	16	4	4	4	35.9	98.1	117.2	117.9	113.6	107	108.4
High	P38151	PBP2	PAB1-binding protein 2 OS=Saccharomyces cerevisiae (strain ATCC 204508 / S288c) OX=559292 GN=PBP2 PE=1 SV=1	4	2	2	2	45.8	583.1	517.7	501.2	481.6	489.7	460.7
High	Q01163	RSM23	37S ribosomal protein S23, mitochondrial OS=Saccharomyces cerevisiae (strain ATCC 204508 / S288c) OX=559292 GN=RSM23 PE=1 SV=3	16	8	11	8	50.8	1263.8	1411.4	1307.1	1205.2	1269.3	1202.3
High	Q04199	CAC2	Chromatin assembly factor 1 subunit p60 OS=Saccharomyces cerevisiae (strain ATCC 204508 / S288c) OX=559292 GN=CAC2 PE=1 SV=1	4	1	1	1	51.2	150.4	147.1	146.4	120.5	135.4	146
High	P43558	OTU1	Ubiquitin thioesterase OTU1 OS=Saccharomyces cerevisiae (strain ATCC 204508 / S288c) OX=559292 GN=OTU1 PE=1 SV=1	13	2	2	2	33.5	254.2	246.7	244.4	233.9	206.9	248.1
High	P38212	RCR1	Protein RCR1 OS=Saccharomyces cerevisiae (strain ATCC 204508 / S288c) OX=559292 GN=RCR1 PE=1 SV=1	24	3	3	3	23.9	544.2	506.1	597	501	487.1	475
High	P47068	BBC1	Myosin tail region-interacting protein MTI1 OS=Saccharomyces cerevisiae (strain ATCC 204508 / S288c) OX=559292 GN=BBC1 PE=1 SV=2	33	30	38	30	128.2	6805.6	6997.8	6870.3	6266.4	6091.4	6450.9
High	P09232	PRB1	Cerevisin OS=Saccharomyces cerevisiae (strain ATCC 204508 / S288c) OX=559292 GN=PRB1 PE=1 SV=1	20	12	26	12	69.6	3199.9	3035.4	2960.1	2906.4	2795	2783.3
High	P43633	ALK1	Serine/threonine-protein kinase Haspin homolog ALK1 OS=Saccharomyces cerevisiae (strain ATCC 204508 / S288c) OX=559292 GN=ALK1 PE=1 SV=2	2	1	1	1	86	47.7	50.3	49.4	53.9	37.2	45.5
High	P38351	PAF1	RNA polymerase II-associated protein 1 OS=Saccharomyces cerevisiae (strain ATCC 204508 / S288c) OX=559292 GN=PAF1 PE=1 SV=1	10	4	4	4	51.8	398.6	384.7	393.2	367.2	370.6	341
High	Q07362	PBP4	Protein PBP4 OS=Saccharomyces cerevisiae (strain ATCC 204508 / S288c) OX=559292 GN=PBP4 PE=1 SV=1	16	3	4	3	19.9	166	161.8	167.1	153	160.6	151.6
High	P00830	ATP2	ATP synthase subunit beta, mitochondrial OS=Saccharomyces cerevisiae (strain ATCC 204508 / S288c) OX=559292 GN=ATP2 PE=1 SV=2	50	17	59	17	54.8	9007.9	8738	9467.3	8298.1	8323.2	8489.8
High	Q03799	MRPS8	37S ribosomal protein S8, mitochondrial OS=Saccharomyces cerevisiae (strain ATCC 204508 / S288c) OX=559292 GN=MRPS8 PE=1 SV=1	15	2	3	2	17.5	421.8	456.7	440.7	388.8	367.5	406.3
High	P40052	YER079W	Uncharacterized protein YER079W OS=Saccharomyces cerevisiae (strain ATCC 204508 / S288c) OX=559292 GN=YER079W PE=1 SV=1	10	2	3	2	23.2	35.6	30.6	31	32.8	29.5	23.6
High	P32588	PUB1	Nuclear and cytoplasmic polyadenylated RNA-binding protein PUB1 OS=Saccharomyces cerevisiae (strain ATCC 204508 / S288c) OX=559292 GN=PUB1 PE=1 SV=4	35	8	23	8	50.7	2864.4	2899.7	2949	2774.2	2493.6	2719.6
High	P06776	PDE2	3',5'-cyclic-nucleotide phosphodiesterase 2 OS=Saccharomyces cerevisiae (strain ATCC 204508 / S288c) OX=559292 GN=PDE2 PE=1 SV=2	4	2	2	2	61	433.6	438	391.4	399.9	365.5	380.5
High	P06634	DED1	ATP-dependent RNA helicase DED1 OS=Saccharomyces cerevisiae (strain ATCC 204508 / S288c) OX=559292 GN=DED1 PE=1 SV=2	32	16	27	13	65.5	2133.2	1864	2146.6	1967.9	1729.5	1909
High	P36015	YKT6	Synaptobrevin homolog YKT6 OS=Saccharomyces cerevisiae (strain ATCC 204508 / S288c) OX=559292 GN=YKT6 PE=1 SV=1	27	5	7	5	22.7	751.1	731.9	831.8	758.5	647.1	767.4
High	P43635	CIT3	Citrate synthase 3, mitochondrial OS=Saccharomyces cerevisiae (strain ATCC 204508 / S288c) OX=559292 GN=CIT3 PE=1 SV=1	6	3	3	2	53.8	27.3	33.2	32.1	23.8	30.6	30.8
High	Q00816	REG1	Resistance to glucose repression protein 1 OS=Saccharomyces cerevisiae (strain ATCC 204508 / S288c) OX=559292 GN=REG1 PE=1 SV=1	13	11	14	11	112.5	1114	1083.6	1077.7	1027.9	950.7	1068
High	P41811	SEC27	Coatomer subunit beta' OS=Saccharomyces cerevisiae (strain ATCC 204508 / S288c) OX=559292 GN=SEC27 PE=1 SV=1	24	17	27	17	99.4	3853.4	3892.8	3852.9	3573.9	3383.4	3555.7
High	Q03323	SDC1	COMPASS component SDC1 OS=Saccharomyces cerevisiae (strain ATCC 204508 / S288c) OX=559292 GN=SDC1 PE=1 SV=1	15	2	3	2	19.4	582.8	560.7	577.3	537.9	500.6	592.9
High	P38143	GPX2	Glutathione peroxidase-like peroxiredoxin 2 OS=Saccharomyces cerevisiae (strain ATCC 204508 / S288c) OX=559292 GN=GPX2 PE=1 SV=1	25	4	9	3	18.4	343.3	341.1	342.1	316.8	305.4	319.7
High	P42945	UTP10	U3 small nucleolar RNA-associated protein 10 OS=Saccharomyces cerevisiae (strain ATCC 204508 / S288c) OX=559292 GN=UTP10 PE=1 SV=1	7	11	12	11	200	1073	1023.1	1088.4	990.3	947.3	948.7
High	P38132	MCM7	DNA replication licensing factor MCM7 OS=Saccharomyces cerevisiae (strain ATCC 204508 / S288c) OX=559292 GN=MCM7 PE=1 SV=4	8	5	7	5	94.9	1615.6	1411.7	1474.1	1276.5	1369.7	1360.4
High	P47048	YJL049W	Uncharacterized protein YJL049W OS=Saccharomyces cerevisiae (strain ATCC 204508 / S288c) OX=559292 GN=YJL049W PE=1 SV=1	4	2	3	2	52.8	197.6	196.3	190.2	171.2	181.2	177.8
High	P12683	HMG1	3-hydroxy-3-methylglutaryl-coenzyme A reductase 1 OS=Saccharomyces cerevisiae (strain ATCC 204508 / S288c) OX=559292 GN=HMG1 PE=1 SV=1	6	5	5	5	115.6	454.7	386.8	418.6	381.9	381.8	386.5
High	P06781	RHO2	GTP-binding protein RHO2 OS=Saccharomyces cerevisiae (strain ATCC 204508 / S288c) OX=559292 GN=RHO2 PE=1 SV=2	7	1	1	1	21.5	239.7	219.7	229.4	213.5	202.9	218
High	P33314	BUD2	Inhibitory regulator protein BUD2/CLA2 OS=Saccharomyces cerevisiae (strain ATCC 204508 / S288c) OX=559292 GN=BUD2 PE=1 SV=2	1	1	1	1	126.6	379.6	357.9	393.2	350.7	370.9	346.8
High	P00815	HIS4	Histidine biosynthesis trifunctional protein OS=Saccharomyces cerevisiae (strain ATCC 204508 / S288c) OX=559292 GN=HIS4 PE=1 SV=3	26	16	23	16	87.7	4479.6	4212.6	4498.9	4139.7	4167	4000.7
High	P46988	PFD1	Prefoldin subunit 1 OS=Saccharomyces cerevisiae (strain ATCC 204508 / S288c) OX=559292 GN=PFD1 PE=1 SV=2	43	4	5	4	12.8	1512.4	1343.9	1295.1	1319.5	1242.1	1304
High	P15496	IDI1	Isopentenyl-diphosphate Delta-isomerase OS=Saccharomyces cerevisiae (strain ATCC 204508 / S288c) OX=559292 GN=IDI1 PE=1 SV=2	10	2	5	2	33.3	282.1	262.5	301.3	381.3	242.7	266.1
High	Q04869	YMR315W	Uncharacterized protein YMR315W OS=Saccharomyces cerevisiae (strain ATCC 204508 / S288c) OX=559292 GN=YMR315W PE=1 SV=1	35	9	20	9	38.2	4026.9	4034.7	4002.3	3705.2	3732.6	3700
High	P38720	GND1	6-phosphogluconate dehydrogenase, decarboxylating 1 OS=Saccharomyces cerevisiae (strain ATCC 204508 / S288c) OX=559292 GN=GND1 PE=1 SV=1	42	18	72	12	53.5	6446.6	6325.7	6292.4	5809.5	6138.7	5817.5
High	P80428	ARP4	Actin-related protein 4 OS=Saccharomyces cerevisiae (strain ATCC 204508 / S288c) OX=559292 GN=ARP4 PE=1 SV=1	13	6	6	6	54.8	701.5	660.7	630	648.5	591.6	621.4
High	Q08822	CIR2	Probable electron transfer flavoprotein-ubiquinone oxidoreductase, mitochondrial OS=Saccharomyces cerevisiae (strain ATCC 204508 / S288c) OX=559292 GN=CIR2 PE=1 SV=1	6	3	3	3	69.6	238.1	208.6	238.4	205.4	214.6	220.4
High	P25441	RPC53	DNA-directed RNA polymerase III subunit RPC4 OS=Saccharomyces cerevisiae (strain ATCC 204508 / S288c) OX=559292 GN=RPC53 PE=1 SV=2	17	6	6	6	46.6	619.4	597.3	584.8	551.1	581.6	540.7
High	Q12415	TFC7	Transcription factor tau 55 kDa subunit OS=Saccharomyces cerevisiae (strain ATCC 204508 / S288c) OX=559292 GN=TFC7 PE=1 SV=1	10	2	3	2	49.1	158.8	170.7	170.8	150.1	156.6	158
High	P43609	RSC8	Chromatin structure-remodeling complex protein RSC8 OS=Saccharomyces cerevisiae (strain ATCC 204508 / S288c) OX=559292 GN=RSC8 PE=1 SV=1	14	8	8	8	63.1	1910.2	1880.7	1916.7	1767.3	1728.3	1798.2
High	P25302	SWI4	Regulatory protein SWI4 OS=Saccharomyces cerevisiae (strain ATCC 204508 / S288c) OX=559292 GN=SWI4 PE=1 SV=2	1	1	1	1	123.7	66.8	64	70.7	61.8	72.4	63.3
High	P46990	RPL17B	60S ribosomal protein L17-B OS=Saccharomyces cerevisiae (strain ATCC 204508 / S288c) OX=559292 GN=RPL17B PE=1 SV=2	38	6	27	1	20.5	1125.5	1168.1	1206.2	1122.1	1058.9	1116.2
High	P32451	BIO2	Biotin synthase, mitochondrial OS=Saccharomyces cerevisiae (strain ATCC 204508 / S288c) OX=559292 GN=BIO2 PE=1 SV=2	17	5	5	5	41.9	539.9	561	588.6	499.9	524.9	489.9
High	P25567	SRO9	RNA-binding protein SRO9 OS=Saccharomyces cerevisiae (strain ATCC 204508 / S288c) OX=559292 GN=SRO9 PE=1 SV=2	22	7	13	7	48	2445.9	2436.5	2610.4	2313.5	2257.8	2417.3
High	P22855	AMS1	Alpha-mannosidase OS=Saccharomyces cerevisiae (strain ATCC 204508 / S288c) OX=559292 GN=AMS1 PE=1 SV=2	22	19	26	19	124.4	3475.5	3366.8	3211	3029.1	3120.1	3191.5
High	P11076	ARF1	ADP-ribosylation factor 1 OS=Saccharomyces cerevisiae (strain ATCC 204508 / S288c) OX=559292 GN=ARF1 PE=1 SV=3	36	6	18	2	20.5	982.9	925.7	922.3	859.9	861.2	854.9
High	A6ZYI0	ADK1	Adenylate kinase OS=Saccharomyces cerevisiae (strain YJM789) OX=307796 GN=ADK1 PE=3 SV=1	51	11	43	11	24.2	8215.9	8177.3	7715.2	7618	6751.4	7393.2
High	Q12404	MPD1	Protein disulfide-isomerase MPD1 OS=Saccharomyces cerevisiae (strain ATCC 204508 / S288c) OX=559292 GN=MPD1 PE=1 SV=1	11	3	4	3	36.4	191	188.4	207.9	177.1	179.7	191.3
High	Q12161	PSH1	RING finger protein PSH1 OS=Saccharomyces cerevisiae (strain ATCC 204508 / S288c) OX=559292 GN=PSH1 PE=1 SV=1	2	1	1	1	47	277	298.9	278	257	256.1	262.6
High	P53725	MPP6	M-phase phosphoprotein 6 homolog OS=Saccharomyces cerevisiae (strain ATCC 204508 / S288c) OX=559292 GN=MPP6 PE=1 SV=1	13	1	1	1	21.1	175.9	136	158.3	141.7	126.2	159.6
High	P47141	RSM26	37S ribosomal protein S26, mitochondrial OS=Saccharomyces cerevisiae (strain ATCC 204508 / S288c) OX=559292 GN=RSM26 PE=1 SV=1	3	1	3	1	30.2	213.6	213.4	211.7	204.7	195.5	196.4
High	P39010	AKR1	Palmitoyltransferase AKR1 OS=Saccharomyces cerevisiae (strain ATCC 204508 / S288c) OX=559292 GN=AKR1 PE=1 SV=1	3	2	2	2	85.8	214.3	198	229.2	222.6	183.7	194.4
High	Q02199	NUP49	Nucleoporin NUP49/NSP49 OS=Saccharomyces cerevisiae (strain ATCC 204508 / S288c) OX=559292 GN=NUP49 PE=1 SV=1	7	3	4	3	49.1	1129.1	927.5	1192.8	1055.3	861.2	1027.7
High	P07257	QCR2	Cytochrome b-c1 complex subunit 2, mitochondrial OS=Saccharomyces cerevisiae (strain ATCC 204508 / S288c) OX=559292 GN=QCR2 PE=1 SV=1	49	15	38	15	40.5	8751.6	9014.8	8947.3	8042.3	8369.8	8608.5
High	Q04697	GSF2	Glucose-signaling factor 2 OS=Saccharomyces cerevisiae (strain ATCC 204508 / S288c) OX=559292 GN=GSF2 PE=1 SV=1	32	10	17	10	45.8	4130.9	3965.9	4607.1	3915.8	3683.6	3553
High	Q12429	DPH6	Diphthine--ammonia ligase OS=Saccharomyces cerevisiae (strain ATCC 204508 / S288c) OX=559292 GN=DPH6 PE=1 SV=1	5	3	3	3	77.9	586	585.7	574.1	544.5	534.3	550.3
High	A6ZP88	CLP1	mRNA cleavage and polyadenylation factor CLP1 OS=Saccharomyces cerevisiae (strain YJM789) OX=307796 GN=CLP1 PE=3 SV=1	4	2	2	2	50.2	164.3	174.3	171.8	161.6	143.1	159.6
High	Q3E7A4	CMC2	COX assembly mitochondrial protein 2 OS=Saccharomyces cerevisiae (strain ATCC 204508 / S288c) OX=559292 GN=CMC2 PE=1 SV=1	29	3	3	3	12.9	80.9	83.2	85.9	81.9	72.4	79.8
High	P28319	CWP1	Cell wall protein CWP1 OS=Saccharomyces cerevisiae (strain ATCC 204508 / S288c) OX=559292 GN=CWP1 PE=1 SV=2	21	4	4	4	24.3	642.8	687.8	716.6	622.9	601.6	666.1
High	P39993	GEA2	ARF guanine-nucleotide exchange factor 2 OS=Saccharomyces cerevisiae (strain ATCC 204508 / S288c) OX=559292 GN=GEA2 PE=1 SV=1	4	4	4	4	165.6	621.7	678.5	798.3	603.4	630.8	651.8
High	P47154	STE24	CAAX prenyl protease 1 OS=Saccharomyces cerevisiae (strain ATCC 204508 / S288c) OX=559292 GN=STE24 PE=1 SV=1	12	5	6	5	52.3	1863.9	1783.9	2045.3	1732.9	1706	1605.9
High	P32335	MSS51	Protein MSS51, mitochondrial OS=Saccharomyces cerevisiae (strain ATCC 204508 / S288c) OX=559292 GN=MSS51 PE=1 SV=2	18	8	9	8	50.8	1323.8	1308.6	1376.6	1381.1	1202	1280
High	Q08972	NEW1	[NU+] prion formation protein 1 OS=Saccharomyces cerevisiae (strain ATCC 204508 / S288c) OX=559292 GN=NEW1 PE=1 SV=1	11	11	14	11	134.2	1505.4	1533.6	1619.9	1401	1426.1	1285.8
High	Q08831	VTS1	Protein VTS1 OS=Saccharomyces cerevisiae (strain ATCC 204508 / S288c) OX=559292 GN=VTS1 PE=1 SV=1	4	2	4	2	57.5	704.7	576.7	594.1	655.5	534.9	569.1
High	P32419	MDH3	Malate dehydrogenase, peroxisomal OS=Saccharomyces cerevisiae (strain ATCC 204508 / S288c) OX=559292 GN=MDH3 PE=1 SV=3	24	8	15	8	37.2	1295.6	1216.7	1183.2	1180.1	1131.9	1119.5
High	Q07395	SYO1	Synchronized import protein 1 OS=Saccharomyces cerevisiae (strain ATCC 204508 / S288c) OX=559292 GN=SYO1 PE=1 SV=1	5	3	3	3	70.1	311	315.5	332.9	334.2	286.5	309.8
High	Q03063	DIG1	Down-regulator of invasive growth 1 OS=Saccharomyces cerevisiae (strain ATCC 204508 / S288c) OX=559292 GN=DIG1 PE=1 SV=1	25	7	11	7	49.3	1050.2	799.2	888.5	831.2	872.3	826.9
High	A6ZQK9	ALB1	Ribosome biogenesis protein ALB1 OS=Saccharomyces cerevisiae (strain YJM789) OX=307796 GN=ALB1 PE=3 SV=1	20	4	5	4	19.3	464.8	471.1	504.8	510.5	438.5	417.9
High	A6ZZI7	2001-10-01	Mitochondrial intermediate peptidase OS=Saccharomyces cerevisiae (strain YJM789) OX=307796 GN=OCT1 PE=3 SV=1	1	1	1	1	88.1	209.4	218.8	206.3	194.9	202.6	212.6
High	P07347	ARD1	N-terminal acetyltransferase A complex catalytic subunit ARD1 OS=Saccharomyces cerevisiae (strain ATCC 204508 / S288c) OX=559292 GN=ARD1 PE=1 SV=2	10	3	4	3	27.6	525.3	576.8	597.1	506.9	536.9	512.2
High	P32499	NUP2	Nucleoporin NUP2 OS=Saccharomyces cerevisiae (strain ATCC 204508 / S288c) OX=559292 GN=NUP2 PE=1 SV=2	31	15	20	15	77.8	2820	2788.4	2876.9	2653.1	2345.4	2678.5
High	P0CT05	PBI2	Protease B inhibitor 1 OS=Saccharomyces cerevisiae OX=4932 GN=PBI2 PE=1 SV=1	48	4	9	4	8.6	4527.6	4677.5	4390.5	3917.6	4355.6	4127.4
High	Q12525	MHT1	Homocysteine S-methyltransferase 1 OS=Saccharomyces cerevisiae (strain ATCC 204508 / S288c) OX=559292 GN=MHT1 PE=1 SV=1	7	2	2	2	36.7	318.4	314.8	312.4	286.8	310.8	290.9
High	P40491	FMC1	ATP synthase assembly factor FMC1, mitochondrial OS=Saccharomyces cerevisiae (strain ATCC 204508 / S288c) OX=559292 GN=FMC1 PE=1 SV=1	17	3	4	3	18.4	1099.3	1092.6	1086.1	1024	913.8	1014.1
High	P47108	URB2	Nucleolar pre-ribosomal-associated protein 2 OS=Saccharomyces cerevisiae (strain ATCC 204508 / S288c) OX=559292 GN=URB2 PE=1 SV=1	1	1	1	1	135	252.5	255	255.3	237.7	229.5	237.8
High	P53086	KIP3	Kinesin-like protein KIP3 OS=Saccharomyces cerevisiae (strain ATCC 204508 / S288c) OX=559292 GN=KIP3 PE=1 SV=1	2	1	1	1	91	56.9	46.4	43.5	53	35.5	47.4
High	P37292	SHM1	Serine hydroxymethyltransferase, mitochondrial OS=Saccharomyces cerevisiae (strain ATCC 204508 / S288c) OX=559292 GN=SHM1 PE=1 SV=2	31	16	33	15	53.7	5593.8	5827	5819.3	5214.7	5568.5	5256.9
High	P39104	PIK1	Phosphatidylinositol 4-kinase PIK1 OS=Saccharomyces cerevisiae (strain ATCC 204508 / S288c) OX=559292 GN=PIK1 PE=1 SV=1	2	2	2	2	119.8	407.9	374	356	409.1	314.2	331.9
High	P32831	NGR1	Negative growth regulatory protein NGR1 OS=Saccharomyces cerevisiae (strain ATCC 204508 / S288c) OX=559292 GN=NGR1 PE=1 SV=2	2	1	2	1	75	39.9	42.5	34.6	37.4	32.3	32.3
High	P02406	RPL28	60S ribosomal protein L28 OS=Saccharomyces cerevisiae (strain ATCC 204508 / S288c) OX=559292 GN=RPL28 PE=1 SV=3	42	6	24	6	16.7	6211.9	6829.2	6477.1	6287.8	6104.6	6039.4
High	P47057	SNX4	Sorting nexin-4 OS=Saccharomyces cerevisiae (strain ATCC 204508 / S288c) OX=559292 GN=SNX4 PE=1 SV=1	2	1	1	1	49	173.3	146.1	156.4	139.7	136.2	150.1
High	Q03778	FMN1	Riboflavin kinase OS=Saccharomyces cerevisiae (strain ATCC 204508 / S288c) OX=559292 GN=FMN1 PE=1 SV=1	11	2	2	2	24.5	255.4	253.8	254.6	238.2	236.4	247.7
High	Q03430	RSM28	37S ribosomal protein RSM28, mitochondrial OS=Saccharomyces cerevisiae (strain ATCC 204508 / S288c) OX=559292 GN=RSM28 PE=1 SV=2	11	4	4	4	41.2	431.1	459.6	443.9	402.1	346.9	421.8
High	P13712	MSI1	Chromatin assembly factor 1 subunit p50 OS=Saccharomyces cerevisiae (strain ATCC 204508 / S288c) OX=559292 GN=MSI1 PE=1 SV=1	5	1	1	1	47.3	314.6	316.6	330.6	310.2	295.4	307.9
High	P25605	ILV6	Acetolactate synthase small subunit, mitochondrial OS=Saccharomyces cerevisiae (strain ATCC 204508 / S288c) OX=559292 GN=ILV6 PE=1 SV=2	14	3	6	3	34	806.3	795.4	808.4	797	681.2	754.6
High	P38749	YAP3	AP-1-like transcription factor YAP3 OS=Saccharomyces cerevisiae (strain ATCC 204508 / S288c) OX=559292 GN=YAP3 PE=1 SV=1	6	2	4	2	37.9	521.2	483.5	544.3	495.2	451.3	456
High	Q01217	ARG56	Protein ARG5,6, mitochondrial OS=Saccharomyces cerevisiae (strain ATCC 204508 / S288c) OX=559292 GN=ARG5,6 PE=1 SV=1	16	12	15	12	94.8	2052.4	1647.7	1740	1567.2	1640.2	1624.3
High	Q12159	YRA1	RNA annealing protein YRA1 OS=Saccharomyces cerevisiae (strain ATCC 204508 / S288c) OX=559292 GN=YRA1 PE=1 SV=2	32	7	25	7	24.9	3180.2	3352.4	3557	3270.7	3104.7	3320.6
High	P40318	SSM4	ERAD-associated E3 ubiquitin-protein ligase DOA10 OS=Saccharomyces cerevisiae (strain ATCC 204508 / S288c) OX=559292 GN=SSM4 PE=1 SV=1	2	2	2	2	151.4	644.4	585.7	696.5	601.6	548.9	607.5
High	Q03705	CGI121	EKC/KEOPS complex subunit CGI121 OS=Saccharomyces cerevisiae (strain ATCC 204508 / S288c) OX=559292 GN=CGI121 PE=1 SV=1	12	2	2	2	20.6	607.4	639.8	663.6	567.1	611.6	505.8
High	Q03730	YML018C	Uncharacterized vacuolar membrane protein YML018C OS=Saccharomyces cerevisiae (strain ATCC 204508 / S288c) OX=559292 GN=YML018C PE=1 SV=1	6	2	3	2	43.7	315.2	299.6	295	294.3	277.9	280.8
High	P54000	SUB1	RNA polymerase II transcriptional coactivator SUB1 OS=Saccharomyces cerevisiae (strain ATCC 204508 / S288c) OX=559292 GN=SUB1 PE=1 SV=1	18	5	5	5	33.1	527.5	564.3	560.3	505.6	488	523.2
High	P38089	PTC4	Protein phosphatase 2C homolog 4 OS=Saccharomyces cerevisiae (strain ATCC 204508 / S288c) OX=559292 GN=PTC4 PE=1 SV=1	7	3	3	3	44.1	221	287.2	189.3	206.5	219.2	294.5
High	Q03516	RSN1	Uncharacterized protein RSN1 OS=Saccharomyces cerevisiae (strain ATCC 204508 / S288c) OX=559292 GN=RSN1 PE=1 SV=1	3	2	2	2	107.6	378.7	398.7	439.4	382.4	372.9	381.9
High	P12887	UNG1	Uracil-DNA glycosylase OS=Saccharomyces cerevisiae (strain ATCC 204508 / S288c) OX=559292 GN=UNG1 PE=1 SV=1	2	1	2	1	40.4	466.8	388.8	406.2	396.5	425.6	380.1
High	P25576	POF1	Nicotinamide mononucleotide adenylyltransferase OS=Saccharomyces cerevisiae (strain ATCC 204508 / S288c) OX=559292 GN=POF1 PE=1 SV=1	7	2	2	2	29.7	326.7	303.8	309.5	292.1	309.7	289.7
High	Q03281	HEH2	Inner nuclear membrane protein HEH2 OS=Saccharomyces cerevisiae (strain ATCC 204508 / S288c) OX=559292 GN=HEH2 PE=1 SV=1	5	2	2	2	76.3	207.8	184.3	199.1	194.5	181.7	186.3
High	P05740	RPL17A	60S ribosomal protein L17-A OS=Saccharomyces cerevisiae (strain ATCC 204508 / S288c) OX=559292 GN=RPL17A PE=1 SV=4	38	6	27	1	20.5	913.3	951.3	971.4	894.8	822.8	909.7
High	P16547	OM45	Mitochondrial outer membrane protein OM45 OS=Saccharomyces cerevisiae (strain ATCC 204508 / S288c) OX=559292 GN=OM45 PE=1 SV=2	11	4	5	4	44.6	482.9	472.8	500.8	453.5	442.7	459.1
High	Q12493	NKP1	Inner kinetochore subunit NKP1 OS=Saccharomyces cerevisiae (strain ATCC 204508 / S288c) OX=559292 GN=NKP1 PE=1 SV=2	16	3	4	3	27	541.2	398.8	423.3	411.1	373.5	415.4
High	P43621	RET2	Coatomer subunit delta OS=Saccharomyces cerevisiae (strain ATCC 204508 / S288c) OX=559292 GN=RET2 PE=1 SV=3	14	8	8	8	60.6	418.7	395.3	388.2	363.6	374.1	363.7
High	Q07896	NOC3	Nucleolar complex-associated protein 3 OS=Saccharomyces cerevisiae (strain ATCC 204508 / S288c) OX=559292 GN=NOC3 PE=1 SV=1	11	6	8	6	75.5	465.4	441	450.2	411.6	419.9	421.8
High	Q07622	ACK1	Activator of C kinase protein 1 OS=Saccharomyces cerevisiae (strain ATCC 204508 / S288c) OX=559292 GN=ACK1 PE=1 SV=1	2	1	1	1	69.3	90.7	109.4	95.1	107.8	90.2	89.1
High	Q02046	MTD1	Methylenetetrahydrofolate dehydrogenase [NAD(+)] OS=Saccharomyces cerevisiae (strain ATCC 204508 / S288c) OX=559292 GN=MTD1 PE=1 SV=1	32	6	6	6	36.2	573.3	408	404.9	537.3	373.8	419.4
High	P38889	SKN7	Transcription factor SKN7 OS=Saccharomyces cerevisiae (strain ATCC 204508 / S288c) OX=559292 GN=SKN7 PE=1 SV=1	5	1	1	1	69.2	30	32.8	28	28.1	22.9	28.7
High	P38281	APD1	Actin patches distal protein 1 OS=Saccharomyces cerevisiae (strain ATCC 204508 / S288c) OX=559292 GN=APD1 PE=1 SV=1	10	3	3	3	35.7	295.3	310.5	299.2	290.7	291.1	276.5
High	P40535	CST6	ATF/CREB activator 2 OS=Saccharomyces cerevisiae (strain ATCC 204508 / S288c) OX=559292 GN=CST6 PE=1 SV=1	4	2	2	2	65.2	85.6	84.3	81.8	80.2	64.4	78.4
High	A6ZT99	EGD2	Nascent polypeptide-associated complex subunit alpha OS=Saccharomyces cerevisiae (strain YJM789) OX=307796 GN=EGD2 PE=3 SV=1	45	6	25	6	18.7	3014.4	3039.4	3107.2	2892.8	2678.8	2915.7
High	P40340	YTA7	Tat-binding homolog 7 OS=Saccharomyces cerevisiae (strain ATCC 204508 / S288c) OX=559292 GN=YTA7 PE=1 SV=2	3	3	3	3	157.3	875	849.5	820.8	821.2	757.9	831.9
High	P53724	MRPL50	54S ribosomal protein L50, mitochondrial OS=Saccharomyces cerevisiae (strain ATCC 204508 / S288c) OX=559292 GN=MRPL50 PE=1 SV=1	7	1	1	1	16.3	286.8	291.1	437.2	269.2	239.5	433
High	C7GVJ8	RAD27	Flap endonuclease 1 OS=Saccharomyces cerevisiae (strain JAY291) OX=574961 GN=RAD27 PE=3 SV=1	5	2	3	2	43.3	36	30.8	29.2	33.9	28.6	39.7
High	P15807	MET8	Siroheme biosynthesis protein MET8 OS=Saccharomyces cerevisiae (strain ATCC 204508 / S288c) OX=559292 GN=MET8 PE=1 SV=1	11	2	2	2	31.9	254.1	264.2	267.2	237.5	248.1	257.9
High	Q99288	DET1	Broad-range acid phosphatase DET1 OS=Saccharomyces cerevisiae (strain ATCC 204508 / S288c) OX=559292 GN=DET1 PE=1 SV=1	12	4	5	4	39.1	1590.5	1432.9	1436.3	1569.7	1346	1297
High	P32602	SEC17	Alpha-soluble NSF attachment protein OS=Saccharomyces cerevisiae (strain ATCC 204508 / S288c) OX=559292 GN=SEC17 PE=1 SV=4	18	4	5	4	32.8	1900.7	1922.1	1877.2	1805	1611	1764.1
High	Q08873	SCP1	Transgelin OS=Saccharomyces cerevisiae (strain ATCC 204508 / S288c) OX=559292 GN=SCP1 PE=1 SV=1	11	2	3	2	22.7	209.9	171.4	192.6	179.6	161.1	189.6
High	P24276	SSD1	Protein SSD1 OS=Saccharomyces cerevisiae (strain ATCC 204508 / S288c) OX=559292 GN=SSD1 PE=1 SV=1	17	18	24	18	139.9	3636.5	3632	3586.8	3417.7	3385.7	3397.1
High	P32579	SUA5	Threonylcarbamoyl-AMP synthase OS=Saccharomyces cerevisiae (strain ATCC 204508 / S288c) OX=559292 GN=SUA5 PE=1 SV=1	6	2	2	2	46.5	39.5	44.8	35.2	34	43.8	33.1
High	P42938	TDA10	Probable ATP-dependent kinase TDA10 OS=Saccharomyces cerevisiae (strain ATCC 204508 / S288c) OX=559292 GN=TDA10 PE=1 SV=1	17	3	3	3	33.3	149.9	148.6	134.3	169.3	139.7	116.2
High	Q99207	NOP14	Nucleolar complex protein 14 OS=Saccharomyces cerevisiae (strain ATCC 204508 / S288c) OX=559292 GN=NOP14 PE=1 SV=1	3	2	2	2	94.2	426.5	411.5	438.5	396.5	386.9	415.8
High	P25360	PHO87	Inorganic phosphate transporter PHO87 OS=Saccharomyces cerevisiae (strain ATCC 204508 / S288c) OX=559292 GN=PHO87 PE=1 SV=2	3	2	2	2	102.5	325	311.7	324.7	317.2	293.1	289.9
High	B3LT19	RPS0B	40S ribosomal protein S0-B OS=Saccharomyces cerevisiae (strain RM11-1a) OX=285006 GN=RPS0B PE=3 SV=1	48	8	26	2	27.9	388.1	404.2	409.7	399.8	380.1	372.6
High	Q06505	SPN1	Transcription factor SPN1 OS=Saccharomyces cerevisiae (strain ATCC 204508 / S288c) OX=559292 GN=SPN1 PE=1 SV=1	14	5	5	5	46.1	1038.2	1039.9	1083.2	976.7	911	1049.9
High	P36973	APT2	Adenine phosphoribosyltransferase 2 OS=Saccharomyces cerevisiae (strain ATCC 204508 / S288c) OX=559292 GN=APT2 PE=1 SV=2	6	1	1	1	20	113.1	125.6	111.9	106.4	106.8	118.3
High	P38120	MRPS9	37S ribosomal protein S9, mitochondrial OS=Saccharomyces cerevisiae (strain ATCC 204508 / S288c) OX=559292 GN=MRPS9 PE=1 SV=1	13	3	3	3	31.9	413.6	414.1	383.6	389.2	357.7	385.4
High	Q03707	SRC1	Inner nuclear membrane protein SRC1 OS=Saccharomyces cerevisiae (strain ATCC 204508 / S288c) OX=559292 GN=SRC1 PE=1 SV=2	4	2	2	2	95.4	89.3	79.1	80.4	84.4	74.4	73.6
High	P33893	PET112	Glutamyl-tRNA(Gln) amidotransferase subunit B, mitochondrial OS=Saccharomyces cerevisiae (strain ATCC 204508 / S288c) OX=559292 GN=PET112 PE=1 SV=3	2	1	1	1	61.8	149.7	167	135.1	141	152.8	156.7
High	P48353	HLJ1	Protein HLJ1 OS=Saccharomyces cerevisiae (strain ATCC 204508 / S288c) OX=559292 GN=HLJ1 PE=1 SV=1	4	1	3	1	25	760.8	791.1	862.5	735.2	701.8	812
High	P50104	STB4	Probable transcriptional regulatory protein STB4 OS=Saccharomyces cerevisiae (strain ATCC 204508 / S288c) OX=559292 GN=STB4 PE=1 SV=1	1	1	1	1	109.8	336.5	311.7	335.8	238.9	294.5	316.2
High	P32458	CDC11	Cell division control protein 11 OS=Saccharomyces cerevisiae (strain ATCC 204508 / S288c) OX=559292 GN=CDC11 PE=1 SV=1	17	6	6	6	47.6	1545	1472.5	1492.8	1486.8	1319.1	1405.7
High	Q08971	YPL225W	Protein PBDC1 homolog OS=Saccharomyces cerevisiae (strain ATCC 204508 / S288c) OX=559292 GN=YPL225W PE=1 SV=1	34	5	7	5	17.4	867.5	811	784.4	817.1	717.5	768
High	P11633	NHP6B	Non-histone chromosomal protein 6B OS=Saccharomyces cerevisiae (strain ATCC 204508 / S288c) OX=559292 GN=NHP6B PE=1 SV=3	20	2	3	2	11.5	641.8	564.9	539.8	527.5	569.5	508.5
High	P53871	DUG3	Probable glutamine amidotransferase DUG3 OS=Saccharomyces cerevisiae (strain ATCC 204508 / S288c) OX=559292 GN=DUG3 PE=1 SV=1	9	3	3	3	40.2	131.2	152.6	149.7	128.4	142.2	141
High	A7A1G0	DBP9	ATP-dependent RNA helicase DBP9 OS=Saccharomyces cerevisiae (strain YJM789) OX=307796 GN=DBP9 PE=3 SV=1	3	2	2	2	68	523.7	495.5	519.5	493.4	500.3	467.1
High	P05748	RPL15A	60S ribosomal protein L15-A OS=Saccharomyces cerevisiae (strain ATCC 204508 / S288c) OX=559292 GN=RPL15A PE=1 SV=3	35	7	33	1	24.4	50.4	40.8	43.1	47.5	33.8	44.5
High	P51402	RPL37B	60S ribosomal protein L37-B OS=Saccharomyces cerevisiae (strain ATCC 204508 / S288c) OX=559292 GN=RPL37B PE=1 SV=2	26	3	11	2	9.9	107.2	109.2	97	101	81	101.9
High	P00912	TRP1	N-(5'-phosphoribosyl)anthranilate isomerase OS=Saccharomyces cerevisiae (strain ATCC 204508 / S288c) OX=559292 GN=TRP1 PE=1 SV=2	9	2	2	2	24.1	135.7	141	138.4	135	129.1	130.5
High	P39990	SNU13	13 kDa ribonucleoprotein-associated protein OS=Saccharomyces cerevisiae (strain ATCC 204508 / S288c) OX=559292 GN=SNU13 PE=1 SV=1	6	1	3	1	13.6	49.8	43.1	51.1	44.1	41.2	48.2
High	P40454	RRD1	Serine/threonine-protein phosphatase 2A activator 1 OS=Saccharomyces cerevisiae (strain ATCC 204508 / S288c) OX=559292 GN=RRD1 PE=1 SV=1	7	2	3	2	45.1	159.4	163.2	150	166.4	136.8	141.4
High	P19158	IRA2	Inhibitory regulator protein IRA2 OS=Saccharomyces cerevisiae (strain ATCC 204508 / S288c) OX=559292 GN=IRA2 PE=1 SV=2	0	1	1	1	351.4	215.2	189.9	208.1	202.9	192.3	190.4
High	P34761	WHI3	Protein WHI3 OS=Saccharomyces cerevisiae (strain ATCC 204508 / S288c) OX=559292 GN=WHI3 PE=1 SV=1	3	2	3	2	71.2	496.5	343.8	388.5	401.7	343.4	366.4
High	P40341	YTA12	Mitochondrial respiratory chain complexes assembly protein YTA12 OS=Saccharomyces cerevisiae (strain ATCC 204508 / S288c) OX=559292 GN=YTA12 PE=1 SV=2	8	5	5	4	93.2	586	522.8	624.6	552.7	512.6	539.3
High	Q6Q560	ISD11	Protein ISD11 OS=Saccharomyces cerevisiae (strain ATCC 204508 / S288c) OX=559292 GN=ISD11 PE=1 SV=1	26	3	8	3	11.3	2065.2	2125.2	2169.9	1974.8	1909.5	2047.2
High	P31787	ACB1	Acyl-CoA-binding protein OS=Saccharomyces cerevisiae (strain ATCC 204508 / S288c) OX=559292 GN=ACB1 PE=1 SV=3	38	5	14	5	10.1	1609.7	1727.4	1945	1691.9	1623.6	1835
High	P0CX84	RPL35A	60S ribosomal protein L35-A OS=Saccharomyces cerevisiae (strain ATCC 204508 / S288c) OX=559292 GN=RPL35A PE=1 SV=1	23	3	9	3	13.9	929.8	935.5	898.7	933.2	725.5	848
High	P42826	XKS1	Xylulose kinase OS=Saccharomyces cerevisiae (strain ATCC 204508 / S288c) OX=559292 GN=XKS1 PE=1 SV=2	14	9	12	9	68.3	1851.2	1902.9	1829.8	1659.8	1795.9	1727.1
High	P38861	NMD3	60S ribosomal export protein NMD3 OS=Saccharomyces cerevisiae (strain ATCC 204508 / S288c) OX=559292 GN=NMD3 PE=1 SV=3	10	4	4	4	59.1	333.6	333.4	358	418.2	273.3	337.9
High	P32891	DLD1	D-lactate dehydrogenase [cytochrome] 1, mitochondrial OS=Saccharomyces cerevisiae (strain ATCC 204508 / S288c) OX=559292 GN=DLD1 PE=1 SV=2	6	3	3	3	65.3	768.4	734.9	908.3	777.9	693.7	781.4
High	P38688	SRP72	Signal recognition particle subunit SRP72 OS=Saccharomyces cerevisiae (strain ATCC 204508 / S288c) OX=559292 GN=SRP72 PE=1 SV=2	15	9	10	9	73.5	2525.4	2488	2480.4	2384.5	2446.4	2315.2
High	P35178	RRP1	Ribosomal RNA-processing protein 1 OS=Saccharomyces cerevisiae (strain ATCC 204508 / S288c) OX=559292 GN=RRP1 PE=1 SV=2	14	3	3	3	33.2	738.5	719.1	710	697.3	717.5	665.9
High	Q03305	RMT2	Protein arginine N-methyltransferase 2 OS=Saccharomyces cerevisiae (strain ATCC 204508 / S288c) OX=559292 GN=RMT2 PE=1 SV=1	10	3	3	3	47.4	782.4	760.9	757.9	718.6	718.6	741.3
High	C8ZCJ2	SAP190	SIT4-associating protein SAP190 OS=Saccharomyces cerevisiae (strain Lalvin EC1118 / Prise de mousse) OX=643680 GN=SAP190 PE=3 SV=1	2	2	2	2	117	182.5	126.1	140.3	137.7	134.5	132.5
High	Q02775	SLU7	Pre-mRNA-splicing factor SLU7 OS=Saccharomyces cerevisiae (strain ATCC 204508 / S288c) OX=559292 GN=SLU7 PE=1 SV=1	5	2	2	2	44.6	183.4	130.5	147.3	152.1	154	139.2
High	P36141	FMP46	Putative redox protein FMP46, mitochondrial OS=Saccharomyces cerevisiae (strain ATCC 204508 / S288c) OX=559292 GN=FMP46 PE=1 SV=1	11	1	1	1	15.6	394.4	376.6	377.8	345.5	356.9	357.1
High	Q07915	RLP24	Ribosome biogenesis protein RLP24 OS=Saccharomyces cerevisiae (strain ATCC 204508 / S288c) OX=559292 GN=RLP24 PE=1 SV=1	11	2	3	2	24	444.1	495.3	491	449.7	468.2	447.3
High	Q12343	MED4	Mediator of RNA polymerase II transcription subunit 4 OS=Saccharomyces cerevisiae (strain ATCC 204508 / S288c) OX=559292 GN=MED4 PE=1 SV=1	4	1	1	1	32.2	212	201	189.1	198.3	190	207.2
High	Q99257	MEX67	mRNA export factor MEX67 OS=Saccharomyces cerevisiae (strain ATCC 204508 / S288c) OX=559292 GN=MEX67 PE=1 SV=1	9	4	5	4	67.3	990.6	924.9	1014.1	909.5	901.8	958.9
High	P39723	SPC72	Spindle pole component SPC72 OS=Saccharomyces cerevisiae (strain ATCC 204508 / S288c) OX=559292 GN=SPC72 PE=1 SV=2	2	1	1	1	72.1	118.5	119.7	126.4	109.8	127.1	119.5
High	Q01590	SED5	Integral membrane protein SED5 OS=Saccharomyces cerevisiae (strain ATCC 204508 / S288c) OX=559292 GN=SED5 PE=1 SV=1	8	2	2	2	38.8	852.4	737.4	785.6	681.3	722.4	743.2
High	P38759	VPS29	Vacuolar protein sorting-associated protein 29 OS=Saccharomyces cerevisiae (strain ATCC 204508 / S288c) OX=559292 GN=VPS29 PE=1 SV=1	17	4	5	4	31	450	432.2	475.2	419.6	491.7	449.6
High	P33759	MRPS5	37S ribosomal protein S5, mitochondrial OS=Saccharomyces cerevisiae (strain ATCC 204508 / S288c) OX=559292 GN=MRPS5 PE=1 SV=1	11	3	3	3	34.9	709.8	759.9	695.7	671.7	678.9	735.5
High	Q06631	BFR2	Protein BFR2 OS=Saccharomyces cerevisiae (strain ATCC 204508 / S288c) OX=559292 GN=BFR2 PE=1 SV=1	16	7	7	7	61.2	1486.1	1409.6	1532	1386.1	1338.3	1450
High	P57743	LSM3	U6 snRNA-associated Sm-like protein LSm3 OS=Saccharomyces cerevisiae (strain ATCC 204508 / S288c) OX=559292 GN=LSM3 PE=1 SV=1	22	1	2	1	10	643.3	675.3	717.7	637.3	567.8	679.3
High	A6ZPE5	NOP58	Nucleolar protein 58 OS=Saccharomyces cerevisiae (strain YJM789) OX=307796 GN=NOP58 PE=3 SV=1	24	11	19	11	56.9	2739.8	2661.4	2827.4	2628.6	2520	2590
High	P19736	PRP9	Pre-mRNA-splicing factor PRP9 OS=Saccharomyces cerevisiae (strain ATCC 204508 / S288c) OX=559292 GN=PRP9 PE=1 SV=1	4	1	1	1	63	194.4	191.4	194.9	184.1	195.8	177
High	Q03835	GRX3	Monothiol glutaredoxin-3 OS=Saccharomyces cerevisiae (strain ATCC 204508 / S288c) OX=559292 GN=GRX3 PE=1 SV=2	20	5	9	3	28.2	2135.8	2247.8	2043.9	2023	1870.3	2014.1
High	P35207	SKI2	Antiviral helicase SKI2 OS=Saccharomyces cerevisiae (strain ATCC 204508 / S288c) OX=559292 GN=SKI2 PE=1 SV=2	11	12	12	12	146	2099.7	2085.4	2086.5	2006.4	1929.3	1976.5
High	P38137	PCS60	Peroxisomal-coenzyme A synthetase OS=Saccharomyces cerevisiae (strain ATCC 204508 / S288c) OX=559292 GN=PCS60 PE=1 SV=1	18	9	14	9	60.5	1491.7	1508.3	1344.8	1374.1	1429	1359.8
High	P38555	YPT31	GTP-binding protein YPT31/YPT8 OS=Saccharomyces cerevisiae (strain ATCC 204508 / S288c) OX=559292 GN=YPT31 PE=1 SV=3	38	8	11	2	24.5	207.3	188.4	188.9	188.2	178.6	201.8
High	P53276	UTP8	U3 small nucleolar RNA-associated protein 8 OS=Saccharomyces cerevisiae (strain ATCC 204508 / S288c) OX=559292 GN=UTP8 PE=1 SV=1	6	5	7	5	80.1	1751.5	1738.3	1799.2	1594.1	1766.7	1705.2
High	Q05468	RQC1	Ribosome quality control complex subunit 1 OS=Saccharomyces cerevisiae (strain ATCC 204508 / S288c) OX=559292 GN=RQC1 PE=1 SV=1	6	3	3	3	83.4	219.1	208.2	225.6	209.7	194	213.8
High	P32832	NPL6	Chromatin structure-remodeling complex subunit RSC7 OS=Saccharomyces cerevisiae (strain ATCC 204508 / S288c) OX=559292 GN=NPL6 PE=1 SV=1	16	6	6	6	49.6	526.5	556.3	514.2	499.2	474.5	488.4
High	Q02932	KAP120	Importin beta-like protein KAP120 OS=Saccharomyces cerevisiae (strain ATCC 204508 / S288c) OX=559292 GN=KAP120 PE=1 SV=1	1	1	1	1	119.5	121.6	122.1	122.7	115.3	122.5	106.5
High	P34248	YKL100C	Probable intramembrane protease YKL100C OS=Saccharomyces cerevisiae (strain ATCC 204508 / S288c) OX=559292 GN=YKL100C PE=1 SV=1	2	1	1	1	67.5	61.4	61.3	81.4	58.2	58.7	66.8
High	Q06389	FRQ1	Calcium-binding protein NCS-1 OS=Saccharomyces cerevisiae (strain ATCC 204508 / S288c) OX=559292 GN=FRQ1 PE=1 SV=2	9	1	1	1	22	88.3	77	74.1	73.8	81.9	70.3
High	Q12460	NOP56	Nucleolar protein 56 OS=Saccharomyces cerevisiae (strain ATCC 204508 / S288c) OX=559292 GN=NOP56 PE=1 SV=1	24	10	17	10	56.8	1948.7	1925.3	1979.9	1849.3	1826.8	1862.9
High	P38922	HRB1	Protein HRB1 OS=Saccharomyces cerevisiae (strain ATCC 204508 / S288c) OX=559292 GN=HRB1 PE=1 SV=2	18	7	8	7	52.1	791.7	810.6	919.9	751.4	953.9	842.7
High	Q03629	YML079W	Uncharacterized protein YML079W OS=Saccharomyces cerevisiae (strain ATCC 204508 / S288c) OX=559292 GN=YML079W PE=1 SV=1	14	3	3	3	22.4	1731.5	1792.4	1780.7	1731.6	1701.7	1679.9
High	P32264	PRO1	Glutamate 5-kinase OS=Saccharomyces cerevisiae (strain ATCC 204508 / S288c) OX=559292 GN=PRO1 PE=1 SV=2	36	11	21	11	47.1	2758.6	2814.8	2772.1	2621.1	2605.5	2636.3
High	P32447	ASF1	Histone chaperone ASF1 OS=Saccharomyces cerevisiae (strain ATCC 204508 / S288c) OX=559292 GN=ASF1 PE=1 SV=1	13	4	4	4	31.6	292.5	260.8	301.9	278	277	277.9
High	P38687	SRP68	Signal recognition particle subunit SRP68 OS=Saccharomyces cerevisiae (strain ATCC 204508 / S288c) OX=559292 GN=SRP68 PE=1 SV=1	18	9	11	9	69	4569.9	4743.6	4650.4	4259.9	4566	4421.3
High	P32461	DPH2	2-(3-amino-3-carboxypropyl)histidine synthase subunit 2 OS=Saccharomyces cerevisiae (strain ATCC 204508 / S288c) OX=559292 GN=DPH2 PE=1 SV=1	19	6	8	6	59.7	1380.7	1431	1514.5	1322.2	1360.6	1404.5
High	P07276	RAD2	DNA repair protein RAD2 OS=Saccharomyces cerevisiae (strain ATCC 204508 / S288c) OX=559292 GN=RAD2 PE=1 SV=2	1	1	1	1	117.8	43.7	48.7	43.9	41.6	45.8	46.5
High	P32913	VPS17	Vacuolar protein sorting-associated protein 17 OS=Saccharomyces cerevisiae (strain ATCC 204508 / S288c) OX=559292 GN=VPS17 PE=1 SV=2	5	2	3	2	63.2	110.4	95.4	128.2	105.5	90.7	81.5
High	P53091	MCM6	DNA replication licensing factor MCM6 OS=Saccharomyces cerevisiae (strain ATCC 204508 / S288c) OX=559292 GN=MCM6 PE=1 SV=2	14	10	13	10	112.9	966	868.5	875.8	849.3	833.4	832.9
High	Q08965	BMS1	Ribosome biogenesis protein BMS1 OS=Saccharomyces cerevisiae (strain ATCC 204508 / S288c) OX=559292 GN=BMS1 PE=1 SV=1	7	7	9	7	135.5	783.4	720.7	768.7	674.9	685.4	735.1
High	Q05635	RNH202	Ribonuclease H2 subunit B OS=Saccharomyces cerevisiae (strain ATCC 204508 / S288c) OX=559292 GN=RNH202 PE=1 SV=1	12	2	2	2	39.5	306.5	283.7	283.7	277.3	269.9	284.3
High	Q12386	ARP8	Actin-like protein ARP8 OS=Saccharomyces cerevisiae (strain ATCC 204508 / S288c) OX=559292 GN=ARP8 PE=1 SV=1	11	9	10	9	100.1	254.6	208.2	201.6	228.4	198	222.9
High	Q12000	TMA46	Translation machinery-associated protein 46 OS=Saccharomyces cerevisiae (strain ATCC 204508 / S288c) OX=559292 GN=TMA46 PE=1 SV=2	9	3	4	3	39.5	258.6	263.4	277.8	255.2	250.7	247.1
High	Q99312	ISN1	IMP-specific 5'-nucleotidase 1 OS=Saccharomyces cerevisiae (strain ATCC 204508 / S288c) OX=559292 GN=ISN1 PE=1 SV=1	14	5	6	5	51.3	1142.5	1157.8	1133.7	1087.7	1094.4	1113.1
Medium	Q03703	YML037C	Uncharacterized protein YML037C OS=Saccharomyces cerevisiae (strain ATCC 204508 / S288c) OX=559292 GN=YML037C PE=1 SV=1	3	1	1	1	38	263.8	256.5	282.7	223.5	275	269.2
High	P12687	MRP7	54S ribosomal protein L2, mitochondrial OS=Saccharomyces cerevisiae (strain ATCC 204508 / S288c) OX=559292 GN=MRP7 PE=1 SV=1	8	3	3	3	43.2	643.2	691	693.9	612.5	601.9	700
High	P01123	YPT1	GTP-binding protein YPT1 OS=Saccharomyces cerevisiae (strain ATCC 204508 / S288c) OX=559292 GN=YPT1 PE=1 SV=2	36	7	10	7	23.2	2676.2	2404.7	2502.7	2485.1	2291	2387.1
High	Q06178	NMA1	Nicotinamide/nicotinic acid mononucleotide adenylyltransferase 1 OS=Saccharomyces cerevisiae (strain ATCC 204508 / S288c) OX=559292 GN=NMA1 PE=1 SV=1	12	4	4	4	45.8	355.9	337.4	340.3	338.2	344.3	324.2
High	Q08226	CRT10	Protein CRT10 OS=Saccharomyces cerevisiae (strain ATCC 204508 / S288c) OX=559292 GN=CRT10 PE=1 SV=1	2	2	2	2	109.6	39.9	40.2	35	36.2	38.4	34.9
High	P48524	BUL1	Ubiquitin ligase-binding protein BUL1 OS=Saccharomyces cerevisiae (strain ATCC 204508 / S288c) OX=559292 GN=BUL1 PE=1 SV=1	2	2	3	2	109.1	1056.6	1039	1347.8	994.6	1093.6	1285.6
High	Q02950	MRP51	37S ribosomal protein MRP51, mitochondrial OS=Saccharomyces cerevisiae (strain ATCC 204508 / S288c) OX=559292 GN=MRP51 PE=1 SV=1	22	6	8	6	39.4	778.5	799.4	790.5	742.6	730.1	764.9
High	P32389	MET4	Transcriptional activator of sulfur metabolism MET4 OS=Saccharomyces cerevisiae (strain ATCC 204508 / S288c) OX=559292 GN=MET4 PE=1 SV=2	2	1	1	1	74.3	333.9	256.7	263.2	261.1	245	279.6
High	Q12284	ERV2	FAD-linked sulfhydryl oxidase ERV2 OS=Saccharomyces cerevisiae (strain ATCC 204508 / S288c) OX=559292 GN=ERV2 PE=1 SV=1	12	2	2	2	22.1	336.4	319.4	312.4	321.1	289.3	305.8
High	Q08923	CTI6	Histone deacetylase complex subunit CTI6 OS=Saccharomyces cerevisiae (strain ATCC 204508 / S288c) OX=559292 GN=CTI6 PE=1 SV=1	10	3	4	3	57	346.2	294.4	320.3	293.6	298.2	305.8
High	P31380	FUN30	ATP-dependent helicase FUN30 OS=Saccharomyces cerevisiae (strain ATCC 204508 / S288c) OX=559292 GN=FUN30 PE=1 SV=1	3	2	3	2	128.4	202.6	179.4	188.4	193.4	161.4	192.5
High	P17064	FCY2	Purine-cytosine permease FCY2 OS=Saccharomyces cerevisiae (strain ATCC 204508 / S288c) OX=559292 GN=FCY2 PE=1 SV=2	5	1	1	1	58.2	54.2	52	56.4	51.8	50.4	48.6
High	O14468	YOR304C-A	Uncharacterized protein YOR304C-A OS=Saccharomyces cerevisiae (strain ATCC 204508 / S288c) OX=559292 GN=YOR304C-A PE=1 SV=1	21	2	2	2	8.6	239.4	227.2	245.5	228.7	205.8	250.2
High	P39522	ILV3	Dihydroxy-acid dehydratase, mitochondrial OS=Saccharomyces cerevisiae (strain ATCC 204508 / S288c) OX=559292 GN=ILV3 PE=1 SV=2	38	15	35	15	62.8	5967.3	5930.4	6063.5	5669.5	5992.4	5794.3
High	P47018	MTC1	Maintenance of telomere capping protein 1 OS=Saccharomyces cerevisiae (strain ATCC 204508 / S288c) OX=559292 GN=MTC1 PE=1 SV=1	39	18	29	18	53.4	3501	3339.6	3355.3	3345.7	2922.4	3320.4
High	P25369	LSB5	LAS seventeen-binding protein 5 OS=Saccharomyces cerevisiae (strain ATCC 204508 / S288c) OX=559292 GN=LSB5 PE=1 SV=3	15	3	4	3	39.8	1325.6	788.6	892.2	933	833.4	852.8
High	P36519	MRPL7	54S ribosomal protein L7, mitochondrial OS=Saccharomyces cerevisiae (strain ATCC 204508 / S288c) OX=559292 GN=MRPL7 PE=1 SV=2	10	3	3	3	33.1	461	487	492.1	454.6	415	470.4
High	Q12265	PRS5	Ribose-phosphate pyrophosphokinase 5 OS=Saccharomyces cerevisiae (strain ATCC 204508 / S288c) OX=559292 GN=PRS5 PE=1 SV=1	34	12	21	12	53.5	1313.9	1322.5	1323.3	1395.1	1174.3	1265.3
High	P36027	MID2	Cell wall integrity sensor MID2 OS=Saccharomyces cerevisiae (strain ATCC 204508 / S288c) OX=559292 GN=MID2 PE=1 SV=1	6	2	2	2	39.1	280.6	287.5	289.7	277.3	253.9	277.1
High	P32892	DRS1	ATP-dependent RNA helicase DRS1 OS=Saccharomyces cerevisiae (strain ATCC 204508 / S288c) OX=559292 GN=DRS1 PE=1 SV=2	7	5	5	5	84.8	575.2	603.2	639.6	545.6	591.9	612.1
High	P24384	PRP22	Pre-mRNA-splicing factor ATP-dependent RNA helicase PRP22 OS=Saccharomyces cerevisiae (strain ATCC 204508 / S288c) OX=559292 GN=PRP22 PE=1 SV=1	1	1	2	1	129.9	381.5	346.7	361	327.6	357.7	345.5
High	A6ZTA3	RIX1	Pre-rRNA-processing protein RIX1 OS=Saccharomyces cerevisiae (strain YJM789) OX=307796 GN=RIX1 PE=3 SV=1	9	5	8	5	86.7	999.7	1102.4	1090.3	983.7	1055.2	1039.5
High	P51401	RPL9B	60S ribosomal protein L9-B OS=Saccharomyces cerevisiae (strain ATCC 204508 / S288c) OX=559292 GN=RPL9B PE=1 SV=1	41	7	34	2	21.6	631.8	672.9	603	604.8	593	580
High	Q12250	RPN5	26S proteasome regulatory subunit RPN5 OS=Saccharomyces cerevisiae (strain ATCC 204508 / S288c) OX=559292 GN=RPN5 PE=1 SV=3	20	10	17	10	51.7	1499.3	1450.7	1435.4	1435.7	1372.9	1421.7
High	Q12030	TAF10	Transcription initiation factor TFIID subunit 10 OS=Saccharomyces cerevisiae (strain ATCC 204508 / S288c) OX=559292 GN=TAF10 PE=1 SV=1	23	4	6	4	23	1003.5	986.4	966.8	961.1	874.6	965.7
High	A6ZRL6	SQS1	Protein SQS1 OS=Saccharomyces cerevisiae (strain YJM789) OX=307796 GN=SQS1 PE=3 SV=1	5	3	3	3	86.9	400.8	371.1	397.4	384	360	357.7
High	P38986	ASP1	L-asparaginase 1 OS=Saccharomyces cerevisiae (strain ATCC 204508 / S288c) OX=559292 GN=ASP1 PE=1 SV=1	20	6	12	6	41.4	2218.2	2236.8	2308.1	2210.2	2045.5	2211.2
High	Q04235	TRM12	tRNA wybutosine-synthesizing protein 2 OS=Saccharomyces cerevisiae (strain ATCC 204508 / S288c) OX=559292 GN=TRM12 PE=1 SV=1	4	1	1	1	52.7	118.3	125.8	132.3	122.3	117.9	126.8
High	P38968	SEC31	Protein transport protein SEC31 OS=Saccharomyces cerevisiae (strain ATCC 204508 / S288c) OX=559292 GN=SEC31 PE=1 SV=3	23	22	34	22	138.6	5442.6	5512.6	5408.2	5261.5	5056.3	5185
High	P32316	ACH1	Acetyl-CoA hydrolase OS=Saccharomyces cerevisiae (strain ATCC 204508 / S288c) OX=559292 GN=ACH1 PE=1 SV=2	29	13	27	13	58.7	3846.7	4049	3583.3	3513.6	3883.7	3635.1
High	P39719	FLC2	Flavin carrier protein 2 OS=Saccharomyces cerevisiae (strain ATCC 204508 / S288c) OX=559292 GN=FLC2 PE=1 SV=2	6	4	4	4	87.4	811.6	700.2	740.3	767.7	703.8	710.1
High	Q03327	UGO1	Mitochondrial fusion and transport protein UGO1 OS=Saccharomyces cerevisiae (strain ATCC 204508 / S288c) OX=559292 GN=UGO1 PE=1 SV=3	6	2	2	2	57.5	299.5	271.4	318.5	287.3	275	280.8
High	Q03735	NAB6	RNA-binding protein NAB6 OS=Saccharomyces cerevisiae (strain ATCC 204508 / S288c) OX=559292 GN=NAB6 PE=1 SV=1	2	3	3	3	126.1	136.4	140.5	139.7	130.9	128.2	136.5
High	P32775	GLC3	1,4-alpha-glucan-branching enzyme OS=Saccharomyces cerevisiae (strain ATCC 204508 / S288c) OX=559292 GN=GLC3 PE=1 SV=2	10	7	7	7	81.1	1180.8	1097.8	1095.6	1110.1	1053.8	1071.2
High	P53265	YGR111W	Uncharacterized protein YGR111W OS=Saccharomyces cerevisiae (strain ATCC 204508 / S288c) OX=559292 GN=YGR111W PE=1 SV=1	10	4	5	4	46.6	1346.6	1370.4	1360.2	1320.7	1279.9	1305.6
High	P53549	RPT4	26S proteasome subunit RPT4 OS=Saccharomyces cerevisiae (strain ATCC 204508 / S288c) OX=559292 GN=RPT4 PE=1 SV=4	22	8	11	8	49.4	1263.8	1269.1	1206.1	1156.3	1218.6	1214.2
High	P04051	RPO31	DNA-directed RNA polymerase III subunit RPC1 OS=Saccharomyces cerevisiae (strain ATCC 204508 / S288c) OX=559292 GN=RPO31 PE=1 SV=1	13	15	15	15	162.2	1651.7	1594.3	1575.6	1627.7	1531.4	1483.1
High	Q08921	TCO89	Target of rapamycin complex 1 subunit TCO89 OS=Saccharomyces cerevisiae (strain ATCC 204508 / S288c) OX=559292 GN=TCO89 PE=1 SV=1	6	3	3	3	88.8	399.6	321.3	365.3	422.9	298.2	350.9
High	P09950	HEM1	5-aminolevulinate synthase, mitochondrial OS=Saccharomyces cerevisiae (strain ATCC 204508 / S288c) OX=559292 GN=HEM1 PE=1 SV=1	20	9	13	9	59.3	1127.5	1154.3	1109.2	1083.2	1024.9	1088.9
High	P43616	DUG1	Cys-Gly metallodipeptidase DUG1 OS=Saccharomyces cerevisiae (strain ATCC 204508 / S288c) OX=559292 GN=DUG1 PE=1 SV=1	34	13	25	13	52.8	5458.5	6054	5914.4	5246.8	5818.7	5438.5
High	Q12487	MRPL23	54S ribosomal protein L23, mitochondrial OS=Saccharomyces cerevisiae (strain ATCC 204508 / S288c) OX=559292 GN=MRPL23 PE=1 SV=1	12	2	3	2	18.5	208.5	215.6	210.9	200.4	187.7	208.2
High	P41896	TFG2	Transcription initiation factor IIF subunit beta OS=Saccharomyces cerevisiae (strain ATCC 204508 / S288c) OX=559292 GN=TFG2 PE=1 SV=2	9	2	2	2	46.6	90.4	98.5	107.7	86.9	122.2	91.2
High	P12904	SNF4	5'-AMP-activated protein kinase subunit gamma OS=Saccharomyces cerevisiae (strain ATCC 204508 / S288c) OX=559292 GN=SNF4 PE=1 SV=1	14	4	5	4	36.4	855.4	833.7	815	822.3	782.2	821.8
High	P40070	LSM4	U6 snRNA-associated Sm-like protein LSm4 OS=Saccharomyces cerevisiae (strain ATCC 204508 / S288c) OX=559292 GN=LSM4 PE=1 SV=1	18	4	4	4	21.3	270.9	272.7	283.9	279.4	248.1	273
High	P18562	FUR1	Uracil phosphoribosyltransferase OS=Saccharomyces cerevisiae (strain ATCC 204508 / S288c) OX=559292 GN=FUR1 PE=1 SV=2	43	8	20	8	24.6	2901.1	3015.6	2984.4	2789.4	3030.5	2775.5
High	P47176	BAT2	Branched-chain-amino-acid aminotransferase, cytosolic OS=Saccharomyces cerevisiae (strain ATCC 204508 / S288c) OX=559292 GN=BAT2 PE=1 SV=1	19	6	10	4	41.6	709.8	784.1	766.4	773.6	754.1	675.6
High	P0CX31	RPS24A	40S ribosomal protein S24-A OS=Saccharomyces cerevisiae (strain ATCC 204508 / S288c) OX=559292 GN=RPS24A PE=1 SV=1	38	5	32	5	15.3	3736	3826.1	3933.7	3594.3	3700	3596.6
High	P0CX82	RPL19A	60S ribosomal protein L19-A OS=Saccharomyces cerevisiae (strain ATCC 204508 / S288c) OX=559292 GN=RPL19A PE=1 SV=1	37	7	24	7	21.7	6679.1	6911	6630.9	7144.8	6088.6	6380.8
High	P36119	YKR023W	Uncharacterized protein YKR023W OS=Saccharomyces cerevisiae (strain ATCC 204508 / S288c) OX=559292 GN=YKR023W PE=1 SV=1	4	2	2	2	60.8	357.5	327.7	335.1	336.7	315.4	357.7
High	P32567	PAH1	Phosphatidic acid phosphohydrolase 1 OS=Saccharomyces cerevisiae (strain ATCC 204508 / S288c) OX=559292 GN=PAH1 PE=1 SV=1	14	8	9	8	95	1145.8	1102.8	1130.8	1136.6	993.7	1088.5
High	P35176	CPR5	Peptidyl-prolyl cis-trans isomerase D OS=Saccharomyces cerevisiae (strain ATCC 204508 / S288c) OX=559292 GN=CPR5 PE=2 SV=1	19	3	3	3	25.3	454.8	458.9	463.5	438.1	442.2	435.3
High	P53344	COS6	Protein COS6 OS=Saccharomyces cerevisiae (strain ATCC 204508 / S288c) OX=559292 GN=COS6 PE=1 SV=1	3	1	1	1	45.6	130.6	156.9	153.9	144.9	145.1	148.3
High	P52867	PMT5	Dolichyl-phosphate-mannose--protein mannosyltransferase 5 OS=Saccharomyces cerevisiae (strain ATCC 204508 / S288c) OX=559292 GN=PMT5 PE=1 SV=1	1	1	1	1	84.7	328.6	316.2	317.5	316.7	279.3	309.1
High	P38344	REI1	Cytoplasmic 60S subunit biogenesis factor REI1 OS=Saccharomyces cerevisiae (strain ATCC 204508 / S288c) OX=559292 GN=REI1 PE=1 SV=3	15	4	6	4	45.8	1079.5	1066.9	1193.2	1133.8	1028	1139.8
High	P46367	ALD4	Potassium-activated aldehyde dehydrogenase, mitochondrial OS=Saccharomyces cerevisiae (strain ATCC 204508 / S288c) OX=559292 GN=ALD4 PE=1 SV=2	37	16	39	15	56.7	7755	7779	7257.3	6936.8	7496.4	7391.6
High	P47116	PTK2	Serine/threonine-protein kinase PTK2/STK2 OS=Saccharomyces cerevisiae (strain ATCC 204508 / S288c) OX=559292 GN=PTK2 PE=1 SV=1	9	6	6	6	91.3	54.1	44.8	58.8	52.1	50.7	43
High	P05030	PMA1	Plasma membrane ATPase 1 OS=Saccharomyces cerevisiae (strain ATCC 204508 / S288c) OX=559292 GN=PMA1 PE=1 SV=2	19	15	39	15	99.6	7060.7	7099.3	8470.5	6959.4	6844.1	6329.7
High	Q04031	RRP17	Ribosomal RNA-processing protein 17 OS=Saccharomyces cerevisiae (strain ATCC 204508 / S288c) OX=559292 GN=RRP17 PE=1 SV=1	4	1	1	1	28	233.8	247.5	266.9	238.9	238.7	216.1
High	Q04673	SSL1	General transcription and DNA repair factor IIH subunit SSL1 OS=Saccharomyces cerevisiae (strain ATCC 204508 / S288c) OX=559292 GN=SSL1 PE=1 SV=1	4	1	1	1	52.3	146.9	124	128.7	123.6	119.6	124.9
High	P40477	NUP159	Nucleoporin NUP159 OS=Saccharomyces cerevisiae (strain ATCC 204508 / S288c) OX=559292 GN=NUP159 PE=1 SV=1	12	13	13	13	158.8	1857	1737.4	1705.4	1793.4	1600.4	1831.9
High	Q01855	RPS15	40S ribosomal protein S15 OS=Saccharomyces cerevisiae (strain ATCC 204508 / S288c) OX=559292 GN=RPS15 PE=1 SV=1	62	6	17	6	16	656.3	700.2	720.9	672.2	676.3	693.1
High	Q06991	PUN1	Protein PUN1 OS=Saccharomyces cerevisiae (strain ATCC 204508 / S288c) OX=559292 GN=PUN1 PE=1 SV=1	10	2	4	2	29.2	468.7	434.1	510.7	452.8	473.4	417.5
High	P32897	TIM23	Mitochondrial import inner membrane translocase subunit TIM23 OS=Saccharomyces cerevisiae (strain ATCC 204508 / S288c) OX=559292 GN=TIM23 PE=1 SV=1	9	2	2	2	23.2	567.9	547	690.9	574.9	528.9	539.3
High	P42842	EMW1	Essential for maintenance of the cell wall protein 1 OS=Saccharomyces cerevisiae (strain ATCC 204508 / S288c) OX=559292 GN=EMW1 PE=1 SV=1	11	9	14	9	102.3	2490.3	2680.1	2567.8	2441.1	2341.4	2482.9
High	P36010	YNK1	Nucleoside diphosphate kinase OS=Saccharomyces cerevisiae (strain ATCC 204508 / S288c) OX=559292 GN=YNK1 PE=1 SV=1	51	7	18	7	17.2	2793.5	2812	2803.1	2667.3	2719.2	2777.5
High	P40581	HYR1	Glutathione peroxidase-like peroxiredoxin HYR1 OS=Saccharomyces cerevisiae (strain ATCC 204508 / S288c) OX=559292 GN=HYR1 PE=1 SV=1	25	4	8	3	18.6	1496.2	1502	1457.9	1447	1324.8	1428.1
High	Q02753	RPL21A	60S ribosomal protein L21-A OS=Saccharomyces cerevisiae (strain ATCC 204508 / S288c) OX=559292 GN=RPL21A PE=1 SV=1	46	7	21	7	18.2	4870.8	5097.9	4897.6	4947.7	4932.6	4701.3
High	P36523	MRPL15	54S ribosomal protein L15, mitochondrial OS=Saccharomyces cerevisiae (strain ATCC 204508 / S288c) OX=559292 GN=MRPL15 PE=1 SV=3	8	2	2	2	28.2	527.1	563.5	575.5	573.1	532.6	556.9
High	Q92317	NCB2	Negative cofactor 2 complex subunit beta OS=Saccharomyces cerevisiae (strain ATCC 204508 / S288c) OX=559292 GN=NCB2 PE=1 SV=1	14	2	2	2	16.6	145.4	143.6	154	140.8	140.5	140.6
High	P07273	DST1	Transcription elongation factor S-II OS=Saccharomyces cerevisiae (strain ATCC 204508 / S288c) OX=559292 GN=DST1 PE=1 SV=4	16	5	7	5	34.8	1312	1404.4	1436.3	1349.4	1359.7	1348.2
High	P32606	PET127	Putative mitochondrial translation system component PET127 OS=Saccharomyces cerevisiae (strain ATCC 204508 / S288c) OX=559292 GN=PET127 PE=1 SV=2	3	2	2	2	93.4	229.5	235.1	236	261.3	216.9	228.5
High	P14063	MRPL31	54S ribosomal protein L31, mitochondrial OS=Saccharomyces cerevisiae (strain ATCC 204508 / S288c) OX=559292 GN=MRPL31 PE=1 SV=1	21	3	5	3	15.5	400.1	465.2	404.6	387.4	416.4	424.3
High	P40159	YNL208W	Uncharacterized protein YNL208W OS=Saccharomyces cerevisiae (strain ATCC 204508 / S288c) OX=559292 GN=YNL208W PE=1 SV=2	32	3	5	3	20.1	1245.9	1053.7	1289.7	1222.4	1020.3	1155.5
High	P23202	URE2	Transcriptional regulator URE2 OS=Saccharomyces cerevisiae (strain ATCC 204508 / S288c) OX=559292 GN=URE2 PE=1 SV=1	22	5	5	5	40.2	1465.7	1282.5	1375.6	1416.6	1242.1	1341.6
High	P39931	SSP120	Protein SSP120 OS=Saccharomyces cerevisiae (strain ATCC 204508 / S288c) OX=559292 GN=SSP120 PE=1 SV=1	9	2	2	2	27.3	278.5	290.6	287.3	273.1	219.5	278.3
High	P32914	SPT4	Transcription elongation factor SPT4 OS=Saccharomyces cerevisiae (strain ATCC 204508 / S288c) OX=559292 GN=SPT4 PE=1 SV=1	15	1	2	1	11.2	1061.7	1118.3	1067.2	1028.6	998.5	1037.7
High	Q08287	NOP8	60S ribosome subunit biogenesis protein NOP8 OS=Saccharomyces cerevisiae (strain ATCC 204508 / S288c) OX=559292 GN=NOP8 PE=1 SV=1	6	2	2	2	56.9	243.1	237	246.7	240.2	207.2	239
High	P42838	LEM3	Alkylphosphocholine resistance protein LEM3 OS=Saccharomyces cerevisiae (strain ATCC 204508 / S288c) OX=559292 GN=LEM3 PE=1 SV=1	14	4	5	4	47.4	617.5	571.8	641.4	598.4	582.4	576.3
High	P26755	RFA3	Replication factor A protein 3 OS=Saccharomyces cerevisiae (strain ATCC 204508 / S288c) OX=559292 GN=RFA3 PE=1 SV=1	39	3	3	3	13.8	387.5	371.5	368.5	374.7	360	392.7
High	P00331	ADH2	Alcohol dehydrogenase 2 OS=Saccharomyces cerevisiae (strain ATCC 204508 / S288c) OX=559292 GN=ADH2 PE=1 SV=3	22	7	50	1	36.7	572.2	194.1	136.3	554.5	154.8	134.2
High	P17649	UGA1	4-aminobutyrate aminotransferase OS=Saccharomyces cerevisiae (strain ATCC 204508 / S288c) OX=559292 GN=UGA1 PE=1 SV=2	33	13	19	13	52.9	2685.3	2755.2	2759.6	2644.9	2671.1	2552.2
High	Q02908	ELP3	Elongator complex protein 3 OS=Saccharomyces cerevisiae (strain ATCC 204508 / S288c) OX=559292 GN=ELP3 PE=1 SV=1	17	9	10	9	63.6	1909.4	2016.7	1964.9	1886	1846.3	1905.3
High	P38798	NMD2	Nonsense-mediated mRNA decay protein 2 OS=Saccharomyces cerevisiae (strain ATCC 204508 / S288c) OX=559292 GN=NMD2 PE=1 SV=2	1	1	1	1	126.7	206.7	219.3	222.7	191.8	212.6	225
High	P22211	NPR1	Nitrogen permease reactivator protein OS=Saccharomyces cerevisiae (strain ATCC 204508 / S288c) OX=559292 GN=NPR1 PE=1 SV=2	3	2	5	2	85.9	174.2	144.3	158.8	137.9	144	154.1
High	P39079	CCT6	T-complex protein 1 subunit zeta OS=Saccharomyces cerevisiae (strain ATCC 204508 / S288c) OX=559292 GN=CCT6 PE=1 SV=1	21	9	14	9	59.9	1830.4	1865.8	1867.6	1907.1	1695.7	1812.1
High	Q03088	SVL3	Styryl dye vacuolar localization protein 3 OS=Saccharomyces cerevisiae (strain ATCC 204508 / S288c) OX=559292 GN=SVL3 PE=1 SV=1	17	10	11	9	92.1	1300.8	1272.7	1293.3	1262.2	1201.5	1318.5
High	P18480	SNF5	SWI/SNF chromatin-remodeling complex subunit SNF5 OS=Saccharomyces cerevisiae (strain ATCC 204508 / S288c) OX=559292 GN=SNF5 PE=1 SV=3	2	2	2	2	102.5	143.6	137.7	149.8	139.7	116.2	145.4
High	P07807	DFR1	Dihydrofolate reductase OS=Saccharomyces cerevisiae (strain ATCC 204508 / S288c) OX=559292 GN=DFR1 PE=1 SV=2	3	1	1	1	24.2	85.6	87.3	88.2	78.8	84.7	90.2
High	P17883	SKI3	Superkiller protein 3 OS=Saccharomyces cerevisiae (strain ATCC 204508 / S288c) OX=559292 GN=SKI3 PE=1 SV=2	6	8	9	8	163.6	1629.6	1669.7	1574.5	1579.4	1620.5	1533.3
High	P36151	YKR070W	Uncharacterized protein YKR070W OS=Saccharomyces cerevisiae (strain ATCC 204508 / S288c) OX=559292 GN=YKR070W PE=1 SV=1	20	6	6	6	39.4	1019.7	1033.8	1015.8	950.2	1003.7	1011.4
High	P38771	RRF1	Ribosome-recycling factor, mitochondrial OS=Saccharomyces cerevisiae (strain ATCC 204508 / S288c) OX=559292 GN=RRF1 PE=1 SV=1	3	1	1	1	26.4	384.4	366.2	372.8	373.3	371.8	345.3
High	P41057	RPS29A	40S ribosomal protein S29-A OS=Saccharomyces cerevisiae (strain ATCC 204508 / S288c) OX=559292 GN=RPS29A PE=1 SV=3	34	2	6	1	6.7	908.2	893.8	927.2	924.7	815.1	900.3
High	Q02933	RNY1	Ribonuclease T2-like OS=Saccharomyces cerevisiae (strain ATCC 204508 / S288c) OX=559292 GN=RNY1 PE=1 SV=1	6	2	3	2	50.1	377	404.8	307.7	340.3	393.2	374.5
High	Q05506	YDR341C	Arginine--tRNA ligase, cytoplasmic OS=Saccharomyces cerevisiae (strain ATCC 204508 / S288c) OX=559292 GN=YDR341C PE=1 SV=1	43	23	39	23	69.5	7202	7378.4	6911.4	6995.9	6810.6	6763.8
High	P07172	HIS5	Histidinol-phosphate aminotransferase OS=Saccharomyces cerevisiae (strain ATCC 204508 / S288c) OX=559292 GN=HIS5 PE=3 SV=2	26	8	13	8	42.6	2669	2800.7	2742.2	2745.9	2711.7	2663.8
High	P49687	NUP145	Nucleoporin NUP145 OS=Saccharomyces cerevisiae (strain ATCC 204508 / S288c) OX=559292 GN=NUP145 PE=1 SV=1	2	2	2	2	145.6	525.3	561.8	535.1	510.6	494.8	584
High	Q06344	ESF1	Pre-rRNA-processing protein ESF1 OS=Saccharomyces cerevisiae (strain ATCC 204508 / S288c) OX=559292 GN=ESF1 PE=1 SV=1	11	5	6	5	72.4	1585.9	1511.9	1467.1	1542.1	1236.9	1469.8
High	P39965	AIM10	Probable proline--tRNA ligase, mitochondrial OS=Saccharomyces cerevisiae (strain ATCC 204508 / S288c) OX=559292 GN=AIM10 PE=1 SV=1	10	5	6	5	65.8	575.4	530.3	526.3	536.2	515.7	552.3
High	P46672	ARC1	tRNA-aminoacylation cofactor ARC1 OS=Saccharomyces cerevisiae (strain ATCC 204508 / S288c) OX=559292 GN=ARC1 PE=1 SV=2	41	14	39	14	42.1	5217.7	5150.8	5180.7	5087	5011.6	4792.7
High	P32473	PDB1	Pyruvate dehydrogenase E1 component subunit beta, mitochondrial OS=Saccharomyces cerevisiae (strain ATCC 204508 / S288c) OX=559292 GN=PDB1 PE=1 SV=2	27	8	26	8	40	5444.8	5504.7	5588.5	5588.5	5356.2	5358.9
High	P53163	MNP1	54S ribosomal protein L12, mitochondrial OS=Saccharomyces cerevisiae (strain ATCC 204508 / S288c) OX=559292 GN=MNP1 PE=1 SV=1	18	4	8	4	20.6	2487.3	2434.5	2614.7	2446.8	2078.1	2544.7
High	P40487	DPH1	2-(3-amino-3-carboxypropyl)histidine synthase subunit 1 OS=Saccharomyces cerevisiae (strain ATCC 204508 / S288c) OX=559292 GN=DPH1 PE=1 SV=1	9	4	4	4	48.3	205.5	192.6	208.7	200.1	199.5	198.3
High	P39525	CEM1	3-oxoacyl-[acyl-carrier-protein] synthase homolog OS=Saccharomyces cerevisiae (strain ATCC 204508 / S288c) OX=559292 GN=CEM1 PE=1 SV=1	18	7	11	7	47.5	2116.9	2165.5	2264.2	2061.3	2315.1	2096.8
High	A7A239	LOC1	60S ribosomal subunit assembly/export protein LOC1 OS=Saccharomyces cerevisiae (strain YJM789) OX=307796 GN=LOC1 PE=3 SV=1	6	1	1	1	23.6	70.7	57.1	67.1	55.9	81	65.3
High	P32495	NHP2	H/ACA ribonucleoprotein complex subunit NHP2 OS=Saccharomyces cerevisiae (strain ATCC 204508 / S288c) OX=559292 GN=NHP2 PE=1 SV=2	21	3	8	3	17.1	815.6	865.3	781.5	794.3	837.4	798.4
High	P21734	UBC1	Ubiquitin-conjugating enzyme E2 1 OS=Saccharomyces cerevisiae (strain ATCC 204508 / S288c) OX=559292 GN=UBC1 PE=1 SV=1	20	4	6	4	24.2	1159	1102.3	1277.2	1217	1073.5	1206.2
High	Q12178	FCY1	Cytosine deaminase OS=Saccharomyces cerevisiae (strain ATCC 204508 / S288c) OX=559292 GN=FCY1 PE=1 SV=1	25	4	7	4	17.5	1100.2	1134.3	1088.1	1085.9	976.5	1060
High	P07250	ARG82	Inositol polyphosphate multikinase OS=Saccharomyces cerevisiae (strain ATCC 204508 / S288c) OX=559292 GN=ARG82 PE=1 SV=1	11	2	2	2	40.3	57.3	59.3	51.5	53.6	57.8	66.2
High	Q12114	CHS5	Chitin biosynthesis protein CHS5 OS=Saccharomyces cerevisiae (strain ATCC 204508 / S288c) OX=559292 GN=CHS5 PE=1 SV=1	15	6	8	6	73.6	2790	2651.3	2510.5	2719.2	2565.2	2723
High	Q08742	RDL2	Thiosulfate sulfurtransferase RDL2, mitochondrial OS=Saccharomyces cerevisiae (strain ATCC 204508 / S288c) OX=559292 GN=RDL2 PE=1 SV=1	21	4	5	4	16.7	862.2	853.3	799	840.4	794.2	874.9
High	P35718	RPC25	DNA-directed RNA polymerase III subunit RPC8 OS=Saccharomyces cerevisiae (strain ATCC 204508 / S288c) OX=559292 GN=RPC25 PE=1 SV=1	4	1	1	1	24.3	277.5	295.1	297.9	272.1	287.6	280.6
High	P23503	NAR1	Cytosolic Fe-S cluster assembly factor NAR1 OS=Saccharomyces cerevisiae (strain ATCC 204508 / S288c) OX=559292 GN=NAR1 PE=1 SV=2	7	3	5	3	54.1	1045.8	1207.5	1108.9	1035.4	1039.5	1081.3
High	P06174	HEM4	Uroporphyrinogen-III synthase OS=Saccharomyces cerevisiae (strain ATCC 204508 / S288c) OX=559292 GN=HEM4 PE=1 SV=2	18	5	5	5	30.9	348.3	333.4	331.3	332.2	325.1	328
High	A7A1S5	DUS3	tRNA-dihydrouridine(47) synthase [NAD(P)(+)] OS=Saccharomyces cerevisiae (strain YJM789) OX=307796 GN=DUS3 PE=3 SV=1	14	8	11	8	76.5	2518.7	2549.9	2482.5	2456.8	2337.4	2524
High	P38833	YHR127W	Uncharacterized protein YHR127W OS=Saccharomyces cerevisiae (strain ATCC 204508 / S288c) OX=559292 GN=YHR127W PE=1 SV=1	10	2	2	2	27.1	58.3	56.3	62.3	43.7	54.9	68
High	P53965	SIW14	Inositol phosphatase SIW14 OS=Saccharomyces cerevisiae (strain ATCC 204508 / S288c) OX=559292 GN=SIW14 PE=1 SV=1	7	2	2	2	32.7	446.6	470.6	432.9	435.8	391.2	448.9
High	P53941	IMP4	U3 small nucleolar ribonucleoprotein protein IMP4 OS=Saccharomyces cerevisiae (strain ATCC 204508 / S288c) OX=559292 GN=IMP4 PE=1 SV=1	20	5	5	5	33.5	1255.5	1204.6	1292.2	1175.7	1196.6	1260.8
High	Q04341	MIX14	Mitochondrial intermembrane space cysteine motif-containing protein MIX14 OS=Saccharomyces cerevisiae (strain ATCC 204508 / S288c) OX=559292 GN=MIX14 PE=1 SV=1	7	1	1	1	13.9	320.9	290.6	286.7	256.1	283.6	288.1
High	P16603	NCP1	NADPH--cytochrome P450 reductase OS=Saccharomyces cerevisiae (strain ATCC 204508 / S288c) OX=559292 GN=NCP1 PE=1 SV=3	18	9	13	9	76.7	1661.8	1628.4	1781.6	1664.3	1589.8	1631.3
High	P60010	ACT1	Actin OS=Saccharomyces cerevisiae (strain ATCC 204508 / S288c) OX=559292 GN=ACT1 PE=1 SV=1	59	15	89	15	41.7	9963.3	10124.8	10019.9	10025	9886.7	9598.4
High	Q04477	SPC24	Kinetochore protein SPC24 OS=Saccharomyces cerevisiae (strain ATCC 204508 / S288c) OX=559292 GN=SPC24 PE=1 SV=1	9	2	2	2	24.6	471.1	448	441.6	448.7	437.6	464.6
High	P53254	UTP22	U3 small nucleolar RNA-associated protein 22 OS=Saccharomyces cerevisiae (strain ATCC 204508 / S288c) OX=559292 GN=UTP22 PE=1 SV=1	12	9	11	9	140.4	1241.6	1261.4	1329.2	1290.6	1232.4	1271.5
High	Q12331	YDR262W	FAS1 domain-containing protein YDR262W OS=Saccharomyces cerevisiae (strain ATCC 204508 / S288c) OX=559292 GN=YDR262W PE=1 SV=1	4	1	1	1	30.6	152.3	157.1	146.2	148.8	149.1	149.3
High	Q03919	RUB1	NEDD8-like protein RUB1 OS=Saccharomyces cerevisiae (strain ATCC 204508 / S288c) OX=559292 GN=RUB1 PE=1 SV=1	32	3	4	3	8.7	1297.2	1227.8	1505.8	1312.3	1199.7	1301.7
High	P32356	NTH1	Neutral trehalase OS=Saccharomyces cerevisiae (strain ATCC 204508 / S288c) OX=559292 GN=NTH1 PE=1 SV=3	19	14	17	14	85.8	2735.8	2954.6	2794.5	2673.7	2715.4	2765.8
High	P18962	DAP2	Dipeptidyl aminopeptidase B OS=Saccharomyces cerevisiae (strain ATCC 204508 / S288c) OX=559292 GN=DAP2 PE=1 SV=2	7	5	5	5	93.3	876.6	922.1	930.3	857.4	875.8	944.4
High	P33416	HSP78	Heat shock protein 78, mitochondrial OS=Saccharomyces cerevisiae (strain ATCC 204508 / S288c) OX=559292 GN=HSP78 PE=1 SV=2	29	20	32	19	91.3	6421.1	5942.4	6024.8	5951.7	5812.4	6008.4
High	P09624	LPD1	Dihydrolipoyl dehydrogenase, mitochondrial OS=Saccharomyces cerevisiae (strain ATCC 204508 / S288c) OX=559292 GN=LPD1 PE=1 SV=1	30	13	20	13	54	4094.8	4354.8	4066.6	3867.6	4260.1	4396.9
High	A6ZSZ4	IPI1	Pre-rRNA-processing protein IPI1 OS=Saccharomyces cerevisiae (strain YJM789) OX=307796 GN=IPI1 PE=3 SV=1	7	2	2	2	37.8	678.7	644.8	635.1	598.9	630.8	622.6
High	P24521	ERG8	Phosphomevalonate kinase OS=Saccharomyces cerevisiae (strain ATCC 204508 / S288c) OX=559292 GN=ERG8 PE=1 SV=2	15	7	7	7	50.4	908.2	850.6	910.1	837	908.1	890.4
High	P39081	PCF11	Protein PCF11 OS=Saccharomyces cerevisiae (strain ATCC 204508 / S288c) OX=559292 GN=PCF11 PE=1 SV=2	2	2	2	2	71.9	431.8	422.9	466	402.3	429.6	456
Medium	Q12408	NPC2	Phosphatidylglycerol/phosphatidylinositol transfer protein OS=Saccharomyces cerevisiae (strain ATCC 204508 / S288c) OX=559292 GN=NPC2 PE=1 SV=1	7	1	2	1	19.1	211	232.5	227.3	213.9	227.5	217.7
High	A6ZMG6	MYO5	Myosin-5 OS=Saccharomyces cerevisiae (strain YJM789) OX=307796 GN=MYO5 PE=3 SV=1	22	23	28	21	136.8	3461.1	3448.7	3303.8	3388.5	3180.2	3425.4
High	P53731	ARC35	Actin-related protein 2/3 complex subunit 2 OS=Saccharomyces cerevisiae (strain ATCC 204508 / S288c) OX=559292 GN=ARC35 PE=1 SV=1	24	7	15	7	39.5	2595.4	2567.9	2367.7	2422.1	2514.2	2525.1
High	Q12692	HTZ1	Histone H2A.Z OS=Saccharomyces cerevisiae (strain ATCC 204508 / S288c) OX=559292 GN=HTZ1 PE=1 SV=3	14	2	6	2	14.3	501.3	466	479	484.7	472.8	469
High	P25627	BUD23	18S rRNA (guanine(1575)-N(7))-methyltransferase OS=Saccharomyces cerevisiae (strain ATCC 204508 / S288c) OX=559292 GN=BUD23 PE=1 SV=1	5	1	1	1	30.7	317.5	305.5	337.8	310.9	299.4	303.1
High	P36149	BET3	Trafficking protein particle complex subunit BET3 OS=Saccharomyces cerevisiae (strain ATCC 204508 / S288c) OX=559292 GN=BET3 PE=1 SV=1	8	2	3	2	22.1	816.1	830.8	826.6	833.2	710.1	809.8
High	B3LU25	KRR1	KRR1 small subunit processome component OS=Saccharomyces cerevisiae (strain RM11-1a) OX=285006 GN=KRR1 PE=3 SV=1	2	1	1	1	37.1	249.6	265.5	301.1	306.1	260.2	273
High	P53255	DRN1	CWF19-like protein DRN1 OS=Saccharomyces cerevisiae (strain ATCC 204508 / S288c) OX=559292 GN=DRN1 PE=1 SV=1	2	1	1	1	58.2	403.8	380.1	400.8	395.6	414.4	388.3
High	P07244	ADE57	Bifunctional purine biosynthetic protein ADE5,7 OS=Saccharomyces cerevisiae (strain ATCC 204508 / S288c) OX=559292 GN=ADE5,7 PE=1 SV=1	38	23	44	23	86	6117.6	6252.1	6069.6	6375.3	5867.9	5948.8
High	P53720	SMM1	tRNA-dihydrouridine(20) synthase [NAD(P)+] OS=Saccharomyces cerevisiae (strain ATCC 204508 / S288c) OX=559292 GN=SMM1 PE=1 SV=1	10	4	4	4	42.8	648.5	632.3	620.3	604.3	619.9	631.1
High	Q06892	POS5	NADH kinase POS5, mitochondrial OS=Saccharomyces cerevisiae (strain ATCC 204508 / S288c) OX=559292 GN=POS5 PE=1 SV=2	9	3	3	3	46.2	501.6	497.1	478.1	465.3	487.4	524.6
High	P11792	SCH9	Serine/threonine-protein kinase SCH9 OS=Saccharomyces cerevisiae (strain ATCC 204508 / S288c) OX=559292 GN=SCH9 PE=1 SV=3	3	2	2	2	91.8	900.2	847.3	909.5	811	858.9	891.9
High	P47822	SRB7	Mediator of RNA polymerase II transcription subunit 21 OS=Saccharomyces cerevisiae (strain ATCC 204508 / S288c) OX=559292 GN=SRB7 PE=1 SV=1	20	2	2	2	16.1	111.2	115.9	115	109.1	105	122.8
High	P54003	SUR7	Protein SUR7 OS=Saccharomyces cerevisiae (strain ATCC 204508 / S288c) OX=559292 GN=SUR7 PE=1 SV=1	10	3	3	3	33.8	629.4	567.4	685.2	617.2	570.7	548
High	P00572	CDC8	Thymidylate kinase OS=Saccharomyces cerevisiae (strain ATCC 204508 / S288c) OX=559292 GN=CDC8 PE=1 SV=2	10	2	3	2	24.7	139.7	147.9	164.9	172.5	145.1	150.3
High	P07246	ADH3	Alcohol dehydrogenase 3, mitochondrial OS=Saccharomyces cerevisiae (strain ATCC 204508 / S288c) OX=559292 GN=ADH3 PE=1 SV=2	34	13	34	12	40.3	6728.1	6740.3	6700.9	6929.3	6612.6	6279.9
High	P38326	SWC5	SWR1-complex protein 5 OS=Saccharomyces cerevisiae (strain ATCC 204508 / S288c) OX=559292 GN=SWC5 PE=1 SV=1	9	3	3	3	34.3	156.8	124.3	130.3	138.1	121.9	129.4
High	P47083	MPP10	U3 small nucleolar RNA-associated protein MPP10 OS=Saccharomyces cerevisiae (strain ATCC 204508 / S288c) OX=559292 GN=MPP10 PE=1 SV=1	19	8	8	8	66.9	409.1	376.6	376.9	373.6	369.5	393.5
High	Q01477	UBP3	Ubiquitin carboxyl-terminal hydrolase 3 OS=Saccharomyces cerevisiae (strain ATCC 204508 / S288c) OX=559292 GN=UBP3 PE=1 SV=1	5	4	4	4	101.9	74.3	69.5	76.3	68.1	85.3	74.9
High	Q06706	IKI3	Elongator complex protein 1 OS=Saccharomyces cerevisiae (strain ATCC 204508 / S288c) OX=559292 GN=IKI3 PE=1 SV=1	17	20	25	20	152.9	3488.1	3671.6	3488.1	3423.1	3457.8	3618.1
High	P40959	MVP1	Sorting nexin MVP1 OS=Saccharomyces cerevisiae (strain ATCC 204508 / S288c) OX=559292 GN=MVP1 PE=1 SV=2	8	3	4	3	59.6	859.3	873.3	815.3	843.6	837.7	818.3
High	P50094	IMD4	Inosine-5'-monophosphate dehydrogenase 4 OS=Saccharomyces cerevisiae (strain ATCC 204508 / S288c) OX=559292 GN=IMD4 PE=1 SV=1	38	16	55	7	56.4	1585.4	1577.7	1567	1554.3	1636.5	1538.5
High	P10356	YER152C	Uncharacterized protein YER152C OS=Saccharomyces cerevisiae (strain ATCC 204508 / S288c) OX=559292 GN=YER152C PE=1 SV=2	24	8	11	8	49.5	1017.1	1038.9	1023.1	952.1	1062.9	1004.8
High	P42940	CIR1	Probable electron transfer flavoprotein subunit beta OS=Saccharomyces cerevisiae (strain ATCC 204508 / S288c) OX=559292 GN=CIR1 PE=1 SV=1	16	4	4	4	28.7	444.4	440.8	436.7	452.6	419.3	429.1
High	P47096	BNA1	3-hydroxyanthranilate 3,4-dioxygenase OS=Saccharomyces cerevisiae (strain ATCC 204508 / S288c) OX=559292 GN=BNA1 PE=1 SV=1	37	5	8	5	20.2	1119.5	1035.6	991.7	1013.2	1017.7	1001.7
High	Q03016	GIP3	GLC7-interacting protein 3 OS=Saccharomyces cerevisiae (strain ATCC 204508 / S288c) OX=559292 GN=GIP3 PE=1 SV=1	6	4	4	4	140.8	133.6	117.9	131.7	131.3	121.6	128
High	P33317	DUT1	Deoxyuridine 5'-triphosphate nucleotidohydrolase OS=Saccharomyces cerevisiae (strain ATCC 204508 / S288c) OX=559292 GN=DUT1 PE=1 SV=2	24	4	11	4	15.3	1535.7	1635.7	1623.3	1587.3	1608.7	1529.4
High	P39936	TIF4632	Eukaryotic initiation factor 4F subunit p130 OS=Saccharomyces cerevisiae (strain ATCC 204508 / S288c) OX=559292 GN=TIF4632 PE=1 SV=1	10	8	8	7	103.8	415.5	399.6	417.4	408.7	396.1	387.9
High	Q04177	UTP5	U3 small nucleolar RNA-associated protein 5 OS=Saccharomyces cerevisiae (strain ATCC 204508 / S288c) OX=559292 GN=UTP5 PE=1 SV=1	5	3	3	3	72	491.1	461.9	497.6	474.8	486.8	489.5
High	P05319	RPP2A	60S acidic ribosomal protein P2-alpha OS=Saccharomyces cerevisiae (strain ATCC 204508 / S288c) OX=559292 GN=RPP2A PE=1 SV=1	52	4	13	3	10.7	5265.1	5397.1	5374.4	5179.1	4720	5309
High	P36154	AIM29	Altered inheritance rate of mitochondria protein 29 OS=Saccharomyces cerevisiae (strain ATCC 204508 / S288c) OX=559292 GN=AIM29 PE=1 SV=1	21	3	4	3	18.4	1002.7	1000.6	1059.9	986.3	882.1	1073.6
High	A6ZZJ1	MYO3	Myosin-3 OS=Saccharomyces cerevisiae (strain YJM789) OX=307796 GN=MYO3 PE=3 SV=1	4	4	5	2	142.2	117.8	107.5	104.8	115.9	129.6	101.5
High	Q6Q546	HUB1	Ubiquitin-like modifier HUB1 OS=Saccharomyces cerevisiae (strain ATCC 204508 / S288c) OX=559292 GN=HUB1 PE=1 SV=2	16	1	1	1	8.3	206.8	203.6	250.6	203.5	231.8	234.5
High	P50107	GLO1	Lactoylglutathione lyase OS=Saccharomyces cerevisiae (strain ATCC 204508 / S288c) OX=559292 GN=GLO1 PE=1 SV=1	12	3	6	3	37.2	1701.8	1770.3	1714.5	1674.7	1698.3	1692.3
High	P49957	TRM9	tRNA (carboxymethyluridine(34)-5-O)-methyltransferase OS=Saccharomyces cerevisiae (strain ATCC 204508 / S288c) OX=559292 GN=TRM9 PE=1 SV=1	13	3	3	3	32.4	367.8	356.5	364.8	355.9	350.9	375.1
High	Q06078	UTP21	U3 small nucleolar RNA-associated protein 21 OS=Saccharomyces cerevisiae (strain ATCC 204508 / S288c) OX=559292 GN=UTP21 PE=1 SV=1	3	3	6	3	104.7	358.3	372.7	408.7	392.6	356	402.4
High	P53044	UFD1	Ubiquitin fusion degradation protein 1 OS=Saccharomyces cerevisiae (strain ATCC 204508 / S288c) OX=559292 GN=UFD1 PE=1 SV=1	26	8	9	8	39.8	1744.9	1687.4	1691.3	1780	1545.2	1665.5
High	P43588	RPN11	Ubiquitin carboxyl-terminal hydrolase RPN11 OS=Saccharomyces cerevisiae (strain ATCC 204508 / S288c) OX=559292 GN=RPN11 PE=1 SV=1	25	8	15	8	34.4	2222.2	2150.8	2157	2265.4	1981.1	2124.3
High	P38732	EFM1	Protein-lysine N-methyltransferase EFM1 OS=Saccharomyces cerevisiae (strain ATCC 204508 / S288c) OX=559292 GN=EFM1 PE=1 SV=1	2	1	1	1	67.4	106.2	85.7	93	112.8	84.4	78.8
High	P39958	GDI1	Rab GDP-dissociation inhibitor OS=Saccharomyces cerevisiae (strain ATCC 204508 / S288c) OX=559292 GN=GDI1 PE=1 SV=1	26	9	17	9	51.2	3267.6	3374.6	3262.8	3372.2	3323.9	3157.8
High	P14843	ARO3	Phospho-2-dehydro-3-deoxyheptonate aldolase, phenylalanine-inhibited OS=Saccharomyces cerevisiae (strain ATCC 204508 / S288c) OX=559292 GN=ARO3 PE=1 SV=1	28	10	14	8	41	1449.6	1391.1	1434.4	1428	1397.2	1338.5
High	P43577	GNA1	Glucosamine 6-phosphate N-acetyltransferase OS=Saccharomyces cerevisiae (strain ATCC 204508 / S288c) OX=559292 GN=GNA1 PE=1 SV=1	32	4	9	4	18.1	1221.2	1241.2	1323.3	1203.6	1322.2	1254.8
High	P31385	DEP1	Transcriptional regulatory protein DEP1 OS=Saccharomyces cerevisiae (strain ATCC 204508 / S288c) OX=559292 GN=DEP1 PE=1 SV=3	2	1	1	1	46.9	181.8	145.2	162.7	151	143.1	161.9
High	P40414	TPM2	Tropomyosin-2 OS=Saccharomyces cerevisiae (strain ATCC 204508 / S288c) OX=559292 GN=TPM2 PE=1 SV=1	19	3	6	3	19.1	642.9	664.8	663.2	669.3	655.4	616.2
High	P06775	HIP1	Histidine permease OS=Saccharomyces cerevisiae (strain ATCC 204508 / S288c) OX=559292 GN=HIP1 PE=1 SV=2	5	2	2	2	66	413.9	392.6	442.6	408.2	391.8	395.6
High	Q3E793	BOL1	BolA-like protein 1 OS=Saccharomyces cerevisiae (strain ATCC 204508 / S288c) OX=559292 GN=BOL1 PE=1 SV=1	7	1	1	1	12.5	67.2	69.7	83.4	72.2	68.7	66.6
High	P41903	TES1	Peroxisomal acyl-coenzyme A thioester hydrolase 1 OS=Saccharomyces cerevisiae (strain ATCC 204508 / S288c) OX=559292 GN=TES1 PE=1 SV=1	8	3	3	3	40.2	154.2	153.5	148.4	152.1	153.4	137.5
High	A7A258	ATG18	Autophagy-related protein 18 OS=Saccharomyces cerevisiae (strain YJM789) OX=307796 GN=ATG18 PE=3 SV=1	6	2	2	2	55.1	275.9	267.6	297	324.4	241.8	293
High	P40495	LYS12	Homoisocitrate dehydrogenase, mitochondrial OS=Saccharomyces cerevisiae (strain ATCC 204508 / S288c) OX=559292 GN=LYS12 PE=1 SV=1	37	13	21	13	40	4180.7	4091.5	4113.1	4042.3	4037.7	4170.3
High	Q04632	COG8	Conserved oligomeric Golgi complex subunit 8 OS=Saccharomyces cerevisiae (strain ATCC 204508 / S288c) OX=559292 GN=COG8 PE=1 SV=1	2	1	1	1	69.8	272.1	233.1	248.3	240.9	241.6	245
High	P39103	COX14	Cytochrome c oxidase assembly protein COX14 OS=Saccharomyces cerevisiae (strain ATCC 204508 / S288c) OX=559292 GN=COX14 PE=1 SV=1	26	1	1	1	8	257.1	221.8	296.3	254.7	218.9	235.3
High	P39523	YMR124W	Uncharacterized protein YMR124W OS=Saccharomyces cerevisiae (strain ATCC 204508 / S288c) OX=559292 GN=YMR124W PE=1 SV=2	2	3	3	3	105.8	402	361.2	359.7	369.7	356.6	402.8
High	P40327	RPT2	26S proteasome regulatory subunit 4 homolog OS=Saccharomyces cerevisiae (strain ATCC 204508 / S288c) OX=559292 GN=RPT2 PE=1 SV=3	37	13	20	13	48.8	2997.8	2968.9	2924.6	2961.2	2710.6	2937.6
High	P40089	LSM5	U6 snRNA-associated Sm-like protein LSm5 OS=Saccharomyces cerevisiae (strain ATCC 204508 / S288c) OX=559292 GN=LSM5 PE=1 SV=1	27	2	6	2	10.4	1208.5	1248.9	1310.6	1279.5	1161.4	1294.7
High	A6ZRD1	TMT1	Trans-aconitate 3-methyltransferase OS=Saccharomyces cerevisiae (strain YJM789) OX=307796 GN=TMT1 PE=3 SV=1	13	4	6	4	34.8	713.4	644.9	666.4	667	655.1	658.4
High	Q05022	RRP5	rRNA biogenesis protein RRP5 OS=Saccharomyces cerevisiae (strain ATCC 204508 / S288c) OX=559292 GN=RRP5 PE=1 SV=1	17	27	31	27	193	5593.1	5359.3	5822.5	5526.2	5299.5	5572.5
High	Q00684	CDC14	Tyrosine-protein phosphatase CDC14 OS=Saccharomyces cerevisiae (strain ATCC 204508 / S288c) OX=559292 GN=CDC14 PE=1 SV=2	4	1	1	1	61.9	438.5	396.6	412.3	433.3	386.4	418.5
High	P40513	MAM33	Mitochondrial acidic protein MAM33 OS=Saccharomyces cerevisiae (strain ATCC 204508 / S288c) OX=559292 GN=MAM33 PE=1 SV=1	17	4	4	4	30.1	534.2	540.6	476.3	527.8	488.3	549.6
High	P40079	LCP5	U3 small nucleolar ribonucleoprotein protein LCP5 OS=Saccharomyces cerevisiae (strain ATCC 204508 / S288c) OX=559292 GN=LCP5 PE=1 SV=1	8	3	4	3	40.8	687.7	643.8	695.3	717.5	636.2	647.2
High	Q12271	INP53	Polyphosphatidylinositol phosphatase INP53 OS=Saccharomyces cerevisiae (strain ATCC 204508 / S288c) OX=559292 GN=INP53 PE=1 SV=1	13	12	16	12	124.5	2291.1	2316.4	2280.3	2317.7	2137.6	2254.4
High	P10961	HSF1	Heat shock factor protein OS=Saccharomyces cerevisiae (strain ATCC 204508 / S288c) OX=559292 GN=HSF1 PE=1 SV=1	11	7	7	7	93.2	205.1	200.2	204.4	202.7	191.5	230.4
High	Q04493	GIM5	Prefoldin subunit 5 OS=Saccharomyces cerevisiae (strain ATCC 204508 / S288c) OX=559292 GN=GIM5 PE=1 SV=1	33	5	8	5	18.3	1453.5	1516.3	1522.7	1565	1380.9	1505.8
High	P38328	ARC40	Actin-related protein 2/3 complex subunit 1 OS=Saccharomyces cerevisiae (strain ATCC 204508 / S288c) OX=559292 GN=ARC40 PE=1 SV=1	21	6	8	6	42.4	2127.1	2085.1	2073.2	2111.1	2062.3	2017.8
High	Q12229	UBX3	UBX domain-containing protein 3 OS=Saccharomyces cerevisiae (strain ATCC 204508 / S288c) OX=559292 GN=UBX3 PE=1 SV=1	3	2	2	2	52.9	739.2	718.7	754.1	711.1	753.3	746.1
High	Q03435	NHP10	Non-histone protein 10 OS=Saccharomyces cerevisiae (strain ATCC 204508 / S288c) OX=559292 GN=NHP10 PE=1 SV=1	13	3	3	3	23.8	896.4	759	759.2	798.8	751.6	880.9
High	Q08962	NIP7	60S ribosome subunit biogenesis protein NIP7 OS=Saccharomyces cerevisiae (strain ATCC 204508 / S288c) OX=559292 GN=NIP7 PE=1 SV=1	19	4	5	4	20.4	1541.8	1476.8	1646.2	1526.7	1596.7	1518
High	P38822	BZZ1	Protein BZZ1 OS=Saccharomyces cerevisiae (strain ATCC 204508 / S288c) OX=559292 GN=BZZ1 PE=1 SV=1	3	2	2	2	71.1	193.9	169.6	171.1	167.5	168	189.4
High	P32795	YME1	Mitochondrial inner membrane i-AAA protease supercomplex subunit YME1 OS=Saccharomyces cerevisiae (strain ATCC 204508 / S288c) OX=559292 GN=YME1 PE=1 SV=1	9	6	8	6	81.7	987	946.5	1114	1058.3	872.9	1103.4
High	P53318	COQ6	Ubiquinone biosynthesis monooxygenase COQ6, mitochondrial OS=Saccharomyces cerevisiae (strain ATCC 204508 / S288c) OX=559292 GN=COQ6 PE=1 SV=1	6	3	3	3	53.5	852.2	839.7	899.4	844.1	862.6	842.2
High	P38342	TSC10	3-ketodihydrosphingosine reductase TSC10 OS=Saccharomyces cerevisiae (strain ATCC 204508 / S288c) OX=559292 GN=TSC10 PE=1 SV=2	6	2	2	2	35.9	634.3	566.6	652.5	628.5	584.7	584
High	P40016	RPN3	26S proteasome regulatory subunit RPN3 OS=Saccharomyces cerevisiae (strain ATCC 204508 / S288c) OX=559292 GN=RPN3 PE=1 SV=5	19	9	11	9	60.4	1700.4	1691.4	1622.3	1684.9	1669.4	1741.1
High	Q08446	SGT1	Protein SGT1 OS=Saccharomyces cerevisiae (strain ATCC 204508 / S288c) OX=559292 GN=SGT1 PE=1 SV=1	17	6	6	6	44.8	450.4	460.4	444.2	444	456.2	505
High	Q03661	ESC1	Silent chromatin protein ESC1 OS=Saccharomyces cerevisiae (strain ATCC 204508 / S288c) OX=559292 GN=ESC1 PE=1 SV=1	5	6	6	6	187	1261.4	1303.1	1279.6	1250	1256.4	1339.8
High	P36534	MRPL40	54S ribosomal protein L40, mitochondrial OS=Saccharomyces cerevisiae (strain ATCC 204508 / S288c) OX=559292 GN=MRPL40 PE=1 SV=2	12	4	5	4	33.7	606.6	616.5	627.8	563.5	611	632.1
High	P32445	RIM1	Single-stranded DNA-binding protein RIM1, mitochondrial OS=Saccharomyces cerevisiae (strain ATCC 204508 / S288c) OX=559292 GN=RIM1 PE=1 SV=1	34	4	9	4	15.4	1522.2	1677.1	1627.1	1574.9	1500	1612.7
High	P32525	ECM25	Protein ECM25 OS=Saccharomyces cerevisiae (strain ATCC 204508 / S288c) OX=559292 GN=ECM25 PE=1 SV=2	8	3	3	3	68.4	44.4	33.8	34.4	44.1	38.6	29.6
High	P39105	PLB1	Lysophospholipase 1 OS=Saccharomyces cerevisiae (strain ATCC 204508 / S288c) OX=559292 GN=PLB1 PE=1 SV=2	4	3	4	3	71.6	367.1	366.4	390	372.4	363.5	336.9
High	P00942	TPI1	Triosephosphate isomerase OS=Saccharomyces cerevisiae (strain ATCC 204508 / S288c) OX=559292 GN=TPI1 PE=1 SV=2	45	9	47	9	26.8	8389.3	8612.6	8867.7	8322.8	9239.6	8374.8
High	A6ZQI5	SFH5	Phosphatidylinositol transfer protein SFH5 OS=Saccharomyces cerevisiae (strain YJM789) OX=307796 GN=SFH5 PE=3 SV=1	14	5	7	5	34.4	2368.7	2403	2280.2	2350.3	2261	2508.9
High	P23254	TKL1	Transketolase 1 OS=Saccharomyces cerevisiae (strain ATCC 204508 / S288c) OX=559292 GN=TKL1 PE=1 SV=4	33	20	81	20	73.8	10926.6	11405.8	11132.4	10842.5	11660.3	10692.3
High	P40567	MSL1	U2 small nuclear ribonucleoprotein B'' OS=Saccharomyces cerevisiae (strain ATCC 204508 / S288c) OX=559292 GN=MSL1 PE=1 SV=1	14	1	1	1	12.8	53.3	45.6	37.3	53.9	44.9	37
High	P53095	DSD1	D-serine dehydratase OS=Saccharomyces cerevisiae (strain ATCC 204508 / S288c) OX=559292 GN=DSD1 PE=1 SV=2	13	5	7	5	47.8	2904.3	2889.1	2827.3	2818.6	3069.8	2805.9
High	Q12417	PRP46	Pre-mRNA-splicing factor PRP46 OS=Saccharomyces cerevisiae (strain ATCC 204508 / S288c) OX=559292 GN=PRP46 PE=1 SV=1	6	3	3	3	50.7	643.7	609.6	615.5	658.6	605	597.8
Medium	B3LHE5	KXD1	Biogenesis of lysosome-related organelles complex 1 subunit KXD1 OS=Saccharomyces cerevisiae (strain RM11-1a) OX=285006 GN=KXD1 PE=3 SV=1	3	1	1	1	24.4	216.7	219.8	226	225.7	182	224.4
High	P16387	PDA1	Pyruvate dehydrogenase E1 component subunit alpha, mitochondrial OS=Saccharomyces cerevisiae (strain ATCC 204508 / S288c) OX=559292 GN=PDA1 PE=1 SV=2	37	15	40	15	46.3	5524.1	5638.9	5630.3	5599.3	5598.6	5447.8
High	P49435	APT1	Adenine phosphoribosyltransferase 1 OS=Saccharomyces cerevisiae (strain ATCC 204508 / S288c) OX=559292 GN=APT1 PE=1 SV=3	21	4	7	4	20.6	2054	2011.1	1892.4	2039.5	1970.5	2033.9
High	P40032	TPA1	Prolyl 3,4-dihydroxylase TPA1 OS=Saccharomyces cerevisiae (strain ATCC 204508 / S288c) OX=559292 GN=TPA1 PE=1 SV=1	19	10	12	10	74	1947.6	1755	1826.1	1898.7	1841.7	1813.3
High	P41895	TFG1	Transcription initiation factor IIF subunit alpha OS=Saccharomyces cerevisiae (strain ATCC 204508 / S288c) OX=559292 GN=TFG1 PE=1 SV=2	7	3	3	3	82.1	820.2	763.2	766.8	804.7	757.9	833.1
High	P43593	UBP6	Ubiquitin carboxyl-terminal hydrolase 6 OS=Saccharomyces cerevisiae (strain ATCC 204508 / S288c) OX=559292 GN=UBP6 PE=1 SV=1	28	11	17	11	57.1	1325.9	1375.1	1297.4	1317	1226.4	1318.3
High	P00937	TRP3	Multifunctional tryptophan biosynthesis protein OS=Saccharomyces cerevisiae (strain ATCC 204508 / S288c) OX=559292 GN=TRP3 PE=1 SV=2	30	14	18	14	53.5	2184	2290.5	2196.7	2169.7	2136.8	2241.4
High	P32902	MRP4	37S ribosomal protein MRP4, mitochondrial OS=Saccharomyces cerevisiae (strain ATCC 204508 / S288c) OX=559292 GN=MRP4 PE=1 SV=1	9	3	4	3	44.1	996.9	1046.2	1019.9	1010.5	989.1	1013.7
High	P37297	STT4	Phosphatidylinositol 4-kinase STT4 OS=Saccharomyces cerevisiae (strain ATCC 204508 / S288c) OX=559292 GN=STT4 PE=1 SV=1	1	1	1	1	214.5	168	149.5	174.1	155.6	163.7	173.1
High	P15108	HSC82	ATP-dependent molecular chaperone HSC82 OS=Saccharomyces cerevisiae (strain ATCC 204508 / S288c) OX=559292 GN=HSC82 PE=1 SV=4	49	33	161	7	80.9	4824.6	5067.3	4852.3	4890.7	4932.9	4824.3
High	P38230	ZTA1	Probable quinone oxidoreductase OS=Saccharomyces cerevisiae (strain ATCC 204508 / S288c) OX=559292 GN=ZTA1 PE=1 SV=1	19	6	10	6	37	439.6	443.8	400.6	434.5	441.3	447.5
High	P40202	CCS1	Superoxide dismutase 1 copper chaperone OS=Saccharomyces cerevisiae (strain ATCC 204508 / S288c) OX=559292 GN=CCS1 PE=1 SV=1	21	5	9	5	27.3	1430.6	1547	1537.6	1606.4	1502	1529.4
High	Q12298	YDR061W	Uncharacterized ABC transporter ATP-binding protein YDR061W OS=Saccharomyces cerevisiae (strain ATCC 204508 / S288c) OX=559292 GN=YDR061W PE=1 SV=1	6	3	3	3	61.2	62.8	64.6	69	62.5	53.8	73.6
High	P32621	GDA1	Guanosine-diphosphatase OS=Saccharomyces cerevisiae (strain ATCC 204508 / S288c) OX=559292 GN=GDA1 PE=1 SV=1	6	2	2	2	56.8	156.4	143.6	159.6	155.6	156	143.5
High	P15624	FRS1	Phenylalanine--tRNA ligase beta subunit OS=Saccharomyces cerevisiae (strain ATCC 204508 / S288c) OX=559292 GN=FRS1 PE=1 SV=3	34	19	30	19	67.3	6534	6520.5	6398.1	6460.2	6656.1	6367.6
High	P36041	EAP1	Protein EAP1 OS=Saccharomyces cerevisiae (strain ATCC 204508 / S288c) OX=559292 GN=EAP1 PE=1 SV=1	9	5	6	5	69.7	1047.5	950.7	1028.3	1059.4	946.2	1019
High	P15703	BGL2	Glucan 1,3-beta-glucosidase OS=Saccharomyces cerevisiae (strain ATCC 204508 / S288c) OX=559292 GN=BGL2 PE=1 SV=1	22	6	11	6	34.1	2525.9	2491.9	2471.4	2481	2480.8	2532.1
High	P17157	PHO85	Cyclin-dependent protein kinase PHO85 OS=Saccharomyces cerevisiae (strain ATCC 204508 / S288c) OX=559292 GN=PHO85 PE=1 SV=2	14	4	4	2	34.9	149.6	96.7	100.2	149	109.3	97.2
High	P38959	VPS41	Vacuolar protein sorting-associated protein 41 OS=Saccharomyces cerevisiae (strain ATCC 204508 / S288c) OX=559292 GN=VPS41 PE=1 SV=2	2	1	1	1	113.3	125.1	95.4	136.4	126.8	95	106.1
High	Q12012	YOR289W	Uncharacterized protein YOR289W OS=Saccharomyces cerevisiae (strain ATCC 204508 / S288c) OX=559292 GN=YOR289W PE=1 SV=1	7	2	2	2	29.1	75.6	76.4	71	84.7	74.4	70.7
High	Q03266	ABZ2	Aminodeoxychorismate lyase OS=Saccharomyces cerevisiae (strain ATCC 204508 / S288c) OX=559292 GN=ABZ2 PE=1 SV=1	17	6	8	6	42.6	1121.6	1134.9	1098.4	1135.2	1125.6	1094.1
High	P22696	ESS1	Peptidyl-prolyl cis-trans isomerase ESS1 OS=Saccharomyces cerevisiae (strain ATCC 204508 / S288c) OX=559292 GN=ESS1 PE=1 SV=3	39	6	8	6	19.4	1362.9	1382.6	1383.1	1357.6	1238.9	1400.1
High	P22470	SAN1	Protein SAN1 OS=Saccharomyces cerevisiae (strain ATCC 204508 / S288c) OX=559292 GN=SAN1 PE=1 SV=1	19	7	7	7	65.6	547.1	501.5	544.5	554.2	484.8	542.4
High	Q12177	YLL056C	Uncharacterized protein YLL056C OS=Saccharomyces cerevisiae (strain ATCC 204508 / S288c) OX=559292 GN=YLL056C PE=2 SV=1	14	4	5	4	32.1	1018	1223.7	1190.5	1049.7	1219.5	873.9
High	P49166	RPL37A	60S ribosomal protein L37-A OS=Saccharomyces cerevisiae (strain ATCC 204508 / S288c) OX=559292 GN=RPL37A PE=1 SV=2	27	3	14	2	9.8	364.3	390.3	369.7	363.2	345.2	376.1
High	P32598	GLC7	Serine/threonine-protein phosphatase PP1-2 OS=Saccharomyces cerevisiae (strain ATCC 204508 / S288c) OX=559292 GN=GLC7 PE=1 SV=1	22	5	9	5	35.9	2342.6	2370.1	2331.4	2176.3	2363.1	2417.1
High	P25694	CDC48	Cell division control protein 48 OS=Saccharomyces cerevisiae (strain ATCC 204508 / S288c) OX=559292 GN=CDC48 PE=1 SV=3	44	28	78	28	91.9	11613.9	11355.2	11216.5	11581.8	11074.4	11776.3
High	P35191	MDJ1	DnaJ homolog 1, mitochondrial OS=Saccharomyces cerevisiae (strain ATCC 204508 / S288c) OX=559292 GN=MDJ1 PE=1 SV=1	7	3	5	3	55.5	1770.9	1760.1	1808	1766.2	1661.4	1853.6
High	P07277	ERG12	Mevalonate kinase OS=Saccharomyces cerevisiae (strain ATCC 204508 / S288c) OX=559292 GN=ERG12 PE=1 SV=1	9	3	4	3	48.4	1179	1209.6	1181.3	1155.1	1210.3	1178.7
High	P36121	RPC37	DNA-directed RNA polymerase III subunit RPC5 OS=Saccharomyces cerevisiae (strain ATCC 204508 / S288c) OX=559292 GN=RPC37 PE=1 SV=1	10	3	3	3	32.1	559.6	578.6	538	586.8	528.6	536.8
High	P0C0W1	RPS22A	40S ribosomal protein S22-A OS=Saccharomyces cerevisiae (strain ATCC 204508 / S288c) OX=559292 GN=RPS22A PE=1 SV=2	64	7	40	7	14.6	7215.4	6127.3	5840.9	7389.4	5769.2	5829.7
High	P48567	PUS4	tRNA pseudouridine synthase 4 OS=Saccharomyces cerevisiae (strain ATCC 204508 / S288c) OX=559292 GN=PUS4 PE=1 SV=1	22	7	7	7	45.2	858.6	881.7	813.4	857.4	790.5	881.7
High	P40413	CCT5	T-complex protein 1 subunit epsilon OS=Saccharomyces cerevisiae (strain ATCC 204508 / S288c) OX=559292 GN=CCT5 PE=1 SV=3	18	12	17	12	61.9	2097.4	2162.7	2121.7	2175.4	1917.8	2119.8
High	P36013	MAE1	NAD-dependent malic enzyme, mitochondrial OS=Saccharomyces cerevisiae (strain ATCC 204508 / S288c) OX=559292 GN=MAE1 PE=1 SV=1	26	13	18	13	74.3	1947.2	1960.3	2036.9	2088	1932.7	2035.2
High	P39730	FUN12	Eukaryotic translation initiation factor 5B OS=Saccharomyces cerevisiae (strain ATCC 204508 / S288c) OX=559292 GN=FUN12 PE=1 SV=2	17	12	17	12	112.2	2236.3	2107.6	2228.3	2111.5	2105.8	2244
High	P27472	GSY2	Glycogen [starch] synthase isoform 2 OS=Saccharomyces cerevisiae (strain ATCC 204508 / S288c) OX=559292 GN=GSY2 PE=1 SV=3	20	10	12	10	80	2254	2165.1	2190	2138.4	2208.6	2188.4
High	P39721	AIM2	Protein AIM2 OS=Saccharomyces cerevisiae (strain ATCC 204508 / S288c) OX=559292 GN=AIM2 PE=1 SV=1	21	4	5	4	27.1	701.1	728.3	719.1	702.5	710.1	718.6
High	Q03976	RSM24	37S ribosomal protein S24, mitochondrial OS=Saccharomyces cerevisiae (strain ATCC 204508 / S288c) OX=559292 GN=RSM24 PE=1 SV=1	18	4	5	4	37.4	587.9	582.8	533.1	587.5	532.9	598
High	P00729	PRC1	Carboxypeptidase Y OS=Saccharomyces cerevisiae (strain ATCC 204508 / S288c) OX=559292 GN=PRC1 PE=1 SV=1	4	2	3	2	59.8	773.7	780.4	693.2	751.2	779.9	723.3
High	P36017	VPS21	Vacuolar protein sorting-associated protein 21 OS=Saccharomyces cerevisiae (strain ATCC 204508 / S288c) OX=559292 GN=VPS21 PE=1 SV=1	45	8	12	8	23.1	3586.3	3210.4	3473.8	3476.7	3259.2	3473.4
High	P41697	BUD6	Bud site selection protein 6 OS=Saccharomyces cerevisiae (strain ATCC 204508 / S288c) OX=559292 GN=BUD6 PE=1 SV=1	4	2	2	2	88.8	36.5	38.3	45.9	36.5	31.5	47.6
High	P28241	IDH2	Isocitrate dehydrogenase [NAD] subunit 2, mitochondrial OS=Saccharomyces cerevisiae (strain ATCC 204508 / S288c) OX=559292 GN=IDH2 PE=1 SV=1	27	8	18	8	39.7	3680.2	3940.3	3836.8	3679.9	4070	3754.4
Medium	A7A1A3	CDC123	Cell division cycle protein 123 OS=Saccharomyces cerevisiae (strain YJM789) OX=307796 GN=CDC123 PE=3 SV=1	3	1	1	1	41.8	370.5	333	331.8	347.5	362.3	331.9
High	P53191	PIB2	Phosphatidylinositol 3-phosphate-binding protein 2 OS=Saccharomyces cerevisiae (strain ATCC 204508 / S288c) OX=559292 GN=PIB2 PE=1 SV=1	10	5	5	5	70.6	616.8	607.4	634.3	617	591	643.1
High	P53066	YGL242C	Ankyrin repeat-containing protein YGL242C OS=Saccharomyces cerevisiae (strain ATCC 204508 / S288c) OX=559292 GN=YGL242C PE=1 SV=1	33	4	5	4	20.1	337.4	303.2	344.8	351.4	303.4	327.8
High	P07283	SEC53	Phosphomannomutase OS=Saccharomyces cerevisiae (strain ATCC 204508 / S288c) OX=559292 GN=SEC53 PE=1 SV=1	44	11	34	11	29	5099.9	5069.1	5025.9	5004.1	5100.3	5030.1
High	P38264	PHO88	SRP-independent targeting protein 3 OS=Saccharomyces cerevisiae (strain ATCC 204508 / S288c) OX=559292 GN=PHO88 PE=1 SV=1	56	10	17	10	21.1	4062	3748.5	4146.8	4273	3754.6	3778.8
High	P53981	YNL010W	Uncharacterized phosphatase YNL010W OS=Saccharomyces cerevisiae (strain ATCC 204508 / S288c) OX=559292 GN=YNL010W PE=1 SV=1	22	5	11	5	27.5	2424.2	2377.3	2443.3	2415.1	2547.7	2448.6
High	P30775	MRF1	Peptide chain release factor 1, mitochondrial OS=Saccharomyces cerevisiae (strain ATCC 204508 / S288c) OX=559292 GN=MRF1 PE=1 SV=1	7	2	2	2	46.7	137.6	111.6	98.3	110.5	111.9	116
High	P28239	PPA2	Inorganic pyrophosphatase, mitochondrial OS=Saccharomyces cerevisiae (strain ATCC 204508 / S288c) OX=559292 GN=PPA2 PE=1 SV=1	7	2	3	2	35.6	783.4	787.5	785.5	785.6	776.2	848.9
High	P47085	MHO1	MEMO1 family protein MHO1 OS=Saccharomyces cerevisiae (strain ATCC 204508 / S288c) OX=559292 GN=MHO1 PE=1 SV=1	6	1	1	1	38.5	204.1	172.1	139.7	153.1	172.6	160.1
High	P39076	CCT2	T-complex protein 1 subunit beta OS=Saccharomyces cerevisiae (strain ATCC 204508 / S288c) OX=559292 GN=CCT2 PE=1 SV=1	39	17	25	17	57.2	5441.5	5133.5	5162.2	5457.4	4663.9	5314.4
High	P25345	SLM5	Asparagine--tRNA ligase, mitochondrial OS=Saccharomyces cerevisiae (strain ATCC 204508 / S288c) OX=559292 GN=SLM5 PE=1 SV=1	5	3	3	3	56.7	515.7	470.8	473.9	489.5	472.2	491.1
High	Q05040	FAR8	Factor arrest protein 8 OS=Saccharomyces cerevisiae (strain ATCC 204508 / S288c) OX=559292 GN=FAR8 PE=1 SV=1	11	6	6	6	59.3	567	567.4	533.7	568.8	553.8	633.2
High	P53221	RPL26B	60S ribosomal protein L26-B OS=Saccharomyces cerevisiae (strain ATCC 204508 / S288c) OX=559292 GN=RPL26B PE=1 SV=2	34	5	27	1	14.2	251.7	270.2	281.6	252.5	253.6	301.9
High	P39984	HAT2	Histone acetyltransferase type B subunit 2 OS=Saccharomyces cerevisiae (strain ATCC 204508 / S288c) OX=559292 GN=HAT2 PE=1 SV=1	26	7	9	7	45	1148.2	1144.9	1168.8	1192.5	1148.8	1123.5
High	P87108	TIM10	Mitochondrial import inner membrane translocase subunit TIM10 OS=Saccharomyces cerevisiae (strain ATCC 204508 / S288c) OX=559292 GN=TIM10 PE=1 SV=1	26	2	4	2	10.3	337.8	321.9	336.1	365.2	300.5	337.3
High	Q02931	NAN1	NET1-associated nuclear protein 1 OS=Saccharomyces cerevisiae (strain ATCC 204508 / S288c) OX=559292 GN=NAN1 PE=1 SV=1	9	7	8	7	101.2	1399	1327.4	1442.2	1403.8	1413	1411.1
High	Q99176	SRN2	Protein SRN2 OS=Saccharomyces cerevisiae (strain ATCC 204508 / S288c) OX=559292 GN=SRN2 PE=1 SV=1	11	2	2	2	25.1	1023.3	1038.2	1023.1	1035.1	981.1	1026.7
High	P41816	OYE3	NADPH dehydrogenase 3 OS=Saccharomyces cerevisiae (strain ATCC 204508 / S288c) OX=559292 GN=OYE3 PE=1 SV=2	17	7	16	5	44.9	1117.5	1586.9	1473.8	1443.8	1592.7	1245.3
High	P32608	RTG2	Retrograde regulation protein 2 OS=Saccharomyces cerevisiae (strain ATCC 204508 / S288c) OX=559292 GN=RTG2 PE=1 SV=2	21	11	12	11	65.5	2754	2619.6	2536.9	2463.8	2644.8	2547.2
High	P38786	RPP1	Ribonuclease P/MRP protein subunit RPP1 OS=Saccharomyces cerevisiae (strain ATCC 204508 / S288c) OX=559292 GN=RPP1 PE=1 SV=1	16	3	4	3	32.2	456.3	412.2	419.8	416.8	474.5	421.6
High	P40008	FMP52	Protein FMP52, mitochondrial OS=Saccharomyces cerevisiae (strain ATCC 204508 / S288c) OX=559292 GN=FMP52 PE=1 SV=1	43	9	15	9	25.1	2274	2327.8	2489.6	2454.7	2337.9	2410.7
High	Q06604	BSP1	Protein BSP1 OS=Saccharomyces cerevisiae (strain ATCC 204508 / S288c) OX=559292 GN=BSP1 PE=1 SV=1	2	1	1	1	64.6	89.4	72.7	91.2	91.2	64.4	91.6
High	P22579	SIN3	Transcriptional regulatory protein SIN3 OS=Saccharomyces cerevisiae (strain ATCC 204508 / S288c) OX=559292 GN=SIN3 PE=1 SV=2	7	7	10	7	174.7	2100.2	2179.3	2055.5	2109.7	2180.3	2217.4
High	Q05931	SSQ1	Heat shock protein SSQ1, mitochondrial OS=Saccharomyces cerevisiae (strain ATCC 204508 / S288c) OX=559292 GN=SSQ1 PE=1 SV=1	17	8	9	8	72.3	944.3	948.1	950.4	997.5	919	955.1
High	P39705	NUP60	Nucleoporin NUP60 OS=Saccharomyces cerevisiae (strain ATCC 204508 / S288c) OX=559292 GN=NUP60 PE=1 SV=1	9	5	6	5	59	1521.3	1414.2	1509.4	1526.9	1476.5	1517
High	P38902	RPB11	DNA-directed RNA polymerase II subunit RPB11 OS=Saccharomyces cerevisiae (strain ATCC 204508 / S288c) OX=559292 GN=RPB11 PE=1 SV=1	35	5	7	5	13.6	1338.6	1330.3	1363.5	1341.5	1342.3	1371
High	P47129	ACF4	Assembly-complementing factor 4 OS=Saccharomyces cerevisiae (strain ATCC 204508 / S288c) OX=559292 GN=ACF4 PE=1 SV=1	9	2	2	2	35.5	177.4	164.8	176.2	178.4	143.7	185.9
High	C7GQJ1	ECM33	Cell wall protein ECM33 OS=Saccharomyces cerevisiae (strain JAY291) OX=574961 GN=ECM33 PE=3 SV=1	7	3	7	3	43.8	950.8	1004	1031.2	1021.6	1009.7	990.9
High	Q12220	DIP2	U3 small nucleolar RNA-associated protein 12 OS=Saccharomyces cerevisiae (strain ATCC 204508 / S288c) OX=559292 GN=DIP2 PE=1 SV=1	11	10	10	10	106.3	1401.7	1077.2	1161.7	1261.8	1117.6	1168.3
High	P31373	CYS3	Cystathionine gamma-lyase OS=Saccharomyces cerevisiae (strain ATCC 204508 / S288c) OX=559292 GN=CYS3 PE=1 SV=2	27	9	34	9	42.5	4235.7	4272.5	4332.9	4260.3	4529.4	4194.2
High	P41058	RPS29B	40S ribosomal protein S29-B OS=Saccharomyces cerevisiae (strain ATCC 204508 / S288c) OX=559292 GN=RPS29B PE=1 SV=3	34	2	6	1	6.7	1823.1	1945.9	1941.4	1900.5	1898.1	1953.1
High	P53952	YNL050C	Uncharacterized protein YNL050C OS=Saccharomyces cerevisiae (strain ATCC 204508 / S288c) OX=559292 GN=YNL050C PE=4 SV=1	7	1	1	1	31.4	218.4	223.6	234.9	219.8	210.6	238.2
High	P0CX35	RPS4A	40S ribosomal protein S4-A OS=Saccharomyces cerevisiae (strain ATCC 204508 / S288c) OX=559292 GN=RPS4A PE=1 SV=1	46	11	51	11	29.4	12696.7	13221.9	12446.3	13228.5	12281	12525.2
Medium	P40031	SPO73	Sporulation-specific protein 73 OS=Saccharomyces cerevisiae (strain ATCC 204508 / S288c) OX=559292 GN=SPO73 PE=3 SV=1	10	1	1	1	16.6	306.5	287.5	304.9	296.4	289.3	313.3
High	P38149	DUG2	Probable di- and tripeptidase DUG2 OS=Saccharomyces cerevisiae (strain ATCC 204508 / S288c) OX=559292 GN=DUG2 PE=1 SV=1	9	8	8	8	98	624.3	616.4	605.6	628.5	583.3	633.8
High	P42943	CCT7	T-complex protein 1 subunit eta OS=Saccharomyces cerevisiae (strain ATCC 204508 / S288c) OX=559292 GN=CCT7 PE=1 SV=1	37	17	31	17	59.7	6252.6	6069.4	6022.5	6295.1	5679	6188.3
High	P40055	UTP7	U3 small nucleolar RNA-associated protein 7 OS=Saccharomyces cerevisiae (strain ATCC 204508 / S288c) OX=559292 GN=UTP7 PE=1 SV=1	16	5	5	5	62.3	804.9	811	862.3	847.5	810.5	868.3
High	Q05958	ECM22	Sterol regulatory element-binding protein ECM22 OS=Saccharomyces cerevisiae (strain ATCC 204508 / S288c) OX=559292 GN=ECM22 PE=1 SV=1	1	1	1	1	89.2	40.4	44	43.4	40.7	44.6	39.5
High	P47047	MTR4	ATP-dependent RNA helicase DOB1 OS=Saccharomyces cerevisiae (strain ATCC 204508 / S288c) OX=559292 GN=MTR4 PE=1 SV=1	8	7	8	7	122	1570.2	1472.2	1512.8	1581.9	1558.6	1512.8
High	O13563	RPN13	26S proteasome regulatory subunit RPN13 OS=Saccharomyces cerevisiae (strain ATCC 204508 / S288c) OX=559292 GN=RPN13 PE=1 SV=1	15	2	6	2	17.9	2141.9	2131.1	2018.3	2157.9	1978.2	2169
High	P38689	PRS3	Ribose-phosphate pyrophosphokinase 3 OS=Saccharomyces cerevisiae (strain ATCC 204508 / S288c) OX=559292 GN=PRS3 PE=1 SV=1	35	10	20	9	35.1	3133.6	3008.1	3029.7	3076.2	3146.2	3052.4
High	P06704	CDC31	Cell division control protein 31 OS=Saccharomyces cerevisiae (strain ATCC 204508 / S288c) OX=559292 GN=CDC31 PE=1 SV=2	27	4	5	4	18.7	856.5	805.5	869.9	862.9	746.4	879.7
High	Q06810	OPY2	Protein OPY2 OS=Saccharomyces cerevisiae (strain ATCC 204508 / S288c) OX=559292 GN=OPY2 PE=1 SV=1	2	1	1	1	38.9	478.1	470.3	479.8	481.8	414.1	499.2
High	P10962	MAK16	Protein MAK16 OS=Saccharomyces cerevisiae (strain ATCC 204508 / S288c) OX=559292 GN=MAK16 PE=1 SV=2	11	2	2	2	35.7	803.4	832.2	854.9	823.9	838.6	848.9
High	P15625	FRS2	Phenylalanine--tRNA ligase alpha subunit OS=Saccharomyces cerevisiae (strain ATCC 204508 / S288c) OX=559292 GN=FRS2 PE=1 SV=3	43	19	30	19	57.5	5032.2	5037.6	4981.2	5053.2	5167	5021.4
High	P41913	GDS1	Protein GDS1 OS=Saccharomyces cerevisiae (strain ATCC 204508 / S288c) OX=559292 GN=GDS1 PE=1 SV=1	2	1	1	1	57	52.3	39.2	40.2	42.8	40.9	40.5
High	P40005	GIM4	Prefoldin subunit 2 OS=Saccharomyces cerevisiae (strain ATCC 204508 / S288c) OX=559292 GN=GIM4 PE=1 SV=2	25	2	2	2	13	453.1	468.5	474.5	471.8	433.6	478.5
High	P38113	ADH5	Alcohol dehydrogenase 5 OS=Saccharomyces cerevisiae (strain ATCC 204508 / S288c) OX=559292 GN=ADH5 PE=1 SV=1	4	2	4	1	37.6	56.3	50.7	60.7	56.8	54.7	57.1
High	P47035	NET1	Nucleolar protein NET1 OS=Saccharomyces cerevisiae (strain ATCC 204508 / S288c) OX=559292 GN=NET1 PE=1 SV=1	15	13	14	13	128.5	1828.3	1832.6	1835.1	1844.1	1820.2	1854.2
High	Q04693	RSE1	Pre-mRNA-splicing factor RSE1 OS=Saccharomyces cerevisiae (strain ATCC 204508 / S288c) OX=559292 GN=RSE1 PE=1 SV=1	4	4	4	4	153.7	321.7	310.2	327.4	313.3	351.5	330.2
High	Q3E792	RPS25A	40S ribosomal protein S25-A OS=Saccharomyces cerevisiae (strain ATCC 204508 / S288c) OX=559292 GN=RPS25A PE=1 SV=1	43	5	22	5	12	3632.2	3731.1	3704.3	3733.1	3739.2	3736.4
High	P32896	PDC2	Protein PDC2 OS=Saccharomyces cerevisiae (strain ATCC 204508 / S288c) OX=559292 GN=PDC2 PE=1 SV=2	2	2	2	2	103.9	162.5	162.6	168.9	165.3	164	149.5
High	P54839	ERG13	Hydroxymethylglutaryl-CoA synthase OS=Saccharomyces cerevisiae (strain ATCC 204508 / S288c) OX=559292 GN=ERG13 PE=1 SV=1	37	15	37	15	55	7169.1	7737.3	7479.6	7232.4	7828.6	7218.1
High	Q3E764	TMA7	Translation machinery-associated protein 7 OS=Saccharomyces cerevisiae (strain ATCC 204508 / S288c) OX=559292 GN=TMA7 PE=1 SV=1	38	2	6	2	6.9	2103.7	1990.7	1805.2	1883.5	2109.8	1821.4
High	P50111	ZDS1	Protein ZDS1 OS=Saccharomyces cerevisiae (strain ATCC 204508 / S288c) OX=559292 GN=ZDS1 PE=1 SV=1	2	1	1	1	103.3	58	53.1	56.4	58.6	59.2	54.6
High	P53898	NSG2	Protein NSG2 OS=Saccharomyces cerevisiae (strain ATCC 204508 / S288c) OX=559292 GN=NSG2 PE=1 SV=1	3	1	1	1	33.6	79.5	90.6	93	91.9	84.7	93.9
High	Q08726	GPN2	GPN-loop GTPase 2 OS=Saccharomyces cerevisiae (strain ATCC 204508 / S288c) OX=559292 GN=GPN2 PE=1 SV=1	4	1	1	1	39.7	300.2	282.7	294.2	281.9	285.3	308.7
High	P53617	NRD1	Protein NRD1 OS=Saccharomyces cerevisiae (strain ATCC 204508 / S288c) OX=559292 GN=NRD1 PE=1 SV=1	5	3	3	3	63.8	153.1	155	151.9	154.6	175.7	142.5
High	P39078	CCT4	T-complex protein 1 subunit delta OS=Saccharomyces cerevisiae (strain ATCC 204508 / S288c) OX=559292 GN=CCT4 PE=1 SV=2	33	14	26	14	57.6	5642.7	5557.7	5545	5697.8	5272.9	5751.1
High	Q04212	ARA2	D-arabinose 1-dehydrogenase OS=Saccharomyces cerevisiae (strain ATCC 204508 / S288c) OX=559292 GN=ARA2 PE=1 SV=1	6	2	2	2	38.2	100.4	94.1	93.8	81.5	95	101.7
High	Q04602	VBA4	Vacuolar basic amino acid transporter 4 OS=Saccharomyces cerevisiae (strain ATCC 204508 / S288c) OX=559292 GN=VBA4 PE=1 SV=1	4	2	3	2	85.6	337	327.1	327.7	341.4	322.3	331.1
High	P10127	ADH4	Alcohol dehydrogenase 4 OS=Saccharomyces cerevisiae (strain ATCC 204508 / S288c) OX=559292 GN=ADH4 PE=1 SV=3	7	2	2	2	41.1	267.6	318.2	297.5	277.8	307.7	300.7
High	P07342	ILV2	Acetolactate synthase catalytic subunit, mitochondrial OS=Saccharomyces cerevisiae (strain ATCC 204508 / S288c) OX=559292 GN=ILV2 PE=1 SV=1	40	21	61	21	74.9	8105.7	8452.7	8651.7	8835	8250.8	8747
High	P32770	NRP1	Asparagine-rich protein OS=Saccharomyces cerevisiae (strain ATCC 204508 / S288c) OX=559292 GN=NRP1 PE=1 SV=2	1	1	1	1	79.3	166	155.9	167.5	163.9	165.4	169.4
High	P38115	ARA1	D-arabinose dehydrogenase [NAD(P)+] heavy chain OS=Saccharomyces cerevisiae (strain ATCC 204508 / S288c) OX=559292 GN=ARA1 PE=1 SV=1	49	14	32	14	38.9	5939	5931.8	5772.5	5763.9	5998.1	5839.2
High	Q07381	TSR1	Ribosome biogenesis protein TSR1 OS=Saccharomyces cerevisiae (strain ATCC 204508 / S288c) OX=559292 GN=TSR1 PE=1 SV=1	5	5	5	5	90.7	1165.6	1178.3	1240.7	1181.6	1191.7	1179.9
High	Q06251	YLR177W	Uncharacterized protein YLR177W OS=Saccharomyces cerevisiae (strain ATCC 204508 / S288c) OX=559292 GN=YLR177W PE=1 SV=1	2	1	1	1	71.2	209.4	84.8	123.9	114.6	142.5	125.3
High	P38882	UTP9	U3 small nucleolar RNA-associated protein 9 OS=Saccharomyces cerevisiae (strain ATCC 204508 / S288c) OX=559292 GN=UTP9 PE=1 SV=1	7	4	8	4	65.2	2269.9	2132.7	2255.2	2218.8	2315.1	2282.9
High	P46784	RPS10B	40S ribosomal protein S10-B OS=Saccharomyces cerevisiae (strain ATCC 204508 / S288c) OX=559292 GN=RPS10B PE=1 SV=1	52	5	27	1	12.7	114.3	118.8	106.2	95.8	129.9	107.5
High	A7A060	SKG1	Suppressor of lethality of KEX2 GAS1 double null mutant protein 1 OS=Saccharomyces cerevisiae (strain YJM789) OX=307796 GN=SKG1 PE=3 SV=1	9	3	3	3	39.8	471.2	447.8	467	469.4	454.2	472.9
High	P32656	GCG1	Glutathione-specific gamma-glutamylcyclotransferase OS=Saccharomyces cerevisiae (strain ATCC 204508 / S288c) OX=559292 GN=GCG1 PE=1 SV=1	19	4	7	4	26.3	362.7	362.9	344.3	367.5	353.5	377
High	Q08229	NBA1	Protein NBA1 OS=Saccharomyces cerevisiae (strain ATCC 204508 / S288c) OX=559292 GN=NBA1 PE=1 SV=1	7	4	5	4	55.9	194.1	176.8	179.6	186.6	215.2	182.2
High	P41911	GPD2	Glycerol-3-phosphate dehydrogenase [NAD(+)] 2, mitochondrial OS=Saccharomyces cerevisiae (strain ATCC 204508 / S288c) OX=559292 GN=GPD2 PE=1 SV=2	28	10	15	9	49.4	1324.8	1248.9	1377	1343.8	1275	1249.2
High	Q08641	ABP140	tRNA(Thr) (cytosine(32)-N(3))-methyltransferase OS=Saccharomyces cerevisiae (strain ATCC 204508 / S288c) OX=559292 GN=ABP140 PE=1 SV=3	27	11	14	11	71.4	1969.9	1924.5	1776.1	1998.3	1892.3	2056.3
High	P20049	TYR1	Prephenate dehydrogenase [NADP(+)] OS=Saccharomyces cerevisiae (strain ATCC 204508 / S288c) OX=559292 GN=TYR1 PE=1 SV=2	13	6	8	6	50.9	1269.2	1349	1279.3	1287.6	1309.1	1345.8
High	P29029	CTS1	Endochitinase OS=Saccharomyces cerevisiae (strain ATCC 204508 / S288c) OX=559292 GN=CTS1 PE=1 SV=2	1	1	1	1	59	107.2	106.6	106.9	108.7	104.7	122.2
High	P15274	AMD1	AMP deaminase OS=Saccharomyces cerevisiae (strain ATCC 204508 / S288c) OX=559292 GN=AMD1 PE=1 SV=2	21	14	17	14	93.2	1959.7	1960.8	1868.4	1988.6	1989.9	2050.1
High	Q12049	THP3	Protein THP3 OS=Saccharomyces cerevisiae (strain ATCC 204508 / S288c) OX=559292 GN=THP3 PE=1 SV=1	6	2	2	2	53.7	251.7	152.4	179.5	226.9	193.2	182.2
High	P52286	SKP1	Suppressor of kinetochore protein 1 OS=Saccharomyces cerevisiae (strain ATCC 204508 / S288c) OX=559292 GN=SKP1 PE=1 SV=2	43	6	8	6	22.3	1091.8	1138.1	1073	1108.1	998	1102.4
High	Q12432	EAF3	Chromatin modification-related protein EAF3 OS=Saccharomyces cerevisiae (strain ATCC 204508 / S288c) OX=559292 GN=EAF3 PE=1 SV=1	6	2	2	2	45.2	223.3	194.2	218.6	230.2	197.2	213.6
High	Q06103	RPN7	26S proteasome regulatory subunit RPN7 OS=Saccharomyces cerevisiae (strain ATCC 204508 / S288c) OX=559292 GN=RPN7 PE=1 SV=3	20	9	11	9	48.9	1137.1	1103.6	1079.3	1125.7	1121	1199.2
High	Q12377	RPN6	26S proteasome regulatory subunit RPN6 OS=Saccharomyces cerevisiae (strain ATCC 204508 / S288c) OX=559292 GN=RPN6 PE=1 SV=3	23	9	13	9	49.7	1664.2	1731.5	1583.8	1690.6	1564.6	1704.3
High	P46683	YAR1	Ankyrin repeat-containing protein YAR1 OS=Saccharomyces cerevisiae (strain ATCC 204508 / S288c) OX=559292 GN=YAR1 PE=1 SV=1	31	5	9	5	22.3	782.8	846.1	847.7	795.2	723.8	908.6
High	P53600	RET3	Coatomer subunit zeta OS=Saccharomyces cerevisiae (strain ATCC 204508 / S288c) OX=559292 GN=RET3 PE=1 SV=1	14	2	2	2	21.7	327.6	354.1	321.6	333	310.8	356.9
High	P32787	MGM101	Mitochondrial genome maintenance protein MGM101 OS=Saccharomyces cerevisiae (strain ATCC 204508 / S288c) OX=559292 GN=MGM101 PE=1 SV=1	22	6	9	6	30.1	1781.3	1763.1	1717.2	1808.8	1791.9	1941.3
High	P35729	NUP120	Nucleoporin NUP120 OS=Saccharomyces cerevisiae (strain ATCC 204508 / S288c) OX=559292 GN=NUP120 PE=1 SV=1	2	2	2	2	120.4	429.1	437.1	458.8	436.1	465.6	457.2
High	P32336	NUD1	Protein NUD1 OS=Saccharomyces cerevisiae (strain ATCC 204508 / S288c) OX=559292 GN=NUD1 PE=1 SV=2	1	1	1	1	94	268.1	253.6	271	251.8	257.9	279.2
High	P25642	IMG2	54S ribosomal protein IMG2, mitochondrial OS=Saccharomyces cerevisiae (strain ATCC 204508 / S288c) OX=559292 GN=IMG2 PE=1 SV=2	16	2	2	2	16.4	520.1	472.3	458.4	452.2	480.2	516.8
High	Q05518	PAL1	Protein PAL1 OS=Saccharomyces cerevisiae (strain ATCC 204508 / S288c) OX=559292 GN=PAL1 PE=1 SV=1	12	4	4	4	55	737.9	616.4	716.6	748.5	659.4	728.7
High	P12612	TCP1	T-complex protein 1 subunit alpha OS=Saccharomyces cerevisiae (strain ATCC 204508 / S288c) OX=559292 GN=TCP1 PE=1 SV=2	24	12	20	12	60.4	3299.6	3236.5	3270.6	3393	2979.3	3325.9
High	P36086	YKL071W	Uncharacterized oxidoreductase YKL071W OS=Saccharomyces cerevisiae (strain ATCC 204508 / S288c) OX=559292 GN=YKL071W PE=1 SV=1	16	4	11	4	28	550	830.1	735.6	868.5	804.8	748.4
High	Q05533	INM2	Inositol monophosphatase 2 OS=Saccharomyces cerevisiae (strain ATCC 204508 / S288c) OX=559292 GN=INM2 PE=1 SV=1	4	1	1	1	32.1	127.3	129.2	114	129.5	120.2	120.1
High	P36049	EBP2	rRNA-processing protein EBP2 OS=Saccharomyces cerevisiae (strain ATCC 204508 / S288c) OX=559292 GN=EBP2 PE=1 SV=1	10	4	5	4	49.7	34.1	43.4	37.6	33.7	52.9	38.3
High	Q06679	UTP4	U3 small nucleolar RNA-associated protein 4 OS=Saccharomyces cerevisiae (strain ATCC 204508 / S288c) OX=559292 GN=UTP4 PE=1 SV=1	13	10	10	10	87.7	997.4	999.7	1024.5	996.7	1017.1	1048
High	P53897	IGO1	mRNA stability protein IGO1 OS=Saccharomyces cerevisiae (strain ATCC 204508 / S288c) OX=559292 GN=IGO1 PE=1 SV=1	8	1	1	1	18	35.1	29.5	28.9	29.7	30.1	34.7
High	P51998	YML6	54S ribosomal protein YmL6, mitochondrial OS=Saccharomyces cerevisiae (strain ATCC 204508 / S288c) OX=559292 GN=YML6 PE=1 SV=1	31	9	9	9	32	932.3	923.4	911	948.7	931	967.6
High	P00812	CAR1	Arginase OS=Saccharomyces cerevisiae (strain ATCC 204508 / S288c) OX=559292 GN=CAR1 PE=1 SV=1	35	10	32	10	35.6	5831.3	5759	5726.1	5807.7	5937.2	5827.2
High	P38747	OTU2	OTU domain-containing protein 2 OS=Saccharomyces cerevisiae (strain ATCC 204508 / S288c) OX=559292 GN=OTU2 PE=1 SV=1	17	3	5	3	36.1	394.6	351.5	347.7	387.8	357.7	384.6
High	P07834	CDC4	Cell division control protein 4 OS=Saccharomyces cerevisiae (strain ATCC 204508 / S288c) OX=559292 GN=CDC4 PE=1 SV=2	1	1	1	1	86	88.5	90.3	103.9	90.1	97.6	96.8
High	P32452	PHA2	Putative prephenate dehydratase OS=Saccharomyces cerevisiae (strain ATCC 204508 / S288c) OX=559292 GN=PHA2 PE=1 SV=3	19	6	10	6	38.2	1109.8	1144.5	1096.2	1130	1190	1057.3
High	Q04322	GYL1	Probable GTPase-activating protein GYL1 OS=Saccharomyces cerevisiae (strain ATCC 204508 / S288c) OX=559292 GN=GYL1 PE=1 SV=1	1	1	1	1	82.1	73.9	80.6	65.8	66.1	82.1	78.8
High	P40893	REE1	Regulation of enolase protein 1 OS=Saccharomyces cerevisiae (strain ATCC 204508 / S288c) OX=559292 GN=REE1 PE=1 SV=1	21	4	6	4	22	985.3	1067.8	1073.4	1004.4	1134.8	1028.6
High	P40018	SMB1	Small nuclear ribonucleoprotein-associated protein B OS=Saccharomyces cerevisiae (strain ATCC 204508 / S288c) OX=559292 GN=SMB1 PE=1 SV=1	28	5	5	5	22.4	623.1	662.8	650.6	674.2	675.7	655.1
High	P36037	DOA1	Protein DOA1 OS=Saccharomyces cerevisiae (strain ATCC 204508 / S288c) OX=559292 GN=DOA1 PE=1 SV=1	13	10	11	10	79.5	1105	1284.6	1071.6	1126.8	1055.5	1259.1
High	P0CX39	RPS8A	40S ribosomal protein S8-A OS=Saccharomyces cerevisiae (strain ATCC 204508 / S288c) OX=559292 GN=RPS8A PE=1 SV=1	38	6	35	6	22.5	5085.9	5299.1	5188.7	5402.8	5150.1	5291
High	P53742	NOG2	Nucleolar GTP-binding protein 2 OS=Saccharomyces cerevisiae (strain ATCC 204508 / S288c) OX=559292 GN=NOG2 PE=1 SV=1	16	6	7	6	55.5	1497	1459.9	1534.2	1561.5	1463.9	1564.7
High	Q06624	AOS1	DNA damage tolerance protein RHC31 OS=Saccharomyces cerevisiae (strain ATCC 204508 / S288c) OX=559292 GN=AOS1 PE=1 SV=1	5	2	2	2	39.2	248.9	241.1	224.1	254	218.7	236.8
High	P48510	DSK2	Ubiquitin domain-containing protein DSK2 OS=Saccharomyces cerevisiae (strain ATCC 204508 / S288c) OX=559292 GN=DSK2 PE=1 SV=2	14	3	4	3	39.3	198.3	181.5	194.6	202.4	165.1	229.1
High	Q12463	TRM11	tRNA (guanine(10)-N2)-methyltransferase OS=Saccharomyces cerevisiae (strain ATCC 204508 / S288c) OX=559292 GN=TRM11 PE=1 SV=1	9	3	4	3	50	338.6	327.7	324.9	310.9	334.6	344.5
High	Q12518	ENT1	Epsin-1 OS=Saccharomyces cerevisiae (strain ATCC 204508 / S288c) OX=559292 GN=ENT1 PE=1 SV=1	20	9	11	8	52.3	2082.7	1948.4	2066.1	2126.5	1840.8	2115.4
High	A6ZTE8	MGR1	Mitochondrial inner membrane i-AAA protease complex subunit MGR1 OS=Saccharomyces cerevisiae (strain YJM789) OX=307796 GN=MGR1 PE=3 SV=1	3	1	1	1	47	176.9	149.6	197	187.2	152.8	154.9
High	P07149	FAS1	Fatty acid synthase subunit beta OS=Saccharomyces cerevisiae (strain ATCC 204508 / S288c) OX=559292 GN=FAS1 PE=1 SV=2	36	60	195	60	228.5	31143.2	32324	32022.3	31813.3	33709.5	32345.5
High	P22336	RFA1	Replication factor A protein 1 OS=Saccharomyces cerevisiae (strain ATCC 204508 / S288c) OX=559292 GN=RFA1 PE=1 SV=1	20	12	16	12	70.3	3157.9	3100.6	3008.8	3187	3169.6	3273.2
High	P54730	UBX4	UBX domain-containing protein 4 OS=Saccharomyces cerevisiae (strain ATCC 204508 / S288c) OX=559292 GN=UBX4 PE=1 SV=1	12	4	4	4	46.9	502.9	475.7	492.3	516.2	460.2	503.3
High	P40531	GVP36	Protein GVP36 OS=Saccharomyces cerevisiae (strain ATCC 204508 / S288c) OX=559292 GN=GVP36 PE=1 SV=1	39	10	26	10	36.6	2808	2636.4	2667.6	2871.6	2636.5	2755.4
High	P26754	RFA2	Replication factor A protein 2 OS=Saccharomyces cerevisiae (strain ATCC 204508 / S288c) OX=559292 GN=RFA2 PE=1 SV=1	17	3	5	3	29.9	843.3	837.3	886.3	876.6	856.3	898.7
High	P20084	MRPL33	54S ribosomal protein L33, mitochondrial OS=Saccharomyces cerevisiae (strain ATCC 204508 / S288c) OX=559292 GN=MRPL33 PE=1 SV=4	29	2	2	2	9.5	292.6	273.8	287.5	330.3	252.4	294
High	Q12691	ENA5	Sodium transport ATPase 5 OS=Saccharomyces cerevisiae (strain ATCC 204508 / S288c) OX=559292 GN=ENA5 PE=1 SV=1	7	7	8	7	120.2	798.1	782.6	839	837	800.5	768.4
High	Q08412	CUE5	Ubiquitin-binding protein CUE5 OS=Saccharomyces cerevisiae (strain ATCC 204508 / S288c) OX=559292 GN=CUE5 PE=1 SV=1	36	13	20	13	46.8	3137.5	2925.1	2925.4	3134.2	2991.9	3291.6
High	Q02204	MRPL13	54S ribosomal protein L13, mitochondrial OS=Saccharomyces cerevisiae (strain ATCC 204508 / S288c) OX=559292 GN=MRPL13 PE=1 SV=2	17	3	3	3	30.3	542.8	561.8	525	555.2	531.8	566.8
High	Q03652	DML1	Protein DML1 OS=Saccharomyces cerevisiae (strain ATCC 204508 / S288c) OX=559292 GN=DML1 PE=3 SV=1	13	6	7	6	55.3	747.5	766.8	801	764.8	810.2	725.8
High	P08417	FUM1	Fumarate hydratase, mitochondrial OS=Saccharomyces cerevisiae (strain ATCC 204508 / S288c) OX=559292 GN=FUM1 PE=1 SV=2	35	13	29	13	53.1	9189.6	9746.1	9335.4	9332.4	10118.8	9555.2
High	P10659	SAM1	S-adenosylmethionine synthase 1 OS=Saccharomyces cerevisiae (strain ATCC 204508 / S288c) OX=559292 GN=SAM1 PE=1 SV=2	41	14	60	5	41.8	3270.6	3266.4	3318.1	3348.2	3346.8	3061.5
High	P32611	RML2	54S ribosomal protein RML2, mitochondrial OS=Saccharomyces cerevisiae (strain ATCC 204508 / S288c) OX=559292 GN=RML2 PE=1 SV=1	2	1	1	1	43.8	338.9	323.2	419.7	346.9	337.7	394.3
High	P14922	CYC8	General transcriptional corepressor CYC8 OS=Saccharomyces cerevisiae (strain ATCC 204508 / S288c) OX=559292 GN=CYC8 PE=1 SV=2	24	15	19	15	107.1	2612.6	2471.6	2565.2	2649	2530.6	2803
High	P53438	SOK2	Protein SOK2 OS=Saccharomyces cerevisiae (strain ATCC 204508 / S288c) OX=559292 GN=SOK2 PE=1 SV=1	5	2	2	2	85.6	803.4	669.3	556.1	822.6	573	651.2
High	P53136	NSA1	Ribosome biogenesis protein NSA1 OS=Saccharomyces cerevisiae (strain ATCC 204508 / S288c) OX=559292 GN=NSA1 PE=1 SV=1	6	3	3	3	51.9	392.6	402.9	409.2	402.1	395	432.6
High	P40051	ICP55	Intermediate cleaving peptidase 55 OS=Saccharomyces cerevisiae (strain ATCC 204508 / S288c) OX=559292 GN=ICP55 PE=1 SV=1	13	5	5	5	58	132.8	142.4	147.3	134.5	166.9	151
High	O74700	TIM9	Mitochondrial import inner membrane translocase subunit TIM9 OS=Saccharomyces cerevisiae (strain ATCC 204508 / S288c) OX=559292 GN=TIM9 PE=1 SV=1	24	2	3	2	10.2	87	80	82	89.2	87.9	67
High	P17890	RPC31	DNA-directed RNA polymerase III subunit RPC7 OS=Saccharomyces cerevisiae (strain ATCC 204508 / S288c) OX=559292 GN=RPC31 PE=1 SV=1	27	3	3	3	27.7	525.4	488.6	491.7	489.1	513.2	503.9
High	Q12400	TRM10	tRNA (guanine(9)-N1)-methyltransferase OS=Saccharomyces cerevisiae (strain ATCC 204508 / S288c) OX=559292 GN=TRM10 PE=1 SV=1	10	3	3	3	34.5	388.4	422.5	436.5	397.1	433	480
High	P21242	PRE10	Probable proteasome subunit alpha type-7 OS=Saccharomyces cerevisiae (strain ATCC 204508 / S288c) OX=559292 GN=PRE10 PE=1 SV=2	15	4	5	4	31.5	350.1	315.5	343.6	372.9	323.4	310.6
High	Q04373	PUF6	Pumilio homology domain family member 6 OS=Saccharomyces cerevisiae (strain ATCC 204508 / S288c) OX=559292 GN=PUF6 PE=1 SV=1	15	10	13	10	75.1	2843.9	2789.4	2900.7	2915.7	2928.7	2924.2
High	P33332	SEC3	Exocyst complex component SEC3 OS=Saccharomyces cerevisiae (strain ATCC 204508 / S288c) OX=559292 GN=SEC3 PE=1 SV=1	4	5	5	5	154.6	660.7	690.1	670.4	690.8	670.6	687.6
High	P32454	APE2	Aminopeptidase 2, mitochondrial OS=Saccharomyces cerevisiae (strain ATCC 204508 / S288c) OX=559292 GN=APE2 PE=1 SV=4	30	24	53	23	107.7	9369.7	9891	9486.7	9360.2	10384.7	9731.3
High	P38764	RPN1	26S proteasome regulatory subunit RPN1 OS=Saccharomyces cerevisiae (strain ATCC 204508 / S288c) OX=559292 GN=RPN1 PE=1 SV=3	25	21	31	21	109.4	6145	6031.2	6009	6304.6	5673.9	6223
High	P40081	YER134C	Putative magnesium-dependent phosphatase YER134C OS=Saccharomyces cerevisiae (strain ATCC 204508 / S288c) OX=559292 GN=YER134C PE=1 SV=1	10	2	2	2	20.4	164.9	153.5	157.4	169.4	156.6	161.5
High	P38138	ROT2	Glucosidase 2 subunit alpha OS=Saccharomyces cerevisiae (strain ATCC 204508 / S288c) OX=559292 GN=ROT2 PE=1 SV=1	11	9	10	9	110.2	1483.8	1403.9	1418.6	1466.2	1440.7	1478.9
High	P32900	SKG6	Protein SKG6 OS=Saccharomyces cerevisiae (strain ATCC 204508 / S288c) OX=559292 GN=SKG6 PE=1 SV=2	8	4	4	4	81.8	328.6	322.3	340.1	329.6	333.1	349.1
High	A6ZZR4	ASK1	DASH complex subunit ASK1 OS=Saccharomyces cerevisiae (strain YJM789) OX=307796 GN=ASK1 PE=3 SV=1	21	3	3	1	32	213.7	184.8	222.7	274.8	189.7	213.6
High	P14065	GCY1	Glycerol 2-dehydrogenase (NADP(+)) OS=Saccharomyces cerevisiae (strain ATCC 204508 / S288c) OX=559292 GN=GCY1 PE=1 SV=1	32	10	13	9	35.1	2565.1	2554.6	2259.2	2475.6	2623.6	2575.1
High	P53326	YGR266W	Uncharacterized protein YGR266W OS=Saccharomyces cerevisiae (strain ATCC 204508 / S288c) OX=559292 GN=YGR266W PE=1 SV=1	5	3	4	3	81.1	247.3	264.8	270.8	254	276.8	251.7
High	P38795	QNS1	Glutamine-dependent NAD(+) synthetase OS=Saccharomyces cerevisiae (strain ATCC 204508 / S288c) OX=559292 GN=QNS1 PE=1 SV=1	16	10	11	10	80.6	2739.6	2967.7	2780.7	2814.1	2994.5	2914.4
High	P69771	DID2	Vacuolar protein-sorting-associated protein 46 OS=Saccharomyces cerevisiae (strain ATCC 204508 / S288c) OX=559292 GN=DID2 PE=1 SV=1	15	3	5	3	23.1	779.6	784.6	739.6	761.2	806.2	841.8
High	P50947	PHO23	Transcriptional regulatory protein PHO23 OS=Saccharomyces cerevisiae (strain ATCC 204508 / S288c) OX=559292 GN=PHO23 PE=1 SV=1	14	4	4	4	37	391.5	423.3	445.3	402.3	477.7	430.3
High	P37370	VRP1	Verprolin OS=Saccharomyces cerevisiae (strain ATCC 204508 / S288c) OX=559292 GN=VRP1 PE=1 SV=2	19	10	13	10	82.5	783.8	775.8	794.3	805.4	773.3	822.4
High	P36054	RCN1	Calcipressin-like protein OS=Saccharomyces cerevisiae (strain ATCC 204508 / S288c) OX=559292 GN=RCN1 PE=1 SV=1	3	1	1	1	24.1	151.7	161.9	155.6	156	170.9	137.9
High	P04801	THS1	Threonine--tRNA ligase, cytoplasmic OS=Saccharomyces cerevisiae (strain ATCC 204508 / S288c) OX=559292 GN=THS1 PE=1 SV=2	36	24	56	24	84.5	10998.3	10273.2	10133.8	10491.8	11233.5	10421
High	P00931	TRP5	Tryptophan synthase OS=Saccharomyces cerevisiae (strain ATCC 204508 / S288c) OX=559292 GN=TRP5 PE=1 SV=1	36	22	40	22	76.6	7528.1	7297.9	6990.9	7742.3	7249.4	7467.2
High	Q06146	YLR257W	Uncharacterized protein YLR257W OS=Saccharomyces cerevisiae (strain ATCC 204508 / S288c) OX=559292 GN=YLR257W PE=1 SV=1	53	12	26	12	36	4277.6	3868.4	3853.1	4353.7	3978.7	4389.2
High	Q05016	YMR226C	NADP-dependent 3-hydroxy acid dehydrogenase OS=Saccharomyces cerevisiae (strain ATCC 204508 / S288c) OX=559292 GN=YMR226C PE=1 SV=1	40	9	24	9	29.1	3975.4	4112.4	4036.1	4018.8	4252.6	4152.1
High	P38122	ECM31	3-methyl-2-oxobutanoate hydroxymethyltransferase OS=Saccharomyces cerevisiae (strain ATCC 204508 / S288c) OX=559292 GN=ECM31 PE=1 SV=1	15	3	3	3	34.4	236.5	248.3	271.3	240.9	278.2	279.2
High	P38701	RPS20	40S ribosomal protein S20 OS=Saccharomyces cerevisiae (strain ATCC 204508 / S288c) OX=559292 GN=RPS20 PE=1 SV=3	72	8	40	8	13.9	5484.3	5578	5688.7	5730.7	5740	5715.8
High	A6ZXD2	TRM8	tRNA (guanine-N(7)-)-methyltransferase OS=Saccharomyces cerevisiae (strain YJM789) OX=307796 GN=TRM8 PE=3 SV=1	20	6	6	6	33.4	655.8	702.5	757	714.3	722.9	733.7
High	Q06682	UBX5	UBX domain-containing protein 5 OS=Saccharomyces cerevisiae (strain ATCC 204508 / S288c) OX=559292 GN=UBX5 PE=1 SV=1	13	5	8	5	56.7	774.8	804.5	811.1	818.3	771	835.4
High	P36024	SIS2	Phosphopantothenoylcysteine decarboxylase subunit SIS2 OS=Saccharomyces cerevisiae (strain ATCC 204508 / S288c) OX=559292 GN=SIS2 PE=1 SV=1	10	5	6	4	62.4	682.6	632.1	652.4	685.3	651.1	716.9
High	Q08723	RPN8	26S proteasome regulatory subunit RPN8 OS=Saccharomyces cerevisiae (strain ATCC 204508 / S288c) OX=559292 GN=RPN8 PE=1 SV=3	14	5	7	5	38.3	984.6	987	984	1014.3	973.9	1032.5
High	Q07825	FRA1	Putative Xaa-Pro aminopeptidase FRA1 OS=Saccharomyces cerevisiae (strain ATCC 204508 / S288c) OX=559292 GN=FRA1 PE=1 SV=1	7	6	7	6	84.9	1016.4	935.3	947.4	1047.1	1020.6	975.4
High	P47079	CCT8	T-complex protein 1 subunit theta OS=Saccharomyces cerevisiae (strain ATCC 204508 / S288c) OX=559292 GN=CCT8 PE=1 SV=1	43	20	46	20	61.6	8020.9	7894	7868.3	8319	7436	8106.2
High	P00899	TRP2	Anthranilate synthase component 1 OS=Saccharomyces cerevisiae (strain ATCC 204508 / S288c) OX=559292 GN=TRP2 PE=1 SV=4	34	14	28	14	56.7	6507.1	6799.1	6737.6	6705.4	6776.6	7013.4
High	Q12514	NOT5	General negative regulator of transcription subunit 5 OS=Saccharomyces cerevisiae (strain ATCC 204508 / S288c) OX=559292 GN=NOT5 PE=1 SV=1	10	4	5	4	65.8	1042.7	985.2	1055.7	1074.6	1053.8	1073.4
High	C7GX69	DRE2	Fe-S cluster assembly protein DRE2 OS=Saccharomyces cerevisiae (strain JAY291) OX=574961 GN=DRE2 PE=3 SV=1	27	7	8	7	38.5	1105.3	1116.2	1189.2	1196.6	1106.2	1225.8
High	P46680	AIP1	Actin-interacting protein 1 OS=Saccharomyces cerevisiae (strain ATCC 204508 / S288c) OX=559292 GN=AIP1 PE=1 SV=1	27	12	26	12	67.3	4370.1	4531.4	4465.3	4489	4705.7	4604.9
High	P53312	LSC2	Succinate--CoA ligase [ADP-forming] subunit beta, mitochondrial OS=Saccharomyces cerevisiae (strain ATCC 204508 / S288c) OX=559292 GN=LSC2 PE=1 SV=1	42	15	30	15	46.9	5449.6	5398.5	5091.7	5303	5567.4	5467.6
Medium	P46673	NUP85	Nucleoporin NUP85 OS=Saccharomyces cerevisiae (strain ATCC 204508 / S288c) OX=559292 GN=NUP85 PE=1 SV=1	2	1	1	1	84.8	257.1	251.7	226.1	281.2	243	233.3
High	P36145	TFA2	Transcription initiation factor IIE subunit beta OS=Saccharomyces cerevisiae (strain ATCC 204508 / S288c) OX=559292 GN=TFA2 PE=1 SV=3	3	1	1	1	37	89.9	70.3	90.8	88.8	82.1	93.7
High	Q08968	FMP40	Protein adenylyltransferase SelO, mitochondrial OS=Saccharomyces cerevisiae (strain ATCC 204508 / S288c) OX=559292 GN=FMP40 PE=1 SV=1	7	5	5	5	78.3	229.5	198.9	204.1	215.3	205.2	222.9
High	P53140	RMD9	Protein RMD9, mitochondrial OS=Saccharomyces cerevisiae (strain ATCC 204508 / S288c) OX=559292 GN=RMD9 PE=1 SV=1	9	5	5	5	74.5	691.6	662.1	682.5	689.6	683.4	737.8
High	Q12234	RUD3	GRIP domain-containing protein RUD3 OS=Saccharomyces cerevisiae (strain ATCC 204508 / S288c) OX=559292 GN=RUD3 PE=1 SV=1	13	4	5	4	56	986.3	1029.6	1040	995.1	1084.4	1073.6
High	P0CW40	IMA3	Oligo-1,6-glucosidase IMA3 OS=Saccharomyces cerevisiae (strain ATCC 204508 / S288c) OX=559292 GN=IMA3 PE=1 SV=1	5	3	3	2	68.7	476.6	502.3	530.2	481.1	535.2	547.4
High	P16550	APA1	Protein APA1 OS=Saccharomyces cerevisiae (strain ATCC 204508 / S288c) OX=559292 GN=APA1 PE=1 SV=4	31	9	26	9	36.5	2719.6	2809.6	2817.6	2898.7	2900.6	2801.1
High	Q12133	SPC3	Signal peptidase complex subunit SPC3 OS=Saccharomyces cerevisiae (strain ATCC 204508 / S288c) OX=559292 GN=SPC3 PE=1 SV=1	5	1	1	1	21.3	47.7	54.9	59.6	62	56.7	54.4
High	P38254	PBY1	Probable tubulin--tyrosine ligase PBY1 OS=Saccharomyces cerevisiae (strain ATCC 204508 / S288c) OX=559292 GN=PBY1 PE=1 SV=2	11	6	6	6	86.3	1072.5	1038.8	1030.6	1107.4	1057.2	1112.7
High	Q06651	PIB1	E3 ubiquitin-protein ligase PIB1 OS=Saccharomyces cerevisiae (strain ATCC 204508 / S288c) OX=559292 GN=PIB1 PE=1 SV=1	7	1	1	1	32.7	288.8	240.3	242.6	298.2	229.8	276.3
High	P39533	ACO2	Homocitrate dehydratase, mitochondrial OS=Saccharomyces cerevisiae (strain ATCC 204508 / S288c) OX=559292 GN=ACO2 PE=1 SV=1	24	18	23	17	86.5	2447.5	2470.8	2482	2508.2	2552.3	2658.9
High	Q04062	RPN9	26S proteasome regulatory subunit RPN9 OS=Saccharomyces cerevisiae (strain ATCC 204508 / S288c) OX=559292 GN=RPN9 PE=1 SV=1	39	14	21	14	45.8	5079	4741.5	4754.7	5116.2	4898.8	4973
High	P15565	TRM1	tRNA (guanine(26)-N(2))-dimethyltransferase, mitochondrial OS=Saccharomyces cerevisiae (strain ATCC 204508 / S288c) OX=559292 GN=TRM1 PE=1 SV=1	14	8	8	8	64	392.7	410.5	465	423.1	424.1	419.4
High	P46944	TRS85	Trafficking protein particle complex III-specific subunit 85 OS=Saccharomyces cerevisiae (strain ATCC 204508 / S288c) OX=559292 GN=TRS85 PE=1 SV=2	5	3	3	3	80.4	193.2	163.1	186.6	199.7	179.2	189.6
High	P38904	SPP41	Protein SPP41 OS=Saccharomyces cerevisiae (strain ATCC 204508 / S288c) OX=559292 GN=SPP41 PE=1 SV=2	1	1	1	1	161.5	150.9	137.6	155.1	125.4	142.2	164.6
High	P47166	SGM1	Protein SGM1 OS=Saccharomyces cerevisiae (strain ATCC 204508 / S288c) OX=559292 GN=SGM1 PE=1 SV=1	13	8	9	8	81.1	1071.9	984.4	967.9	1038.8	1018	1107.5
High	P47771	ALD2	Aldehyde dehydrogenase [NAD(P)+] 1 OS=Saccharomyces cerevisiae (strain ATCC 204508 / S288c) OX=559292 GN=ALD2 PE=1 SV=2	26	12	16	4	55.2	1533.1	1663.1	1659.6	1594.6	1720	1595.1
High	P43569	CAF16	CCR4-associated factor 16 OS=Saccharomyces cerevisiae (strain ATCC 204508 / S288c) OX=559292 GN=CAF16 PE=1 SV=1	6	2	3	2	33.1	479.9	511.1	478.1	477.9	528.6	523.6
High	P36076	CAB3	Coenzyme A biosynthesis protein 3 OS=Saccharomyces cerevisiae (strain ATCC 204508 / S288c) OX=559292 GN=CAB3 PE=1 SV=1	11	6	8	6	65.2	1413.1	1379	1435.8	1512	1260.4	1486.8
High	Q99321	DDP1	Diphosphoinositol polyphosphate phosphohydrolase DDP1 OS=Saccharomyces cerevisiae (strain ATCC 204508 / S288c) OX=559292 GN=DDP1 PE=1 SV=3	32	6	8	6	21.6	661.5	666.3	677.9	685.3	698.3	692.3
Medium	Q03214	ECM5	Protein ECM5 OS=Saccharomyces cerevisiae (strain ATCC 204508 / S288c) OX=559292 GN=ECM5 PE=1 SV=1	0	1	1	1	162.6	582.1	641.2	629.4	601.3	678.6	652.2
High	Q03761	TAF12	Transcription initiation factor TFIID subunit 12 OS=Saccharomyces cerevisiae (strain ATCC 204508 / S288c) OX=559292 GN=TAF12 PE=1 SV=1	19	9	10	9	61	318.4	291	297.4	329.9	291.6	337.7
High	P14127	RPS17B	40S ribosomal protein S17-B OS=Saccharomyces cerevisiae (strain ATCC 204508 / S288c) OX=559292 GN=RPS17B PE=1 SV=1	45	5	26	5	15.8	2760.5	2918.2	2933.7	3120.1	2880.3	3040.4
High	P53905	LSM7	U6 snRNA-associated Sm-like protein LSm7 OS=Saccharomyces cerevisiae (strain ATCC 204508 / S288c) OX=559292 GN=LSM7 PE=1 SV=2	38	4	9	4	13	3392.3	3254.5	3230.5	3572.8	3263.8	3348.5
High	P43597	YFR016C	Uncharacterized protein YFR016C OS=Saccharomyces cerevisiae (strain ATCC 204508 / S288c) OX=559292 GN=YFR016C PE=1 SV=1	23	24	31	24	137.6	6459.8	6556	6420.1	6701.5	6454.3	6826.6
High	P57744	TIM8	Mitochondrial import inner membrane translocase subunit TIM8 OS=Saccharomyces cerevisiae (strain ATCC 204508 / S288c) OX=559292 GN=TIM8 PE=1 SV=1	22	2	2	2	9.8	204.6	219.1	218.2	212.2	178.3	238.4
High	P41835	THI6	Thiamine biosynthetic bifunctional enzyme OS=Saccharomyces cerevisiae (strain ATCC 204508 / S288c) OX=559292 GN=THI6 PE=3 SV=1	16	6	7	6	58	500.3	509.9	530.1	477	556.4	550.3
High	P53733	RSM19	37S ribosomal protein S19, mitochondrial OS=Saccharomyces cerevisiae (strain ATCC 204508 / S288c) OX=559292 GN=RSM19 PE=1 SV=1	37	3	4	3	10.3	1240.6	1246.5	1254.5	1293	1085	1302.5
High	P40160	RIO2	Serine/threonine-protein kinase RIO2 OS=Saccharomyces cerevisiae (strain ATCC 204508 / S288c) OX=559292 GN=RIO2 PE=1 SV=1	7	2	2	2	49.1	158.1	115.9	152.5	151.9	120.5	158.4
High	P19097	FAS2	Fatty acid synthase subunit alpha OS=Saccharomyces cerevisiae (strain ATCC 204508 / S288c) OX=559292 GN=FAS2 PE=1 SV=2	47	76	259	76	206.8	31709	32963.3	32879.9	32936.5	35447.6	33873.8
High	P53141	MLC1	Myosin light chain 1 OS=Saccharomyces cerevisiae (strain ATCC 204508 / S288c) OX=559292 GN=MLC1 PE=1 SV=1	33	6	7	6	16.4	1061.9	1126.6	1141.1	1134.8	1121	1185.3
High	P33297	RPT5	26S proteasome regulatory subunit 6A OS=Saccharomyces cerevisiae (strain ATCC 204508 / S288c) OX=559292 GN=RPT5 PE=1 SV=3	28	10	15	10	48.2	1263.9	1107.6	1075.2	1145.9	1185.1	1117.3
High	P53111	ARI1	NADPH-dependent aldehyde reductase ARI1 OS=Saccharomyces cerevisiae (strain ATCC 204508 / S288c) OX=559292 GN=ARI1 PE=1 SV=1	19	6	16	5	38.1	1613.4	1690.3	1678.7	1664.8	1769	1745.1
High	P10823	GPA2	Guanine nucleotide-binding protein alpha-2 subunit OS=Saccharomyces cerevisiae (strain ATCC 204508 / S288c) OX=559292 GN=GPA2 PE=1 SV=2	4	2	2	2	50.4	209.1	206.2	221.2	250.4	214.4	212.8
High	P36521	MRPL11	54S ribosomal protein L11, mitochondrial OS=Saccharomyces cerevisiae (strain ATCC 204508 / S288c) OX=559292 GN=MRPL11 PE=1 SV=2	31	7	9	7	28.5	958.7	1006.1	981.7	996.7	951.3	1021.1
High	P08466	NUC1	Mitochondrial nuclease OS=Saccharomyces cerevisiae (strain ATCC 204508 / S288c) OX=559292 GN=NUC1 PE=1 SV=1	9	2	2	2	37.2	118.5	108.1	136.2	123.2	119.1	111.3
High	C7GUK6	AIM3	Altered inheritance of mitochondria protein 3 OS=Saccharomyces cerevisiae (strain JAY291) OX=574961 GN=AIM3 PE=3 SV=1	10	8	9	8	103.9	723.7	656.1	718	695.3	688.3	746.7
High	Q03862	ARX1	Probable metalloprotease ARX1 OS=Saccharomyces cerevisiae (strain ATCC 204508 / S288c) OX=559292 GN=ARX1 PE=1 SV=1	24	11	11	11	65.2	1282.9	1282.5	1334.7	1379.8	1220.1	1388.4
High	Q99258	RIB3	3,4-dihydroxy-2-butanone 4-phosphate synthase OS=Saccharomyces cerevisiae (strain ATCC 204508 / S288c) OX=559292 GN=RIB3 PE=1 SV=1	23	5	7	5	22.6	999.6	1023.2	1079.2	1056.2	1064.4	1033.1
High	P41814	GCD10	tRNA (adenine(58)-N(1))-methyltransferase non-catalytic subunit TRM6 OS=Saccharomyces cerevisiae (strain ATCC 204508 / S288c) OX=559292 GN=GCD10 PE=1 SV=1	14	6	9	6	54.4	1132.9	1174.4	1106.7	1178.5	1166	1182.4
High	Q04344	HNT1	Hit family protein 1 OS=Saccharomyces cerevisiae (strain ATCC 204508 / S288c) OX=559292 GN=HNT1 PE=1 SV=2	46	5	9	5	17.7	2157.6	2353.8	2382.9	2388.9	2448.7	2469.2
High	Q05778	PBA1	Proteasome chaperone 1 OS=Saccharomyces cerevisiae (strain ATCC 204508 / S288c) OX=559292 GN=PBA1 PE=1 SV=2	19	5	7	5	30.7	1580.4	1599.2	1496.3	1600.7	1664.2	1721.9
High	P53904	ALF1	Tubulin-specific chaperone B OS=Saccharomyces cerevisiae (strain ATCC 204508 / S288c) OX=559292 GN=ALF1 PE=1 SV=1	18	4	4	4	28.3	482.1	478.4	508.5	506.9	428.4	529.4
High	P21304	PWP1	Periodic tryptophan protein 1 OS=Saccharomyces cerevisiae (strain ATCC 204508 / S288c) OX=559292 GN=PWP1 PE=1 SV=1	22	10	17	10	63.8	2881.2	2897.5	2846.7	2933.6	3016.5	3042.2
High	P48231	TCB2	Tricalbin-2 OS=Saccharomyces cerevisiae (strain ATCC 204508 / S288c) OX=559292 GN=TCB2 PE=1 SV=1	3	4	4	4	132.4	301.2	212.4	215.1	244.8	268.2	223.9
High	Q12447	PAA1	Polyamine N-acetyltransferase 1 OS=Saccharomyces cerevisiae (strain ATCC 204508 / S288c) OX=559292 GN=PAA1 PE=1 SV=1	43	7	20	7	21.9	2125.7	2171.3	2192.4	2243.5	2032.9	2282.7
High	P23594	PPH21	Serine/threonine-protein phosphatase PP2A-1 catalytic subunit OS=Saccharomyces cerevisiae (strain ATCC 204508 / S288c) OX=559292 GN=PPH21 PE=1 SV=1	14	3	3	3	41.9	155.4	128.1	134	155.6	139.7	139.6
High	P32860	NFU1	NifU-like protein, mitochondrial OS=Saccharomyces cerevisiae (strain ATCC 204508 / S288c) OX=559292 GN=NFU1 PE=1 SV=2	44	10	13	10	29.2	2294.7	2299.4	2196.5	2390.4	2241.5	2428.5
High	P46671	FAR3	Factor arrest protein 3 OS=Saccharomyces cerevisiae (strain ATCC 204508 / S288c) OX=559292 GN=FAR3 PE=1 SV=2	4	1	2	1	24	109.9	91.2	92.2	91.3	95	109.4
High	P53303	ZPR1	Zinc finger protein ZPR1 OS=Saccharomyces cerevisiae (strain ATCC 204508 / S288c) OX=559292 GN=ZPR1 PE=1 SV=1	22	9	16	9	55	2697.2	2641.4	2729.2	2810.6	2595	2924.4
High	P31539	HSP104	Heat shock protein 104 OS=Saccharomyces cerevisiae (strain ATCC 204508 / S288c) OX=559292 GN=HSP104 PE=1 SV=2	45	38	113	37	102	20024.9	18710.9	17717.8	19672.5	19498.6	19882.3
High	Q05785	ENT2	Epsin-2 OS=Saccharomyces cerevisiae (strain ATCC 204508 / S288c) OX=559292 GN=ENT2 PE=1 SV=1	12	7	9	6	71.8	2293.2	2181.4	2187.8	2354.2	2273.6	2332.1
High	P53330	RTT102	Regulator of Ty1 transposition protein 102 OS=Saccharomyces cerevisiae (strain ATCC 204508 / S288c) OX=559292 GN=RTT102 PE=1 SV=2	33	3	4	3	17.8	519.1	547	530	548.1	487.1	552.5
High	P32496	RPN12	26S proteasome regulatory subunit RPN12 OS=Saccharomyces cerevisiae (strain ATCC 204508 / S288c) OX=559292 GN=RPN12 PE=1 SV=3	25	7	7	7	31.9	894.8	950.9	934.5	933.2	862	987.2
High	P38202	YBL028C	UPF0642 protein YBL028C OS=Saccharomyces cerevisiae (strain ATCC 204508 / S288c) OX=559292 GN=YBL028C PE=1 SV=1	7	1	1	1	12.4	402.9	374.4	373.9	420.4	377.5	422.5
High	P15019	TAL1	Transaldolase OS=Saccharomyces cerevisiae (strain ATCC 204508 / S288c) OX=559292 GN=TAL1 PE=1 SV=4	52	16	66	15	37	9821	9575.9	9393.7	9649.2	10314	9802.5
High	P43619	BNA6	Nicotinate-nucleotide pyrophosphorylase [carboxylating] OS=Saccharomyces cerevisiae (strain ATCC 204508 / S288c) OX=559292 GN=BNA6 PE=1 SV=1	12	4	7	4	32.3	671.8	698.2	692.3	679	742.7	722.7
High	Q04748	SOV1	Protein SOV1, mitochondrial OS=Saccharomyces cerevisiae (strain ATCC 204508 / S288c) OX=559292 GN=SOV1 PE=1 SV=1	3	2	2	2	104.7	282	254.7	307.7	281.4	310.2	321.3
High	P36159	TRZ1	Ribonuclease Z OS=Saccharomyces cerevisiae (strain ATCC 204508 / S288c) OX=559292 GN=TRZ1 PE=1 SV=1	9	7	8	7	96.8	746.6	778.2	749.9	779.8	841.4	770.3
High	P33313	CNS1	Hsp70/Hsp90 co-chaperone CNS1 OS=Saccharomyces cerevisiae (strain ATCC 204508 / S288c) OX=559292 GN=CNS1 PE=1 SV=1	16	6	6	6	44.1	1225	1235.6	1225.7	1320.6	1196	1280.2
High	A6ZXU0	DBP10	ATP-dependent RNA helicase DBP10 OS=Saccharomyces cerevisiae (strain YJM789) OX=307796 GN=DBP10 PE=3 SV=1	4	3	3	3	112.9	184.6	195.4	219.6	202.9	204.1	186.9
High	P38985	SRP14	Signal recognition particle subunit SRP14 OS=Saccharomyces cerevisiae (strain ATCC 204508 / S288c) OX=559292 GN=SRP14 PE=1 SV=1	25	2	2	2	16.4	439.1	419.7	437.5	458.9	459.6	434
High	P43567	AGX1	Alanine--glyoxylate aminotransferase 1 OS=Saccharomyces cerevisiae (strain ATCC 204508 / S288c) OX=559292 GN=AGX1 PE=1 SV=1	5	2	2	2	41.9	449.4	434.6	428	455.8	454.2	479.3
High	Q12349	ATP14	ATP synthase subunit H, mitochondrial OS=Saccharomyces cerevisiae (strain ATCC 204508 / S288c) OX=559292 GN=ATP14 PE=1 SV=1	60	3	3	3	14.1	145.7	147.1	141.9	152.2	144	177.6
High	Q03048	COF1	Cofilin OS=Saccharomyces cerevisiae (strain ATCC 204508 / S288c) OX=559292 GN=COF1 PE=1 SV=1	44	4	25	4	15.9	3020.9	2850.6	2940.9	3051.5	2979.3	3102.2
High	P43321	SMD3	Small nuclear ribonucleoprotein Sm D3 OS=Saccharomyces cerevisiae (strain ATCC 204508 / S288c) OX=559292 GN=SMD3 PE=1 SV=1	53	3	4	3	11.2	466.2	452.1	478.2	478.2	496.3	499.8
High	P53927	NOP15	Ribosome biogenesis protein 15 OS=Saccharomyces cerevisiae (strain ATCC 204508 / S288c) OX=559292 GN=NOP15 PE=1 SV=1	4	1	1	1	25.4	331.7	363.3	350.6	348.7	379.8	358.2
High	P25638	TAH1	TPR repeat-containing protein associated with Hsp90 OS=Saccharomyces cerevisiae (strain ATCC 204508 / S288c) OX=559292 GN=TAH1 PE=1 SV=1	17	2	2	2	12.5	440.7	427.3	501	598.4	446.8	441.3
High	P23293	SGV1	Serine/threonine-protein kinase BUR1 OS=Saccharomyces cerevisiae (strain ATCC 204508 / S288c) OX=559292 GN=SGV1 PE=1 SV=1	12	8	8	8	74.2	919.8	794.6	917.3	895.4	830.8	964
High	P41812	POP1	Ribonucleases P/MRP protein subunit POP1 OS=Saccharomyces cerevisiae (strain ATCC 204508 / S288c) OX=559292 GN=POP1 PE=1 SV=1	3	2	2	2	100.3	141.5	135.1	141.4	133.1	157.1	147.9
High	Q08920	CBC2	Nuclear cap-binding protein subunit 2 OS=Saccharomyces cerevisiae (strain ATCC 204508 / S288c) OX=559292 GN=CBC2 PE=1 SV=1	12	2	3	2	23.8	652.3	572	565.5	596.6	598.4	648.7
High	P25443	RPS2	40S ribosomal protein S2 OS=Saccharomyces cerevisiae (strain ATCC 204508 / S288c) OX=559292 GN=RPS2 PE=1 SV=3	47	11	37	11	27.4	6987.2	7358.8	7248.9	7826.5	7454.6	7587.4
High	P53252	PIL1	Sphingolipid long chain base-responsive protein PIL1 OS=Saccharomyces cerevisiae (strain ATCC 204508 / S288c) OX=559292 GN=PIL1 PE=1 SV=1	52	12	29	11	38.3	4640.4	4418.5	4734.1	5054.1	4627.2	4887.8
High	P31334	MRPL9	54S ribosomal protein L9, mitochondrial OS=Saccharomyces cerevisiae (strain ATCC 204508 / S288c) OX=559292 GN=MRPL9 PE=1 SV=3	17	4	5	4	29.8	771	821.3	889.4	904.7	860.3	898.5
High	P16370	RPB3	DNA-directed RNA polymerase II subunit RPB3 OS=Saccharomyces cerevisiae (strain ATCC 204508 / S288c) OX=559292 GN=RPB3 PE=1 SV=2	20	4	4	4	35.3	950.1	984.9	1020.2	1010.7	1032	1024.6
High	P36516	MRPL3	54S ribosomal protein L3, mitochondrial OS=Saccharomyces cerevisiae (strain ATCC 204508 / S288c) OX=559292 GN=MRPL3 PE=1 SV=2	27	10	11	10	44	1695.7	1740.6	1734.6	1724.8	1823.9	1932.8
High	P25039	MEF1	Elongation factor G, mitochondrial OS=Saccharomyces cerevisiae (strain ATCC 204508 / S288c) OX=559292 GN=MEF1 PE=1 SV=2	16	11	15	11	84.5	1608	1508.3	1515.7	1614.7	1580.7	1675
High	P07284	SES1	Serine--tRNA ligase, cytoplasmic OS=Saccharomyces cerevisiae (strain ATCC 204508 / S288c) OX=559292 GN=SES1 PE=1 SV=2	28	11	25	11	53.3	2569.5	2567.6	2576.8	2688.8	2896.9	2701
High	B3LLV5	ARG7	Arginine biosynthesis bifunctional protein ArgJ, mitochondrial OS=Saccharomyces cerevisiae (strain RM11-1a) OX=285006 GN=ARG7 PE=3 SV=1	30	12	15	12	47.8	1957.1	2040.7	2098.7	1995.1	2216.9	2200.6
High	P36775	PIM1	Lon protease homolog, mitochondrial OS=Saccharomyces cerevisiae (strain ATCC 204508 / S288c) OX=559292 GN=PIM1 PE=1 SV=2	20	20	24	20	127	2911.5	2868.5	2792.3	3052.9	2901.2	3178.9
High	P48813	GNP1	High-affinity glutamine permease OS=Saccharomyces cerevisiae (strain ATCC 204508 / S288c) OX=559292 GN=GNP1 PE=1 SV=2	7	5	7	5	73.6	1329	1303	1483.4	1394.5	1368.3	1338.7
High	Q04409	EMI2	Putative glucokinase-2 OS=Saccharomyces cerevisiae (strain ATCC 204508 / S288c) OX=559292 GN=EMI2 PE=1 SV=1	22	10	14	10	55.9	2163.6	2179	2030	2238.3	2286.7	2231.6
High	P25299	RNA15	mRNA 3'-end-processing protein RNA15 OS=Saccharomyces cerevisiae (strain ATCC 204508 / S288c) OX=559292 GN=RNA15 PE=1 SV=1	15	3	4	3	32.8	149.5	166.1	156.8	156.9	192	156.7
High	P39111	VMA7	V-type proton ATPase subunit F OS=Saccharomyces cerevisiae (strain ATCC 204508 / S288c) OX=559292 GN=VMA7 PE=1 SV=1	8	1	2	1	13.5	134.8	104.3	109.7	100.7	117.6	115.2
High	P36009	DHR2	Probable ATP-dependent RNA helicase DHR2 OS=Saccharomyces cerevisiae (strain ATCC 204508 / S288c) OX=559292 GN=DHR2 PE=1 SV=1	1	1	1	1	82.7	181.8	178.2	202.5	190.9	195.8	195.6
High	A6ZR80	NSA2	Ribosome biogenesis protein NSA2 OS=Saccharomyces cerevisiae (strain YJM789) OX=307796 GN=NSA2 PE=3 SV=1	3	1	2	1	29.7	87.2	89.1	72.3	85.1	93.6	88.3
High	P32523	PRP19	Pre-mRNA-processing factor 19 OS=Saccharomyces cerevisiae (strain ATCC 204508 / S288c) OX=559292 GN=PRP19 PE=1 SV=2	18	7	7	7	56.5	1588.8	1568.1	1611.4	1681.3	1647.1	1635.9
High	P34730	BMH2	Protein BMH2 OS=Saccharomyces cerevisiae (strain ATCC 204508 / S288c) OX=559292 GN=BMH2 PE=1 SV=3	41	11	62	3	31	1088.3	1143.8	1131.8	1138.4	1209.2	1188.8
High	P28834	IDH1	Isocitrate dehydrogenase [NAD] subunit 1, mitochondrial OS=Saccharomyces cerevisiae (strain ATCC 204508 / S288c) OX=559292 GN=IDH1 PE=1 SV=2	39	11	24	11	39.3	6322.2	6596.2	6697	6642.2	7136	6774.5
High	P39683	NPT1	Nicotinate phosphoribosyltransferase OS=Saccharomyces cerevisiae (strain ATCC 204508 / S288c) OX=559292 GN=NPT1 PE=1 SV=3	41	17	29	17	49	4021.9	4032.1	3955.6	4112.3	4236.6	4256.1
High	P38439	LEO1	RNA polymerase-associated protein LEO1 OS=Saccharomyces cerevisiae (strain ATCC 204508 / S288c) OX=559292 GN=LEO1 PE=1 SV=1	22	7	10	7	53.9	1362.9	1336.7	1330.5	1432.1	1364.9	1418.8
High	P47137	YJR096W	Uncharacterized oxidoreductase YJR096W OS=Saccharomyces cerevisiae (strain ATCC 204508 / S288c) OX=559292 GN=YJR096W PE=1 SV=1	19	5	6	5	32.3	1564.6	1498.2	1470.7	1549.8	1631.9	1545.5
High	P37296	STV1	V-type proton ATPase subunit a, Golgi isoform OS=Saccharomyces cerevisiae (strain ATCC 204508 / S288c) OX=559292 GN=STV1 PE=1 SV=2	2	1	1	1	101.6	196.9	156.6	172.3	178	164.6	182.6
High	Q04660	ERB1	Ribosome biogenesis protein ERB1 OS=Saccharomyces cerevisiae (strain ATCC 204508 / S288c) OX=559292 GN=ERB1 PE=1 SV=1	16	10	13	10	91.6	2451.9	2353.5	2513.6	2550.5	2584.4	2642.5
High	P48837	NUP57	Nucleoporin NUP57 OS=Saccharomyces cerevisiae (strain ATCC 204508 / S288c) OX=559292 GN=NUP57 PE=1 SV=1	20	11	12	11	57.5	1586.6	1448.6	1628.6	1752.6	1523.4	1657.4
High	P39015	STM1	Suppressor protein STM1 OS=Saccharomyces cerevisiae (strain ATCC 204508 / S288c) OX=559292 GN=STM1 PE=1 SV=3	49	10	41	10	30	8732.2	8750.8	8219.5	8747.8	9203.5	9275
High	P12945	NAT1	N-terminal acetyltransferase A complex subunit NAT1 OS=Saccharomyces cerevisiae (strain ATCC 204508 / S288c) OX=559292 GN=NAT1 PE=1 SV=2	20	14	17	14	98.8	2418.5	2365.8	2553.6	2544	2570.6	2460.1
High	Q08144	TLG2	t-SNARE affecting a late Golgi compartment protein 2 OS=Saccharomyces cerevisiae (strain ATCC 204508 / S288c) OX=559292 GN=TLG2 PE=1 SV=1	11	3	3	3	45.8	433.9	405.9	405.9	420.4	427	431.8
High	P20604	SIT4	Serine/threonine-protein phosphatase PP1-1 OS=Saccharomyces cerevisiae (strain ATCC 204508 / S288c) OX=559292 GN=SIT4 PE=1 SV=1	10	3	6	3	35.5	1358.5	1363.9	1343.8	1421	1516.8	1414.4
High	P53834	HCH1	Hsp90 co-chaperone HCH1 OS=Saccharomyces cerevisiae (strain ATCC 204508 / S288c) OX=559292 GN=HCH1 PE=1 SV=1	29	4	10	4	17.2	1006	998.1	979.9	1058.9	894.4	1071.4
High	P33330	SER1	Phosphoserine aminotransferase OS=Saccharomyces cerevisiae (strain ATCC 204508 / S288c) OX=559292 GN=SER1 PE=1 SV=1	30	9	22	9	43.4	3271.6	3546.5	3591.1	3470	3734.6	3505.4
High	P47150	RSM7	37S ribosomal protein S7, mitochondrial OS=Saccharomyces cerevisiae (strain ATCC 204508 / S288c) OX=559292 GN=RSM7 PE=1 SV=1	22	5	5	5	27.8	776.8	793.3	789.2	818.3	772.2	845.1
High	P33311	MDL2	ATP-dependent permease MDL2, mitochondrial OS=Saccharomyces cerevisiae (strain ATCC 204508 / S288c) OX=559292 GN=MDL2 PE=1 SV=3	1	1	1	1	85.1	213.9	200.9	213.4	225.5	216.9	218.6
High	P38878	LNP1	Endoplasmic reticulum junction formation protein lunapark OS=Saccharomyces cerevisiae (strain ATCC 204508 / S288c) OX=559292 GN=LNP1 PE=1 SV=1	3	1	1	1	32	55.6	55.4	60.6	60	50.1	63.9
High	P38996	NAB3	Nuclear polyadenylated RNA-binding protein 3 OS=Saccharomyces cerevisiae (strain ATCC 204508 / S288c) OX=559292 GN=NAB3 PE=1 SV=1	7	4	4	4	90.4	568.5	556.7	527	589.3	587	610
High	P20053	PRP4	U4/U6 small nuclear ribonucleoprotein PRP4 OS=Saccharomyces cerevisiae (strain ATCC 204508 / S288c) OX=559292 GN=PRP4 PE=1 SV=1	8	3	3	3	52.4	203.4	207.8	216.6	214.6	196.9	238.4
Medium	P43610	IRC5	Uncharacterized ATP-dependent helicase IRC5 OS=Saccharomyces cerevisiae (strain ATCC 204508 / S288c) OX=559292 GN=IRC5 PE=1 SV=2	1	1	1	1	96.9	182.3	151.3	162.6	192.4	161.4	132.3
High	P39926	SSO2	Protein SSO2 OS=Saccharomyces cerevisiae (strain ATCC 204508 / S288c) OX=559292 GN=SSO2 PE=1 SV=2	15	3	3	2	33.7	124.9	130.7	145.7	145.3	137.9	138.5
High	P29478	SEC65	Signal recognition particle subunit SEC65 OS=Saccharomyces cerevisiae (strain ATCC 204508 / S288c) OX=559292 GN=SEC65 PE=1 SV=1	5	1	2	1	31.2	631.8	568.2	596.5	667	594.1	639.8
High	P53738	TRM112	Multifunctional methyltransferase subunit TRM112 OS=Saccharomyces cerevisiae (strain ATCC 204508 / S288c) OX=559292 GN=TRM112 PE=1 SV=1	6	1	2	1	15.1	1131.1	1197.7	1223	1265.2	1203.2	1291.2
High	P17076	RPL8A	60S ribosomal protein L8-A OS=Saccharomyces cerevisiae (strain ATCC 204508 / S288c) OX=559292 GN=RPL8A PE=1 SV=4	59	15	62	3	28.1	3121.1	3316.6	3389.2	3603.8	3502.5	3512.1
High	Q03653	EFR3	Protein EFR3 OS=Saccharomyces cerevisiae (strain ATCC 204508 / S288c) OX=559292 GN=EFR3 PE=1 SV=1	3	2	2	2	89.1	357.9	345.9	398.1	378.1	376.1	376.4
High	P35728	MPE1	Protein MPE1 OS=Saccharomyces cerevisiae (strain ATCC 204508 / S288c) OX=559292 GN=MPE1 PE=1 SV=1	10	3	3	3	49.6	482	437.4	466.2	509.2	435	507.9
High	A6ZV85	NOP7	Pescadillo homolog OS=Saccharomyces cerevisiae (strain YJM789) OX=307796 GN=NOP7 PE=3 SV=1	6	4	6	4	69.8	611.9	584.5	617	646.6	649.1	618.1
High	Q03161	YMR099C	Glucose-6-phosphate 1-epimerase OS=Saccharomyces cerevisiae (strain ATCC 204508 / S288c) OX=559292 GN=YMR099C PE=1 SV=1	38	10	21	10	33.9	2325.7	2450.9	2328.9	2490.5	2590.4	2433.9
High	P23285	CPR2	Peptidyl-prolyl cis-trans isomerase B OS=Saccharomyces cerevisiae (strain ATCC 204508 / S288c) OX=559292 GN=CPR2 PE=1 SV=1	20	4	6	4	22.8	1304.9	1288.9	1286	1325.8	1362.3	1401.8
High	A6ZS33	SCY_4744	Leucine aminopeptidase 2 OS=Saccharomyces cerevisiae (strain YJM789) OX=307796 GN=SCY_4744 PE=3 SV=1	18	9	13	9	77.3	3020	3194.3	3273.9	3193.7	3435.5	3185.3
High	P53972	RCM1	25S rRNA (cytosine(2278)-C(5))-methyltransferase OS=Saccharomyces cerevisiae (strain ATCC 204508 / S288c) OX=559292 GN=RCM1 PE=1 SV=1	2	1	1	1	56.1	256.3	263.4	281.9	269.2	301.4	298.2
High	A6ZT19	UBA4	Adenylyltransferase and sulfurtransferase UBA4 OS=Saccharomyces cerevisiae (strain YJM789) OX=307796 GN=UBA4 PE=3 SV=1	11	4	4	4	49.4	1052.3	1009.1	1002.2	1090.8	1067.5	1099.9
High	P38821	APE4	Aspartyl aminopeptidase 4 OS=Saccharomyces cerevisiae (strain ATCC 204508 / S288c) OX=559292 GN=APE4 PE=1 SV=1	18	6	8	6	54.1	2533.2	2672.4	2638.8	2649.7	2827.9	2797
High	Q06678	MRPL35	54S ribosomal protein L35, mitochondrial OS=Saccharomyces cerevisiae (strain ATCC 204508 / S288c) OX=559292 GN=MRPL35 PE=1 SV=1	14	4	5	4	42.8	590.7	584.1	568	634.2	590.7	601.3
High	Q05946	UTP13	U3 small nucleolar RNA-associated protein 13 OS=Saccharomyces cerevisiae (strain ATCC 204508 / S288c) OX=559292 GN=UTP13 PE=1 SV=1	9	5	7	5	91	345	317.4	353.2	362.2	339.1	374.1
High	P25558	BUD3	Bud site selection protein 3 OS=Saccharomyces cerevisiae (strain ATCC 204508 / S288c) OX=559292 GN=BUD3 PE=1 SV=2	3	4	4	4	184.6	412.9	391.6	375.7	437.4	397.5	442.5
High	A6ZRX0	DBP2	ATP-dependent RNA helicase DBP2 OS=Saccharomyces cerevisiae (strain YJM789) OX=307796 GN=DBP2 PE=3 SV=1	36	16	26	15	60.9	3899.7	3765.3	4177.6	4131.1	4098.1	4202.9
High	P38337	SHG1	COMPASS component SHG1 OS=Saccharomyces cerevisiae (strain ATCC 204508 / S288c) OX=559292 GN=SHG1 PE=1 SV=1	18	2	2	2	16.4	429.5	420.9	415.5	455.1	364.6	449.6
High	P39744	NOC2	Nucleolar complex protein 2 OS=Saccharomyces cerevisiae (strain ATCC 204508 / S288c) OX=559292 GN=NOC2 PE=1 SV=2	3	2	2	2	81.6	26.4	23.4	27.9	26	25.2	29.6
High	P40449	YIL161W	Uncharacterized protein YIL161W OS=Saccharomyces cerevisiae (strain ATCC 204508 / S288c) OX=559292 GN=YIL161W PE=1 SV=1	11	2	2	2	27.1	103.1	81	97.9	109.3	108.8	99.3
High	P35202	THI80	Thiamine pyrophosphokinase OS=Saccharomyces cerevisiae (strain ATCC 204508 / S288c) OX=559292 GN=THI80 PE=1 SV=1	13	3	4	3	36.6	359.5	355.8	402.3	381.1	398.4	389.2
High	P42845	STB1	Protein STB1 OS=Saccharomyces cerevisiae (strain ATCC 204508 / S288c) OX=559292 GN=STB1 PE=1 SV=2	2	1	1	1	45.7	55.2	45.3	43.6	47.3	48.1	51.7
High	P40011	YER010C	4-hydroxy-4-methyl-2-oxoglutarate aldolase OS=Saccharomyces cerevisiae (strain ATCC 204508 / S288c) OX=559292 GN=YER010C PE=1 SV=1	11	3	3	3	25.5	382.5	418.6	405.7	410.9	443.9	412.5
High	P04821	CDC25	Cell division control protein 25 OS=Saccharomyces cerevisiae (strain ATCC 204508 / S288c) OX=559292 GN=CDC25 PE=1 SV=1	3	3	6	3	179	1099.3	1152.6	1161.1	1221.7	1222.6	1224.4
High	Q06217	SMD2	Small nuclear ribonucleoprotein Sm D2 OS=Saccharomyces cerevisiae (strain ATCC 204508 / S288c) OX=559292 GN=SMD2 PE=1 SV=2	7	1	1	1	12.8	93.8	99.3	98.6	116.8	101.6	104.6
High	P11746	MCM1	Pheromone receptor transcription factor OS=Saccharomyces cerevisiae (strain ATCC 204508 / S288c) OX=559292 GN=MCM1 PE=1 SV=2	4	1	1	1	32.8	58.9	54.9	62.9	62.5	57.8	70.9
High	P43123	QRI1	UDP-N-acetylglucosamine pyrophosphorylase OS=Saccharomyces cerevisiae (strain ATCC 204508 / S288c) OX=559292 GN=QRI1 PE=1 SV=1	24	11	23	11	53.4	2313.4	2375.7	2367.7	2440.2	2628.2	2515.1
High	Q12306	SMT3	Ubiquitin-like protein SMT3 OS=Saccharomyces cerevisiae (strain ATCC 204508 / S288c) OX=559292 GN=SMT3 PE=1 SV=1	47	4	15	4	11.6	1839.9	1948.9	1934.3	2035.4	2016.5	2055
High	P49367	LYS4	Homoaconitase, mitochondrial OS=Saccharomyces cerevisiae (strain ATCC 204508 / S288c) OX=559292 GN=LYS4 PE=1 SV=1	18	9	15	9	75.1	2031.9	2056.3	2116.2	2159.1	2393.8	2224.6
High	P12709	PGI1	Glucose-6-phosphate isomerase OS=Saccharomyces cerevisiae (strain ATCC 204508 / S288c) OX=559292 GN=PGI1 PE=1 SV=3	51	21	100	21	61.3	16982	17678.3	18147.9	18052.4	19063.3	17622.7
High	C8ZAQ2	AIM21	Altered inheritance of mitochondria protein 21 OS=Saccharomyces cerevisiae (strain Lalvin EC1118 / Prise de mousse) OX=643680 GN=AIM21 PE=3 SV=2	25	13	17	13	74.7	2121.6	2032.2	2088	2256.4	1991.9	2220.9
High	P10507	MAS1	Mitochondrial-processing peptidase subunit beta OS=Saccharomyces cerevisiae (strain ATCC 204508 / S288c) OX=559292 GN=MAS1 PE=1 SV=1	21	9	10	9	51.1	1243.9	1164.9	1213.1	1323.4	1224.4	1338.7
High	P0CX53	RPL12A	60S ribosomal protein L12-A OS=Saccharomyces cerevisiae (strain ATCC 204508 / S288c) OX=559292 GN=RPL12A PE=1 SV=1	55	7	49	7	17.8	8817.5	9003.8	9058.6	9679.9	9306.3	9638.7
High	P0CX51	RPS16A	40S ribosomal protein S16-A OS=Saccharomyces cerevisiae (strain ATCC 204508 / S288c) OX=559292 GN=RPS16A PE=1 SV=1	69	10	33	10	15.8	2878.4	3079.7	3032.7	3487.4	3148.5	3227.1
High	Q08818	MSC6	Meiotic sister-chromatid recombination protein 6, mitochondrial OS=Saccharomyces cerevisiae (strain ATCC 204508 / S288c) OX=559292 GN=MSC6 PE=1 SV=1	8	3	3	3	79.9	534.3	525.8	571.7	529.3	574.7	608.4
High	P20133	BET2	Geranylgeranyl transferase type-2 subunit beta OS=Saccharomyces cerevisiae (strain ATCC 204508 / S288c) OX=559292 GN=BET2 PE=1 SV=3	6	2	2	2	36.6	255.9	286.6	266.9	298.4	299.1	284.1
High	P52553	YKE2	Prefoldin subunit 6 OS=Saccharomyces cerevisiae (strain ATCC 204508 / S288c) OX=559292 GN=YKE2 PE=1 SV=1	46	4	9	4	13.3	979.5	1025	1021.1	1101.5	1034.9	1087.5
[truncated: 1,167 more rows]

## Sheet: Pgk1 Normalised
Accession	Gene Name	Description	Coverage [%]	# Peptides	# PSMs	# Unique Peptides	MW [kDa]	Abundances Ssa1-T175N sup 0hr, 1	Abundances Ssa1-T175N sup 0hr, 2	Abundances Ssa1-T175N sup 0hr, 3	Abundances Ssa1-T175N sup 10 hrs, 1	Abundances Ssa1-T175N sup 10 hrs, 2	Abundances Ssa1-T175N sup 10 hrs, 3	Abundances Ssa1-T175N Normalized Pgk1 sup 0hr , 1	Abundances Ssa1-T175N Normalized Pgk1 sup 0hr, 2	Abundances Ssa1-T175N Normalized Pgk1 sup 0hr, 3	Abundances Ssa1-T175N Normalized Pgk1 sup 10 hrs, 1	Abundances Ssa1-T175N Normalized Pgk1 sup 10 hrs, 2	Abundances Ssa1-T175N Normalized Pgk1 sup 10 hrs, 3	Avg.Ssa1.T175N.0.hr	Avg.Ssa1.T175N.10.hr	Fold Change FC .Ssa1.T175N.10hr.0hr.Nor	p-value	Log2 FC	(-Log10) p-value
A6ZY50	TVP23	Golgi apparatus membrane protein TVP23 OS=Saccharomyces cerevisiae (strain YJM789) OX=307796 GN=TVP23 PE=3 SV=1	5	1	2	1	23.1	205.5	201	211.8	150.8	149.4	156.3	296.137	280.126	295.568	165.181	149.4	163.958	290.611	159.513	0.54889	4.0765e-06	-0.865412	5.38971
P21801	SDH2	Succinate dehydrogenase [ubiquinone] iron-sulfur subunit, mitochondrial OS=Saccharomyces cerevisiae (strain ATCC 204508 / S288c) OX=559292 GN=SDH2 PE=1 SV=1	12	3	4	3	30.2	1629.1	1567.3	1619.3	1192.3	1142.8	1168.3	2347.63	2184.29	2259.74	1306.01	1142.8	1225.54	2263.89	1224.78	0.541009	5.56827e-06	-0.886275	5.25428
Q07878	VPS13	Vacuolar protein sorting-associated protein 13 OS=Saccharomyces cerevisiae (strain ATCC 204508 / S288c) OX=559292 GN=VPS13 PE=1 SV=1	3	8	9	8	357.6	907.6	857.6	859.9	744.7	706	673.7	1307.9	1195.21	1200	815.72	706	706.708	1234.37	742.81	0.601773	6.14699e-06	-0.732709	5.21134
P21576	VPS1	Vacuolar protein sorting-associated protein 1 OS=Saccharomyces cerevisiae (strain ATCC 204508 / S288c) OX=559292 GN=VPS1 PE=1 SV=2	21	14	19	14	78.7	3411.3	3309.7	3402.9	2265.9	2157.4	2208.3	4915.88	4612.61	4748.77	2481.99	2157.4	2316.5	4759.09	2318.63	0.487201	9.17377e-06	-1.03741	5.03745
P38688	SRP72	Signal recognition particle subunit SRP72 OS=Saccharomyces cerevisiae (strain ATCC 204508 / S288c) OX=559292 GN=SRP72 PE=1 SV=2	15	9	10	9	73.5	2525.4	2488	2480.4	2384.5	2446.4	2315.2	3639.25	3467.44	3461.41	2611.9	2446.4	2428.64	3522.7	2495.65	0.708447	1.09105e-05	-0.497267	4.96216
P25343	RVS161	Reduced viability upon starvation protein 161 OS=Saccharomyces cerevisiae (strain ATCC 204508 / S288c) OX=559292 GN=RVS161 PE=1 SV=1	7	2	2	2	30.2	447.4	425.5	452	325.8	303.1	323.2	644.729	593.004	630.768	356.871	303.1	339.035	622.834	333.002	0.534656	1.49058e-05	-0.903316	4.82664
Q06631	BFR2	Protein BFR2 OS=Saccharomyces cerevisiae (strain ATCC 204508 / S288c) OX=559292 GN=BFR2 PE=1 SV=1	16	7	7	7	61.2	1486.1	1409.6	1532	1386.1	1338.3	1450	2141.56	1964.51	2137.91	1518.29	1338.3	1521.04	2081.33	1459.21	0.701097	1.96325e-05	-0.512315	4.70702
A6ZYV1	SBE2	Protein SBE2 OS=Saccharomyces cerevisiae (strain YJM789) OX=307796 GN=SBE2 PE=3 SV=1	1	1	1	1	98.9	265.5	280.6	273.4	212.8	243.3	223.7	382.601	391.062	381.531	233.094	243.3	234.66	385.065	237.018	0.615528	2.73392e-05	-0.700103	4.56321
P04037	COX4	Cytochrome c oxidase subunit 4, mitochondrial OS=Saccharomyces cerevisiae (strain ATCC 204508 / S288c) OX=559292 GN=COX4 PE=1 SV=1	39	4	5	4	17.1	1933.7	1834.7	2009.4	1148.1	1053.5	1218.4	2786.57	2556.95	2804.13	1257.59	1053.5	1278.1	2715.89	1196.4	0.440518	2.81538e-05	-1.18273	4.55046
Q08732	HRK1	Serine/threonine-protein kinase HRK1 OS=Saccharomyces cerevisiae (strain ATCC 204508 / S288c) OX=559292 GN=HRK1 PE=1 SV=1	5	4	4	4	85.6	354.3	326.4	348	229.1	193.8	210.9	510.567	454.892	485.636	250.949	193.8	221.233	483.698	221.994	0.458951	2.92199e-05	-1.12359	4.53432
P16639	ATE1	Arginyl-tRNA--protein transferase 1 OS=Saccharomyces cerevisiae (strain ATCC 204508 / S288c) OX=559292 GN=ATE1 PE=1 SV=2	5	3	3	3	57.9	416	434.2	429.1	473.4	522.6	492.6	599.48	605.129	598.811	518.547	522.6	516.735	601.14	519.294	0.863849	3.36452e-05	-0.211149	4.47308
P23292	YCK2	Casein kinase I homolog 2 OS=Saccharomyces cerevisiae (strain ATCC 204508 / S288c) OX=559292 GN=YCK2 PE=1 SV=1	14	6	7	5	62	245.5	229.3	238.2	154.6	138.8	142.9	353.78	319.567	332.409	169.344	138.8	149.902	335.252	152.682	0.455424	3.36803e-05	-1.13472	4.47262
P12385	SUP45	Eukaryotic peptide chain release factor subunit 1 OS=Saccharomyces cerevisiae (strain ATCC 204508 / S288c) OX=559292 GN=SUP45 PE=1 SV=2	23	9	14	9	49	3836.1	3685.9	3732.6	3048.8	2959.9	2920.9	5528.04	5136.91	5208.86	3339.56	2959.9	3064.01	5291.27	3121.16	0.589869	3.62106e-05	-0.761534	4.44116
P38219	OLA1	Obg-like ATPase 1 OS=Saccharomyces cerevisiae (strain ATCC 204508 / S288c) OX=559292 GN=OLA1 PE=1 SV=1	37	13	27	13	44.1	4484.5	4250.5	4422.8	3514.6	3263.2	3346.6	6462.43	5923.77	6172.04	3849.78	3263.2	3510.57	6186.08	3541.18	0.572444	3.71741e-05	-0.804794	4.42976
P23255	TAF2	Transcription initiation factor TFIID subunit 2 OS=Saccharomyces cerevisiae (strain ATCC 204508 / S288c) OX=559292 GN=TAF2 PE=1 SV=3	4	5	5	5	161.4	337.8	320	329.4	224.2	209.2	212.6	486.789	445.972	459.679	245.581	209.2	223.017	464.147	225.933	0.486769	3.94959e-05	-1.03869	4.40345
P32582	CYS4	Cystathionine beta-synthase OS=Saccharomyces cerevisiae (strain ATCC 204508 / S288c) OX=559292 GN=CYS4 PE=1 SV=1	61	24	89	24	56	14125.7	13774.4	14245.4	10611.2	10480.3	10468.7	20356	19196.9	19879.5	11623.2	10480.3	10981.6	19810.8	11028.4	0.556685	4.35066e-05	-0.845068	4.36144
B3LLV5	ARG7	Arginine biosynthesis bifunctional protein ArgJ, mitochondrial OS=Saccharomyces cerevisiae (strain RM11-1a) OX=285006 GN=ARG7 PE=3 SV=1	30	12	15	12	47.8	1957.1	2040.7	2098.7	1995.1	2216.9	2200.6	2820.3	2844.05	2928.75	2185.37	2216.9	2308.42	2864.36	2236.9	0.78094	4.51794e-05	-0.356717	4.34506
P37262	SOL2	6-phosphogluconolactonase-like protein 2 OS=Saccharomyces cerevisiae (strain ATCC 204508 / S288c) OX=559292 GN=SOL2 PE=1 SV=2	23	6	8	6	34.5	1431.5	1389.8	1429.7	1199.3	1176.3	1194	2062.87	1936.91	1995.15	1313.67	1176.3	1252.5	1998.31	1247.49	0.624272	4.88499e-05	-0.679753	4.31114
P50276	MUP1	High-affinity methionine permease OS=Saccharomyces cerevisiae (strain ATCC 204508 / S288c) OX=559292 GN=MUP1 PE=1 SV=1	10	2	2	2	63.2	363.9	337.1	363.7	258.6	224.7	256	524.401	469.804	507.545	283.262	224.7	268.543	500.583	258.835	0.517067	5.46716e-05	-0.951578	4.26224
P12753	RAD50	DNA repair protein RAD50 OS=Saccharomyces cerevisiae (strain ATCC 204508 / S288c) OX=559292 GN=RAD50 PE=1 SV=1	2	3	4	3	152.5	236.8	216.4	224.5	214.9	198.3	198.3	341.243	301.589	313.291	235.395	198.3	208.016	318.707	213.903	0.671159	5.47387e-05	-0.575273	4.26171
P50095	IMD3	Inosine-5'-monophosphate dehydrogenase 3 OS=Saccharomyces cerevisiae (strain ATCC 204508 / S288c) OX=559292 GN=IMD3 PE=1 SV=1	48	17	57	4	56.5	2569.8	2522.2	2570.2	2305.8	2335.7	2269.7	3703.23	3515.1	3586.73	2525.7	2335.7	2380.91	3601.69	2414.1	0.67027	5.91589e-05	-0.577186	4.22798
P11075	SEC7	Protein transport protein SEC7 OS=Saccharomyces cerevisiae (strain ATCC 204508 / S288c) OX=559292 GN=SEC7 PE=1 SV=2	5	10	11	10	226.7	1422.9	1416	1499.7	1147.4	1188.6	1225	2050.48	1973.43	2092.84	1256.82	1188.6	1285.02	2038.92	1243.48	0.609874	7.0864e-05	-0.713417	4.14957
Q12523	YPL247C	WD repeat-containing protein YPL247C OS=Saccharomyces cerevisiae (strain ATCC 204508 / S288c) OX=559292 GN=YPL247C PE=1 SV=1	6	2	3	2	57.3	1240.8	1207.7	1237.1	1104	1117.9	1109.2	1788.07	1683.13	1726.38	1209.29	1117.9	1163.55	1732.52	1163.58	0.671608	7.61313e-05	-0.574308	4.11844
P19524	MYO2	Myosin-2 OS=Saccharomyces cerevisiae (strain ATCC 204508 / S288c) OX=559292 GN=MYO2 PE=1 SV=1	11	13	14	13	180.6	4993	4843.2	5081.3	3862.5	3814.2	4017.9	7195.2	6749.79	7090.98	4230.86	3814.2	4214.76	7011.99	4086.61	0.582802	7.86559e-05	-0.778921	4.10427
Q05946	UTP13	U3 small nucleolar RNA-associated protein 13 OS=Saccharomyces cerevisiae (strain ATCC 204508 / S288c) OX=559292 GN=UTP13 PE=1 SV=1	9	5	7	5	91	345	317.4	353.2	362.2	339.1	374.1	497.165	442.349	492.892	396.742	339.1	392.429	477.469	376.09	0.787676	8.51139e-05	-0.344327	4.07
P33307	CSE1	Importin alpha re-exporter OS=Saccharomyces cerevisiae (strain ATCC 204508 / S288c) OX=559292 GN=CSE1 PE=1 SV=2	10	9	10	9	109.3	2334.6	2621.3	2560.8	1961	2430.4	2276.1	3364.29	3653.21	3573.61	2148.02	2430.4	2387.62	3530.37	2322.01	0.657724	8.8098e-05	-0.604445	4.05503
P24583	PKC1	Protein kinase C-like 1 OS=Saccharomyces cerevisiae (strain ATCC 204508 / S288c) OX=559292 GN=PKC1 PE=1 SV=3	8	7	9	7	131.4	2685.2	2591.5	2629.5	1765.3	1720.3	1637.1	3869.53	3611.68	3669.48	1933.65	1720.3	1717.31	3716.9	1790.42	0.481698	8.89207e-05	-1.0538	4.051
P43123	QRI1	UDP-N-acetylglucosamine pyrophosphorylase OS=Saccharomyces cerevisiae (strain ATCC 204508 / S288c) OX=559292 GN=QRI1 PE=1 SV=1	24	11	23	11	53.4	2313.4	2375.7	2367.7	2440.2	2628.2	2515.1	3333.74	3310.93	3304.14	2672.92	2628.2	2638.33	3316.27	2646.48	0.79803	9.78917e-05	-0.325486	4.00925
P22517	CMK2	Calcium/calmodulin-dependent protein kinase II OS=Saccharomyces cerevisiae (strain ATCC 204508 / S288c) OX=559292 GN=CMK2 PE=1 SV=2	6	3	3	3	50.4	588	540.2	545.4	503.1	455.9	434.3	847.342	752.857	761.109	551.079	455.9	455.579	787.103	487.519	0.619385	9.89318e-05	-0.691092	4.00466
P50094	IMD4	Inosine-5'-monophosphate dehydrogenase 4 OS=Saccharomyces cerevisiae (strain ATCC 204508 / S288c) OX=559292 GN=IMD4 PE=1 SV=1	38	16	55	7	56.4	1585.4	1577.7	1567	1554.3	1636.5	1538.5	2284.65	2198.78	2186.76	1702.53	1636.5	1613.88	2223.4	1650.97	0.742544	0.00010025	-0.429452	3.99892
Q08773	ISW2	ISWI chromatin-remodeling complex ATPase ISW2 OS=Saccharomyces cerevisiae (strain ATCC 204508 / S288c) OX=559292 GN=ISW2 PE=1 SV=1	2	2	3	2	130.2	358.3	341.7	359.2	307.5	296.2	301.3	516.331	476.215	501.266	336.826	296.2	316.062	497.937	316.363	0.635347	0.000100479	-0.654384	3.99793
P53119	HUL5	Probable E3 ubiquitin-protein ligase HUL5 OS=Saccharomyces cerevisiae (strain ATCC 204508 / S288c) OX=559292 GN=HUL5 PE=1 SV=1	1	1	1	1	105.5	434.3	402.9	415.9	351.9	318.5	316.2	625.852	561.507	580.391	385.46	318.5	331.692	589.25	345.217	0.585859	0.000100949	-0.771374	3.9959
P15790	CKA1	Casein kinase II subunit alpha OS=Saccharomyces cerevisiae (strain ATCC 204508 / S288c) OX=559292 GN=CKA1 PE=1 SV=1	14	6	7	6	44.6	1817.7	1880.2	1820.9	1274	1383.5	1283.5	2619.41	2620.37	2541.08	1395.5	1383.5	1346.39	2593.62	1375.13	0.530197	0.000104781	-0.9154	3.97972
Q03707	SRC1	Inner nuclear membrane protein SRC1 OS=Saccharomyces cerevisiae (strain ATCC 204508 / S288c) OX=559292 GN=SRC1 PE=1 SV=2	4	2	2	2	95.4	89.3	79.1	80.4	84.4	74.4	73.6	128.686	110.239	112.199	92.449	74.4	77.2061	117.041	81.3517	0.695068	0.000105749	-0.524773	3.97572
P33892	GCN1	eIF-2-alpha kinase activator GCN1 OS=Saccharomyces cerevisiae (strain ATCC 204508 / S288c) OX=559292 GN=GCN1 PE=1 SV=1	10	25	29	25	296.5	5595.6	5817.6	5806.9	4247.7	4670.5	4360.9	8063.59	8107.78	8103.56	4652.79	4670.5	4574.57	8091.64	4632.62	0.572519	0.000107172	-0.804604	3.96992
P48362	HGH1	Protein HGH1 OS=Saccharomyces cerevisiae (strain ATCC 204508 / S288c) OX=559292 GN=HGH1 PE=1 SV=2	20	5	6	5	44.9	1188.6	1160.3	1200.1	1017	999.4	1025.9	1712.84	1617.07	1674.75	1113.99	999.4	1076.16	1668.22	1063.18	0.637317	0.000109008	-0.649916	3.96254
P46957	POL31	DNA polymerase delta small subunit OS=Saccharomyces cerevisiae (strain ATCC 204508 / S288c) OX=559292 GN=POL31 PE=1 SV=1	4	2	2	2	55.3	263.7	246.1	248.4	174.3	159.4	149.5	380.007	342.981	346.644	190.923	159.4	156.825	356.544	169.049	0.474133	0.000110201	-1.07664	3.95782
P38271	OPY1	Protein OPY1 OS=Saccharomyces cerevisiae (strain ATCC 204508 / S288c) OX=559292 GN=OPY1 PE=1 SV=1	5	2	4	2	37.7	148.9	134.3	140.3	128.8	115.6	119.1	214.574	187.169	195.789	141.083	115.6	124.935	199.177	127.206	0.638658	0.000119586	-0.646884	3.92232
P0CW40	IMA3	Oligo-1,6-glucosidase IMA3 OS=Saccharomyces cerevisiae (strain ATCC 204508 / S288c) OX=559292 GN=IMA3 PE=1 SV=1	5	3	3	2	68.7	476.6	502.3	530.2	481.1	535.2	547.4	686.808	700.037	739.897	526.981	535.2	574.22	708.914	545.467	0.76944	0.000124806	-0.378118	3.90377
P36114	YKR018C	IML2-like protein YKR018C OS=Saccharomyces cerevisiae (strain ATCC 204508 / S288c) OX=559292 GN=YKR018C PE=1 SV=1	15	7	10	7	81.7	2654.1	2524.9	2545.6	2254.8	2208.9	2138	3824.71	3518.86	3552.4	2469.83	2208.9	2242.75	3631.99	2307.16	0.635234	0.000128596	-0.654641	3.89077
Q01159	CEG1	mRNA-capping enzyme subunit alpha OS=Saccharomyces cerevisiae (strain ATCC 204508 / S288c) OX=559292 GN=CEG1 PE=1 SV=2	8	3	5	3	52.7	764.9	740.4	746.9	634.2	607.9	595.5	1102.27	1031.87	1042.3	694.682	607.9	624.677	1058.81	642.42	0.606736	0.000131207	-0.720859	3.88204
Q12451	OSH2	Oxysterol-binding protein homolog 2 OS=Saccharomyces cerevisiae (strain ATCC 204508 / S288c) OX=559292 GN=OSH2 PE=1 SV=1	3	3	3	3	145.7	540.6	498.8	525.1	404.2	372.3	385	779.036	695.159	732.78	442.748	372.3	403.863	735.658	406.304	0.552299	0.000138955	-0.856478	3.85713
P54861	DNM1	Dynamin-related protein DNM1 OS=Saccharomyces cerevisiae (strain ATCC 204508 / S288c) OX=559292 GN=DNM1 PE=1 SV=1	18	12	13	12	84.9	1749.1	1668.1	1714.3	1248.9	1136.8	1191.3	2520.55	2324.77	2392.31	1368	1136.8	1249.67	2412.55	1251.49	0.518743	0.000140378	-0.946909	3.8527
P40582	GTT1	Glutathione S-transferase 1 OS=Saccharomyces cerevisiae (strain ATCC 204508 / S288c) OX=559292 GN=GTT1 PE=1 SV=1	20	4	5	4	26.8	672.7	644.8	666.6	487.9	445.3	465.3	969.4	898.634	930.244	534.43	445.3	488.098	932.759	489.276	0.524547	0.000145137	-0.930857	3.83822
Q12532	RQC2	Ribosome quality control complex subunit 2 OS=Saccharomyces cerevisiae (strain ATCC 204508 / S288c) OX=559292 GN=RQC2 PE=1 SV=1	8	8	9	8	119	906.5	889	923.1	730.2	745.5	737.2	1306.32	1238.97	1288.19	799.837	745.5	773.32	1277.83	772.886	0.604844	0.000152036	-0.725364	3.81805
P20604	SIT4	Serine/threonine-protein phosphatase PP1-1 OS=Saccharomyces cerevisiae (strain ATCC 204508 / S288c) OX=559292 GN=SIT4 PE=1 SV=1	10	3	6	3	35.5	1358.5	1363.9	1343.8	1421	1516.8	1414.4	1957.68	1900.82	1875.28	1556.52	1516.8	1483.7	1911.26	1519.01	0.794767	0.000159851	-0.331396	3.79628
P35189	TAF14	Transcription initiation factor TFIID subunit 14 OS=Saccharomyces cerevisiae (strain ATCC 204508 / S288c) OX=559292 GN=TAF14 PE=1 SV=1	24	5	10	5	27.4	1120.9	1087.8	1126.4	965.4	952.2	941.9	1615.28	1516.03	1571.9	1057.47	952.2	988.049	1567.74	999.239	0.637377	0.000191568	-0.649781	3.71768
P25644	PAT1	DNA topoisomerase 2-associated protein PAT1 OS=Saccharomyces cerevisiae (strain ATCC 204508 / S288c) OX=559292 GN=PAT1 PE=1 SV=4	14	12	14	12	88.5	2236.6	2142.3	2230.8	1742.4	1730.6	1756.4	3223.07	2985.65	3113.09	1908.57	1730.6	1842.46	3107.27	1827.21	0.588043	0.000193281	-0.766007	3.71381
P18759	SEC18	Vesicular-fusion protein SEC18 OS=Saccharomyces cerevisiae (strain ATCC 204508 / S288c) OX=559292 GN=SEC18 PE=1 SV=2	20	11	15	11	84	1421	1224.2	1325.6	1128.2	932.7	1010.4	2047.74	1706.12	1849.88	1235.79	932.7	1059.91	1867.92	1076.13	0.576114	0.000198545	-0.795573	3.70214
P31412	VMA5	V-type proton ATPase subunit C OS=Saccharomyces cerevisiae (strain ATCC 204508 / S288c) OX=559292 GN=VMA5 PE=1 SV=4	28	10	12	10	44.2	1938.1	1871.7	1940.8	1410.8	1397.5	1369.5	2792.91	2608.52	2708.4	1545.34	1397.5	1436.6	2703.28	1459.81	0.540017	0.000201747	-0.888924	3.69519
A7A261	LSB3	LAS seventeen-binding protein 3 OS=Saccharomyces cerevisiae (strain YJM789) OX=307796 GN=LSB3 PE=3 SV=2	20	6	6	5	49.3	793.3	706.3	751.3	694	604.7	651	1143.19	984.345	1048.44	760.185	604.7	682.896	1058.66	682.594	0.644772	0.000202197	-0.63314	3.69423
P47912	FAA4	Long-chain-fatty-acid--CoA ligase 4 OS=Saccharomyces cerevisiae (strain ATCC 204508 / S288c) OX=559292 GN=FAA4 PE=1 SV=1	13	8	10	6	77.2	2275	2078.6	2210.7	1780	1564.4	1617.7	3278.41	2896.87	3085.04	1949.75	1564.4	1696.96	3086.77	1737.04	0.562736	0.000202408	-0.82947	3.69377
Q03322	TLG1	t-SNARE affecting a late Golgi compartment protein 1 OS=Saccharomyces cerevisiae (strain ATCC 204508 / S288c) OX=559292 GN=TLG1 PE=1 SV=1	14	3	4	3	25.8	593.8	578.9	572.1	487.9	478.2	463.2	855.7	806.792	798.369	534.43	478.2	485.895	820.287	499.508	0.608943	0.000210918	-0.71562	3.67589
P32908	SMC1	Structural maintenance of chromosomes protein 1 OS=Saccharomyces cerevisiae (strain ATCC 204508 / S288c) OX=559292 GN=SMC1 PE=1 SV=1	5	6	7	6	141.2	973.4	934.5	937.7	674.7	630.2	637.9	1402.73	1302.38	1308.57	739.045	630.2	669.154	1337.89	679.466	0.507864	0.000222264	-0.977486	3.65313
P40024	ARB1	ABC transporter ATP-binding protein ARB1 OS=Saccharomyces cerevisiae (strain ATCC 204508 / S288c) OX=559292 GN=ARB1 PE=1 SV=1	24	12	14	12	68.3	2469.6	2404.7	2421.2	1810.4	1800.5	1793.5	3558.84	3351.34	3378.8	1983.05	1800.5	1881.37	3429.66	1888.31	0.550582	0.000224788	-0.86097	3.64823
P21827	SRM1	Guanine nucleotide exchange factor SRM1 OS=Saccharomyces cerevisiae (strain ATCC 204508 / S288c) OX=559292 GN=SRM1 PE=1 SV=1	5	3	4	3	53	926.1	880.8	902.3	758	736.1	706.6	1334.56	1227.54	1259.16	830.289	736.1	741.22	1273.76	769.203	0.603886	0.000229961	-0.727652	3.63835
P38121	POL12	DNA polymerase alpha subunit B OS=Saccharomyces cerevisiae (strain ATCC 204508 / S288c) OX=559292 GN=POL12 PE=1 SV=1	4	2	3	2	78.7	631.5	611.3	638.4	433.4	405.8	411.9	910.028	851.947	890.891	474.732	405.8	432.081	884.289	437.538	0.494791	0.000231219	-1.01511	3.63598
P38930	CKB2	Casein kinase II subunit beta' OS=Saccharomyces cerevisiae (strain ATCC 204508 / S288c) OX=559292 GN=CKB2 PE=1 SV=1	10	3	4	3	29.8	995	1011.1	977.4	727	742.7	693.8	1433.85	1409.13	1363.97	796.332	742.7	727.793	1402.32	755.609	0.538828	0.000232832	-0.892102	3.63296
P39705	NUP60	Nucleoporin NUP60 OS=Saccharomyces cerevisiae (strain ATCC 204508 / S288c) OX=559292 GN=NUP60 PE=1 SV=1	9	5	6	5	59	1521.3	1414.2	1509.4	1526.9	1476.5	1517	2192.28	1970.92	2106.38	1672.52	1476.5	1591.33	2089.86	1580.11	0.756087	0.00023302	-0.403376	3.63261
P32528	DUR12	Urea amidolyase OS=Saccharomyces cerevisiae (strain ATCC 204508 / S288c) OX=559292 GN=DUR1,2 PE=1 SV=2	24	34	47	34	201.7	11638.7	12107.9	11306.4	8651.8	9198.1	7990.4	16772	16874.3	15778.1	9476.9	9198.1	8381.9	16474.8	9018.97	0.547439	0.000233628	-0.869231	3.63147
P30822	CRM1	Exportin-1 OS=Saccharomyces cerevisiae (strain ATCC 204508 / S288c) OX=559292 GN=CRM1 PE=1 SV=1	11	10	12	10	124	1468.5	1494.3	1505.3	1028.8	1045.8	1056.9	2116.19	2082.55	2100.65	1126.91	1045.8	1108.68	2099.8	1093.8	0.520906	0.000234109	-0.940904	3.63058
P41807	VMA13	V-type proton ATPase subunit H OS=Saccharomyces cerevisiae (strain ATCC 204508 / S288c) OX=559292 GN=VMA13 PE=1 SV=1	18	9	14	9	54.4	3323.4	3171.8	3243.1	2701.8	2667.1	2652.7	4789.21	4420.42	4525.76	2959.46	2667.1	2782.67	4578.47	2803.08	0.612231	0.000237065	-0.707852	3.62513
P35178	RRP1	Ribosomal RNA-processing protein 1 OS=Saccharomyces cerevisiae (strain ATCC 204508 / S288c) OX=559292 GN=RRP1 PE=1 SV=2	14	3	3	3	33.2	738.5	719.1	710	697.3	717.5	665.9	1064.22	1002.18	990.809	763.8	717.5	698.526	1019.07	726.609	0.713011	0.00024132	-0.488004	3.61741
P33441	MFT1	THO complex subunit MFT1 OS=Saccharomyces cerevisiae (strain ATCC 204508 / S288c) OX=559292 GN=MFT1 PE=1 SV=1	9	4	4	4	45	403.9	366.9	411.2	425.6	394.4	441.1	582.043	511.335	573.832	466.188	394.4	462.712	555.737	441.1	0.793721	0.000242606	-0.333295	3.6151
P08536	MET3	Sulfate adenylyltransferase OS=Saccharomyces cerevisiae (strain ATCC 204508 / S288c) OX=559292 GN=MET3 PE=1 SV=2	21	10	11	10	57.7	3074.4	2891.8	2977.2	1821.2	1712.9	1736.4	4430.39	4030.2	4154.7	1994.88	1712.9	1821.48	4205.09	1843.09	0.438298	0.000245758	-1.19001	3.60949
P38758	TDA3	Putative oxidoreductase TDA3 OS=Saccharomyces cerevisiae (strain ATCC 204508 / S288c) OX=559292 GN=TDA3 PE=1 SV=2	12	5	7	5	57.6	2361.9	2327.9	2309.3	1937.9	1964.2	1908	3403.64	3244.31	3222.64	2122.71	1964.2	2001.48	3290.2	2029.47	0.616822	0.000246261	-0.697073	3.6086
Q07478	SUB2	ATP-dependent RNA helicase SUB2 OS=Saccharomyces cerevisiae (strain ATCC 204508 / S288c) OX=559292 GN=SUB2 PE=1 SV=1	23	8	14	8	50.3	3708.4	3496	3614.8	2926.8	2811.6	2736.4	5344.02	4872.25	5044.47	3205.92	2811.6	2870.47	5086.91	2962.66	0.582409	0.000247818	-0.779895	3.60587
P32783	ABD1	mRNA cap guanine-N7 methyltransferase OS=Saccharomyces cerevisiae (strain ATCC 204508 / S288c) OX=559292 GN=ABD1 PE=1 SV=1	13	6	6	6	50.3	1136	1086.1	1104.5	896.4	868.6	877.4	1637.04	1513.66	1541.34	981.888	868.6	920.389	1564.01	923.625	0.590549	0.000250996	-0.759872	3.60033
P39522	ILV3	Dihydroxy-acid dehydratase, mitochondrial OS=Saccharomyces cerevisiae (strain ATCC 204508 / S288c) OX=559292 GN=ILV3 PE=1 SV=2	38	15	35	15	62.8	5967.3	5930.4	6063.5	5669.5	5992.4	5794.3	8599.23	8264.98	8461.65	6210.19	5992.4	6078.2	8441.95	6093.59	0.721823	0.00026066	-0.470283	3.58393
Q03654	CEF1	Pre-mRNA-splicing factor CEF1 OS=Saccharomyces cerevisiae (strain ATCC 204508 / S288c) OX=559292 GN=CEF1 PE=1 SV=1	5	2	2	2	67.7	192.1	190	190.9	171.2	173.1	171.4	276.827	264.796	266.402	187.527	173.1	179.798	269.342	180.142	0.668822	0.000271765	-0.580307	3.56581
P41338	ERG10	Acetyl-CoA acetyltransferase OS=Saccharomyces cerevisiae (strain ATCC 204508 / S288c) OX=559292 GN=ERG10 PE=1 SV=3	34	9	24	9	41.7	5370	5550	5419.2	5961.2	6454.9	6025.1	7738.48	7734.83	7562.52	6529.71	6454.9	6320.3	7678.61	6434.97	0.838038	0.000273025	-0.254912	3.5638
[truncated: 2,620 more rows]

## Sheet: Panther GO term downregulated 
Protein	log2(FC)	Log10 p-value			Analysis Type:	PANTHER Overrepresentation Test (Released 20210224)
MED1	-1.00082	3.00131			Annotation Version and Release Date:	PANTHER version 16.0 Released 2020-12-01
[truncated: 98 more rows]

## Sheet: Explanations
Protein FDR Confidence: Combined	High = 1% FDR (false discovery rate)
[truncated: 17 more rows]
