# Supplementary material for: Ydj1 interaction at nucleotide-binding-domain of yeast Ssa1 impacts Hsp90 collaboration and client maturation
Source: PLoS Genet. 2022 Nov 9;18(11):e1010442. doi: 10.1371/journal.pgen.1010442 (PMC9645627; doi:10.1371/journal.pgen.1010442)
Supplement: S2 Excel sheet — (XLSX) [file pgen.1010442.s015.xlsx]

## Sheet: Protein ID overview
									126, Sample, 1	127N, Sample, 2	127C, Sample, 3	128N, Sample, 5	128C, Sample, 4	129N, Sample, 6
Protein FDR Confidence: Combined	Accession	Gene Name	Description	Coverage [%]	# Peptides	# PSMs	# Unique Peptides	MW [kDa]	Abundances (Normalized): F1: 126, Sample, 1	Abundances (Normalized): F1: 127N, Sample, 2	Abundances (Normalized): F1: 127C, Sample, 3	Abundances (Normalized): F1: 128N, Sample, 5	Abundances (Normalized): F1: 128C, Sample, 4	Abundances (Normalized): F1: 129N, Sample, 6
High	P00925	ENO2	Enolase 2 OS=Saccharomyces cerevisiae (strain ATCC 204508 / S288c) OX=559292 GN=ENO2 PE=1 SV=2	57	18	377	8	46.9	48682.7	48635.6	48758.2	59462.1	56788.9	63672.2
High	P06169	PDC1	Pyruvate decarboxylase isozyme 1 OS=Saccharomyces cerevisiae (strain ATCC 204508 / S288c) OX=559292 GN=PDC1 PE=1 SV=7	49	20	312	15	61.5	60614.6	63372.8	55343.5	69999.8	61790.4	65626.1
High	P00359	TDH3	Glyceraldehyde-3-phosphate dehydrogenase 3 OS=Saccharomyces cerevisiae (strain ATCC 204508 / S288c) OX=559292 GN=TDH3 PE=1 SV=3	77	20	309	4	35.7	7829.1	7196.3	5471.8	7725.4	6925.4	7370.1
High	P00549	CDC19	Pyruvate kinase 1 OS=Saccharomyces cerevisiae (strain ATCC 204508 / S288c) OX=559292 GN=CDC19 PE=1 SV=2	77	27	298	26	54.5	75947.4	58731.3	60484.8	59276.5	73243.3	62495.9
High	P00358	TDH2	Glyceraldehyde-3-phosphate dehydrogenase 2 OS=Saccharomyces cerevisiae (strain ATCC 204508 / S288c) OX=559292 GN=TDH2 PE=1 SV=3	71	19	290	3	35.8	2186.9	1960.4	1708.4	2280.3	2176.7	2273.6
High	P19097	FAS2	Fatty acid synthase subunit alpha OS=Saccharomyces cerevisiae (strain ATCC 204508 / S288c) OX=559292 GN=FAS2 PE=1 SV=2	42	69	253	69	206.8	72992	69521.4	65599.2	62679.7	64065.4	65327.4
High	P00330	ADH1	Alcohol dehydrogenase 1 OS=Saccharomyces cerevisiae (strain ATCC 204508 / S288c) OX=559292 GN=ADH1 PE=1 SV=5	59	17	252	10	36.8	37597.6	37824.6	34621.2	39284.2	41223.6	41009.6
High	P00560	PGK1	Phosphoglycerate kinase OS=Saccharomyces cerevisiae (strain ATCC 204508 / S288c) OX=559292 GN=PGK1 PE=1 SV=2	74	24	234	24	44.7	75834.1	72675.7	64934.6	94386.3	88824.2	92795.4
High	P10591	SSA1	Heat shock protein SSA1 OS=Saccharomyces cerevisiae (strain ATCC 204508 / S288c) OX=559292 GN=SSA1 PE=1 SV=4	67	30	233	7	69.6	18890.5	18862.6	16804.3	23517.5	24270.4	26333.2
High	P32324	EFT1	Elongation factor 2 OS=Saccharomyces cerevisiae (strain ATCC 204508 / S288c) OX=559292 GN=EFT1 PE=1 SV=1	41	28	224	28	93.2	59151.6	55718.3	56191.7	67356.2	55970.5	68655.4
High	P00360	TDH1	Glyceraldehyde-3-phosphate dehydrogenase 1 OS=Saccharomyces cerevisiae (strain ATCC 204508 / S288c) OX=559292 GN=TDH1 PE=1 SV=3	56	17	209	6	35.7	5185.8	4569.8	3255.6	3866.8	5464.7	4148.2
High	P07149	FAS1	Fatty acid synthase subunit beta OS=Saccharomyces cerevisiae (strain ATCC 204508 / S288c) OX=559292 GN=FAS1 PE=1 SV=2	32	55	201	55	228.5	62931.3	61382.5	58511.6	54806.7	57034.2	58217.6
High	P00924	ENO1	Enolase 1 OS=Saccharomyces cerevisiae (strain ATCC 204508 / S288c) OX=559292 GN=ENO1 PE=1 SV=3	55	18	196	8	46.8	18278	17450.1	14118	18595.6	20794.9	21214
High	P05694	MET6	5-methyltetrahydropteroyltriglutamate--homocysteine methyltransferase OS=Saccharomyces cerevisiae (strain ATCC 204508 / S288c) OX=559292 GN=MET6 PE=1 SV=4	54	34	187	34	85.8	77873.5	74815.6	68133.5	55479.5	56548.5	57131.2
High	P07259	URA2	Protein URA2 OS=Saccharomyces cerevisiae (strain ATCC 204508 / S288c) OX=559292 GN=URA2 PE=1 SV=5	33	69	169	66	244.9	49764	48568.7	59600.2	32700.5	30122.8	30597.7
High	P19882	HSP60	Heat shock protein 60, mitochondrial OS=Saccharomyces cerevisiae (strain ATCC 204508 / S288c) OX=559292 GN=HSP60 PE=1 SV=1	59	27	167	27	60.7	37631.4	37851.3	35780	38769.9	41300.5	35665
High	P39954	SAH1	Adenosylhomocysteinase OS=Saccharomyces cerevisiae (strain ATCC 204508 / S288c) OX=559292 GN=SAH1 PE=1 SV=1	46	18	128	18	49.1	44065.9	44491.5	38241.6	45030.7	45847.7	49336.9
High	P22202	SSA4	Heat shock protein SSA4 OS=Saccharomyces cerevisiae (strain ATCC 204508 / S288c) OX=559292 GN=SSA4 PE=1 SV=3	43	23	123	14	69.6	14013	14613.2	12919.6	16005.6	17545.5	17767.8
High	P16862	PFK2	ATP-dependent 6-phosphofructokinase subunit beta OS=Saccharomyces cerevisiae (strain ATCC 204508 / S288c) OX=559292 GN=PFK2 PE=1 SV=4	41	35	121	34	104.6	35620.9	34539.1	34866.5	35138.5	38533.8	38692.5
High	P14540	FBA1	Fructose-bisphosphate aldolase OS=Saccharomyces cerevisiae (strain ATCC 204508 / S288c) OX=559292 GN=FBA1 PE=1 SV=3	55	12	120	12	39.6	32516.1	33128.5	30234.2	36187	34505.1	36676
High	P60010	ACT1	Actin OS=Saccharomyces cerevisiae (strain ATCC 204508 / S288c) OX=559292 GN=ACT1 PE=1 SV=1	41	13	115	13	41.7	35257.4	36436.4	34133	39681.8	38569	44019.2
High	P37291	SHM2	Serine hydroxymethyltransferase, cytosolic OS=Saccharomyces cerevisiae (strain ATCC 204508 / S288c) OX=559292 GN=SHM2 PE=1 SV=2	49	23	113	22	52.2	26866	27327.6	23526.7	28373.5	30537.7	30426.8
High	P54115	ALD6	Magnesium-activated aldehyde dehydrogenase, cytosolic OS=Saccharomyces cerevisiae (strain ATCC 204508 / S288c) OX=559292 GN=ALD6 PE=1 SV=4	57	21	111	21	54.4	24122.5	25346.5	21011	28628.1	27183	28287.2
High	P40150	SSB2	Ribosome-associated molecular chaperone SSB2 OS=Saccharomyces cerevisiae (strain ATCC 204508 / S288c) OX=559292 GN=SSB2 PE=1 SV=2	50	22	109	2	66.6	828.5	824.8	813.2	1007.7	798.6	780.4
High	P0CS90	SSC1	Import motor subunit, mitochondrial OS=Saccharomyces cerevisiae (strain ATCC 204508 / S288c) OX=559292 GN=SSC1 PE=1 SV=1	47	22	108	17	70.6	18304	17666.1	16280.5	20095	20313	20290.8
High	P00950	GPM1	Phosphoglycerate mutase 1 OS=Saccharomyces cerevisiae (strain ATCC 204508 / S288c) OX=559292 GN=GPM1 PE=1 SV=3	54	12	107	12	27.6	36195.5	37123.2	32711.9	43097.4	42355.3	47489.4
High	P32589	SSE1	Heat shock protein homolog SSE1 OS=Saccharomyces cerevisiae (strain ATCC 204508 / S288c) OX=559292 GN=SSE1 PE=1 SV=4	41	25	106	21	77.3	21049.5	21577.9	21539.6	28348.8	26778.9	28706
High	P10664	RPL4A	60S ribosomal protein L4-A OS=Saccharomyces cerevisiae (strain ATCC 204508 / S288c) OX=559292 GN=RPL4A PE=1 SV=4	56	14	105	1	39.1	3265.6	3465.5	2707.5	3903	3151.8	3636.8
High	P49626	RPL4B	60S ribosomal protein L4-B OS=Saccharomyces cerevisiae (strain ATCC 204508 / S288c) OX=559292 GN=RPL4B PE=1 SV=2	56	14	104	1	39	2483.1	2507.4	2045.3	3256.8	2555.6	3010.6
High	P15108	HSC82	ATP-dependent molecular chaperone HSC82 OS=Saccharomyces cerevisiae (strain ATCC 204508 / S288c) OX=559292 GN=HSC82 PE=1 SV=4	31	22	102	4	80.9	3791.9	3870	4598.2	4732.2	4287.9	4668.4
High	P16861	PFK1	ATP-dependent 6-phosphofructokinase subunit alpha OS=Saccharomyces cerevisiae (strain ATCC 204508 / S288c) OX=559292 GN=PFK1 PE=1 SV=1	43	34	102	33	107.9	22448.3	22123.2	22847	22897.4	24585.7	24343.2
High	P02829	HSP82	ATP-dependent molecular chaperone HSP82 OS=Saccharomyces cerevisiae (strain ATCC 204508 / S288c) OX=559292 GN=HSP82 PE=1 SV=1	31	22	101	4	81.4	3080.5	3107.2	3578.8	4371	4169.2	4231.4
High	P29453	RPL8B	60S ribosomal protein L8-B OS=Saccharomyces cerevisiae (strain ATCC 204508 / S288c) OX=559292 GN=RPL8B PE=1 SV=3	55	14	99	3	28.1	6429.6	7027.3	6367.2	6963.1	7600.4	7884
High	P00445	SOD1	Superoxide dismutase [Cu-Zn] OS=Saccharomyces cerevisiae (strain ATCC 204508 / S288c) OX=559292 GN=SOD1 PE=1 SV=2	94	12	99	12	15.8	30727.6	33160.7	25630.9	30478.4	30958.2	24286.9
High	P12709	PGI1	Glucose-6-phosphate isomerase OS=Saccharomyces cerevisiae (strain ATCC 204508 / S288c) OX=559292 GN=PGI1 PE=1 SV=3	50	20	98	20	61.3	30327.7	29531.5	25823.1	27773.3	27905.1	27682
High	P29311	BMH1	Protein BMH1 OS=Saccharomyces cerevisiae (strain ATCC 204508 / S288c) OX=559292 GN=BMH1 PE=1 SV=4	60	13	97	4	30.1	4445.5	4500.2	4099.3	4914.5	4812.9	4635.7
High	P05750	RPS3	40S ribosomal protein S3 OS=Saccharomyces cerevisiae (strain ATCC 204508 / S288c) OX=559292 GN=RPS3 PE=1 SV=5	48	11	97	11	26.5	18060.1	15978.6	27720.5	21559.4	20218.8	25416.7
High	P15705	STI1	Heat shock protein STI1 OS=Saccharomyces cerevisiae (strain ATCC 204508 / S288c) OX=559292 GN=STI1 PE=1 SV=1	46	27	97	27	66.2	47948.2	46046.3	43391.5	9610.9	9270.2	6780.8
High	P17076	RPL8A	60S ribosomal protein L8-A OS=Saccharomyces cerevisiae (strain ATCC 204508 / S288c) OX=559292 GN=RPL8A PE=1 SV=4	50	13	96	2	28.1	6516.9	6829	6275.4	7104.5	7498.8	7453.7
High	P14126	RPL3	60S ribosomal protein L3 OS=Saccharomyces cerevisiae (strain ATCC 204508 / S288c) OX=559292 GN=RPL3 PE=1 SV=4	49	17	92	17	43.7	18239.3	20863.1	24354	31469	23486.8	27789.9
High	P19358	SAM2	S-adenosylmethionine synthase 2 OS=Saccharomyces cerevisiae (strain ATCC 204508 / S288c) OX=559292 GN=SAM2 PE=1 SV=3	48	16	88	5	42.2	3514.9	3259.7	3403.4	3506.4	3297	3337.3
High	P04147	PAB1	Polyadenylate-binding protein, cytoplasmic and nuclear OS=Saccharomyces cerevisiae (strain ATCC 204508 / S288c) OX=559292 GN=PAB1 PE=1 SV=4	42	21	88	21	64.3	25358.1	25599	26306.8	25933.2	26447.7	27642.1
High	P10659	SAM1	S-adenosylmethionine synthase 1 OS=Saccharomyces cerevisiae (strain ATCC 204508 / S288c) OX=559292 GN=SAM1 PE=1 SV=2	56	18	87	7	41.8	8632.2	8000.8	8814.9	9988.4	8823.6	8735.7
High	P34730	BMH2	Protein BMH2 OS=Saccharomyces cerevisiae (strain ATCC 204508 / S288c) OX=559292 GN=BMH2 PE=1 SV=3	43	12	86	3	31	2532.4	2544.5	2403.4	2265	2304.6	1959.4
High	P16474	KAR2	Endoplasmic reticulum chaperone BiP OS=Saccharomyces cerevisiae (strain ATCC 204508 / S288c) OX=559292 GN=KAR2 PE=1 SV=1	41	26	83	23	74.4	18050.5	19009.2	16168.1	22484.3	22076.3	23012.4
High	P02994	TEF1	Elongation factor 1-alpha OS=Saccharomyces cerevisiae (strain ATCC 204508 / S288c) OX=559292 GN=TEF1 PE=1 SV=1	38	15	83	15	50	28262.1	30163.9	36198.5	30718.1	31410	29103.6
High	Q00955	ACC1	Acetyl-CoA carboxylase OS=Saccharomyces cerevisiae (strain ATCC 204508 / S288c) OX=559292 GN=ACC1 PE=1 SV=2	22	48	81	48	250.2	27051.5	25412.5	36293.3	26811.3	23082.8	22581
High	P16467	PDC5	Pyruvate decarboxylase isozyme 2 OS=Saccharomyces cerevisiae (strain ATCC 204508 / S288c) OX=559292 GN=PDC5 PE=1 SV=4	20	10	79	5	61.9	3102.6	3195.5	2885.8	2504.1	2618.3	2580.6
High	P23254	TKL1	Transketolase 1 OS=Saccharomyces cerevisiae (strain ATCC 204508 / S288c) OX=559292 GN=TKL1 PE=1 SV=4	35	20	79	20	73.8	23411.8	22725.9	20540	16605.4	17150.7	16632.3
High	P40825	ALA1	Alanine--tRNA ligase, mitochondrial OS=Saccharomyces cerevisiae (strain ATCC 204508 / S288c) OX=559292 GN=ALA1 PE=1 SV=3	35	33	79	33	110	28103.5	29240.9	28405.2	29672.6	28929.8	30658.7
High	P11154	PYC1	Pyruvate carboxylase 1 OS=Saccharomyces cerevisiae (strain ATCC 204508 / S288c) OX=559292 GN=PYC1 PE=1 SV=2	28	31	78	8	130	5514.2	4508.4	5304.4	4408	3752.4	3631
High	P32327	PYC2	Pyruvate carboxylase 2 OS=Saccharomyces cerevisiae (strain ATCC 204508 / S288c) OX=559292 GN=PYC2 PE=1 SV=2	27	31	78	8	130.1	6129.5	6286.1	5364.5	5439.6	5492.2	5573
High	P07262	GDH1	NADP-specific glutamate dehydrogenase 1 OS=Saccharomyces cerevisiae (strain ATCC 204508 / S288c) OX=559292 GN=GDH1 PE=1 SV=2	56	20	78	14	49.5	14494.4	15169.4	13893.7	15453.1	15837.4	14362.2
High	P38720	GND1	6-phosphogluconate dehydrogenase, decarboxylating 1 OS=Saccharomyces cerevisiae (strain ATCC 204508 / S288c) OX=559292 GN=GND1 PE=1 SV=1	40	17	78	13	53.5	18642.6	17579.7	17361.8	17229.8	17569.7	18158.6
High	P00942	TPI1	Triosephosphate isomerase OS=Saccharomyces cerevisiae (strain ATCC 204508 / S288c) OX=559292 GN=TPI1 PE=1 SV=2	38	7	77	7	26.8	43342.1	42861.9	36042.9	35054.5	36959.2	34677.9
High	P26785	RPL16B	60S ribosomal protein L16-B OS=Saccharomyces cerevisiae (strain ATCC 204508 / S288c) OX=559292 GN=RPL16B PE=1 SV=3	50	11	76	8	22.2	11953.8	12544.9	10980.9	13287	13104.7	13944.8
High	P19414	ACO1	Aconitate hydratase, mitochondrial OS=Saccharomyces cerevisiae (strain ATCC 204508 / S288c) OX=559292 GN=ACO1 PE=1 SV=2	38	28	76	27	85.3	20372.8	18046.4	16621.4	16067	17019	16691.6
High	P0CX35	RPS4A	40S ribosomal protein S4-A OS=Saccharomyces cerevisiae (strain ATCC 204508 / S288c) OX=559292 GN=RPS4A PE=1 SV=1	52	13	76	13	29.4	26276.5	28422	26553.2	30647.9	26351.7	32034.4
High	Q12118	SGT2	Small glutamine-rich tetratricopeptide repeat-containing protein 2 OS=Saccharomyces cerevisiae (strain ATCC 204508 / S288c) OX=559292 GN=SGT2 PE=1 SV=1	59	16	76	16	37.2	28082.6	29410.2	26560.1	28064.1	28371.7	24190.4
High	P0CX49	RPL18A	60S ribosomal protein L18-A OS=Saccharomyces cerevisiae (strain ATCC 204508 / S288c) OX=559292 GN=RPL18A PE=1 SV=1	47	10	74	10	20.6	13948.4	14272.6	12781.7	15914.5	14317.1	15446
High	P0CH08	RPL40A	Ubiquitin-60S ribosomal protein L40 OS=Saccharomyces cerevisiae (strain ATCC 204508 / S288c) OX=559292 GN=RPL40A PE=1 SV=1	41	5	72	1	14.5	326.3	326.1	369.7	403.7	367.1	376.1
High	P05759	RPS31	Ubiquitin-40S ribosomal protein S31 OS=Saccharomyces cerevisiae (strain ATCC 204508 / S288c) OX=559292 GN=RPS31 PE=1 SV=3	39	5	72	1	17.2	756.6	731.2	696.7	777.5	747.5	782.9
High	P50094	IMD4	Inosine-5'-monophosphate dehydrogenase 4 OS=Saccharomyces cerevisiae (strain ATCC 204508 / S288c) OX=559292 GN=IMD4 PE=1 SV=1	35	15	72	7	56.4	7760.3	8352.6	6430.2	7152.6	7543	7760.5
High	P09436	ILS1	Isoleucine--tRNA ligase, cytoplasmic OS=Saccharomyces cerevisiae (strain ATCC 204508 / S288c) OX=559292 GN=ILS1 PE=1 SV=1	28	31	71	31	122.9	19921.1	19669.5	18245.9	18627.5	18851.4	19365.4
High	C7GIN5	ARO1	Pentafunctional AROM polypeptide OS=Saccharomyces cerevisiae (strain JAY291) OX=574961 GN=ARO1 PE=3 SV=1	23	32	71	32	174.7	22847.3	22277.1	21049.9	21119.6	22606.8	23114.1
High	P40212	RPL13B	60S ribosomal protein L13-B OS=Saccharomyces cerevisiae (strain ATCC 204508 / S288c) OX=559292 GN=RPL13B PE=1 SV=1	52	9	70	9	22.5	22184.3	24614	21211.4	24501.3	24468.5	25801
High	P0CX45	RPL2A	60S ribosomal protein L2-A OS=Saccharomyces cerevisiae (strain ATCC 204508 / S288c) OX=559292 GN=RPL2A PE=1 SV=1	50	10	68	10	27.4	22571.3	24146.7	22371.6	23903.8	25627.9	26933.2
High	P26263	PDC6	Pyruvate decarboxylase isozyme 3 OS=Saccharomyces cerevisiae (strain ATCC 204508 / S288c) OX=559292 GN=PDC6 PE=1 SV=3	13	6	66	1	61.5	951.9	880.9	835.3	732.6	812.9	774.2
High	P31539	HSP104	Heat shock protein 104 OS=Saccharomyces cerevisiae (strain ATCC 204508 / S288c) OX=559292 GN=HSP104 PE=1 SV=2	35	31	65	30	102	12903.9	12346.4	14350.3	18098	16868.5	18252.5
High	P05737	RPL7A	60S ribosomal protein L7-A OS=Saccharomyces cerevisiae (strain ATCC 204508 / S288c) OX=559292 GN=RPL7A PE=1 SV=3	37	9	64	1	27.6	2365.4	2371.8	2051.9	2753.1	2529.6	2721.1
High	O14455	RPL36B	60S ribosomal protein L36-B OS=Saccharomyces cerevisiae (strain ATCC 204508 / S288c) OX=559292 GN=RPL36B PE=1 SV=3	40	4	64	1	11.1	6155.9	7350.2	6503	6724.5	7009.6	6835.2
High	P05739	RPL6B	60S ribosomal protein L6-B OS=Saccharomyces cerevisiae (strain ATCC 204508 / S288c) OX=559292 GN=RPL6B PE=1 SV=4	63	11	64	5	20	14110	14716.9	12420.5	15018.3	14210.9	16323
High	P17255	VMA1	V-type proton ATPase catalytic subunit A OS=Saccharomyces cerevisiae (strain ATCC 204508 / S288c) OX=559292 GN=VMA1 PE=1 SV=3	31	33	64	33	118.6	17229.1	17914	20234.3	17368.3	17513.9	17952.9
High	A6ZYI0	ADK1	Adenylate kinase OS=Saccharomyces cerevisiae (strain YJM789) OX=307796 GN=ADK1 PE=3 SV=1	47	11	64	11	24.2	18718.8	19905.2	19358.6	16261.7	17126.7	14628.3
High	Q12680	GLT1	Glutamate synthase [NADH] OS=Saccharomyces cerevisiae (strain ATCC 204508 / S288c) OX=559292 GN=GLT1 PE=1 SV=2	21	42	64	42	238	19833.6	19445.4	20374	16549.3	16993.8	18237
High	P04807	HXK2	Hexokinase-2 OS=Saccharomyces cerevisiae (strain ATCC 204508 / S288c) OX=559292 GN=HXK2 PE=1 SV=4	41	15	64	13	53.9	23662.1	20428.3	20891.6	20187.9	20862.2	21746.3
High	P38011	ASC1	Guanine nucleotide-binding protein subunit beta-like protein OS=Saccharomyces cerevisiae (strain ATCC 204508 / S288c) OX=559292 GN=ASC1 PE=1 SV=4	62	13	63	13	34.8	9521.7	9844	9172.4	9845.6	9937.7	10302.4
High	P50095	IMD3	Inosine-5'-monophosphate dehydrogenase 3 OS=Saccharomyces cerevisiae (strain ATCC 204508 / S288c) OX=559292 GN=IMD3 PE=1 SV=1	35	14	62	4	56.5	3841.9	3988.5	3384.3	3890.5	3716.2	3732.4
High	P06168	ILV5	Ketol-acid reductoisomerase, mitochondrial OS=Saccharomyces cerevisiae (strain ATCC 204508 / S288c) OX=559292 GN=ILV5 PE=1 SV=1	39	12	61	12	44.3	10821.5	10888.8	10148.2	10939.9	10891	11608.1
High	P07245	ADE3	C-1-tetrahydrofolate synthase, cytoplasmic OS=Saccharomyces cerevisiae (strain ATCC 204508 / S288c) OX=559292 GN=ADE3 PE=1 SV=1	33	26	61	24	102.1	20621.4	19222.2	20097.3	17653.7	19267.4	19220.6
High	P17967	PDI1	Protein disulfide-isomerase OS=Saccharomyces cerevisiae (strain ATCC 204508 / S288c) OX=559292 GN=PDI1 PE=1 SV=2	37	17	60	17	58.2	20004.2	20435.5	18246.8	22009.3	22338.1	23664.8
High	P05748	RPL15A	60S ribosomal protein L15-A OS=Saccharomyces cerevisiae (strain ATCC 204508 / S288c) OX=559292 GN=RPL15A PE=1 SV=3	44	9	59	2	24.4	3581.6	3697.8	3522.3	6080.4	3773.2	4656.6
High	Q02326	RPL6A	60S ribosomal protein L6-A OS=Saccharomyces cerevisiae (strain ATCC 204508 / S288c) OX=559292 GN=RPL6A PE=1 SV=2	49	9	59	3	19.9	7981.8	8477.4	7132	8078.2	8591.2	9254.1
High	P16521	YEF3	Elongation factor 3A OS=Saccharomyces cerevisiae (strain ATCC 204508 / S288c) OX=559292 GN=YEF3 PE=1 SV=4	23	22	59	14	115.9	13528	14509.8	15429.3	13132.6	13540.1	12834.8
High	P05030	PMA1	Plasma membrane ATPase 1 OS=Saccharomyces cerevisiae (strain ATCC 204508 / S288c) OX=559292 GN=PMA1 PE=1 SV=2	24	18	58	18	99.6	9002.6	10462.7	11694.7	12460.6	13048	11841.1
High	P0CX23	RPL20A	60S ribosomal protein L20-A OS=Saccharomyces cerevisiae (strain ATCC 204508 / S288c) OX=559292 GN=RPL20A PE=1 SV=1	43	7	58	7	20.4	12653.5	13057.8	12330.7	13571	13768.7	14075.8
High	P38697	IMD2	Inosine-5'-monophosphate dehydrogenase 2 OS=Saccharomyces cerevisiae (strain ATCC 204508 / S288c) OX=559292 GN=IMD2 PE=1 SV=1	32	13	57	5	56.5	4107.4	4114.5	3798.9	3108.9	3182.4	3164.9
High	P26784	RPL16A	60S ribosomal protein L16-A OS=Saccharomyces cerevisiae (strain ATCC 204508 / S288c) OX=559292 GN=RPL16A PE=1 SV=3	45	10	57	7	22.2	9584.2	10205.7	8844.7	10356	10546.9	11180.8
High	Q03558	OYE2	NADPH dehydrogenase 2 OS=Saccharomyces cerevisiae (strain ATCC 204508 / S288c) OX=559292 GN=OYE2 PE=1 SV=3	46	14	57	12	45	17129.3	16885	14354.7	19536.9	21502.4	21218.8
High	P0CX53	RPL12A	60S ribosomal protein L12-A OS=Saccharomyces cerevisiae (strain ATCC 204508 / S288c) OX=559292 GN=RPL12A PE=1 SV=1	39	6	57	6	17.8	22130.8	22090.7	24792.7	20273.4	23042	23339.3
High	P06106	MET17	Homocysteine/cysteine synthase OS=Saccharomyces cerevisiae (strain ATCC 204508 / S288c) OX=559292 GN=MET17 PE=1 SV=3	30	12	57	12	48.6	24873.2	25964.5	21124.2	19420.7	20208.7	17994.1
High	Q12213	RPL7B	60S ribosomal protein L7-B OS=Saccharomyces cerevisiae (strain ATCC 204508 / S288c) OX=559292 GN=RPL7B PE=1 SV=3	37	9	56	1	27.7	1121.1	1166.5	1075.3	1461.4	1264.1	1400.7
High	P0CX39	RPS8A	40S ribosomal protein S8-A OS=Saccharomyces cerevisiae (strain ATCC 204508 / S288c) OX=559292 GN=RPS8A PE=1 SV=1	53	8	56	8	22.5	12669.6	13595.1	14759.9	15268.4	13003.2	13702.1
High	P38972	ADE6	Phosphoribosylformylglycinamidine synthase OS=Saccharomyces cerevisiae (strain ATCC 204508 / S288c) OX=559292 GN=ADE6 PE=1 SV=2	22	29	56	29	148.8	17462.1	17346.5	15481	16464.6	17607.1	18160.1
High	P49089	ASN1	Asparagine synthetase [glutamine-hydrolyzing] 1 OS=Saccharomyces cerevisiae (strain ATCC 204508 / S288c) OX=559292 GN=ASN1 PE=1 SV=2	28	16	55	11	64.4	11355.4	11565.6	11173.7	12472	12330.2	14397.1
High	P31116	HOM6	Homoserine dehydrogenase OS=Saccharomyces cerevisiae (strain ATCC 204508 / S288c) OX=559292 GN=HOM6 PE=1 SV=1	61	17	55	17	38.5	20990.6	20851	19423.1	17586.4	18923.3	17745.8
High	P04050	RPO21	DNA-directed RNA polymerase II subunit RPB1 OS=Saccharomyces cerevisiae (strain ATCC 204508 / S288c) OX=559292 GN=RPO21 PE=1 SV=2	21	32	54	31	191.5	15396.7	15238.2	15254.8	15783.4	15748.2	17168.4
High	P16120	THR4	Threonine synthase OS=Saccharomyces cerevisiae (strain ATCC 204508 / S288c) OX=559292 GN=THR4 PE=1 SV=1	44	18	54	18	57.4	19856.2	18998.5	17345.6	16985	17098.7	16411.5
High	P03965	CPA2	Carbamoyl-phosphate synthase arginine-specific large chain OS=Saccharomyces cerevisiae (strain ATCC 204508 / S288c) OX=559292 GN=CPA2 PE=1 SV=1	23	25	53	22	123.8	14705.3	13062.2	20122.7	13685.5	12348.2	12947.4
High	P15019	TAL1	Transaldolase OS=Saccharomyces cerevisiae (strain ATCC 204508 / S288c) OX=559292 GN=TAL1 PE=1 SV=4	41	13	53	12	37	15829	15637	14691.9	15015.3	15472	15920.8
High	P32582	CYS4	Cystathionine beta-synthase OS=Saccharomyces cerevisiae (strain ATCC 204508 / S288c) OX=559292 GN=CYS4 PE=1 SV=1	43	16	52	16	56	16527.3	16542.2	19950.2	18839.3	18802	19652.6
High	P07991	CAR2	Ornithine aminotransferase OS=Saccharomyces cerevisiae (strain ATCC 204508 / S288c) OX=559292 GN=CAR2 PE=1 SV=2	41	13	52	13	46.1	25665.4	25742.7	23325	21659.4	22416.2	22772.8
High	P54780	RPL15B	60S ribosomal protein L15-B OS=Saccharomyces cerevisiae (strain ATCC 204508 / S288c) OX=559292 GN=RPL15B PE=1 SV=2	44	9	50	2	24.4	685.6	637.3	657.5	824.5	749.1	796.7
High	P10964	RPA190	DNA-directed RNA polymerase I subunit RPA190 OS=Saccharomyces cerevisiae (strain ATCC 204508 / S288c) OX=559292 GN=RPA190 PE=1 SV=2	22	33	50	32	186.3	9692.1	9670.1	9744.1	9982.8	10786.4	10796.6
High	P25443	RPS2	40S ribosomal protein S2 OS=Saccharomyces cerevisiae (strain ATCC 204508 / S288c) OX=559292 GN=RPS2 PE=1 SV=3	43	11	50	11	27.4	12269.3	12407.7	18222.1	16336	15681.2	19521.9
High	P07806	VAS1	Valine--tRNA ligase, mitochondrial OS=Saccharomyces cerevisiae (strain ATCC 204508 / S288c) OX=559292 GN=VAS1 PE=1 SV=2	28	29	50	29	125.7	14825.8	15013.7	15502.3	15442.1	14848.7	16099
High	P06105	SCP160	Protein SCP160 OS=Saccharomyces cerevisiae (strain ATCC 204508 / S288c) OX=559292 GN=SCP160 PE=1 SV=3	32	34	49	34	134.7	9495.1	9416.9	12513.5	10202.1	10375.2	11100.7
High	P05755	RPS9B	40S ribosomal protein S9-B OS=Saccharomyces cerevisiae (strain ATCC 204508 / S288c) OX=559292 GN=RPS9B PE=1 SV=4	48	10	49	10	22.3	13434.3	14127.3	12083.8	14442.7	14343.9	15063.4
High	P07280	RPS19A	40S ribosomal protein S19-A OS=Saccharomyces cerevisiae (strain ATCC 204508 / S288c) OX=559292 GN=RPS19A PE=1 SV=2	67	9	49	9	15.9	13754.7	13868.9	14623.4	14760.4	14619.6	16155.9
High	P13663	HOM2	Aspartate-semialdehyde dehydrogenase OS=Saccharomyces cerevisiae (strain ATCC 204508 / S288c) OX=559292 GN=HOM2 PE=1 SV=1	38	13	49	13	39.5	14907.3	15403.5	13776.4	13138.2	13468.4	12215
High	P34216	EDE1	EH domain-containing and endocytosis protein 1 OS=Saccharomyces cerevisiae (strain ATCC 204508 / S288c) OX=559292 GN=EDE1 PE=1 SV=2	26	30	48	30	150.7	13339	13406.8	12960.4	12140.8	12457.9	10665.8
High	P05745	RPL36A	60S ribosomal protein L36-A OS=Saccharomyces cerevisiae (strain ATCC 204508 / S288c) OX=559292 GN=RPL36A PE=1 SV=3	40	4	47	1	11.1	1491.5	1814.5	1562.1	1748.9	1778.5	1789.1
High	P39976	DLD3	D-2-hydroxyglutarate--pyruvate transhydrogenase DLD3 OS=Saccharomyces cerevisiae (strain ATCC 204508 / S288c) OX=559292 GN=DLD3 PE=1 SV=1	44	16	47	15	55.2	12820.6	12853.3	11962.8	10161.9	10631.7	10641.4
High	P07342	ILV2	Acetolactate synthase catalytic subunit, mitochondrial OS=Saccharomyces cerevisiae (strain ATCC 204508 / S288c) OX=559292 GN=ILV2 PE=1 SV=1	27	16	47	16	74.9	13308	14045.3	15143.8	14840.3	15023.8	16380.9
High	A6ZT99	EGD2	Nascent polypeptide-associated complex subunit alpha OS=Saccharomyces cerevisiae (strain YJM789) OX=307796 GN=EGD2 PE=3 SV=1	53	7	47	7	18.7	16205.2	17306.7	16507.3	15125.8	14876.3	13283.2
High	P07251	ATP1	ATP synthase subunit alpha, mitochondrial OS=Saccharomyces cerevisiae (strain ATCC 204508 / S288c) OX=559292 GN=ATP1 PE=1 SV=5	38	19	46	19	58.6	11996.9	10747	10553.4	11096.4	11620.6	11588.2
High	P31373	CYS3	Cystathionine gamma-lyase OS=Saccharomyces cerevisiae (strain ATCC 204508 / S288c) OX=559292 GN=CYS3 PE=1 SV=2	25	9	46	9	42.5	12502.4	13928	10380.5	10413	10432.8	8837.3
High	P32471	EFB1	Elongation factor 1-beta OS=Saccharomyces cerevisiae (strain ATCC 204508 / S288c) OX=559292 GN=EFB1 PE=1 SV=4	38	6	46	6	22.6	14700.7	15896.5	14736.5	13582.5	13361.9	12016.6
High	P29509	TRR1	Thioredoxin reductase 1 OS=Saccharomyces cerevisiae (strain ATCC 204508 / S288c) OX=559292 GN=TRR1 PE=1 SV=3	42	8	45	6	34.2	10408.8	10703.2	9489.9	10553.4	11565.1	11631.8
High	P05317	RPP0	60S acidic ribosomal protein P0 OS=Saccharomyces cerevisiae (strain ATCC 204508 / S288c) OX=559292 GN=RPP0 PE=1 SV=2	29	9	45	9	33.7	10662.3	11132.9	14060	11584.8	11363.3	12462.9
High	P37292	SHM1	Serine hydroxymethyltransferase, mitochondrial OS=Saccharomyces cerevisiae (strain ATCC 204508 / S288c) OX=559292 GN=SHM1 PE=1 SV=2	30	15	45	14	53.7	12371.2	12956.8	11980.6	10124.4	10020.3	8861.3
High	P0CX43	RPL1A	60S ribosomal protein L1-A OS=Saccharomyces cerevisiae (strain ATCC 204508 / S288c) OX=559292 GN=RPL1A PE=1 SV=1	40	8	45	8	24.5	12678.7	13016.2	11470.6	12748.1	13165.8	14483.3
High	P25694	CDC48	Cell division control protein 48 OS=Saccharomyces cerevisiae (strain ATCC 204508 / S288c) OX=559292 GN=CDC48 PE=1 SV=3	30	22	45	22	91.9	14536	14300.5	16498.5	16396.8	17060.9	17030.8
High	P04801	THS1	Threonine--tRNA ligase, cytoplasmic OS=Saccharomyces cerevisiae (strain ATCC 204508 / S288c) OX=559292 GN=THS1 PE=1 SV=2	26	18	45	18	84.5	16636.3	17648.8	17802.4	17600	16801.5	18459.8
High	P53090	ARO8	Aromatic/aminoadipate aminotransferase 1 OS=Saccharomyces cerevisiae (strain ATCC 204508 / S288c) OX=559292 GN=ARO8 PE=1 SV=1	26	11	45	11	56.1	20262.9	21949.4	19121.2	16001.4	17074.9	15107.3
High	P38625	GUA1	GMP synthase [glutamine-hydrolyzing] OS=Saccharomyces cerevisiae (strain ATCC 204508 / S288c) OX=559292 GN=GUA1 PE=1 SV=4	37	19	44	19	58.4	11867.1	11782.8	12333.3	12016.3	11632.3	12913.5
High	P07283	SEC53	Phosphomannomutase OS=Saccharomyces cerevisiae (strain ATCC 204508 / S288c) OX=559292 GN=SEC53 PE=1 SV=1	41	11	44	11	29	13823.7	13679.6	13108.6	13226.7	13213.9	13481.2
High	P41338	ERG10	Acetyl-CoA acetyltransferase OS=Saccharomyces cerevisiae (strain ATCC 204508 / S288c) OX=559292 GN=ERG10 PE=1 SV=3	48	14	44	14	41.7	13881.2	14598.8	13844.4	12848.1	12714.1	11695.6
High	P07244	ADE57	Bifunctional purine biosynthetic protein ADE5,7 OS=Saccharomyces cerevisiae (strain ATCC 204508 / S288c) OX=559292 GN=ADE57 PE=1 SV=1	32	22	44	22	86	13995.7	13408	15749.9	14237	13896	14573.3
High	P00958	MES1	Methionine--tRNA ligase, cytoplasmic OS=Saccharomyces cerevisiae (strain ATCC 204508 / S288c) OX=559292 GN=MES1 PE=1 SV=4	30	23	44	23	85.6	15684.6	16505.4	16173.9	15737.5	15874.6	16323.2
High	P46655	GUS1	Glutamate--tRNA ligase, cytoplasmic OS=Saccharomyces cerevisiae (strain ATCC 204508 / S288c) OX=559292 GN=GUS1 PE=1 SV=3	29	22	43	22	80.8	8803.1	9499.3	8976.1	9179.4	8482.8	9330
High	P00817	IPP1	Inorganic pyrophosphatase OS=Saccharomyces cerevisiae (strain ATCC 204508 / S288c) OX=559292 GN=IPP1 PE=1 SV=4	53	13	43	13	32.3	15893.3	15396.5	14024	14184.2	14907.3	15233.6
High	P38754	RPL14B	60S ribosomal protein L14-B OS=Saccharomyces cerevisiae (strain ATCC 204508 / S288c) OX=559292 GN=RPL14B PE=1 SV=1	55	8	42	1	15.1	1702.7	1840.6	1682.8	1858.5	1928.7	1945
High	P16387	PDA1	Pyruvate dehydrogenase E1 component subunit alpha, mitochondrial OS=Saccharomyces cerevisiae (strain ATCC 204508 / S288c) OX=559292 GN=PDA1 PE=1 SV=2	37	16	42	16	46.3	8843.2	8615.5	9368	8350.4	8820.7	9070.9
High	P49090	ASN2	Asparagine synthetase [glutamine-hydrolyzing] 2 OS=Saccharomyces cerevisiae (strain ATCC 204508 / S288c) OX=559292 GN=ASN2 PE=1 SV=2	29	14	41	9	64.6	5635.8	5709.7	5742.1	6737.5	6510.1	7163.2
High	P02400	RPP2B	60S acidic ribosomal protein P2-beta OS=Saccharomyces cerevisiae (strain ATCC 204508 / S288c) OX=559292 GN=RPP2B PE=1 SV=2	61	4	41	4	11	6055.5	6072.4	5541.4	5724.3	5522.9	5020
High	P04456	RPL25	60S ribosomal protein L25 OS=Saccharomyces cerevisiae (strain ATCC 204508 / S288c) OX=559292 GN=RPL25 PE=1 SV=4	47	6	41	6	15.7	7536.8	8049.4	8264.3	8819.6	8883.7	9867.9
High	P32288	GLN1	Glutamine synthetase OS=Saccharomyces cerevisiae (strain ATCC 204508 / S288c) OX=559292 GN=GLN1 PE=1 SV=4	31	10	41	10	41.7	13298.8	12964.8	13919.2	9718.8	10901.2	9940
High	P32590	SSE2	Heat shock protein homolog SSE2 OS=Saccharomyces cerevisiae (strain ATCC 204508 / S288c) OX=559292 GN=SSE2 PE=1 SV=3	26	19	40	15	77.6	7005.3	6643	6735.5	8599.5	8881.7	9402.2
High	P09624	LPD1	Dihydrolipoyl dehydrogenase, mitochondrial OS=Saccharomyces cerevisiae (strain ATCC 204508 / S288c) OX=559292 GN=LPD1 PE=1 SV=1	35	16	40	16	54	12326.2	12802.2	12325.9	11383.9	10768.7	8013.8
High	P23542	AAT2	Aspartate aminotransferase, cytoplasmic OS=Saccharomyces cerevisiae (strain ATCC 204508 / S288c) OX=559292 GN=AAT2 PE=1 SV=3	35	13	40	13	46	12779.4	12866.5	12134.4	11210.9	11926.3	10645.9
High	P13188	GLN4	Glutamine--tRNA ligase OS=Saccharomyces cerevisiae (strain ATCC 204508 / S288c) OX=559292 GN=GLN4 PE=1 SV=2	31	24	40	24	93.1	15755.4	16941.6	17645.3	16662.7	15358.4	16251.7
High	P32528	DUR1,2	Urea amidolyase OS=Saccharomyces cerevisiae (strain ATCC 204508 / S288c) OX=559292 GN=DUR1,2 PE=1 SV=2	20	33	40	33	201.7	16284.1	15652	14508.1	10823.8	11606.5	12206.1
High	P05740	RPL17A	60S ribosomal protein L17-A OS=Saccharomyces cerevisiae (strain ATCC 204508 / S288c) OX=559292 GN=RPL17A PE=1 SV=4	34	5	39	1	20.5	1687.7	1869	1851.9	1852.8	1933	2037.1
High	P46990	RPL17B	60S ribosomal protein L17-B OS=Saccharomyces cerevisiae (strain ATCC 204508 / S288c) OX=559292 GN=RPL17B PE=1 SV=2	34	5	39	1	20.5	3008	3340.5	3369.2	3456.6	3585.4	3809.3
High	P06634	DED1	ATP-dependent RNA helicase DED1 OS=Saccharomyces cerevisiae (strain ATCC 204508 / S288c) OX=559292 GN=DED1 PE=1 SV=2	32	17	39	14	65.5	4027.6	4060	4596.2	4585.8	4622.3	4845.3
High	P26783	RPS5	40S ribosomal protein S5 OS=Saccharomyces cerevisiae (strain ATCC 204508 / S288c) OX=559292 GN=RPS5 PE=1 SV=3	38	8	39	8	25	5112.7	5150.4	7706.7	6764.9	6221.3	8100.4
High	P0CX25	RPL43A	60S ribosomal protein L43-A OS=Saccharomyces cerevisiae (strain ATCC 204508 / S288c) OX=559292 GN=RPL43A PE=1 SV=1	28	2	39	2	10.1	5200.4	5379.3	5221.7	6363.9	5503.4	5835.4
High	P36105	RPL14A	60S ribosomal protein L14-A OS=Saccharomyces cerevisiae (strain ATCC 204508 / S288c) OX=559292 GN=RPL14A PE=1 SV=1	55	8	38	1	15.2	522.6	549.7	490.1	521.7	592	607.3
High	P08518	RPB2	DNA-directed RNA polymerase II subunit RPB2 OS=Saccharomyces cerevisiae (strain ATCC 204508 / S288c) OX=559292 GN=RPB2 PE=1 SV=2	24	28	38	28	138.7	9328.5	9269.8	9394.6	9567.8	9862	10561.2
High	P16649	TUP1	General transcriptional corepressor TUP1 OS=Saccharomyces cerevisiae (strain ATCC 204508 / S288c) OX=559292 GN=TUP1 PE=1 SV=2	29	20	38	20	78.3	9481.6	9976.3	9441.6	8697.1	8850.2	7494.3
High	P14120	RPL30	60S ribosomal protein L30 OS=Saccharomyces cerevisiae (strain ATCC 204508 / S288c) OX=559292 GN=RPL30 PE=1 SV=3	64	5	38	5	11.4	9562.5	9122	10081.8	11583.9	9968.2	11659.5
High	P32454	APE2	Aminopeptidase 2, mitochondrial OS=Saccharomyces cerevisiae (strain ATCC 204508 / S288c) OX=559292 GN=APE2 PE=1 SV=4	24	20	38	19	107.7	10954.8	10358.6	9615.3	10017.4	10761.1	10859.9
High	P38934	BFR1	Nuclear segregation protein BFR1 OS=Saccharomyces cerevisiae (strain ATCC 204508 / S288c) OX=559292 GN=BFR1 PE=1 SV=1	39	20	38	20	54.6	13213.7	13493.1	13056	13706.2	13941.4	14025.9
High	P14907	NSP1	Nucleoporin NSP1 OS=Saccharomyces cerevisiae (strain ATCC 204508 / S288c) OX=559292 GN=NSP1 PE=1 SV=1	39	21	38	21	86.5	14215.2	14829.4	13524.2	13084.9	13369.2	10423.5
High	P54839	ERG13	Hydroxymethylglutaryl-CoA synthase OS=Saccharomyces cerevisiae (strain ATCC 204508 / S288c) OX=559292 GN=ERG13 PE=1 SV=1	28	13	38	13	55	18469.1	17600.4	16990.6	22421.8	15977.4	20272.9
High	P26786	RPS7A	40S ribosomal protein S7-A OS=Saccharomyces cerevisiae (strain ATCC 204508 / S288c) OX=559292 GN=RPS7A PE=1 SV=4	44	9	37	4	21.6	5841.1	6185.6	7078.6	6895.1	6417.1	7176.2
High	P54113	ADE16	Bifunctional purine biosynthesis protein ADE16 OS=Saccharomyces cerevisiae (strain ATCC 204508 / S288c) OX=559292 GN=ADE16 PE=1 SV=1	29	15	37	12	65.2	6901.9	6360.7	6606.6	7033.9	7503.9	7628.4
High	P41277	GPP1	Glycerol-1-phosphate phosphohydrolase 1 OS=Saccharomyces cerevisiae (strain ATCC 204508 / S288c) OX=559292 GN=GPP1 PE=1 SV=3	51	11	37	7	27.9	12937.1	12761.9	12491.4	13497.4	13295.4	14602.7
High	P15891	ABP1	Actin-binding protein OS=Saccharomyces cerevisiae (strain ATCC 204508 / S288c) OX=559292 GN=ABP1 PE=1 SV=4	45	22	37	22	65.5	13044.4	13197.3	12577.1	11863.8	11686.7	10449.7
High	P43597	YFR016C	Uncharacterized protein YFR016C OS=Saccharomyces cerevisiae (strain ATCC 204508 / S288c) OX=559292 GN=YFR016C PE=1 SV=1	24	23	37	23	137.6	14481	14899.9	14195.7	12921.4	12567	11089.7
High	P40185	MMF1	Protein MMF1, mitochondrial OS=Saccharomyces cerevisiae (strain ATCC 204508 / S288c) OX=559292 GN=MMF1 PE=1 SV=1	54	7	37	7	15.9	14755.9	15687.4	14518.3	11245.4	12386.2	11183.7
High	P07246	ADH3	Alcohol dehydrogenase 3, mitochondrial OS=Saccharomyces cerevisiae (strain ATCC 204508 / S288c) OX=559292 GN=ADH3 PE=1 SV=2	30	10	36	8	40.3	7642.8	8557	9264.4	7070.4	7158.8	6706.8
High	P28272	URA1	Dihydroorotate dehydrogenase (fumarate) OS=Saccharomyces cerevisiae (strain ATCC 204508 / S288c) OX=559292 GN=URA1 PE=1 SV=1	21	7	36	7	34.8	8357.7	9164.3	7434.8	4948.3	4539	4523
High	P38013	AHP1	Peroxiredoxin AHP1 OS=Saccharomyces cerevisiae (strain ATCC 204508 / S288c) OX=559292 GN=AHP1 PE=1 SV=4	58	7	36	7	19.1	8384.5	9508.3	7840.2	8855.1	9383.6	6784.6
High	P48589	RPS12	40S ribosomal protein S12 OS=Saccharomyces cerevisiae (strain ATCC 204508 / S288c) OX=559292 GN=RPS12 PE=1 SV=1	43	5	36	5	15.5	12238.6	12222.1	10945.7	12207.2	11479.3	10915.7
High	P52910	ACS2	Acetyl-coenzyme A synthetase 2 OS=Saccharomyces cerevisiae (strain ATCC 204508 / S288c) OX=559292 GN=ACS2 PE=1 SV=1	36	21	36	21	75.4	12884.4	12511.6	14207.1	12953.4	13750.3	14442.2
High	P38009	ADE17	Bifunctional purine biosynthesis protein ADE17 OS=Saccharomyces cerevisiae (strain ATCC 204508 / S288c) OX=559292 GN=ADE17 PE=1 SV=2	31	15	36	12	65.2	14661.3	11216.1	13829.3	5302.6	6267.9	5165.8
High	P47143	ADO1	Adenosine kinase OS=Saccharomyces cerevisiae (strain ATCC 204508 / S288c) OX=559292 GN=ADO1 PE=1 SV=1	41	10	36	10	36.4	18943.7	19740.8	16750.4	18281.8	18484.5	18843.8
High	P38701	RPS20	40S ribosomal protein S20 OS=Saccharomyces cerevisiae (strain ATCC 204508 / S288c) OX=559292 GN=RPS20 PE=1 SV=3	72	8	35	8	13.9	7895.3	7415.9	11869.8	9616.9	9254.3	11107.6
High	P21954	IDP1	Isocitrate dehydrogenase [NADP], mitochondrial OS=Saccharomyces cerevisiae (strain ATCC 204508 / S288c) OX=559292 GN=IDP1 PE=1 SV=1	39	16	35	16	48.2	8313.1	7674.2	7638.5	6338.9	6654.3	6878.3
High	Q02455	MLP1	Protein MLP1 OS=Saccharomyces cerevisiae (strain ATCC 204508 / S288c) OX=559292 GN=MLP1 PE=1 SV=2	17	30	35	30	218.3	8596.8	7929	8878.4	8190.3	8287.9	8200.3
High	P26637	CDC60	Leucine--tRNA ligase, cytoplasmic OS=Saccharomyces cerevisiae (strain ATCC 204508 / S288c) OX=559292 GN=CDC60 PE=1 SV=1	23	24	35	24	124.1	11641.3	13079.7	14502.5	12930.3	11423.7	12592.8
High	Q12496	YOL098C	Uncharacterized protein YOL098C OS=Saccharomyces cerevisiae (strain ATCC 204508 / S288c) OX=559292 GN=YOL098C PE=1 SV=1	21	23	35	23	118.3	13677.2	12708.3	11962.9	13041.8	13545.5	14169.6
High	P0CX82	RPL19A	60S ribosomal protein L19-A OS=Saccharomyces cerevisiae (strain ATCC 204508 / S288c) OX=559292 GN=RPL19A PE=1 SV=1	29	5	35	5	21.7	16883.3	20342.6	22540.3	30799.4	22841.9	28578.5
High	P49095	GCV2	Glycine dehydrogenase (decarboxylating), mitochondrial OS=Saccharomyces cerevisiae (strain ATCC 204508 / S288c) OX=559292 GN=GCV2 PE=1 SV=1	17	17	35	17	114.4	24057.5	24172.4	22605	22573.8	24283.5	22507.2
High	P0C0W1	RPS22A	40S ribosomal protein S22-A OS=Saccharomyces cerevisiae (strain ATCC 204508 / S288c) OX=559292 GN=RPS22A PE=1 SV=2	69	8	34	8	14.6	6404.5	7097.6	6572.5	8101.8	7680.1	8227.6
High	P34167	TIF3	Eukaryotic translation initiation factor 4B OS=Saccharomyces cerevisiae (strain ATCC 204508 / S288c) OX=559292 GN=TIF3 PE=1 SV=1	45	15	34	15	48.5	6495.7	6625.1	6439.3	6319.6	5804.4	5243.6
High	P14832	CPR1	Peptidyl-prolyl cis-trans isomerase OS=Saccharomyces cerevisiae (strain ATCC 204508 / S288c) OX=559292 GN=CPR1 PE=1 SV=3	60	8	34	7	17.4	8156	8213	7704	8896.8	9509.9	8746.4
High	A6ZRX0	DBP2	ATP-dependent RNA helicase DBP2 OS=Saccharomyces cerevisiae (strain YJM789) OX=307796 GN=DBP2 PE=3 SV=1	27	14	34	13	60.9	9348.1	9741.1	9985	10212.3	9782.9	10644.6
High	P46672	ARC1	tRNA-aminoacylation cofactor ARC1 OS=Saccharomyces cerevisiae (strain ATCC 204508 / S288c) OX=559292 GN=ARC1 PE=1 SV=2	40	14	34	14	42.1	9937.9	10257.6	9908.4	10675.8	9750	10323.7
High	P39935	TIF4631	Eukaryotic initiation factor 4F subunit p150 OS=Saccharomyces cerevisiae (strain ATCC 204508 / S288c) OX=559292 GN=TIF4631 PE=1 SV=2	23	20	34	20	107	9998.5	10022.2	10227.2	10180	9172.6	8512.3
High	P04802	DPS1	Aspartate--tRNA ligase, cytoplasmic OS=Saccharomyces cerevisiae (strain ATCC 204508 / S288c) OX=559292 GN=DPS1 PE=1 SV=3	36	19	34	19	63.5	11076.4	12356.9	12936.6	11550.6	10527.2	10930.9
High	P22515	UBA1	Ubiquitin-activating enzyme E1 1 OS=Saccharomyces cerevisiae (strain ATCC 204508 / S288c) OX=559292 GN=UBA1 PE=1 SV=2	25	23	34	23	114.2	13148	12371.3	14830.9	14783.2	14327.2	15988.4
High	P53312	LSC2	Succinate--CoA ligase [ADP-forming] subunit beta, mitochondrial OS=Saccharomyces cerevisiae (strain ATCC 204508 / S288c) OX=559292 GN=LSC2 PE=1 SV=1	38	14	34	14	46.9	13495	12501.1	12817.9	10867.2	11415.9	11093
High	Q02753	RPL21A	60S ribosomal protein L21-A OS=Saccharomyces cerevisiae (strain ATCC 204508 / S288c) OX=559292 GN=RPL21A PE=1 SV=1	46	7	33	1	18.2	446.5	549.9	506.5	743.5	566.8	701.4
High	Q12672	RPL21B	60S ribosomal protein L21-B OS=Saccharomyces cerevisiae (strain ATCC 204508 / S288c) OX=559292 GN=RPL21B PE=1 SV=1	46	7	33	1	18.3	1144.3	1397.9	1300.8	1955.4	1409.8	1818.1
High	P00830	ATP2	ATP synthase subunit beta, mitochondrial OS=Saccharomyces cerevisiae (strain ATCC 204508 / S288c) OX=559292 GN=ATP2 PE=1 SV=2	39	14	33	14	54.8	6213.2	5615.3	5656.7	5446	5853.9	5669.3
High	Q12159	YRA1	RNA annealing protein YRA1 OS=Saccharomyces cerevisiae (strain ATCC 204508 / S288c) OX=559292 GN=YRA1 PE=1 SV=2	36	8	33	8	24.9	6607.8	7097.5	6205.2	5893.1	6135.6	5727.7
High	P41805	RPL10	60S ribosomal protein L10 OS=Saccharomyces cerevisiae (strain ATCC 204508 / S288c) OX=559292 GN=RPL10 PE=1 SV=1	50	10	33	10	25.3	6811.7	7615.2	8349.3	8381.9	8269.1	9081.6
High	P09440	MIS1	C-1-tetrahydrofolate synthase, mitochondrial OS=Saccharomyces cerevisiae (strain ATCC 204508 / S288c) OX=559292 GN=MIS1 PE=1 SV=1	23	21	33	19	106.2	9525.4	9374.3	9342.5	8991.7	9031.8	9169.4
High	P15180	KRS1	Lysine--tRNA ligase, cytoplasmic OS=Saccharomyces cerevisiae (strain ATCC 204508 / S288c) OX=559292 GN=KRS1 PE=1 SV=2	26	14	33	14	67.9	10360.9	11461.7	12309.4	11080.7	10074.3	11015.2
High	P39522	ILV3	Dihydroxy-acid dehydratase, mitochondrial OS=Saccharomyces cerevisiae (strain ATCC 204508 / S288c) OX=559292 GN=ILV3 PE=1 SV=2	31	13	33	13	62.8	11865.6	11896.2	11313.9	9474.9	10256.2	10388
High	P0C2H6	RPL27A	60S ribosomal protein L27-A OS=Saccharomyces cerevisiae (strain ATCC 204508 / S288c) OX=559292 GN=RPL27A PE=1 SV=1	49	6	33	6	15.5	12025.1	12430.3	13523.9	15237.1	13495.6	14417.8
High	P32861	UGP1	UTP--glucose-1-phosphate uridylyltransferase OS=Saccharomyces cerevisiae (strain ATCC 204508 / S288c) OX=559292 GN=UGP1 PE=1 SV=1	36	15	33	15	56	13169.9	12460.9	11933	12697.4	13417.7	14185.6
High	P28274	URA7	CTP synthase 1 OS=Saccharomyces cerevisiae (strain ATCC 204508 / S288c) OX=559292 GN=URA7 PE=1 SV=2	30	16	33	14	64.7	13869.9	13180.1	13807.1	12235.1	12924.4	13198
High	P32263	PRO3	Pyrroline-5-carboxylate reductase OS=Saccharomyces cerevisiae (strain ATCC 204508 / S288c) OX=559292 GN=PRO3 PE=1 SV=1	31	9	33	9	30.1	16924	16874.8	15775.9	14301.1	15380.2	13546.7
High	P0C2H8	RPL31A	60S ribosomal protein L31-A OS=Saccharomyces cerevisiae (strain ATCC 204508 / S288c) OX=559292 GN=RPL31A PE=1 SV=1	37	5	32	1	12.9	1087.4	1315.1	1280.8	1421.1	1359	1494.6
High	P06208	LEU4	2-isopropylmalate synthase OS=Saccharomyces cerevisiae (strain ATCC 204508 / S288c) OX=559292 GN=LEU4 PE=1 SV=1	27	17	32	10	68.4	4314.4	4423.4	4490.9	3837.3	3911.4	4188.1
High	P04076	ARG4	Argininosuccinate lyase OS=Saccharomyces cerevisiae (strain ATCC 204508 / S288c) OX=559292 GN=ARG4 PE=1 SV=2	40	16	32	16	52	8367.1	7721.5	7001.7	6409.1	6416.5	6427.5
High	P38249	RPG1	Eukaryotic translation initiation factor 3 subunit A OS=Saccharomyces cerevisiae (strain ATCC 204508 / S288c) OX=559292 GN=RPG1 PE=1 SV=1	26	25	32	25	110.3	9131	9240.4	9909.8	8841	9339.3	8597.7
High	P41940	PSA1	Mannose-1-phosphate guanyltransferase OS=Saccharomyces cerevisiae (strain ATCC 204508 / S288c) OX=559292 GN=PSA1 PE=1 SV=2	17	7	32	7	39.5	11158	10804.8	9889.2	10347.3	11322.2	11398.8
High	P0CX51	RPS16A	40S ribosomal protein S16-A OS=Saccharomyces cerevisiae (strain ATCC 204508 / S288c) OX=559292 GN=RPS16A PE=1 SV=1	58	9	32	9	15.8	12040.1	11790.3	19330.7	15580.6	15153.8	18251.3
High	P48164	RPS7B	40S ribosomal protein S7-B OS=Saccharomyces cerevisiae (strain ATCC 204508 / S288c) OX=559292 GN=RPS7B PE=1 SV=1	38	8	31	3	21.6	1082	1160	1259	1344.7	1179.2	1350.8
High	P47068	BBC1	Myosin tail region-interacting protein MTI1 OS=Saccharomyces cerevisiae (strain ATCC 204508 / S288c) OX=559292 GN=BBC1 PE=1 SV=2	22	23	31	23	128.2	6909.8	7081.5	6823.6	6112	6105.4	5296.6
High	P25294	SIS1	Protein SIS1 OS=Saccharomyces cerevisiae (strain ATCC 204508 / S288c) OX=559292 GN=SIS1 PE=1 SV=1	34	10	31	10	37.6	8057.6	8678.8	8420.5	8610.6	8648.8	7881.2
High	Q3E757	RPL11B	60S ribosomal protein L11-B OS=Saccharomyces cerevisiae (strain ATCC 204508 / S288c) OX=559292 GN=RPL11B PE=1 SV=3	50	8	31	8	19.7	8077.5	8718.2	12427.8	10222.9	9601.2	10130.2
High	P40525	RPL34B	60S ribosomal protein L34-B OS=Saccharomyces cerevisiae (strain ATCC 204508 / S288c) OX=559292 GN=RPL34B PE=1 SV=1	24	4	31	4	13.6	8570.9	9410.9	9302.8	10850.5	9980.5	11110.5
High	P11412	ZWF1	Glucose-6-phosphate 1-dehydrogenase OS=Saccharomyces cerevisiae (strain ATCC 204508 / S288c) OX=559292 GN=ZWF1 PE=1 SV=4	33	14	31	14	57.5	9114.3	8932.7	8128.4	10485.7	11484.2	11171.6
High	P38088	GRS1	Glycine--tRNA ligase 1, mitochondrial OS=Saccharomyces cerevisiae (strain ATCC 204508 / S288c) OX=559292 GN=GRS1 PE=1 SV=3	36	22	31	22	78.1	9358.7	9949	11042.9	10382.1	9752.8	9834.2
High	P12695	LAT1	Dihydrolipoyllysine-residue acetyltransferase component of pyruvate dehydrogenase complex, mitochondrial OS=Saccharomyces cerevisiae (strain ATCC 204508 / S288c) OX=559292 GN=LAT1 PE=1 SV=1	37	14	31	14	51.8	9502.4	8987.4	9449.9	9156.1	9288.7	8728.6
High	Q05911	ADE13	Adenylosuccinate lyase OS=Saccharomyces cerevisiae (strain ATCC 204508 / S288c) OX=559292 GN=ADE13 PE=1 SV=1	34	15	31	15	54.5	10799	10747.3	9860.2	8659.6	8936.9	7576.6
High	B3LI22	RPS0A	40S ribosomal protein S0-A OS=Saccharomyces cerevisiae (strain RM11-1a) OX=285006 GN=RPS0A PE=3 SV=1	42	6	30	1	28	2812.2	2853.7	4067.4	3574.5	3269	3988.7
High	P22138	RPA135	DNA-directed RNA polymerase I subunit RPA135 OS=Saccharomyces cerevisiae (strain ATCC 204508 / S288c) OX=559292 GN=RPA135 PE=1 SV=1	21	21	30	21	135.7	5576.6	5496.9	5607.5	5687	5884.7	6263.1
High	P32565	RPN2	26S proteasome regulatory subunit RPN2 OS=Saccharomyces cerevisiae (strain ATCC 204508 / S288c) OX=559292 GN=RPN2 PE=1 SV=4	20	21	30	21	104.2	5984.4	5973.1	6291.4	6564	6695.2	7030
High	P0CX55	RPS18A	40S ribosomal protein S18-A OS=Saccharomyces cerevisiae (strain ATCC 204508 / S288c) OX=559292 GN=RPS18A PE=1 SV=1	48	7	30	7	17	6658.3	5914.2	11174.2	7347.3	7318.7	8994.7
High	P32521	PAN1	Actin cytoskeleton-regulatory complex protein PAN1 OS=Saccharomyces cerevisiae (strain ATCC 204508 / S288c) OX=559292 GN=PAN1 PE=1 SV=2	17	21	30	21	160.2	8332	7893	8257.9	7208.6	8351.3	7425.4
High	P22147	XRN1	5'-3' exoribonuclease 1 OS=Saccharomyces cerevisiae (strain ATCC 204508 / S288c) OX=559292 GN=XRN1 PE=1 SV=1	16	25	30	25	175.4	8746.8	8984.3	9031.9	9841.7	9492.8	9789.5
High	P48415	SEC16	COPII coat assembly protein SEC16 OS=Saccharomyces cerevisiae (strain ATCC 204508 / S288c) OX=559292 GN=SEC16 PE=1 SV=2	15	24	30	24	241.5	9532.3	9324.7	9741.3	8127.9	8179.7	7120
High	Q04894	ADH6	NADP-dependent alcohol dehydrogenase 6 OS=Saccharomyces cerevisiae (strain ATCC 204508 / S288c) OX=559292 GN=ADH6 PE=1 SV=1	38	11	30	11	39.6	9830.1	9137.1	8424.7	9237.6	10191.5	9795.8
High	P00931	TRP5	Tryptophan synthase OS=Saccharomyces cerevisiae (strain ATCC 204508 / S288c) OX=559292 GN=TRP5 PE=1 SV=1	31	18	30	18	76.6	10415.6	10265.2	12433.9	10719.3	10959.5	10980.9
High	P32614	FRD1	Fumarate reductase 1 OS=Saccharomyces cerevisiae (strain ATCC 204508 / S288c) OX=559292 GN=FRD1 PE=1 SV=1	34	15	30	15	50.8	10778.9	10434.6	9183.3	9205.7	10530.5	10230.5
High	P38115	ARA1	D-arabinose dehydrogenase [NAD(P)+] heavy chain OS=Saccharomyces cerevisiae (strain ATCC 204508 / S288c) OX=559292 GN=ARA1 PE=1 SV=1	40	12	30	12	38.9	13006.7	12475.3	12319.3	10768.7	11247.8	10298.2
High	P08417	FUM1	Fumarate hydratase, mitochondrial OS=Saccharomyces cerevisiae (strain ATCC 204508 / S288c) OX=559292 GN=FUM1 PE=1 SV=2	26	12	30	12	53.1	13155.3	12756.6	11939.9	12510.3	12203.2	12895.5
High	Q08745	RPS10A	40S ribosomal protein S10-A OS=Saccharomyces cerevisiae (strain ATCC 204508 / S288c) OX=559292 GN=RPS10A PE=1 SV=1	52	5	29	1	12.7	26	25.9	35.4	44	38.4	40.7
High	P46784	RPS10B	40S ribosomal protein S10-B OS=Saccharomyces cerevisiae (strain ATCC 204508 / S288c) OX=559292 GN=RPS10B PE=1 SV=1	52	5	29	1	12.7	67.7	67.6	83.9	81.8	75.9	88.3
High	P05738	RPL9A	60S ribosomal protein L9-A OS=Saccharomyces cerevisiae (strain ATCC 204508 / S288c) OX=559292 GN=RPL9A PE=1 SV=2	39	7	29	2	21.6	118	117.4	123.8	106.4	121.5	121.9
High	P00927	ILV1	Threonine dehydratase, mitochondrial OS=Saccharomyces cerevisiae (strain ATCC 204508 / S288c) OX=559292 GN=ILV1 PE=1 SV=2	35	17	29	17	63.8	4558.8	4571.9	5600.1	5023.1	4977.7	5657.8
High	P18562	FUR1	Uracil phosphoribosyltransferase OS=Saccharomyces cerevisiae (strain ATCC 204508 / S288c) OX=559292 GN=FUR1 PE=1 SV=2	38	8	29	8	24.6	4707	4559.8	4658.9	4060.6	4106.8	4090.8
High	Q07551	YDL124W	NADPH-dependent alpha-keto amide reductase OS=Saccharomyces cerevisiae (strain ATCC 204508 / S288c) OX=559292 GN=YDL124W PE=1 SV=1	43	12	29	12	35.5	6182.8	6116.7	5189.9	7957.8	8541.4	8850.3
High	Q05050	EIS1	Eisosome protein 1 OS=Saccharomyces cerevisiae (strain ATCC 204508 / S288c) OX=559292 GN=EIS1 PE=1 SV=1	27	24	29	24	93.3	6859.2	6949.4	6141.5	7051.5	7239.2	8616.9
High	P38840	ARO9	Aromatic amino acid aminotransferase 2 OS=Saccharomyces cerevisiae (strain ATCC 204508 / S288c) OX=559292 GN=ARO9 PE=1 SV=3	29	16	29	16	58.5	7520.7	7403	6736.2	6532.2	6566.7	6589.3
High	P38205	NCL1	Multisite-specific tRNA:(cytosine-C(5))-methyltransferase OS=Saccharomyces cerevisiae (strain ATCC 204508 / S288c) OX=559292 GN=NCL1 PE=1 SV=1	29	17	29	17	77.8	7627	7669.3	7341.9	8118	7956.4	8754.6
High	P39015	STM1	Suppressor protein STM1 OS=Saccharomyces cerevisiae (strain ATCC 204508 / S288c) OX=559292 GN=STM1 PE=1 SV=3	49	10	29	10	30	7729.4	8748.6	8269.2	8096.7	7058.8	6702.8
High	P47120	LIA1	Deoxyhypusine hydroxylase OS=Saccharomyces cerevisiae (strain ATCC 204508 / S288c) OX=559292 GN=LIA1 PE=1 SV=1	41	11	29	11	36.1	9504.5	9741	8649.2	9928.8	9475.7	9617.8
High	P26321	RPL5	60S ribosomal protein L5 OS=Saccharomyces cerevisiae (strain ATCC 204508 / S288c) OX=559292 GN=RPL5 PE=1 SV=4	22	7	29	7	33.7	9606.4	10839.6	14018.8	11963.1	10450.4	11908.4
High	P38968	SEC31	Protein transport protein SEC31 OS=Saccharomyces cerevisiae (strain ATCC 204508 / S288c) OX=559292 GN=SEC31 PE=1 SV=3	18	19	29	19	138.6	10197.1	10018.3	11013.1	8721.9	9783.6	8617
High	P54885	PRO2	Gamma-glutamyl phosphate reductase OS=Saccharomyces cerevisiae (strain ATCC 204508 / S288c) OX=559292 GN=PRO2 PE=1 SV=1	29	12	29	12	49.7	10919.1	11038.9	9441	10653.5	10539.8	11141.2
High	P33734	HIS7	Imidazole glycerol phosphate synthase hisHF OS=Saccharomyces cerevisiae (strain ATCC 204508 / S288c) OX=559292 GN=HIS7 PE=1 SV=2	40	20	29	20	61	12678.1	12183	11376.5	11466.5	11543.2	12222.2
High	P38631	FKS1	1,3-beta-glucan synthase component FKS1 OS=Saccharomyces cerevisiae (strain ATCC 204508 / S288c) OX=559292 GN=FKS1 PE=1 SV=2	12	21	28	9	214.7	1920.2	2103.5	2419.2	2226.4	2309.5	2318.3
High	P28273	OXP1	5-oxoprolinase OS=Saccharomyces cerevisiae (strain ATCC 204508 / S288c) OX=559292 GN=OXP1 PE=1 SV=2	16	21	28	21	140.3	5911	5411	5415.6	5341	5844.4	6178.3
High	P0CX31	RPS24A	40S ribosomal protein S24-A OS=Saccharomyces cerevisiae (strain ATCC 204508 / S288c) OX=559292 GN=RPS24A PE=1 SV=1	38	5	28	5	15.3	6239	7230.6	6857.2	8148.8	7603.2	8294.7
High	P37838	NOP4	Nucleolar protein 4 OS=Saccharomyces cerevisiae (strain ATCC 204508 / S288c) OX=559292 GN=NOP4 PE=1 SV=1	26	18	28	18	77.8	7277.3	7598.9	7811.4	8857.2	8123.6	8925.3
High	P00498	HIS1	ATP phosphoribosyltransferase OS=Saccharomyces cerevisiae (strain ATCC 204508 / S288c) OX=559292 GN=HIS1 PE=1 SV=1	51	12	28	12	32.2	7379.7	8150.5	7217.9	5952.7	6341	5299
High	P28777	ARO2	Chorismate synthase OS=Saccharomyces cerevisiae (strain ATCC 204508 / S288c) OX=559292 GN=ARO2 PE=1 SV=1	31	11	28	11	40.8	9704.8	10019	10467.8	9497	9184.1	8712.8
High	P38788	SSZ1	Ribosome-associated complex subunit SSZ1 OS=Saccharomyces cerevisiae (strain ATCC 204508 / S288c) OX=559292 GN=SSZ1 PE=1 SV=2	31	14	28	14	58.2	10314.3	10806.3	10446	10555.1	10298.3	10121.8
High	P41921	GLR1	Glutathione reductase OS=Saccharomyces cerevisiae (strain ATCC 204508 / S288c) OX=559292 GN=GLR1 PE=1 SV=2	28	13	28	13	53.4	10634.1	10331.6	10187.7	9296.2	9718.5	9086.5
High	P0C2H9	RPL31B	60S ribosomal protein L31-B OS=Saccharomyces cerevisiae (strain ATCC 204508 / S288c) OX=559292 GN=RPL31B PE=1 SV=1	37	5	27	1	13	1184.7	1337.6	1372.5	1452.8	1432.6	1530.5
High	P16140	VMA2	V-type proton ATPase subunit B OS=Saccharomyces cerevisiae (strain ATCC 204508 / S288c) OX=559292 GN=VMA2 PE=1 SV=2	34	15	27	15	57.7	4923.9	4750.5	5665.6	5080.6	5477.7	5623.2
High	P37898	AAP1	Alanine/arginine aminopeptidase OS=Saccharomyces cerevisiae (strain ATCC 204508 / S288c) OX=559292 GN=AAP1 PE=1 SV=2	20	18	27	17	97.6	5207.3	4908.3	4544.9	4592.4	4720.9	5009.8
High	P04173	LEU2	3-isopropylmalate dehydrogenase OS=Saccharomyces cerevisiae (strain ATCC 204508 / S288c) OX=559292 GN=LEU2 PE=1 SV=4	46	13	27	13	38.9	5486.3	4893.5	4502.7	5476.5	5416.1	5086.6
High	P39683	NPT1	Nicotinate phosphoribosyltransferase OS=Saccharomyces cerevisiae (strain ATCC 204508 / S288c) OX=559292 GN=NPT1 PE=1 SV=3	38	17	27	17	49	7036.1	7013.1	7132.6	7228.1	7547.1	8115.7
High	B3LLV5	ARG7	Arginine biosynthesis bifunctional protein ArgJ, mitochondrial OS=Saccharomyces cerevisiae (strain RM11-1a) OX=285006 GN=ARG7 PE=3 SV=1	45	19	27	19	47.8	7894	8065.7	7523.2	6652.1	7002.4	6983.8
High	P40069	KAP123	Importin subunit beta-4 OS=Saccharomyces cerevisiae (strain ATCC 204508 / S288c) OX=559292 GN=KAP123 PE=1 SV=1	14	13	27	13	122.5	8113.7	8192.2	9595.1	7837.9	7708.1	7774.9
High	P34223	SHP1	UBX domain-containing protein 1 OS=Saccharomyces cerevisiae (strain ATCC 204508 / S288c) OX=559292 GN=SHP1 PE=1 SV=1	49	15	27	15	47	8188.6	8748.3	8275.2	7542.5	8367.7	6689.3
High	P34760	TSA1	Peroxiredoxin TSA1 OS=Saccharomyces cerevisiae (strain ATCC 204508 / S288c) OX=559292 GN=TSA1 PE=1 SV=3	20	4	27	4	21.6	8562.7	8096.6	9109.4	8095.8	8326.8	8114.2
High	C7GP20	DEF1	RNA polymerase II degradation factor 1 OS=Saccharomyces cerevisiae (strain JAY291) OX=574961 GN=DEF1 PE=3 SV=1	19	10	27	10	83.9	8984.4	9735	8440	10290.3	7743.8	6780.9
High	P32499	NUP2	Nucleoporin NUP2 OS=Saccharomyces cerevisiae (strain ATCC 204508 / S288c) OX=559292 GN=NUP2 PE=1 SV=2	37	20	27	20	77.8	12237.5	13323.7	13256.1	11607.6	12028.7	10190.4
High	P53319	GND2	6-phosphogluconate dehydrogenase, decarboxylating 2 OS=Saccharomyces cerevisiae (strain ATCC 204508 / S288c) OX=559292 GN=GND2 PE=1 SV=1	10	5	26	1	53.9	474.2	309.7	318.1	404.3	485.6	399.1
High	B3LT19	RPS0B	40S ribosomal protein S0-B OS=Saccharomyces cerevisiae (strain RM11-1a) OX=285006 GN=RPS0B PE=3 SV=1	42	6	26	1	27.9	1416.6	1425.6	2212.1	1846.2	1707.3	2118.3
High	P05756	RPS13	40S ribosomal protein S13 OS=Saccharomyces cerevisiae (strain ATCC 204508 / S288c) OX=559292 GN=RPS13 PE=1 SV=3	48	7	26	7	17	5703.8	7109.4	8012.3	8804.2	7846.5	8733.1
High	P46367	ALD4	Potassium-activated aldehyde dehydrogenase, mitochondrial OS=Saccharomyces cerevisiae (strain ATCC 204508 / S288c) OX=559292 GN=ALD4 PE=1 SV=2	36	14	26	13	56.7	7165.2	6195.1	6923.2	5436.9	5019.9	4205.2
High	P17649	UGA1	4-aminobutyrate aminotransferase OS=Saccharomyces cerevisiae (strain ATCC 204508 / S288c) OX=559292 GN=UGA1 PE=1 SV=2	31	13	26	13	52.9	7309	6614.3	6058.5	7006.3	8015.6	7419.5
High	P38708	YHR020W	Putative proline--tRNA ligase YHR020W OS=Saccharomyces cerevisiae (strain ATCC 204508 / S288c) OX=559292 GN=YHR020W PE=1 SV=1	26	17	26	17	77.3	7395.1	8051.6	8599.1	7806.8	7106.2	7354.4
High	P21243	SCL1	Proteasome subunit alpha type-1 OS=Saccharomyces cerevisiae (strain ATCC 204508 / S288c) OX=559292 GN=SCL1 PE=1 SV=1	49	12	26	12	28	8128.9	8497.4	7417.7	7743.7	7546.7	6952.5
High	P40302	PRE5	Proteasome subunit alpha type-6 OS=Saccharomyces cerevisiae (strain ATCC 204508 / S288c) OX=559292 GN=PRE5 PE=1 SV=1	56	12	26	12	25.6	8798.8	8949.4	8801	8738.7	8712.2	7975.1
High	P53278	YGR130C	Uncharacterized protein YGR130C OS=Saccharomyces cerevisiae (strain ATCC 204508 / S288c) OX=559292 GN=YGR130C PE=1 SV=1	25	19	26	19	92.6	9155.4	9281.5	8641	8141.5	8463.1	6950.9
High	P43616	DUG1	Cys-Gly metallodipeptidase DUG1 OS=Saccharomyces cerevisiae (strain ATCC 204508 / S288c) OX=559292 GN=DUG1 PE=1 SV=1	27	12	26	12	52.8	10696.3	9984.6	9252.8	9237.4	9353.9	9368.4
High	P07275	PUT2	Delta-1-pyrroline-5-carboxylate dehydrogenase, mitochondrial OS=Saccharomyces cerevisiae (strain ATCC 204508 / S288c) OX=559292 GN=PUT2 PE=1 SV=2	29	15	26	15	64.4	11585.6	10494.5	10509.4	8149.9	9094	8817.2
High	P39708	GDH3	NADP-specific glutamate dehydrogenase 2 OS=Saccharomyces cerevisiae (strain ATCC 204508 / S288c) OX=559292 GN=GDH3 PE=3 SV=1	19	8	25	2	49.6	743.3	716.7	691.7	696.4	782.1	665.5
High	P05743	RPL26A	60S ribosomal protein L26-A OS=Saccharomyces cerevisiae (strain ATCC 204508 / S288c) OX=559292 GN=RPL26A PE=1 SV=3	45	6	25	1	14.2	822.7	866.9	866.2	995.1	942.5	946.5
High	P53221	RPL26B	60S ribosomal protein L26-B OS=Saccharomyces cerevisiae (strain ATCC 204508 / S288c) OX=559292 GN=RPL26B PE=1 SV=2	45	6	25	1	14.2	1104.8	1151	1181.3	1322.7	1225.1	1357.1
High	Q12166	LEU9	2-isopropylmalate synthase 2, mitochondrial OS=Saccharomyces cerevisiae (strain ATCC 204508 / S288c) OX=559292 GN=LEU9 PE=1 SV=1	18	11	25	4	67.2	1928.1	1774.1	1853.8	1942.9	1980.1	2239.2
High	P52489	PYK2	Pyruvate kinase 2 OS=Saccharomyces cerevisiae (strain ATCC 204508 / S288c) OX=559292 GN=PYK2 PE=1 SV=1	15	7	25	6	55.2	2754.8	1786.8	2109.6	1758.5	2535.2	1949.5
High	P33416	HSP78	Heat shock protein 78, mitochondrial OS=Saccharomyces cerevisiae (strain ATCC 204508 / S288c) OX=559292 GN=HSP78 PE=1 SV=2	19	15	25	14	91.3	3097	3036.6	3276.3	3883.3	4159.1	4148.6
High	P21538	REB1	DNA-binding protein REB1 OS=Saccharomyces cerevisiae (strain ATCC 204508 / S288c) OX=559292 GN=REB1 PE=1 SV=2	20	17	25	17	91.8	5063.8	5473	5210.7	5159.3	5282.1	4881.5
High	P32771	SFA1	S-(hydroxymethyl)glutathione dehydrogenase OS=Saccharomyces cerevisiae (strain ATCC 204508 / S288c) OX=559292 GN=SFA1 PE=1 SV=1	27	11	25	11	41	6714.1	6631.1	5901.2	6598.8	6909.5	6785.2
High	P25375	PRD1	Saccharolysin OS=Saccharomyces cerevisiae (strain ATCC 204508 / S288c) OX=559292 GN=PRD1 PE=1 SV=1	25	17	25	17	81.9	6821.7	6777	5892.4	7950.7	7593.2	8207
High	P22137	CHC1	Clathrin heavy chain OS=Saccharomyces cerevisiae (strain ATCC 204508 / S288c) OX=559292 GN=CHC1 PE=1 SV=1	11	18	25	18	187.1	7203.1	6802.8	8420.2	7019.6	6751.2	7242.5
High	P24280	SEC14	SEC14 cytosolic factor OS=Saccharomyces cerevisiae (strain ATCC 204508 / S288c) OX=559292 GN=SEC14 PE=1 SV=3	30	9	25	9	34.9	7356.4	7192.5	7910	6982.8	7051.1	7228
High	P00937	TRP3	Multifunctional tryptophan biosynthesis protein OS=Saccharomyces cerevisiae (strain ATCC 204508 / S288c) OX=559292 GN=TRP3 PE=1 SV=2	28	14	25	14	53.5	7827.8	7275.5	8406.1	7190.7	7692.6	8191.5
High	Q08581	SLK19	Kinetochore protein SLK19 OS=Saccharomyces cerevisiae (strain ATCC 204508 / S288c) OX=559292 GN=SLK19 PE=1 SV=1	23	20	25	20	95.3	7977.5	8409.4	7633.2	7458.8	7546.9	6409.3
High	A6ZR27	ALD5	Aldehyde dehydrogenase 5, mitochondrial OS=Saccharomyces cerevisiae (strain YJM789) OX=307796 GN=ALD5 PE=3 SV=1	26	13	25	12	56.7	8357.4	9018.9	7948.8	7329.9	7393.8	6786.6
High	P27476	NSR1	Nuclear localization sequence-binding protein OS=Saccharomyces cerevisiae (strain ATCC 204508 / S288c) OX=559292 GN=NSR1 PE=1 SV=1	35	11	25	11	44.5	8535.2	8932.5	8760	8224.7	8010.6	8323.1
High	P36421	TYS1	Tyrosine--tRNA ligase, cytoplasmic OS=Saccharomyces cerevisiae (strain ATCC 204508 / S288c) OX=559292 GN=TYS1 PE=1 SV=3	29	13	25	13	44	9116.1	10434	10224.7	9227.2	8752.4	8837.5
High	P04046	ADE4	Amidophosphoribosyltransferase OS=Saccharomyces cerevisiae (strain ATCC 204508 / S288c) OX=559292 GN=ADE4 PE=1 SV=2	27	14	25	14	56.7	9720.2	10140.9	9469.8	10847.1	11122.9	11986.5
High	P54838	DAK1	Dihydroxyacetone kinase 1 OS=Saccharomyces cerevisiae (strain ATCC 204508 / S288c) OX=559292 GN=DAK1 PE=1 SV=1	24	13	25	13	62.2	12295.2	11864.8	12483.7	9490.7	9671.8	8869.9
High	Q12074	SPE3	Spermidine synthase SPE3 OS=Saccharomyces cerevisiae (strain ATCC 204508 / S288c) OX=559292 GN=SPE3 PE=1 SV=1	18	4	25	4	33.3	12464.3	10087.2	11948.2	10728.9	10977.4	10489.2
High	P38999	LYS9	Saccharopine dehydrogenase [NADP(+), L-glutamate-forming] OS=Saccharomyces cerevisiae (strain ATCC 204508 / S288c) OX=559292 GN=LYS9 PE=1 SV=1	40	16	25	16	48.9	14371.2	12738.5	12403.9	6473.9	6341.1	5960
High	Q05506	YDR341C	Arginine--tRNA ligase, cytoplasmic OS=Saccharomyces cerevisiae (strain ATCC 204508 / S288c) OX=559292 GN=YDR341C PE=1 SV=1	25	16	24	15	69.5	2811.8	2898	3700.7	3036.4	2803.7	2960.4
High	A6ZQJ1	TIF1	ATP-dependent RNA helicase eIF4A OS=Saccharomyces cerevisiae (strain YJM789) OX=307796 GN=TIF1 PE=3 SV=1	36	12	24	12	44.7	4693.1	4473.3	5515.7	4384.6	4388.2	4447.3
High	P38791	DYS1	Deoxyhypusine synthase OS=Saccharomyces cerevisiae (strain ATCC 204508 / S288c) OX=559292 GN=DYS1 PE=1 SV=1	41	12	24	12	42.9	4882.7	5115.1	4540	5197.7	5239.3	5437.3
High	P42935	ELP2	Elongator complex protein 2 OS=Saccharomyces cerevisiae (strain ATCC 204508 / S288c) OX=559292 GN=ELP2 PE=1 SV=1	21	17	24	17	89.4	4892.5	4739.5	5244.6	5092.7	4960.3	5457.2
High	P38764	RPN1	26S proteasome regulatory subunit RPN1 OS=Saccharomyces cerevisiae (strain ATCC 204508 / S288c) OX=559292 GN=RPN1 PE=1 SV=3	15	14	24	14	109.4	5194.7	5214.1	6064.3	5739.4	5890.8	6354.6
High	P15624	FRS1	Phenylalanine--tRNA ligase beta subunit OS=Saccharomyces cerevisiae (strain ATCC 204508 / S288c) OX=559292 GN=FRS1 PE=1 SV=3	22	12	24	12	67.3	5195.8	5561.4	5852.8	5564.6	5455.6	5688.5
High	Q05022	RRP5	rRNA biogenesis protein RRP5 OS=Saccharomyces cerevisiae (strain ATCC 204508 / S288c) OX=559292 GN=RRP5 PE=1 SV=1	12	21	24	21	193	5277.6	5534.7	6534	6152.7	5698.2	6127.5
High	P42943	CCT7	T-complex protein 1 subunit eta OS=Saccharomyces cerevisiae (strain ATCC 204508 / S288c) OX=559292 GN=CCT7 PE=1 SV=1	27	14	24	14	59.7	5540.2	5073.9	6953	5740.1	5909.8	5962.3
High	P53883	NOP13	Nucleolar protein 13 OS=Saccharomyces cerevisiae (strain ATCC 204508 / S288c) OX=559292 GN=NOP13 PE=1 SV=2	31	12	24	12	45.6	5905.2	6085.9	5705	6001.8	5912.2	6357.7
High	P24276	SSD1	Protein SSD1 OS=Saccharomyces cerevisiae (strain ATCC 204508 / S288c) OX=559292 GN=SSD1 PE=1 SV=1	14	17	24	17	139.9	6519	6407.7	6610.4	6647.3	6772.5	6867.5
High	P15625	FRS2	Phenylalanine--tRNA ligase alpha subunit OS=Saccharomyces cerevisiae (strain ATCC 204508 / S288c) OX=559292 GN=FRS2 PE=1 SV=3	29	14	24	14	57.5	6613.5	6965.7	7083.7	6869.6	6396.6	6922.2
High	Q06440	CRN1	Coronin-like protein OS=Saccharomyces cerevisiae (strain ATCC 204508 / S288c) OX=559292 GN=CRN1 PE=1 SV=1	29	16	24	16	72.5	8550.3	8068.1	8006	7988.9	8320.4	7964.7
High	P00890	CIT1	Citrate synthase, mitochondrial OS=Saccharomyces cerevisiae (strain ATCC 204508 / S288c) OX=559292 GN=CIT1 PE=1 SV=2	19	9	24	9	53.3	9607.7	10133.1	8652.1	6819	6686.7	5794.6
High	P22217	TRX1	Thioredoxin-1 OS=Saccharomyces cerevisiae (strain ATCC 204508 / S288c) OX=559292 GN=TRX1 PE=1 SV=3	60	6	23	4	11.2	3134.4	3076.9	2642	2312.7	2076.9	1452.2
High	P47079	CCT8	T-complex protein 1 subunit theta OS=Saccharomyces cerevisiae (strain ATCC 204508 / S288c) OX=559292 GN=CCT8 PE=1 SV=1	28	15	23	15	61.6	3931.1	3572.1	5076.7	3803.6	4213.4	4277.4
High	P15274	AMD1	AMP deaminase OS=Saccharomyces cerevisiae (strain ATCC 204508 / S288c) OX=559292 GN=AMD1 PE=1 SV=2	19	15	23	15	93.2	4865.4	4504.6	4915.5	4792	4932.9	5241.7
High	P14904	APE1	Vacuolar aminopeptidase 1 OS=Saccharomyces cerevisiae (strain ATCC 204508 / S288c) OX=559292 GN=APE1 PE=1 SV=2	20	11	23	11	57.1	5066.5	4751.7	4020	5295.3	6099.7	5723.2
High	A6ZMG6	MYO5	Myosin-5 OS=Saccharomyces cerevisiae (strain YJM789) OX=307796 GN=MYO5 PE=3 SV=1	16	17	23	15	136.8	5088.1	5305	5664.1	5346.2	5372.8	5596.9
High	P39077	CCT3	T-complex protein 1 subunit gamma OS=Saccharomyces cerevisiae (strain ATCC 204508 / S288c) OX=559292 GN=CCT3 PE=1 SV=2	28	13	23	13	58.8	5268.8	4738.4	6270.7	5469.5	5465	5609.2
High	Q06146	YLR257W	Uncharacterized protein YLR257W OS=Saccharomyces cerevisiae (strain ATCC 204508 / S288c) OX=559292 GN=YLR257W PE=1 SV=1	47	11	23	11	36	5290.4	5443.3	5463	5224.6	5067	4248.6
High	P38616	YGP1	Protein YGP1 OS=Saccharomyces cerevisiae (strain ATCC 204508 / S288c) OX=559292 GN=YGP1 PE=1 SV=2	16	5	23	5	37.3	5664.6	5812.2	3928.3	8167.9	8562	7604.5
High	Q99383	HRP1	Nuclear polyadenylated RNA-binding protein 4 OS=Saccharomyces cerevisiae (strain ATCC 204508 / S288c) OX=559292 GN=HRP1 PE=1 SV=1	24	9	23	9	59.6	6045.4	6333.6	6226.3	6067.6	6018.4	5380.8
High	P40414	TPM2	Tropomyosin-2 OS=Saccharomyces cerevisiae (strain ATCC 204508 / S288c) OX=559292 GN=TPM2 PE=1 SV=1	43	7	23	7	19.1	6109.3	5910.7	5243.4	4759.3	4500.6	3595.1
High	Q12458	YPR1	Putative reductase 1 OS=Saccharomyces cerevisiae (strain ATCC 204508 / S288c) OX=559292 GN=YPR1 PE=1 SV=1	40	13	23	12	34.7	6140.1	5982.3	5256.2	5884.1	6134.7	6051
High	Q06706	IKI3	Elongator complex protein 1 OS=Saccharomyces cerevisiae (strain ATCC 204508 / S288c) OX=559292 GN=IKI3 PE=1 SV=1	15	20	23	20	152.9	6311.1	6225.6	7125.4	6429.9	6138.8	6900.7
High	P32316	ACH1	Acetyl-CoA hydrolase OS=Saccharomyces cerevisiae (strain ATCC 204508 / S288c) OX=559292 GN=ACH1 PE=1 SV=2	22	11	23	11	58.7	7077.3	6766.4	5738.8	6319.2	6757.4	6538.4
High	P00815	HIS4	Histidine biosynthesis trifunctional protein OS=Saccharomyces cerevisiae (strain ATCC 204508 / S288c) OX=559292 GN=HIS4 PE=1 SV=3	22	16	23	16	87.7	7138.5	6764.5	6503.2	6070.8	6800.2	6332.3
High	P22336	RFA1	Replication factor A protein 1 OS=Saccharomyces cerevisiae (strain ATCC 204508 / S288c) OX=559292 GN=RFA1 PE=1 SV=1	26	17	23	17	70.3	7763.6	7580.4	9242.8	9465	8817.9	10313.6
High	P00899	TRP2	Anthranilate synthase component 1 OS=Saccharomyces cerevisiae (strain ATCC 204508 / S288c) OX=559292 GN=TRP2 PE=1 SV=4	29	14	23	14	56.7	8616.2	8437.9	9344.6	8565.4	8895.7	9557.5
High	Q06252	YLR179C	Uncharacterized protein YLR179C OS=Saccharomyces cerevisiae (strain ATCC 204508 / S288c) OX=559292 GN=YLR179C PE=1 SV=1	28	5	23	5	22.1	10726.9	10995.5	9738.2	9371.6	10289.9	10190.8
High	P22943	HSP12	12 kDa heat shock protein OS=Saccharomyces cerevisiae (strain ATCC 204508 / S288c) OX=559292 GN=HSP12 PE=1 SV=1	72	8	23	8	11.7	10825.7	8724.4	5991.9	10241.4	11220.8	5306.5
High	Q3E754	RPS21B	40S ribosomal protein S21-B OS=Saccharomyces cerevisiae (strain ATCC 204508 / S288c) OX=559292 GN=RPS21B PE=1 SV=1	74	6	22	1	9.8	129.2	149.2	175.9	146.9	137.4	94.1
High	Q02892	NOG1	Nucleolar GTP-binding protein 1 OS=Saccharomyces cerevisiae (strain ATCC 204508 / S288c) OX=559292 GN=NOG1 PE=1 SV=1	23	15	22	15	74.4	3923.1	4265.2	4297	4614.9	4034.6	4134.9
High	Q06010	STE23	A-factor-processing enzyme OS=Saccharomyces cerevisiae (strain ATCC 204508 / S288c) OX=559292 GN=STE23 PE=1 SV=2	14	14	22	14	117.5	4903	4838.9	4482.9	4697.6	4931.9	5211.3
High	O14467	MBF1	Multiprotein-bridging factor 1 OS=Saccharomyces cerevisiae (strain ATCC 204508 / S288c) OX=559292 GN=MBF1 PE=1 SV=2	51	8	22	8	16.4	5262.5	6102	5368.2	6783.2	6328.8	5909.5
High	P23201	SPA2	Protein SPA2 OS=Saccharomyces cerevisiae (strain ATCC 204508 / S288c) OX=559292 GN=SPA2 PE=1 SV=1	14	18	22	18	163	5470.8	5686.5	5371.4	5355.2	5451.8	4802.7
High	P05373	HEM2	Delta-aminolevulinic acid dehydratase OS=Saccharomyces cerevisiae (strain ATCC 204508 / S288c) OX=559292 GN=HEM2 PE=1 SV=2	36	11	22	11	37.7	5977.3	5400.5	5170.6	5570.2	5995.5	5848.1
High	Q12447	PAA1	Polyamine N-acetyltransferase 1 OS=Saccharomyces cerevisiae (strain ATCC 204508 / S288c) OX=559292 GN=PAA1 PE=1 SV=1	37	6	22	6	21.9	6032.9	6069.5	6940.5	6444.8	6824.2	6747.2
High	P32379	PUP2	Proteasome subunit alpha type-5 OS=Saccharomyces cerevisiae (strain ATCC 204508 / S288c) OX=559292 GN=PUP2 PE=1 SV=2	36	8	22	8	28.6	6190.6	6226.6	5690.1	5569.5	5833.1	5111.5
High	P39533	ACO2	Homocitrate dehydratase, mitochondrial OS=Saccharomyces cerevisiae (strain ATCC 204508 / S288c) OX=559292 GN=ACO2 PE=1 SV=1	23	16	22	15	86.5	7074.2	6923.8	7339.1	5288.1	5615.4	5772.8
High	P46969	RPE1	Ribulose-phosphate 3-epimerase OS=Saccharomyces cerevisiae (strain ATCC 204508 / S288c) OX=559292 GN=RPE1 PE=1 SV=1	19	4	22	4	26	7364	6315.6	6737.1	6366.9	6132.3	6465.9
High	P48015	GCV1	Aminomethyltransferase, mitochondrial OS=Saccharomyces cerevisiae (strain ATCC 204508 / S288c) OX=559292 GN=GCV1 PE=1 SV=2	30	11	22	11	44.4	7372.3	7985	7608	7911.7	7902.8	8629.2
High	Q02486	ABF2	ARS-binding factor 2, mitochondrial OS=Saccharomyces cerevisiae (strain ATCC 204508 / S288c) OX=559292 GN=ABF2 PE=1 SV=1	41	8	22	8	21.5	8045.1	8015.5	7399.3	7754.8	7948.6	7763.2
High	P27616	ADE1	Phosphoribosylaminoimidazole-succinocarboxamide synthase OS=Saccharomyces cerevisiae (strain ATCC 204508 / S288c) OX=559292 GN=ADE1 PE=1 SV=2	39	13	22	13	34.6	9816.7	9582	8872.3	10057.8	9929.4	10396.3
High	P28834	IDH1	Isocitrate dehydrogenase [NAD] subunit 1, mitochondrial OS=Saccharomyces cerevisiae (strain ATCC 204508 / S288c) OX=559292 GN=IDH1 PE=1 SV=2	33	11	22	11	39.3	10064	8523.3	8711.7	7753.8	8737.6	8065.1
High	P22803	TRX2	Thioredoxin-2 OS=Saccharomyces cerevisiae (strain ATCC 204508 / S288c) OX=559292 GN=TRX2 PE=1 SV=3	49	5	21	3	11.2	1099.8	981	822.2	847.6	822.7	513.9
High	P05744	RPL33A	60S ribosomal protein L33-A OS=Saccharomyces cerevisiae (strain ATCC 204508 / S288c) OX=559292 GN=RPL33A PE=1 SV=3	47	5	21	5	12.1	3773.5	3925.9	3264.5	4338.7	3926	4305.5
High	P47035	NET1	Nucleolar protein NET1 OS=Saccharomyces cerevisiae (strain ATCC 204508 / S288c) OX=559292 GN=NET1 PE=1 SV=1	16	17	21	17	128.5	3804.7	4136.9	4531.1	3607.3	3604.2	3292.4
High	P37303	GLY1	Low specificity L-threonine aldolase OS=Saccharomyces cerevisiae (strain ATCC 204508 / S288c) OX=559292 GN=GLY1 PE=1 SV=2	27	10	21	10	42.8	4789.5	4996.2	5131.1	5893.2	5825.7	6514.9
High	P02557	TUB2	Tubulin beta chain OS=Saccharomyces cerevisiae (strain ATCC 204508 / S288c) OX=559292 GN=TUB2 PE=1 SV=2	17	7	21	7	50.9	4790.9	5560.7	4830.5	6196.5	5307.1	6495.2
High	Q04409	EMI2	Putative glucokinase-2 OS=Saccharomyces cerevisiae (strain ATCC 204508 / S288c) OX=559292 GN=EMI2 PE=1 SV=1	27	13	21	12	55.9	5571.4	5191.2	5262.6	6516.2	7271.8	7790.9
High	P40531	GVP36	Protein GVP36 OS=Saccharomyces cerevisiae (strain ATCC 204508 / S288c) OX=559292 GN=GVP36 PE=1 SV=1	43	11	21	11	36.6	6043.9	5543.8	6119.9	6421.2	5935.3	5776.9
High	C8ZAQ2	AIM21	Altered inheritance of mitochondria protein 21 OS=Saccharomyces cerevisiae (strain Lalvin EC1118 / Prise de mousse) OX=643680 GN=AIM21 PE=3 SV=2	32	18	21	18	74.7	6187.3	6135.6	6318.2	5731.6	5642.4	5080
High	P00812	CAR1	Arginase OS=Saccharomyces cerevisiae (strain ATCC 204508 / S288c) OX=559292 GN=CAR1 PE=1 SV=1	24	9	21	9	35.6	6471.8	6408.4	7981.8	6616.9	6739.9	7151.6
High	P07257	QCR2	Cytochrome b-c1 complex subunit 2, mitochondrial OS=Saccharomyces cerevisiae (strain ATCC 204508 / S288c) OX=559292 GN=QCR2 PE=1 SV=1	39	13	21	13	40.5	8232.6	7977.9	7934.6	7440.5	7454.8	7579.2
High	P38795	QNS1	Glutamine-dependent NAD(+) synthetase OS=Saccharomyces cerevisiae (strain ATCC 204508 / S288c) OX=559292 GN=QNS1 PE=1 SV=1	23	13	21	13	80.6	10086.5	9643.3	9934.9	8026.7	8643.1	7757.5
High	A6ZRW1	NMA111	Pro-apoptotic serine protease NMA111 OS=Saccharomyces cerevisiae (strain YJM789) OX=307796 GN=NMA111 PE=3 SV=1	17	19	20	19	110.8	2355.6	2378.6	2249.9	2636.1	2464.5	2714.2
High	P04051	RPO31	DNA-directed RNA polymerase III subunit RPC1 OS=Saccharomyces cerevisiae (strain ATCC 204508 / S288c) OX=559292 GN=RPO31 PE=1 SV=1	14	19	20	19	162.2	3050.7	3172.5	3311.1	3147.3	3038.6	3231.8
High	P17423	THR1	Homoserine kinase OS=Saccharomyces cerevisiae (strain ATCC 204508 / S288c) OX=559292 GN=THR1 PE=1 SV=4	37	10	20	10	38.7	3182.6	2994.7	2995.9	2968.2	3000.6	2965
High	P31688	TPS2	Trehalose-phosphatase OS=Saccharomyces cerevisiae (strain ATCC 204508 / S288c) OX=559292 GN=TPS2 PE=1 SV=3	20	17	20	17	102.9	3501.1	3132.7	3822.3	4047.9	4014.7	4187.7
High	P07284	SES1	Serine--tRNA ligase, cytoplasmic OS=Saccharomyces cerevisiae (strain ATCC 204508 / S288c) OX=559292 GN=SES1 PE=1 SV=2	27	12	20	12	53.3	3511.2	3522.3	4110.6	4271	3393.5	3917.8
High	Q03690	CLU1	Clustered mitochondria protein 1 OS=Saccharomyces cerevisiae (strain ATCC 204508 / S288c) OX=559292 GN=CLU1 PE=1 SV=1	14	18	20	18	145.1	3528.1	3471.4	4366.5	3805.7	3950	3927.6
High	P32599	SAC6	Fimbrin OS=Saccharomyces cerevisiae (strain ATCC 204508 / S288c) OX=559292 GN=SAC6 PE=1 SV=1	23	14	20	14	71.7	4844	4675.4	5370.8	4739.3	4808.6	4701.9
High	P35691	TMA19	Translationally-controlled tumor protein homolog OS=Saccharomyces cerevisiae (strain ATCC 204508 / S288c) OX=559292 GN=TMA19 PE=1 SV=1	31	6	20	6	18.7	5231.3	5572.9	4679.5	5192.8	4712	5055.7
High	P33297	RPT5	26S proteasome regulatory subunit 6A OS=Saccharomyces cerevisiae (strain ATCC 204508 / S288c) OX=559292 GN=RPT5 PE=1 SV=3	34	13	20	13	48.2	5724.7	5620.1	6139.6	5866.4	6582.3	6118.9
High	A6ZPE5	NOP58	Nucleolar protein 58 OS=Saccharomyces cerevisiae (strain YJM789) OX=307796 GN=NOP58 PE=3 SV=1	28	14	20	14	56.9	5860.8	6263.6	6395.6	6581.5	6298.7	6309.9
High	P0CX47	RPS11A	40S ribosomal protein S11-A OS=Saccharomyces cerevisiae (strain ATCC 204508 / S288c) OX=559292 GN=RPS11A PE=1 SV=1	35	6	20	6	17.7	6468.6	8795.2	12268.9	11530.9	8846.3	10235.8
High	P53852	YNL247W	Cysteine--tRNA ligase OS=Saccharomyces cerevisiae (strain ATCC 204508 / S288c) OX=559292 GN=YNL247W PE=1 SV=1	20	15	20	15	87.5	6625.7	7398.2	6955.4	6580.5	5946.5	6063.3
High	P53909	AAH1	Adenine deaminase OS=Saccharomyces cerevisiae (strain ATCC 204508 / S288c) OX=559292 GN=AAH1 PE=1 SV=1	38	11	20	11	39.6	6710.6	6893.6	6450.6	6998.6	7086.2	7254
High	P22768	ARG1	Argininosuccinate synthase OS=Saccharomyces cerevisiae (strain ATCC 204508 / S288c) OX=559292 GN=ARG1 PE=1 SV=3	25	11	20	11	46.9	6741	6640	5668.7	5973.7	6818.5	6247.6
High	P16550	APA1	Protein APA1 OS=Saccharomyces cerevisiae (strain ATCC 204508 / S288c) OX=559292 GN=APA1 PE=1 SV=4	28	9	20	9	36.5	7286.5	7540.3	7770.3	8816.3	8804.8	10082.6
High	P36013	MAE1	NAD-dependent malic enzyme, mitochondrial OS=Saccharomyces cerevisiae (strain ATCC 204508 / S288c) OX=559292 GN=MAE1 PE=1 SV=1	25	13	20	13	74.3	7375	7410	7949	6900.9	7216.1	7320
High	Q3E792	RPS25A	40S ribosomal protein S25-A OS=Saccharomyces cerevisiae (strain ATCC 204508 / S288c) OX=559292 GN=RPS25A PE=1 SV=1	43	5	20	5	12	7739.5	6493.4	11398.2	5644.8	6815.9	7113.6
High	P32473	PDB1	Pyruvate dehydrogenase E1 component subunit beta, mitochondrial OS=Saccharomyces cerevisiae (strain ATCC 204508 / S288c) OX=559292 GN=PDB1 PE=1 SV=2	28	8	20	8	40	7759.5	7674	8547.3	8553	7994.4	7688.7
High	P23639	PRE8	Proteasome subunit alpha type-2 OS=Saccharomyces cerevisiae (strain ATCC 204508 / S288c) OX=559292 GN=PRE8 PE=1 SV=1	24	6	20	6	27.1	8364.9	8998.6	7903.3	7937.4	8252.1	7386.9
High	P47169	MET5	Sulfite reductase [NADPH] subunit beta OS=Saccharomyces cerevisiae (strain ATCC 204508 / S288c) OX=559292 GN=MET5 PE=1 SV=1	12	17	20	17	161.1	9688.8	9690	8794.1	7389.9	7696.2	7889.5
High	Q04214	TY1B-MR1	Transposon Ty1-MR1 Gag-Pol polyprotein OS=Saccharomyces cerevisiae (strain ATCC 204508 / S288c) OX=559292 GN=TY1B-MR1 PE=1 SV=2	8	15	19	3	198.8	30.2	30.3	29.4	30.7	27.2	25.5
High	P53978	HEF3	Elongation factor 3B OS=Saccharomyces cerevisiae (strain ATCC 204508 / S288c) OX=559292 GN=HEF3 PE=1 SV=2	8	9	19	1	115.8	284.6	273.3	327.3	244	241.9	236.9
High	Q03048	COF1	Cofilin OS=Saccharomyces cerevisiae (strain ATCC 204508 / S288c) OX=559292 GN=COF1 PE=1 SV=1	44	4	19	4	15.9	1019.5	997.1	970.4	998.5	862	809.6
High	Q01560	NPL3	Nucleolar protein 3 OS=Saccharomyces cerevisiae (strain ATCC 204508 / S288c) OX=559292 GN=NPL3 PE=1 SV=1	24	11	19	11	45.4	2552.7	2548.4	2183.5	2629.7	2376.9	2283.1
High	P19211	ANB1	Eukaryotic translation initiation factor 5A-2 OS=Saccharomyces cerevisiae (strain ATCC 204508 / S288c) OX=559292 GN=ANB1 PE=1 SV=3	10	2	19	2	17.1	3311.4	3780	3880	3454	3176.1	3070.4
High	P06738	GPH1	Glycogen phosphorylase OS=Saccharomyces cerevisiae (strain ATCC 204508 / S288c) OX=559292 GN=GPH1 PE=1 SV=4	17	16	19	16	103.2	3325.8	2636.3	2593.8	3705.4	4212.9	4058.6
High	P53622	COP1	Coatomer subunit alpha OS=Saccharomyces cerevisiae (strain ATCC 204508 / S288c) OX=559292 GN=COP1 PE=1 SV=2	12	15	19	15	135.5	3370.4	3098.6	3645.1	3433	3147.3	3290.1
High	P01120	RAS2	Ras-like protein 2 OS=Saccharomyces cerevisiae (strain ATCC 204508 / S288c) OX=559292 GN=RAS2 PE=1 SV=4	37	11	19	11	34.7	3940.8	3947.1	3712.4	4596.5	4726.5	4422.7
High	P40495	LYS12	Homoisocitrate dehydrogenase, mitochondrial OS=Saccharomyces cerevisiae (strain ATCC 204508 / S288c) OX=559292 GN=LYS12 PE=1 SV=1	34	13	19	13	40	4125.9	4292.3	4710.1	3739.4	3779.2	3447.1
High	Q04279	SEG1	Eisosome protein SEG1 OS=Saccharomyces cerevisiae (strain ATCC 204508 / S288c) OX=559292 GN=SEG1 PE=1 SV=1	20	18	19	18	105.8	4572.6	4465.6	4588	4824.1	4701.9	4240.6
High	Q12306	SMT3	Ubiquitin-like protein SMT3 OS=Saccharomyces cerevisiae (strain ATCC 204508 / S288c) OX=559292 GN=SMT3 PE=1 SV=1	47	4	19	4	11.6	4687.2	4825	4168.6	4054.6	4223.3	3360.8
High	P33302	PDR5	Pleiotropic ABC efflux transporter of multiple drugs OS=Saccharomyces cerevisiae (strain ATCC 204508 / S288c) OX=559292 GN=PDR5 PE=1 SV=1	11	16	19	16	170.3	4837	5807.7	5954	6363.7	7130	6973.3
High	P32449	ARO4	Phospho-2-dehydro-3-deoxyheptonate aldolase, tyrosine-inhibited OS=Saccharomyces cerevisiae (strain ATCC 204508 / S288c) OX=559292 GN=ARO4 PE=1 SV=2	30	10	19	9	39.7	4909.4	4851.5	4806.2	5417	5221.6	5884.6
High	P38707	DED81	Asparagine--tRNA ligase, cytoplasmic OS=Saccharomyces cerevisiae (strain ATCC 204508 / S288c) OX=559292 GN=DED81 PE=1 SV=1	23	11	19	11	62.2	5241.1	5880.5	5877.9	5629.8	4731	4585.8
High	P40413	CCT5	T-complex protein 1 subunit epsilon OS=Saccharomyces cerevisiae (strain ATCC 204508 / S288c) OX=559292 GN=CCT5 PE=1 SV=3	17	10	19	10	61.9	5298.5	4980.4	6662	5664.2	5927.8	6151.6
High	P14843	ARO3	Phospho-2-dehydro-3-deoxyheptonate aldolase, phenylalanine-inhibited OS=Saccharomyces cerevisiae (strain ATCC 204508 / S288c) OX=559292 GN=ARO3 PE=1 SV=1	29	9	19	8	41	5496.4	5332.9	5414.5	4439.7	5261.6	5032.6
High	P29952	PMI40	Mannose-6-phosphate isomerase OS=Saccharomyces cerevisiae (strain ATCC 204508 / S288c) OX=559292 GN=PMI40 PE=1 SV=4	28	11	19	11	48.2	5780.2	5855.2	5449	5417.7	5903.2	5726.5
High	P25349	YCP4	Flavoprotein-like protein YCP4 OS=Saccharomyces cerevisiae (strain ATCC 204508 / S288c) OX=559292 GN=YCP4 PE=1 SV=1	43	10	19	9	26.3	6299.9	6390.1	5925.1	7137.8	7374.5	6748.5
High	Q06625	GDB1	Glycogen debranching enzyme OS=Saccharomyces cerevisiae (strain ATCC 204508 / S288c) OX=559292 GN=GDB1 PE=1 SV=1	11	15	19	15	174.9	6409.5	4680.2	4568.2	6064	6283.5	6038.2
High	P32527	ZUO1	Zuotin OS=Saccharomyces cerevisiae (strain ATCC 204508 / S288c) OX=559292 GN=ZUO1 PE=1 SV=1	23	11	19	11	49	6492.4	6934.2	6600	6695.1	5865.5	5586.4
High	A6ZRK4	LAP3	Cysteine proteinase 1, mitochondrial OS=Saccharomyces cerevisiae (strain YJM789) OX=307796 GN=LAP3 PE=3 SV=2	23	10	19	10	55.5	7057.1	6851.7	6233.1	6431.7	6748.5	6762.9
High	P22203	VMA4	V-type proton ATPase subunit E OS=Saccharomyces cerevisiae (strain ATCC 204508 / S288c) OX=559292 GN=VMA4 PE=1 SV=4	32	7	19	7	26.5	7142.6	6943.7	7117.3	5561.2	6643.5	5750.8
High	P08524	ERG20	Farnesyl pyrophosphate synthase OS=Saccharomyces cerevisiae (strain ATCC 204508 / S288c) OX=559292 GN=ERG20 PE=1 SV=2	25	9	19	9	40.5	8008	7627.6	7063.5	7876.4	7397	8225.4
High	P43123	QRI1	UDP-N-acetylglucosamine pyrophosphorylase OS=Saccharomyces cerevisiae (strain ATCC 204508 / S288c) OX=559292 GN=QRI1 PE=1 SV=1	32	15	19	15	53.4	8605.4	8282.5	7675.8	8573.4	8604.2	9594.3
High	P46680	AIP1	Actin-interacting protein 1 OS=Saccharomyces cerevisiae (strain ATCC 204508 / S288c) OX=559292 GN=AIP1 PE=1 SV=1	20	11	19	11	67.3	8757.7	8268.7	7583.3	8512.1	8725	8747.2
High	Q08208	NOP12	Nucleolar protein 12 OS=Saccharomyces cerevisiae (strain ATCC 204508 / S288c) OX=559292 GN=NOP12 PE=1 SV=1	32	14	19	14	51.9	8785.2	9233.5	8740.4	9769.8	9082.8	9355
High	A6ZNU5	RKI1	Ribose-5-phosphate isomerase OS=Saccharomyces cerevisiae (strain YJM789) OX=307796 GN=RKI1 PE=3 SV=1	43	11	19	11	28.2	8984.1	10181	8598.5	8816.8	8901.2	8344.5
High	P37302	APE3	Aminopeptidase Y OS=Saccharomyces cerevisiae (strain ATCC 204508 / S288c) OX=559292 GN=APE3 PE=1 SV=1	18	9	19	9	60.1	9114.9	8741	8337.8	7642.3	7742.7	7477
High	Q08245	ZEO1	Protein ZEO1 OS=Saccharomyces cerevisiae (strain ATCC 204508 / S288c) OX=559292 GN=ZEO1 PE=1 SV=3	48	5	19	5	12.6	9613.2	9397.8	8820.9	9476.2	8680.7	7417.4
High	P20051	URA4	Dihydroorotase OS=Saccharomyces cerevisiae (strain ATCC 204508 / S288c) OX=559292 GN=URA4 PE=1 SV=2	32	9	19	9	40.3	10252.4	9871.6	9952.5	5926	5963.7	5563.8
High	P50861	RIB4	6,7-dimethyl-8-ribityllumazine synthase OS=Saccharomyces cerevisiae (strain ATCC 204508 / S288c) OX=559292 GN=RIB4 PE=1 SV=2	54	6	19	6	18.5	15394.6	16609.4	16216.2	6830.1	6942.7	5851.6
High	P32588	PUB1	Nuclear and cytoplasmic polyadenylated RNA-binding protein PUB1 OS=Saccharomyces cerevisiae (strain ATCC 204508 / S288c) OX=559292 GN=PUB1 PE=1 SV=4	30	7	18	7	50.7	2752.2	2577.7	2932.1	2418.6	2549.8	2447.2
High	Q3E7X9	RPS28A	40S ribosomal protein S28-A OS=Saccharomyces cerevisiae (strain ATCC 204508 / S288c) OX=559292 GN=RPS28A PE=1 SV=1	52	4	18	4	7.6	2862.6	2977.9	3693.5	3726.8	3045.3	3124.6
High	P43583	BLM10	Proteasome activator BLM10 OS=Saccharomyces cerevisiae (strain ATCC 204508 / S288c) OX=559292 GN=BLM10 PE=1 SV=2	6	14	18	14	245.8	2880.3	2467.4	2868.1	3548.9	3031.3	3293
High	P15646	NOP1	rRNA 2'-O-methyltransferase fibrillarin OS=Saccharomyces cerevisiae (strain ATCC 204508 / S288c) OX=559292 GN=NOP1 PE=1 SV=1	32	10	18	10	34.4	2959.9	3107.6	2752	2955.3	3199.3	3348.9
High	Q01855	RPS15	40S ribosomal protein S15 OS=Saccharomyces cerevisiae (strain ATCC 204508 / S288c) OX=559292 GN=RPS15 PE=1 SV=1	43	5	18	5	16	3595.3	4028.9	5148.5	4655	4848.4	5666.8
High	Q05785	ENT2	Epsin-2 OS=Saccharomyces cerevisiae (strain ATCC 204508 / S288c) OX=559292 GN=ENT2 PE=1 SV=1	24	14	18	12	71.8	3747.5	3764.3	3374.6	3539.6	3600.9	3186.9
High	Q08162	DIS3	Exosome complex exonuclease DIS3 OS=Saccharomyces cerevisiae (strain ATCC 204508 / S288c) OX=559292 GN=DIS3 PE=1 SV=1	16	15	18	15	113.6	4179.4	4244.1	4247.6	4219.9	4382	4747.6
High	P27692	SPT5	Transcription elongation factor SPT5 OS=Saccharomyces cerevisiae (strain ATCC 204508 / S288c) OX=559292 GN=SPT5 PE=1 SV=1	17	16	18	16	115.6	4515.4	4655.1	5188.3	4311.6	4611.3	4301.8
High	P02992	TUF1	Elongation factor Tu, mitochondrial OS=Saccharomyces cerevisiae (strain ATCC 204508 / S288c) OX=559292 GN=TUF1 PE=1 SV=1	29	11	18	11	47.9	4675.5	4218.5	5425.7	5275.4	5292.3	5464
High	P24031	PHO3	Constitutive acid phosphatase OS=Saccharomyces cerevisiae (strain ATCC 204508 / S288c) OX=559292 GN=PHO3 PE=1 SV=2	10	6	18	4	52.7	4816.2	5120.7	4199.3	4484.4	4782.8	4192.2
High	P38061	RPL32	60S ribosomal protein L32 OS=Saccharomyces cerevisiae (strain ATCC 204508 / S288c) OX=559292 GN=RPL32 PE=1 SV=1	45	7	18	7	14.8	5009	6109.3	8449.4	8955	7001.3	7561
High	Q00816	REG1	Resistance to glucose repression protein 1 OS=Saccharomyces cerevisiae (strain ATCC 204508 / S288c) OX=559292 GN=REG1 PE=1 SV=1	19	15	18	15	112.5	5336	5635.1	5814.9	5220.6	5232.4	4744
High	P23638	PRE9	Proteasome subunit alpha type-3 OS=Saccharomyces cerevisiae (strain ATCC 204508 / S288c) OX=559292 GN=PRE9 PE=1 SV=1	42	9	18	9	28.7	5658.2	5775.6	5307.6	5647.4	5476.8	4947.6
High	P38624	PRE3	Proteasome subunit beta type-1 OS=Saccharomyces cerevisiae (strain ATCC 204508 / S288c) OX=559292 GN=PRE3 PE=1 SV=2	30	7	18	7	23.5	5855.6	6266	5737.2	6406.8	5831.7	5227.9
High	P32898	CYM1	Mitochondrial presequence protease OS=Saccharomyces cerevisiae (strain ATCC 204508 / S288c) OX=559292 GN=CYM1 PE=1 SV=2	12	12	18	12	112.1	5935.6	5322.9	5007.5	6368.1	6836.8	7208.5
High	P40106	GPP2	Glycerol-1-phosphate phosphohydrolase 2 OS=Saccharomyces cerevisiae (strain ATCC 204508 / S288c) OX=559292 GN=GPP2 PE=1 SV=1	52	12	18	8	27.8	6084.1	5276.6	5073.5	5248	5750.6	5711.5
High	Q05016	YMR226C	NADP-dependent 3-hydroxy acid dehydrogenase OS=Saccharomyces cerevisiae (strain ATCC 204508 / S288c) OX=559292 GN=YMR226C PE=1 SV=1	41	8	18	8	29.1	6680.4	6114.7	6227.8	5679.2	5478.8	5373
High	P20967	KGD1	2-oxoglutarate dehydrogenase, mitochondrial OS=Saccharomyces cerevisiae (strain ATCC 204508 / S288c) OX=559292 GN=KGD1 PE=1 SV=2	15	13	18	13	114.3	6970.7	6692.9	7079.7	6861.3	6899.4	7090.8
High	P20459	SUI2	Eukaryotic translation initiation factor 2 subunit alpha OS=Saccharomyces cerevisiae (strain ATCC 204508 / S288c) OX=559292 GN=SUI2 PE=1 SV=1	24	8	18	8	34.7	8381	8625.6	9934.4	7755.5	7904.7	7689.4
High	P39987	ECM10	Heat shock protein SSC3, mitochondrial OS=Saccharomyces cerevisiae (strain ATCC 204508 / S288c) OX=559292 GN=ECM10 PE=3 SV=1	10	6	17	1	70	449.4	371.3	369.9	467.7	384.5	331
High	P05749	RPL22A	60S ribosomal protein L22-A OS=Saccharomyces cerevisiae (strain ATCC 204508 / S288c) OX=559292 GN=RPL22A PE=1 SV=3	43	3	17	2	13.7	561.7	570.4	575.6	557.4	566.7	553.5
High	P30771	NAM7	ATP-dependent helicase NAM7 OS=Saccharomyces cerevisiae (strain ATCC 204508 / S288c) OX=559292 GN=NAM7 PE=1 SV=1	12	12	17	12	109.4	1966.8	1876.9	2020.5	1708.6	1872.8	1880.7
High	P32628	RAD23	UV excision repair protein RAD23 OS=Saccharomyces cerevisiae (strain ATCC 204508 / S288c) OX=559292 GN=RAD23 PE=1 SV=1	29	8	17	8	42.3	3096.6	3407.1	3113.3	3038.5	3044.3	2689.2
High	P21304	PWP1	Periodic tryptophan protein 1 OS=Saccharomyces cerevisiae (strain ATCC 204508 / S288c) OX=559292 GN=PWP1 PE=1 SV=1	20	10	17	10	63.8	3199.9	3377.1	3445.8	3430.8	3086.3	3326.7
High	P33201	MRT4	Ribosome assembly factor MRT4 OS=Saccharomyces cerevisiae (strain ATCC 204508 / S288c) OX=559292 GN=MRT4 PE=1 SV=1	35	7	17	7	27	3354.3	3354.7	3220.2	3416.4	3535.1	3615.6
High	P33401	PGM1	Phosphoglucomutase 1 OS=Saccharomyces cerevisiae (strain ATCC 204508 / S288c) OX=559292 GN=PGM1 PE=1 SV=1	23	12	17	9	63.1	3577.4	3589	3792.7	3864.4	3854.8	4251.5
High	Q12109	WRS1	Tryptophan--tRNA ligase, cytoplasmic OS=Saccharomyces cerevisiae (strain ATCC 204508 / S288c) OX=559292 GN=WRS1 PE=1 SV=1	31	13	17	13	49.3	3786.2	4142.6	5016	4229.4	3732.1	3973.7
High	P25491	YDJ1	Mitochondrial protein import protein MAS5 OS=Saccharomyces cerevisiae (strain ATCC 204508 / S288c) OX=559292 GN=YDJ1 PE=1 SV=1	18	7	17	7	44.6	4540.1	4886.3	5889.6	6054.6	6662.9	6957.1
High	P07264	LEU1	3-isopropylmalate dehydratase OS=Saccharomyces cerevisiae (strain ATCC 204508 / S288c) OX=559292 GN=LEU1 PE=1 SV=3	23	16	17	16	85.7	4720	4597	6265.1	4458.3	4477.3	5009.4
High	P43582	WWM1	WW domain-containing protein WWM1 OS=Saccharomyces cerevisiae (strain ATCC 204508 / S288c) OX=559292 GN=WWM1 PE=1 SV=1	47	6	17	6	22.6	4811.2	4771.4	4645.4	3572.4	4319.2	3241.2
High	P32478	HSP150	Cell wall mannoprotein HSP150 OS=Saccharomyces cerevisiae (strain ATCC 204508 / S288c) OX=559292 GN=HSP150 PE=1 SV=2	55	11	17	8	41	4867.5	5653.1	4819.6	5370.6	5316.5	4546.4
High	P38787	PAN5	2-dehydropantoate 2-reductase OS=Saccharomyces cerevisiae (strain ATCC 204508 / S288c) OX=559292 GN=PAN5 PE=1 SV=1	36	12	17	12	42.8	4895.6	4643.4	4599.8	4706.6	4877.6	5090.4
High	P37012	PGM2	Phosphoglucomutase 2 OS=Saccharomyces cerevisiae (strain ATCC 204508 / S288c) OX=559292 GN=PGM2 PE=1 SV=1	25	13	17	10	63	4936.4	3782.2	3088.2	5251	6012.4	5411.5
High	P20081	FPR1	FK506-binding protein 1 OS=Saccharomyces cerevisiae (strain ATCC 204508 / S288c) OX=559292 GN=FPR1 PE=1 SV=2	49	5	17	5	12.2	5098.3	5507.8	5731.8	4604	4724	3543.1
High	Q03161	YMR099C	Glucose-6-phosphate 1-epimerase OS=Saccharomyces cerevisiae (strain ATCC 204508 / S288c) OX=559292 GN=YMR099C PE=1 SV=1	44	12	17	12	33.9	5239.5	5199.1	5318	5038.2	5441.3	5563
High	P38431	TIF5	Eukaryotic translation initiation factor 5 OS=Saccharomyces cerevisiae (strain ATCC 204508 / S288c) OX=559292 GN=TIF5 PE=1 SV=1	29	11	17	11	45.2	5456.5	5820.3	5950.3	5142.3	5729.4	5219.3
High	P41811	SEC27	Coatomer subunit beta' OS=Saccharomyces cerevisiae (strain ATCC 204508 / S288c) OX=559292 GN=SEC27 PE=1 SV=1	13	12	17	12	99.4	5466.5	5408.8	5535.9	5307.5	5556.6	5584.1
High	P47119	HAM1	Inosine triphosphate pyrophosphatase OS=Saccharomyces cerevisiae (strain ATCC 204508 / S288c) OX=559292 GN=HAM1 PE=1 SV=1	31	6	17	6	22.1	5593.5	5584	5310	4704.5	5399.6	5072.8
High	P06101	CDC37	Hsp90 co-chaperone Cdc37 OS=Saccharomyces cerevisiae (strain ATCC 204508 / S288c) OX=559292 GN=CDC37 PE=1 SV=2	21	10	17	10	58.3	5799.3	5404.6	5294.3	5798.4	5549.4	5038.5
High	P47018	MTC1	Maintenance of telomere capping protein 1 OS=Saccharomyces cerevisiae (strain ATCC 204508 / S288c) OX=559292 GN=MTC1 PE=1 SV=1	24	12	17	12	53.4	6334.7	6434.1	7901.6	6644.4	6355.6	6240.1
High	P38071	ETR1	Enoyl-[acyl-carrier-protein] reductase, mitochondrial OS=Saccharomyces cerevisiae (strain ATCC 204508 / S288c) OX=559292 GN=ETR1 PE=1 SV=3	28	11	17	11	42	6474.2	5962.2	5743.8	6176.2	6926.4	6978.8
High	Q08225	YOL057W	Probable dipeptidyl peptidase 3 OS=Saccharomyces cerevisiae (strain ATCC 204508 / S288c) OX=559292 GN=YOL057W PE=1 SV=1	19	13	17	13	80.5	6753.5	6401	6249.9	6138.8	6814.3	6640.3
High	P25631	YCR051W	Ankyrin repeat-containing protein YCR051W OS=Saccharomyces cerevisiae (strain ATCC 204508 / S288c) OX=559292 GN=YCR051W PE=1 SV=1	51	6	17	6	24.7	7548.7	7719.6	7463.9	6306.9	7028.1	5494
High	P11076	ARF1	ADP-ribosylation factor 1 OS=Saccharomyces cerevisiae (strain ATCC 204508 / S288c) OX=559292 GN=ARF1 PE=1 SV=3	35	6	16	1	20.5	591.2	564.2	632.3	535.4	579.8	606.5
High	P02293	HTB1	Histone H2B.1 OS=Saccharomyces cerevisiae (strain ATCC 204508 / S288c) OX=559292 GN=HTB1 PE=1 SV=2	37	6	16	1	14.2	1392.1	1525.6	1484.5	1949.7	1606.3	1693.5
High	P25043	PUP1	Proteasome subunit beta type-2 OS=Saccharomyces cerevisiae (strain ATCC 204508 / S288c) OX=559292 GN=PUP1 PE=1 SV=1	30	7	16	7	28.3	1832.1	1917.6	1828.9	1940.6	1995.1	1892.5
High	P39730	FUN12	Eukaryotic translation initiation factor 5B OS=Saccharomyces cerevisiae (strain ATCC 204508 / S288c) OX=559292 GN=FUN12 PE=1 SV=2	14	14	16	14	112.2	2164.7	2380.8	2393.5	2230.1	2240.6	2135
High	P25719	CPR3	Peptidyl-prolyl cis-trans isomerase C, mitochondrial OS=Saccharomyces cerevisiae (strain ATCC 204508 / S288c) OX=559292 GN=CPR3 PE=1 SV=1	26	5	16	4	19.9	2229.5	2482.2	2134.2	2324.3	2151.6	2194.7
High	P28241	IDH2	Isocitrate dehydrogenase [NAD] subunit 2, mitochondrial OS=Saccharomyces cerevisiae (strain ATCC 204508 / S288c) OX=559292 GN=IDH2 PE=1 SV=1	21	7	16	7	39.7	2587.6	2310.7	2295.2	2084.8	2271.7	2268.2
High	P25555	GBP2	Single-strand telomeric DNA-binding protein GBP2 OS=Saccharomyces cerevisiae (strain ATCC 204508 / S288c) OX=559292 GN=GBP2 PE=1 SV=1	24	10	16	10	48.7	2957.3	2957.6	2980	3221.1	3227	3620.2
High	P25382	RSA4	Ribosome assembly protein 4 OS=Saccharomyces cerevisiae (strain ATCC 204508 / S288c) OX=559292 GN=RSA4 PE=1 SV=3	20	10	16	10	57	3192.2	3618	3139.7	3034.6	3064.1	3006.6
High	Q12464	RVB2	RuvB-like protein 2 OS=Saccharomyces cerevisiae (strain ATCC 204508 / S288c) OX=559292 GN=RVB2 PE=1 SV=1	26	11	16	11	51.6	3320.4	3307.9	3548.8	3309.2	3507.6	3451.3
High	Q12265	PRS5	Ribose-phosphate pyrophosphokinase 5 OS=Saccharomyces cerevisiae (strain ATCC 204508 / S288c) OX=559292 GN=PRS5 PE=1 SV=1	29	12	16	12	53.5	3423.1	3311	4790.2	3808	3598.5	3884.1
High	P38853	KEL1	Kelch repeat-containing protein 1 OS=Saccharomyces cerevisiae (strain ATCC 204508 / S288c) OX=559292 GN=KEL1 PE=1 SV=1	13	14	16	14	131	3703.5	3499.6	3725.2	2795.8	2931.8	2731.2
High	P36516	MRPL3	54S ribosomal protein L3, mitochondrial OS=Saccharomyces cerevisiae (strain ATCC 204508 / S288c) OX=559292 GN=MRPL3 PE=1 SV=2	30	12	16	12	44	3982.5	4319.2	4199.2	4475.6	4135.1	5026.6
High	Q00711	SDH1	Succinate dehydrogenase [ubiquinone] flavoprotein subunit, mitochondrial OS=Saccharomyces cerevisiae (strain ATCC 204508 / S288c) OX=559292 GN=SDH1 PE=1 SV=1	18	11	16	11	70.2	4028.5	3901.2	3795.6	4183.6	4264	4410.6
High	P53297	PBP1	PAB1-binding protein 1 OS=Saccharomyces cerevisiae (strain ATCC 204508 / S288c) OX=559292 GN=PBP1 PE=1 SV=1	21	11	16	11	78.7	4151.4	4274.4	4418.3	3715.5	3963.8	3381.2
High	P21524	RNR1	Ribonucleoside-diphosphate reductase large chain 1 OS=Saccharomyces cerevisiae (strain ATCC 204508 / S288c) OX=559292 GN=RNR1 PE=1 SV=2	17	15	16	15	99.5	4177.1	4328.1	5598.8	5133.8	5059.4	5339
High	P49723	RNR4	Ribonucleoside-diphosphate reductase small chain 2 OS=Saccharomyces cerevisiae (strain ATCC 204508 / S288c) OX=559292 GN=RNR4 PE=1 SV=1	19	7	16	7	40	4183.1	4161.1	4406.1	4026	4266.9	4256
High	Q03761	TAF12	Transcription initiation factor TFIID subunit 12 OS=Saccharomyces cerevisiae (strain ATCC 204508 / S288c) OX=559292 GN=TAF12 PE=1 SV=1	23	10	16	10	61	4187.3	4063	3915.9	3773.1	4049.3	3905.9
High	P32860	NFU1	NifU-like protein, mitochondrial OS=Saccharomyces cerevisiae (strain ATCC 204508 / S288c) OX=559292 GN=NFU1 PE=1 SV=2	38	9	16	9	29.2	4528.1	4519.6	4259.1	3718.8	3722	3383.1
High	B3LSS7	SOL3	6-phosphogluconolactonase 3 OS=Saccharomyces cerevisiae (strain RM11-1a) OX=285006 GN=SOL3 PE=3 SV=1	35	8	16	8	27.8	4602.1	4185.9	3948.1	4160.5	4319.1	4290.1
High	P50109	PSP2	Protein PSP2 OS=Saccharomyces cerevisiae (strain ATCC 204508 / S288c) OX=559292 GN=PSP2 PE=1 SV=2	27	10	16	10	65.5	4670.3	4552.8	4876.4	4121.3	4302.9	3889.8
High	Q08972	NEW1	[NU+] prion formation protein 1 OS=Saccharomyces cerevisiae (strain ATCC 204508 / S288c) OX=559292 GN=NEW1 PE=1 SV=1	13	15	16	15	134.2	4837.1	5003.4	5328.6	4761.7	5079.1	4691.8
High	P33331	NTF2	Nuclear transport factor 2 OS=Saccharomyces cerevisiae (strain ATCC 204508 / S288c) OX=559292 GN=NTF2 PE=1 SV=2	19	2	16	2	14.4	4900.8	5271.4	4176.6	4264.6	4502.1	3391.2
High	P14164	ABF1	ARS-binding factor 1 OS=Saccharomyces cerevisiae (strain ATCC 204508 / S288c) OX=559292 GN=ABF1 PE=1 SV=4	23	12	16	12	81.7	5012.2	4881.1	5213.2	4912.8	4844.1	4690.1
High	Q12460	NOP56	Nucleolar protein 56 OS=Saccharomyces cerevisiae (strain ATCC 204508 / S288c) OX=559292 GN=NOP56 PE=1 SV=1	24	11	16	11	56.8	5049.2	5302.3	5505.7	5082.6	5367.4	5366.5
High	Q01939	RPT6	26S proteasome regulatory subunit 8 homolog OS=Saccharomyces cerevisiae (strain ATCC 204508 / S288c) OX=559292 GN=RPT6 PE=1 SV=4	24	10	16	10	45.2	5057	4845.9	5791.9	5537.8	5648.7	5889
High	P53008	CWH41	Mannosyl-oligosaccharide glucosidase OS=Saccharomyces cerevisiae (strain ATCC 204508 / S288c) OX=559292 GN=CWH41 PE=1 SV=1	14	11	16	11	96.4	5126.3	5134.2	4635.2	5186.3	5298.6	5657.8
High	E7QIA1	HRI1	Protein HRI1 OS=Saccharomyces cerevisiae (strain Zymaflore VL3) OX=764100 GN=HRI1 PE=3 SV=1	25	6	16	6	27.5	5295.2	5443.6	4694.4	4623.2	4850.5	4477.2
High	P32445	RIM1	Single-stranded DNA-binding protein RIM1, mitochondrial OS=Saccharomyces cerevisiae (strain ATCC 204508 / S288c) OX=559292 GN=RIM1 PE=1 SV=1	34	4	16	4	15.4	5513.2	5688.2	5120.7	4530.5	4929.4	3864.2
High	Q12363	WTM1	Transcriptional modulator WTM1 OS=Saccharomyces cerevisiae (strain ATCC 204508 / S288c) OX=559292 GN=WTM1 PE=1 SV=1	26	9	16	9	48.4	5517.6	5592.2	6069.6	6029.7	6020.9	6721.4
High	P09950	HEM1	5-aminolevulinate synthase, mitochondrial OS=Saccharomyces cerevisiae (strain ATCC 204508 / S288c) OX=559292 GN=HEM1 PE=1 SV=1	16	9	16	9	59.3	5527	5469.3	5251.5	5697.7	5642.8	6297.5
High	P25039	MEF1	Elongation factor G, mitochondrial OS=Saccharomyces cerevisiae (strain ATCC 204508 / S288c) OX=559292 GN=MEF1 PE=1 SV=2	19	14	16	14	84.5	5724.4	5013.4	5493.5	5654	6317.7	6481
High	P40093	YER156C	MYG1 protein YER156C OS=Saccharomyces cerevisiae (strain ATCC 204508 / S288c) OX=559292 GN=YER156C PE=1 SV=1	23	8	16	8	38.2	6387.8	6142.4	5761.6	5433.4	5711.9	5974.9
High	P09232	PRB1	Cerevisin OS=Saccharomyces cerevisiae (strain ATCC 204508 / S288c) OX=559292 GN=PRB1 PE=1 SV=1	15	9	16	9	69.6	6926.4	6748.5	5982.7	6819.6	7844.2	7198.4
High	P53598	LSC1	Succinate--CoA ligase [ADP-forming] subunit alpha, mitochondrial OS=Saccharomyces cerevisiae (strain ATCC 204508 / S288c) OX=559292 GN=LSC1 PE=1 SV=1	35	7	16	7	35	6933.4	6293.5	7084.2	6100.3	6434.9	6517.5
High	P31787	ACB1	Acyl-CoA-binding protein OS=Saccharomyces cerevisiae (strain ATCC 204508 / S288c) OX=559292 GN=ACB1 PE=1 SV=3	39	5	16	5	10.1	7599.4	8165.8	5808.8	6433.6	5932.3	4231.5
High	P19146	ARF2	ADP-ribosylation factor 2 OS=Saccharomyces cerevisiae (strain ATCC 204508 / S288c) OX=559292 GN=ARF2 PE=1 SV=3	35	6	15	1	20.6	179.2	169	199.7	174.7	185.4	187.8
High	P06102	NOT3	General negative regulator of transcription subunit 3 OS=Saccharomyces cerevisiae (strain ATCC 204508 / S288c) OX=559292 GN=NOT3 PE=1 SV=2	17	13	15	13	94.3	1015.2	881.2	1168.3	819.9	975.1	802.8
High	P48510	DSK2	Ubiquitin domain-containing protein DSK2 OS=Saccharomyces cerevisiae (strain ATCC 204508 / S288c) OX=559292 GN=DSK2 PE=1 SV=2	10	4	15	4	39.3	1236.5	1378.3	1179	1237.9	1302.1	1142.9
High	P32419	MDH3	Malate dehydrogenase, peroxisomal OS=Saccharomyces cerevisiae (strain ATCC 204508 / S288c) OX=559292 GN=MDH3 PE=1 SV=3	30	10	15	10	37.2	1530.2	1549.2	1760.7	1589.3	1579.5	1636.6
High	P36775	PIM1	Lon protease homolog, mitochondrial OS=Saccharomyces cerevisiae (strain ATCC 204508 / S288c) OX=559292 GN=PIM1 PE=1 SV=2	11	10	15	10	127	1738.5	1660.8	1758.3	1913.9	1837.2	1838.9
High	P32558	SPT16	FACT complex subunit SPT16 OS=Saccharomyces cerevisiae (strain ATCC 204508 / S288c) OX=559292 GN=SPT16 PE=1 SV=1	9	9	15	9	118.6	1879	1975.4	2361.9	1980.1	1933.8	2051.1
High	P15303	SEC23	Protein transport protein SEC23 OS=Saccharomyces cerevisiae (strain ATCC 204508 / S288c) OX=559292 GN=SEC23 PE=1 SV=1	14	9	15	9	85.3	2443.4	2498.6	2426.6	2603.2	2654.1	2868.7
High	B3LLJ2	RPS1B	40S ribosomal protein S1-B OS=Saccharomyces cerevisiae (strain RM11-1a) OX=285006 GN=RPS1B PE=3 SV=1	37	9	15	3	28.8	2668.8	2799.2	3039	2857.7	3012.8	3032.5
High	P15454	GUK1	Guanylate kinase OS=Saccharomyces cerevisiae (strain ATCC 204508 / S288c) OX=559292 GN=GUK1 PE=1 SV=2	28	5	15	5	20.6	2840.3	2947.3	2686.3	2813.3	2694	2782.9
High	P25644	PAT1	DNA topoisomerase 2-associated protein PAT1 OS=Saccharomyces cerevisiae (strain ATCC 204508 / S288c) OX=559292 GN=PAT1 PE=1 SV=4	14	12	15	12	88.5	2957.5	2929.1	3276.7	2901.3	2874.8	2773.1
High	A6ZQ59	URA8	CTP synthase 2 OS=Saccharomyces cerevisiae (strain YJM789) OX=307796 GN=URA8 PE=3 SV=1	18	11	15	9	64.5	3043.9	2850.9	3014.2	2310.6	2328.9	2249.8
High	P33299	RPT1	26S proteasome regulatory subunit 7 homolog OS=Saccharomyces cerevisiae (strain ATCC 204508 / S288c) OX=559292 GN=RPT1 PE=1 SV=1	26	11	15	11	52	3227.5	3244.5	3550.6	3455.2	3587.6	3464.9
High	P27472	GSY2	Glycogen [starch] synthase isoform 2 OS=Saccharomyces cerevisiae (strain ATCC 204508 / S288c) OX=559292 GN=GSY2 PE=1 SV=3	22	12	15	10	80	3382.7	3056.2	3021.6	3665.8	3421.7	3233.3
High	P18899	DDR48	Stress protein DDR48 OS=Saccharomyces cerevisiae (strain ATCC 204508 / S288c) OX=559292 GN=DDR48 PE=1 SV=4	45	8	15	8	46.2	3691.3	3998.6	2796.7	3132.9	3615.9	2424.4
High	P14127	RPS17B	40S ribosomal protein S17-B OS=Saccharomyces cerevisiae (strain ATCC 204508 / S288c) OX=559292 GN=RPS17B PE=1 SV=1	45	5	15	5	15.8	3734	4141.7	6218.7	4166.2	4547.4	5148.2
High	P38426	TPS3	Trehalose synthase complex regulatory subunit TPS3 OS=Saccharomyces cerevisiae (strain ATCC 204508 / S288c) OX=559292 GN=TPS3 PE=1 SV=3	13	12	15	11	118.8	3871.8	3622.7	4503.3	3732.9	3975.7	3881.2
High	P38219	OLA1	Obg-like ATPase 1 OS=Saccharomyces cerevisiae (strain ATCC 204508 / S288c) OX=559292 GN=OLA1 PE=1 SV=1	30	12	15	12	44.1	4028.2	4076.3	4992.7	4447.6	4930.3	4941.5
High	P38910	HSP10	10 kDa heat shock protein, mitochondrial OS=Saccharomyces cerevisiae (strain ATCC 204508 / S288c) OX=559292 GN=HSP10 PE=1 SV=1	42	4	15	4	11.4	4187.8	4478.1	4079.4	5014.6	5195.9	4625.6
High	P32608	RTG2	Retrograde regulation protein 2 OS=Saccharomyces cerevisiae (strain ATCC 204508 / S288c) OX=559292 GN=RTG2 PE=1 SV=2	23	12	15	12	65.5	4248.6	4298.9	4141.6	3517.9	3861.3	3365.5
High	P43619	BNA6	Nicotinate-nucleotide pyrophosphorylase [carboxylating] OS=Saccharomyces cerevisiae (strain ATCC 204508 / S288c) OX=559292 GN=BNA6 PE=1 SV=1	29	9	15	9	32.3	4455.3	3931.3	4194.6	3316.9	3437.1	2860.5
High	P38427	TSL1	Trehalose synthase complex regulatory subunit TSL1 OS=Saccharomyces cerevisiae (strain ATCC 204508 / S288c) OX=559292 GN=TSL1 PE=1 SV=1	15	13	15	12	122.9	4550.8	3856.1	4380.8	5279.2	5445.9	5400.4
High	P49367	LYS4	Homoaconitase, mitochondrial OS=Saccharomyces cerevisiae (strain ATCC 204508 / S288c) OX=559292 GN=LYS4 PE=1 SV=1	16	10	15	10	75.1	4965	4650.8	5047.3	4088.9	3986.7	4131.9
High	Q08985	SAM4	Homocysteine S-methyltransferase 2 OS=Saccharomyces cerevisiae (strain ATCC 204508 / S288c) OX=559292 GN=SAM4 PE=1 SV=1	30	10	15	9	36.6	5386.2	5389.1	5079	5182.4	5296.4	5565.3
High	P53141	MLC1	Myosin light chain 1 OS=Saccharomyces cerevisiae (strain ATCC 204508 / S288c) OX=559292 GN=MLC1 PE=1 SV=1	34	6	15	6	16.4	5939.6	6212.3	4822.5	4388.2	4809.5	3517.7
High	Q08641	ABP140	tRNA(Thr) (cytosine(32)-N(3))-methyltransferase OS=Saccharomyces cerevisiae (strain ATCC 204508 / S288c) OX=559292 GN=ABP140 PE=1 SV=3	27	10	15	10	71.4	5972.3	6305.1	6207.1	5794.4	5174.1	4669.1
High	Q12040	YOR283W	Broad-specificity phosphatase YOR283W OS=Saccharomyces cerevisiae (strain ATCC 204508 / S288c) OX=559292 GN=YOR283W PE=1 SV=1	51	10	15	10	26.2	5992.7	5806.4	6405.4	6176.8	5895.1	6616.6
High	P36010	YNK1	Nucleoside diphosphate kinase OS=Saccharomyces cerevisiae (strain ATCC 204508 / S288c) OX=559292 GN=YNK1 PE=1 SV=1	59	7	15	7	17.2	6332.6	6012.2	5977.3	5752.6	5526.5	4617.2
High	P36136	SHB17	Sedoheptulose 1,7-bisphosphatase OS=Saccharomyces cerevisiae (strain ATCC 204508 / S288c) OX=559292 GN=SHB17 PE=1 SV=1	33	8	15	8	31	6508	6828.1	6031.4	6362.2	6499.2	6667.4
High	P32347	HEM12	Uroporphyrinogen decarboxylase OS=Saccharomyces cerevisiae (strain ATCC 204508 / S288c) OX=559292 GN=HEM12 PE=1 SV=1	24	9	15	9	41.3	7504.6	7342.1	6677.9	5533.8	5906.8	5183
High	P56628	RPL22B	60S ribosomal protein L22-B OS=Saccharomyces cerevisiae (strain ATCC 204508 / S288c) OX=559292 GN=RPL22B PE=1 SV=2	29	2	14	1	13.8	103.6	85.7	85.6	76.3	69.8	71.9
High	Q12122	LYS21	Homocitrate synthase, mitochondrial OS=Saccharomyces cerevisiae (strain ATCC 204508 / S288c) OX=559292 GN=LYS21 PE=1 SV=1	15	8	14	2	48.6	941.3	926	1241.4	897.9	868.2	947.8
High	Q02792	RAT1	5'-3' exoribonuclease 2 OS=Saccharomyces cerevisiae (strain ATCC 204508 / S288c) OX=559292 GN=RAT1 PE=1 SV=3	11	12	14	12	115.9	1213.1	1214.2	1646.7	1266.4	1251	1416.4
High	Q07653	HBT1	Protein HBT1 OS=Saccharomyces cerevisiae (strain ATCC 204508 / S288c) OX=559292 GN=HBT1 PE=1 SV=1	15	13	14	13	113.5	1546.4	1133.5	1062.8	1569.1	1613	1123.6
High	P11075	SEC7	Protein transport protein SEC7 OS=Saccharomyces cerevisiae (strain ATCC 204508 / S288c) OX=559292 GN=SEC7 PE=1 SV=2	7	13	14	13	226.7	1784.2	1809.6	1973.9	1729	1728.9	1708.3
High	P49166	RPL37A	60S ribosomal protein L37-A OS=Saccharomyces cerevisiae (strain ATCC 204508 / S288c) OX=559292 GN=RPL37A PE=1 SV=2	32	3	14	3	9.8	1820.3	2333.3	2209.6	2414.4	2124.8	1966.2
High	P07263	HTS1	Histidine--tRNA ligase, mitochondrial OS=Saccharomyces cerevisiae (strain ATCC 204508 / S288c) OX=559292 GN=HTS1 PE=1 SV=2	21	10	14	10	59.9	1925.4	2053.3	2465.3	1993.5	1835.7	2047.9
High	P39940	RSP5	E3 ubiquitin-protein ligase RSP5 OS=Saccharomyces cerevisiae (strain ATCC 204508 / S288c) OX=559292 GN=RSP5 PE=1 SV=1	19	14	14	14	91.8	2055.4	2082	2500.4	2037.1	2091.4	2036.7
High	Q9P305	IGO2	mRNA stability protein IGO2 OS=Saccharomyces cerevisiae (strain ATCC 204508 / S288c) OX=559292 GN=IGO2 PE=1 SV=3	51	5	14	5	14.4	2298.9	2358.3	2217	1893.2	2129	1669.9
High	P47166	SGM1	Protein SGM1 OS=Saccharomyces cerevisiae (strain ATCC 204508 / S288c) OX=559292 GN=SGM1 PE=1 SV=1	17	11	14	11	81.1	2727.4	2754.9	2783.4	2389.4	2368.2	2036.4
High	P38264	PHO88	SRP-independent targeting protein 3 OS=Saccharomyces cerevisiae (strain ATCC 204508 / S288c) OX=559292 GN=PHO88 PE=1 SV=1	35	7	14	7	21.1	2874.1	3147.8	4131.8	4013.4	4456	4433.3
High	Q00764	TPS1	Alpha,alpha-trehalose-phosphate synthase [UDP-forming] 56 kDa subunit OS=Saccharomyces cerevisiae (strain ATCC 204508 / S288c) OX=559292 GN=TPS1 PE=1 SV=2	20	9	14	9	56.1	2882	2532.5	2701.2	2917.9	3014.9	2994.3
High	Q04491	SEC13	Protein transport protein SEC13 OS=Saccharomyces cerevisiae (strain ATCC 204508 / S288c) OX=559292 GN=SEC13 PE=1 SV=1	29	8	14	8	33	2967.2	2762.2	2881.5	3095.5	3030.6	3093.1
High	P28817	EHD3	3-hydroxyisobutyryl-CoA hydrolase, mitochondrial OS=Saccharomyces cerevisiae (strain ATCC 204508 / S288c) OX=559292 GN=EHD3 PE=1 SV=2	17	10	14	10	56.3	2973.5	2972.1	2853.8	3708.6	3544.6	4027.7
High	P04806	HXK1	Hexokinase-1 OS=Saccharomyces cerevisiae (strain ATCC 204508 / S288c) OX=559292 GN=HXK1 PE=1 SV=2	21	9	14	7	53.7	3022.9	2268.7	2261.2	3432.4	3647.7	3822.8
High	Q07418	PEX19	Peroxisomal membrane protein import receptor PEX19 OS=Saccharomyces cerevisiae (strain ATCC 204508 / S288c) OX=559292 GN=PEX19 PE=1 SV=2	29	9	14	9	38.7	3070.9	3096.7	2776.3	2887	2732.3	2457.5
High	Q05775	HCR1	Eukaryotic translation initiation factor 3 subunit J OS=Saccharomyces cerevisiae (strain ATCC 204508 / S288c) OX=559292 GN=HCR1 PE=1 SV=1	24	6	14	6	29.5	3174	2859.1	3100.7	2507.3	2763.6	2214
High	P28495	CAP1	F-actin-capping protein subunit alpha OS=Saccharomyces cerevisiae (strain ATCC 204508 / S288c) OX=559292 GN=CAP1 PE=1 SV=1	35	9	14	9	30.7	3217.8	3097.1	3407.4	3872.5	3095.2	3230.5
High	P53691	CPR6	Peptidyl-prolyl cis-trans isomerase CPR6 OS=Saccharomyces cerevisiae (strain ATCC 204508 / S288c) OX=559292 GN=CPR6 PE=1 SV=1	27	9	14	9	42	3357	3794.9	3429.8	5404.4	4948.4	5446.5
High	P53303	ZPR1	Zinc finger protein ZPR1 OS=Saccharomyces cerevisiae (strain ATCC 204508 / S288c) OX=559292 GN=ZPR1 PE=1 SV=1	18	9	14	9	55	3463.8	3556.4	3835.6	3595.8	3503	3181.2
High	P22354	MRPL20	54S ribosomal protein L20, mitochondrial OS=Saccharomyces cerevisiae (strain ATCC 204508 / S288c) OX=559292 GN=MRPL20 PE=1 SV=2	35	6	14	6	22.4	3557.6	4023.5	3723.5	4232.2	3733.1	4598
High	P40991	NOP2	25S rRNA (cytosine(2870)-C(5))-methyltransferase OS=Saccharomyces cerevisiae (strain ATCC 204508 / S288c) OX=559292 GN=NOP2 PE=1 SV=1	13	8	14	8	69.8	3593.2	3965.2	3751.4	3434.3	3585.8	3218.2
High	P08679	CIT2	Citrate synthase, peroxisomal OS=Saccharomyces cerevisiae (strain ATCC 204508 / S288c) OX=559292 GN=CIT2 PE=1 SV=1	20	9	14	8	51.4	3611.6	3784.5	3569.3	3205.8	3489.1	3491.1
High	P38628	PCM1	Phosphoacetylglucosamine mutase OS=Saccharomyces cerevisiae (strain ATCC 204508 / S288c) OX=559292 GN=PCM1 PE=1 SV=2	19	11	14	11	62	3950.6	3662.7	3733.8	3825.4	4027.6	4092.3
High	P07278	BCY1	cAMP-dependent protein kinase regulatory subunit OS=Saccharomyces cerevisiae (strain ATCC 204508 / S288c) OX=559292 GN=BCY1 PE=1 SV=4	32	11	14	11	47.2	3969.3	3723.1	4211.3	3952.1	4521.1	4201.4
High	P53912	YNL134C	Uncharacterized protein YNL134C OS=Saccharomyces cerevisiae (strain ATCC 204508 / S288c) OX=559292 GN=YNL134C PE=1 SV=1	20	7	14	6	41.1	3997.7	4038.5	3262.4	5835.3	5879.6	5763.9
High	P13298	URA5	Orotate phosphoribosyltransferase 1 OS=Saccharomyces cerevisiae (strain ATCC 204508 / S288c) OX=559292 GN=URA5 PE=1 SV=2	45	8	14	7	24.6	4130.1	4007.9	4345.5	3662	3438.3	3190
High	P21576	VPS1	Vacuolar protein sorting-associated protein 1 OS=Saccharomyces cerevisiae (strain ATCC 204508 / S288c) OX=559292 GN=VPS1 PE=1 SV=2	14	10	14	10	78.7	4514.9	4175.2	5029.9	4323.2	4483	4516.1
High	P39714	BDH1	(R,R)-butanediol dehydrogenase OS=Saccharomyces cerevisiae (strain ATCC 204508 / S288c) OX=559292 GN=BDH1 PE=1 SV=2	21	7	14	7	41.6	4820.4	4400.2	4228.9	4668	5329.3	4798.8
High	P53849	GIS2	Zinc finger protein GIS2 OS=Saccharomyces cerevisiae (strain ATCC 204508 / S288c) OX=559292 GN=GIS2 PE=1 SV=1	50	7	14	7	17.1	4841.7	4782	4820.7	4220.3	4020.5	3325
High	P11353	HEM13	Oxygen-dependent coproporphyrinogen-III oxidase OS=Saccharomyces cerevisiae (strain ATCC 204508 / S288c) OX=559292 GN=HEM13 PE=1 SV=2	24	7	14	7	37.7	4842.7	4856.6	4176	4899.2	5693.3	5710.9
High	P47160	ENT3	Epsin-3 OS=Saccharomyces cerevisiae (strain ATCC 204508 / S288c) OX=559292 GN=ENT3 PE=1 SV=1	20	9	14	9	45.1	4920.2	4885.2	4492.5	4489.1	4571.7	3998.1
High	Q12335	PST2	Protoplast secreted protein 2 OS=Saccharomyces cerevisiae (strain ATCC 204508 / S288c) OX=559292 GN=PST2 PE=1 SV=1	20	4	14	3	21	5020.5	5238.2	4593	4964	5297.2	4807.3
High	P38138	ROT2	Glucosidase 2 subunit alpha OS=Saccharomyces cerevisiae (strain ATCC 204508 / S288c) OX=559292 GN=ROT2 PE=1 SV=1	12	12	14	12	110.2	5188.3	4899.1	5130.7	5333.4	5606.3	5840.3
High	P38715	GRE3	NADPH-dependent aldose reductase GRE3 OS=Saccharomyces cerevisiae (strain ATCC 204508 / S288c) OX=559292 GN=GRE3 PE=1 SV=1	31	10	14	10	37.1	5342.2	4857.2	4498.8	5444.3	6357.9	6178.9
High	P16451	PDX1	Pyruvate dehydrogenase complex protein X component, mitochondrial OS=Saccharomyces cerevisiae (strain ATCC 204508 / S288c) OX=559292 GN=PDX1 PE=1 SV=1	23	10	14	10	45.3	5560.4	5517.7	5738.9	5163.8	5489.4	5085.2
High	P20435	RPO26	DNA-directed RNA polymerases I, II, and III subunit RPABC2 OS=Saccharomyces cerevisiae (strain ATCC 204508 / S288c) OX=559292 GN=RPO26 PE=1 SV=1	24	3	14	3	17.9	5903.1	6678.4	5629.5	5512.1	5658.8	4800.1
High	Q12211	PUS1	tRNA pseudouridine synthase 1 OS=Saccharomyces cerevisiae (strain ATCC 204508 / S288c) OX=559292 GN=PUS1 PE=1 SV=1	16	9	14	9	62.1	5934	6058.3	6729.8	6537	6303.8	7145.9
High	P07256	COR1	Cytochrome b-c1 complex subunit 1, mitochondrial OS=Saccharomyces cerevisiae (strain ATCC 204508 / S288c) OX=559292 GN=COR1 PE=1 SV=1	24	10	14	10	50.2	6003.5	5419.2	5607.1	5108.8	5127	5062.4
High	P00431	CCP1	Cytochrome c peroxidase, mitochondrial OS=Saccharomyces cerevisiae (strain ATCC 204508 / S288c) OX=559292 GN=CCP1 PE=1 SV=2	29	10	14	10	40.3	6374.1	5643.1	5783.8	5054	4883.6	4533.5
High	P15790	CKA1	Casein kinase II subunit alpha OS=Saccharomyces cerevisiae (strain ATCC 204508 / S288c) OX=559292 GN=CKA1 PE=1 SV=1	24	10	14	10	44.6	6760.1	6835.9	6520	5983.4	6463.2	6687.5
High	P29547	CAM1	Elongation factor 1-gamma 1 OS=Saccharomyces cerevisiae (strain ATCC 204508 / S288c) OX=559292 GN=CAM1 PE=1 SV=2	24	9	14	9	47.1	6817.5	7190.2	6659.5	6252.2	5961.1	6050.4
High	P17536	TPM1	Tropomyosin-1 OS=Saccharomyces cerevisiae (strain ATCC 204508 / S288c) OX=559292 GN=TPM1 PE=1 SV=1	53	10	14	10	23.5	6881.5	6435.3	6225	6474.9	5208	4006.6
High	A6ZS33	SCY_4744	Leucine aminopeptidase 2 OS=Saccharomyces cerevisiae (strain YJM789) OX=307796 GN=SCY_4744 PE=3 SV=1	18	12	14	12	77.3	7055.5	6398.1	6057.7	5848.6	6170.8	6198.2
High	P21242	PRE10	Probable proteasome subunit alpha type-7 OS=Saccharomyces cerevisiae (strain ATCC 204508 / S288c) OX=559292 GN=PRE10 PE=1 SV=2	37	9	14	9	31.5	8364.3	8408.8	7026.6	8129.6	8155.4	7527.9
High	B3RHV0	RPS1A	40S ribosomal protein S1-A OS=Saccharomyces cerevisiae (strain RM11-1a) OX=285006 GN=RPS1A PE=3 SV=1	34	8	13	2	28.7	590.5	583.9	707.4	712.4	726.4	734.9
High	Q01454	CTF4	DNA polymerase alpha-binding protein OS=Saccharomyces cerevisiae (strain ATCC 204508 / S288c) OX=559292 GN=CTF4 PE=1 SV=2	14	12	13	12	104.4	1494.2	1391.8	1575.2	1584.5	1496.5	1603.5
High	P53131	PRP43	Pre-mRNA-splicing factor ATP-dependent RNA helicase PRP43 OS=Saccharomyces cerevisiae (strain ATCC 204508 / S288c) OX=559292 GN=PRP43 PE=1 SV=1	12	9	13	9	87.5	1530	1514	1644.4	1538.5	1688.5	1593.5
High	P45978	SCD6	Protein SCD6 OS=Saccharomyces cerevisiae (strain ATCC 204508 / S288c) OX=559292 GN=SCD6 PE=1 SV=1	25	7	13	7	39.2	1948.2	2031.4	1831.6	2168.2	1928.2	1736.3
High	P10869	HOM3	Aspartokinase OS=Saccharomyces cerevisiae (strain ATCC 204508 / S288c) OX=559292 GN=HOM3 PE=1 SV=2	15	9	13	9	58.1	2155.7	2143.2	2337.5	2284.7	2391.1	2404.5
High	Q12250	RPN5	26S proteasome regulatory subunit RPN5 OS=Saccharomyces cerevisiae (strain ATCC 204508 / S288c) OX=559292 GN=RPN5 PE=1 SV=3	19	10	13	10	51.7	2221.1	2153	2511.9	2387.6	2413.2	2516.8
High	P22855	AMS1	Alpha-mannosidase OS=Saccharomyces cerevisiae (strain ATCC 204508 / S288c) OX=559292 GN=AMS1 PE=1 SV=2	10	11	13	11	124.4	2265.1	1965.7	1794.3	2726	3289	3108.8
High	Q12518	ENT1	Epsin-1 OS=Saccharomyces cerevisiae (strain ATCC 204508 / S288c) OX=559292 GN=ENT1 PE=1 SV=1	27	12	13	10	52.3	2311.2	2210.1	2336.8	2154.7	2303	1992.6
High	Q06103	RPN7	26S proteasome regulatory subunit RPN7 OS=Saccharomyces cerevisiae (strain ATCC 204508 / S288c) OX=559292 GN=RPN7 PE=1 SV=3	20	9	13	9	48.9	2493.2	2436.4	2851.1	2865.9	2832.8	3018.6
High	P41895	TFG1	Transcription initiation factor IIF subunit alpha OS=Saccharomyces cerevisiae (strain ATCC 204508 / S288c) OX=559292 GN=TFG1 PE=1 SV=2	11	8	13	8	82.1	2554.8	2650	2816.6	2887.9	2650.9	2556.6
High	P41814	GCD10	tRNA (adenine(58)-N(1))-methyltransferase non-catalytic subunit TRM6 OS=Saccharomyces cerevisiae (strain ATCC 204508 / S288c) OX=559292 GN=GCD10 PE=1 SV=1	21	9	13	9	54.4	2705.3	2711.1	2893.5	2710.7	2823.6	3019.4
High	P40477	NUP159	Nucleoporin NUP159 OS=Saccharomyces cerevisiae (strain ATCC 204508 / S288c) OX=559292 GN=NUP159 PE=1 SV=1	9	10	13	10	158.8	2771.8	2735	2966.2	2718	2573.1	2290.7
High	Q08924	RTT10	Regulator of Ty1 transposition protein 10 OS=Saccharomyces cerevisiae (strain ATCC 204508 / S288c) OX=559292 GN=RTT10 PE=1 SV=1	12	11	13	11	114.4	2809	2761.5	2821	2911.7	3032.3	3217.8
High	P0CX37	RPS6A	40S ribosomal protein S6-A OS=Saccharomyces cerevisiae (strain ATCC 204508 / S288c) OX=559292 GN=RPS6A PE=1 SV=1	28	6	13	6	27	3117.8	3277.4	4450.1	4518.4	4080.2	4450.6
High	P38113	ADH5	Alcohol dehydrogenase 5 OS=Saccharomyces cerevisiae (strain ATCC 204508 / S288c) OX=559292 GN=ADH5 PE=1 SV=1	17	6	13	5	37.6	3185.1	2999.7	2703.4	2367.1	2799.9	2461.7
High	Q12178	FCY1	Cytosine deaminase OS=Saccharomyces cerevisiae (strain ATCC 204508 / S288c) OX=559292 GN=FCY1 PE=1 SV=1	43	7	13	7	17.5	3199.8	3262.7	3262.5	2845.1	2864.4	2428.7
High	A6ZWL1	EGD1	Nascent polypeptide-associated complex subunit beta-1 OS=Saccharomyces cerevisiae (strain YJM789) OX=307796 GN=EGD1 PE=3 SV=1	22	3	13	3	17	3295.4	3358.1	4008.7	2918.4	3075.1	2514.4
High	P32356	NTH1	Cytosolic neutral trehalase OS=Saccharomyces cerevisiae (strain ATCC 204508 / S288c) OX=559292 GN=NTH1 PE=1 SV=3	16	12	13	12	85.8	3465.7	3189.2	3194.1	3491.1	3704.7	3795.6
High	P17555	SRV2	Adenylyl cyclase-associated protein OS=Saccharomyces cerevisiae (strain ATCC 204508 / S288c) OX=559292 GN=SRV2 PE=1 SV=1	25	10	13	10	57.5	3689	3925.8	3933.5	3836.6	3628.9	3728.3
High	P11938	RAP1	DNA-binding protein RAP1 OS=Saccharomyces cerevisiae (strain ATCC 204508 / S288c) OX=559292 GN=RAP1 PE=1 SV=2	13	9	13	9	92.4	3831.2	3599.4	3923	3621.8	3728.4	3640.8
High	P25373	GRX1	Glutaredoxin-1 OS=Saccharomyces cerevisiae (strain ATCC 204508 / S288c) OX=559292 GN=GRX1 PE=1 SV=1	53	6	13	6	12.4	3833.5	3776.5	3244.1	6133.1	3598.3	3907.3
High	Q05788	PNP1	Purine nucleoside phosphorylase OS=Saccharomyces cerevisiae (strain ATCC 204508 / S288c) OX=559292 GN=PNP1 PE=1 SV=1	32	7	13	7	33.7	3898.2	3953.8	3920.4	3474.7	3673.1	3434.8
High	P14742	GFA1	Glutamine--fructose-6-phosphate aminotransferase [isomerizing] OS=Saccharomyces cerevisiae (strain ATCC 204508 / S288c) OX=559292 GN=GFA1 PE=1 SV=4	12	10	13	10	80	3962.3	3726.6	5232.8	4097	4260.9	4338.3
High	Q03195	RLI1	Translation initiation factor RLI1 OS=Saccharomyces cerevisiae (strain ATCC 204508 / S288c) OX=559292 GN=RLI1 PE=1 SV=1	19	11	13	11	68.3	4071.5	4224.8	4361.7	4183.3	4083.5	4249.5
High	P47039	BNA3	Probable kynurenine--oxoglutarate transaminase BNA3 OS=Saccharomyces cerevisiae (strain ATCC 204508 / S288c) OX=559292 GN=BNA3 PE=1 SV=1	19	8	13	8	50.1	4095.4	4035.9	3774.6	3474.6	3738.5	3731.8
High	P15992	HSP26	Heat shock protein 26 OS=Saccharomyces cerevisiae (strain ATCC 204508 / S288c) OX=559292 GN=HSP26 PE=1 SV=3	44	8	13	8	23.9	4305.1	3728	3250.1	5003.8	5599.3	4707.3
High	P38077	ATP3	ATP synthase subunit gamma, mitochondrial OS=Saccharomyces cerevisiae (strain ATCC 204508 / S288c) OX=559292 GN=ATP3 PE=1 SV=1	30	9	13	9	34.3	4409.3	3273	3593.6	3314.6	3950.6	3502.9
High	P51601	FOL2	GTP cyclohydrolase 1 OS=Saccharomyces cerevisiae (strain ATCC 204508 / S288c) OX=559292 GN=FOL2 PE=1 SV=1	49	10	13	10	27.8	4421.7	4556.6	4397.7	3352	3435.9	3289
High	P36049	EBP2	rRNA-processing protein EBP2 OS=Saccharomyces cerevisiae (strain ATCC 204508 / S288c) OX=559292 GN=EBP2 PE=1 SV=1	28	11	13	11	49.7	4442.3	4668.7	5250.2	5162.9	4192.1	4174.6
High	Q04792	GAD1	Glutamate decarboxylase OS=Saccharomyces cerevisiae (strain ATCC 204508 / S288c) OX=559292 GN=GAD1 PE=1 SV=1	10	7	13	7	65.9	4492.7	3654	3513	3886.4	4298.8	3612.6
High	P00447	SOD2	Superoxide dismutase [Mn], mitochondrial OS=Saccharomyces cerevisiae (strain ATCC 204508 / S288c) OX=559292 GN=SOD2 PE=1 SV=1	13	4	13	4	25.8	4553.4	4707.7	3920.7	4132.6	4467.8	3814.6
High	P33322	CBF5	H/ACA ribonucleoprotein complex subunit CBF5 OS=Saccharomyces cerevisiae (strain ATCC 204508 / S288c) OX=559292 GN=CBF5 PE=1 SV=1	20	9	13	9	54.7	4645.5	4918.7	4887	4831.3	4923.3	4632.7
High	P43590	YFR006W	Uncharacterized peptidase YFR006W OS=Saccharomyces cerevisiae (strain ATCC 204508 / S288c) OX=559292 GN=YFR006W PE=1 SV=1	16	8	13	8	61.7	4677.2	4140.6	4072.2	4324.6	4356.5	4424.9
High	P25332	RBK1	Ribokinase OS=Saccharomyces cerevisiae (strain ATCC 204508 / S288c) OX=559292 GN=RBK1 PE=1 SV=2	22	7	13	7	36.9	4755.7	4512.9	4688.7	4250.5	4781.5	4439
High	P41920	YRB1	Ran-specific GTPase-activating protein 1 OS=Saccharomyces cerevisiae (strain ATCC 204508 / S288c) OX=559292 GN=YRB1 PE=1 SV=1	36	4	13	4	22.9	5308.4	5591.8	5420	5813.1	5692.7	5495.5
High	Q08412	CUE5	Ubiquitin-binding protein CUE5 OS=Saccharomyces cerevisiae (strain ATCC 204508 / S288c) OX=559292 GN=CUE5 PE=1 SV=1	29	10	13	10	46.8	5412.6	5450.2	5410.4	4771.7	4877.9	4088.1
High	P32377	MVD1	Diphosphomevalonate decarboxylase OS=Saccharomyces cerevisiae (strain ATCC 204508 / S288c) OX=559292 GN=MVD1 PE=1 SV=2	20	6	13	6	44.1	9198.3	8326.5	8146.3	7394	7422.8	7780.3
High	P15424	MSS116	ATP-dependent RNA helicase MSS116, mitochondrial OS=Saccharomyces cerevisiae (strain ATCC 204508 / S288c) OX=559292 GN=MSS116 PE=1 SV=1	13	9	12	9	76.2	1342.1	1184.4	1321.7	1349.7	1414.9	1464.8
High	Q03088	SVL3	Styryl dye vacuolar localization protein 3 OS=Saccharomyces cerevisiae (strain ATCC 204508 / S288c) OX=559292 GN=SVL3 PE=1 SV=1	15	9	12	8	92.1	1541.1	1534.5	1521.5	1281.9	1370.6	1202.9
High	P38793	TRM5	tRNA (guanine(37)-N1)-methyltransferase OS=Saccharomyces cerevisiae (strain ATCC 204508 / S288c) OX=559292 GN=TRM5 PE=1 SV=1	14	8	12	8	56.5	1754.6	1780.8	1839.2	1969.3	1812.4	2061.8
High	Q04373	PUF6	Pumilio homology domain family member 6 OS=Saccharomyces cerevisiae (strain ATCC 204508 / S288c) OX=559292 GN=PUF6 PE=1 SV=1	13	9	12	9	75.1	1810.2	1854.5	2069.1	2017.5	1924.6	2061.8
High	B3LGZ3	GET3	ATPase GET3 OS=Saccharomyces cerevisiae (strain RM11-1a) OX=285006 GN=GET3 PE=3 SV=1	16	7	12	7	39.3	2144.3	2314.7	2493.5	2491.1	2385	2485
High	P30656	PRE2	Proteasome subunit beta type-5 OS=Saccharomyces cerevisiae (strain ATCC 204508 / S288c) OX=559292 GN=PRE2 PE=1 SV=3	24	6	12	6	31.6	2294.2	2553.2	2233.1	2104.9	2257.8	1901.9
High	P40303	PRE6	Proteasome subunit alpha type-4 OS=Saccharomyces cerevisiae (strain ATCC 204508 / S288c) OX=559292 GN=PRE6 PE=1 SV=1	22	6	12	6	28.4	2334.5	2480.9	2302.6	2184.4	2285.2	2017.9
High	Q04636	POB3	FACT complex subunit POB3 OS=Saccharomyces cerevisiae (strain ATCC 204508 / S288c) OX=559292 GN=POB3 PE=1 SV=1	13	8	12	8	63	2365.5	2415.8	2802.3	2825	2323.5	2415.2
High	Q06408	ARO10	Transaminated amino acid decarboxylase OS=Saccharomyces cerevisiae (strain ATCC 204508 / S288c) OX=559292 GN=ARO10 PE=1 SV=1	11	7	12	7	71.3	2381.5	2494.5	3372.3	2610.7	2586.3	2846
High	A6ZPJ1	PRT1	Eukaryotic translation initiation factor 3 subunit B OS=Saccharomyces cerevisiae (strain YJM789) OX=307796 GN=PRT1 PE=3 SV=1	11	9	12	9	88.3	2477.4	2525.7	2832.1	2605.6	2737.6	2733.9
High	P32469	DPH5	Diphthine methyl ester synthase OS=Saccharomyces cerevisiae (strain ATCC 204508 / S288c) OX=559292 GN=DPH5 PE=1 SV=1	18	6	12	6	33.8	2528.5	2540.5	2492.6	2589	2556.4	2812.7
High	P40024	ARB1	ABC transporter ATP-binding protein ARB1 OS=Saccharomyces cerevisiae (strain ATCC 204508 / S288c) OX=559292 GN=ARB1 PE=1 SV=1	14	8	12	8	68.3	2571.6	2766.9	3159.5	2912.2	3025.1	3132.1
High	P43573	BUD27	Bud site selection protein 27 OS=Saccharomyces cerevisiae (strain ATCC 204508 / S288c) OX=559292 GN=BUD27 PE=1 SV=1	12	9	12	9	91.4	2632.4	2671	2709.4	2343.1	2371.7	2147.7
High	Q00055	GPD1	Glycerol-3-phosphate dehydrogenase [NAD(+)] 1 OS=Saccharomyces cerevisiae (strain ATCC 204508 / S288c) OX=559292 GN=GPD1 PE=1 SV=4	21	9	12	8	42.8	2651.8	2373.5	2626.6	3275.2	2799.7	2879.2
High	Q03862	ARX1	Probable metalloprotease ARX1 OS=Saccharomyces cerevisiae (strain ATCC 204508 / S288c) OX=559292 GN=ARX1 PE=1 SV=1	18	10	12	10	65.2	2732.1	2864.6	3881	3125.4	3075.1	3129.9
High	P36046	MIA40	Mitochondrial intermembrane space import and assembly protein 40 OS=Saccharomyces cerevisiae (strain ATCC 204508 / S288c) OX=559292 GN=MIA40 PE=1 SV=2	18	7	12	7	44.5	2736.6	2519.4	2186.2	3143.1	2550.7	2273.1
High	P09880	TRL1	tRNA ligase OS=Saccharomyces cerevisiae (strain ATCC 204508 / S288c) OX=559292 GN=TRL1 PE=1 SV=1	13	11	12	11	95.3	2784	2814.9	3243.2	3078	2893.5	3276.5
High	Q07938	MEU1	S-methyl-5'-thioadenosine phosphorylase OS=Saccharomyces cerevisiae (strain ATCC 204508 / S288c) OX=559292 GN=MEU1 PE=1 SV=1	20	7	12	7	37.8	2821.7	2867.3	2710.8	2973.5	2967.1	3144.8
High	Q08229	NBA1	Protein NBA1 OS=Saccharomyces cerevisiae (strain ATCC 204508 / S288c) OX=559292 GN=NBA1 PE=1 SV=1	20	8	12	8	55.9	2876.5	2976.1	2661.3	3688.8	2709.9	2483.6
High	P32264	PRO1	Glutamate 5-kinase OS=Saccharomyces cerevisiae (strain ATCC 204508 / S288c) OX=559292 GN=PRO1 PE=1 SV=2	27	8	12	8	47.1	2927.1	2928	3276.3	2711.9	2927.3	2901.7
High	P34160	STO1	Nuclear cap-binding protein complex subunit 1 OS=Saccharomyces cerevisiae (strain ATCC 204508 / S288c) OX=559292 GN=STO1 PE=1 SV=2	10	11	12	11	100	2940.3	3031.3	3845.9	3322.3	3187.2	3586.2
High	P10507	MAS1	Mitochondrial-processing peptidase subunit beta OS=Saccharomyces cerevisiae (strain ATCC 204508 / S288c) OX=559292 GN=MAS1 PE=1 SV=1	18	8	12	8	51.1	3001.9	2776.1	3090.2	3053.5	3234.6	3377.1
High	P32468	CDC12	Cell division control protein 12 OS=Saccharomyces cerevisiae (strain ATCC 204508 / S288c) OX=559292 GN=CDC12 PE=1 SV=1	28	9	12	9	46.6	3115.2	3090.1	3722.5	3289	3251.6	3189.5
High	P00724	SUC2	Invertase 2 OS=Saccharomyces cerevisiae (strain ATCC 204508 / S288c) OX=559292 GN=SUC2 PE=1 SV=1	14	8	12	8	60.6	3115.3	2791.6	2597.7	2548.6	2813.4	2609.9
High	P53890	BNI5	Bud neck protein 5 OS=Saccharomyces cerevisiae (strain ATCC 204508 / S288c) OX=559292 GN=BNI5 PE=1 SV=1	25	8	12	8	49.7	3300.3	3413.8	3159.8	2860.9	3044.8	2626.1
High	P08536	MET3	Sulfate adenylyltransferase OS=Saccharomyces cerevisiae (strain ATCC 204508 / S288c) OX=559292 GN=MET3 PE=1 SV=2	14	8	12	8	57.7	3351.4	3567.9	2792.9	2247.4	2357.5	2228
High	P33330	SER1	Phosphoserine aminotransferase OS=Saccharomyces cerevisiae (strain ATCC 204508 / S288c) OX=559292 GN=SER1 PE=1 SV=1	31	9	12	9	43.4	3418.8	3384.2	2945.2	2736.6	2785.4	2865
High	P32335	MSS51	Protein MSS51, mitochondrial OS=Saccharomyces cerevisiae (strain ATCC 204508 / S288c) OX=559292 GN=MSS51 PE=1 SV=2	25	10	12	10	50.8	3436.9	3289	3878.6	3919.8	4236.2	4564.8
High	P47173	YJR142W	Uncharacterized protein YJR142W OS=Saccharomyces cerevisiae (strain ATCC 204508 / S288c) OX=559292 GN=YJR142W PE=1 SV=1	21	8	12	8	39.7	3585.7	3489.9	3288	3205.1	3535.4	3358
High	P39692	MET10	Sulfite reductase [NADPH] flavoprotein component OS=Saccharomyces cerevisiae (strain ATCC 204508 / S288c) OX=559292 GN=MET10 PE=1 SV=2	11	11	12	11	114.8	3647.2	3769.8	3211.2	2602.4	2684.2	2706.1
High	P32481	GCD11	Eukaryotic translation initiation factor 2 subunit gamma OS=Saccharomyces cerevisiae (strain ATCC 204508 / S288c) OX=559292 GN=GCD11 PE=1 SV=1	18	9	12	9	57.8	3728.7	3987.6	4164.5	3711.2	3749.9	3629.5
High	Q12230	LSP1	Sphingolipid long chain base-responsive protein LSP1 OS=Saccharomyces cerevisiae (strain ATCC 204508 / S288c) OX=559292 GN=LSP1 PE=1 SV=1	23	7	12	7	38	3746.4	3310.3	3424.7	3620.7	3986.7	3685.3
High	Q07527	TRM3	tRNA (guanosine(18)-2'-O)-methyltransferase OS=Saccharomyces cerevisiae (strain ATCC 204508 / S288c) OX=559292 GN=TRM3 PE=1 SV=1	8	12	12	12	164.9	3811.5	3725.6	3841.1	3765.1	3707.4	3799.6
High	P14922	CYC8	General transcriptional corepressor CYC8 OS=Saccharomyces cerevisiae (strain ATCC 204508 / S288c) OX=559292 GN=CYC8 PE=1 SV=2	22	11	12	11	107.1	4010.9	3960.9	3855.8	3338.1	3637.9	3022.7
High	Q99258	RIB3	3,4-dihydroxy-2-butanone 4-phosphate synthase OS=Saccharomyces cerevisiae (strain ATCC 204508 / S288c) OX=559292 GN=RIB3 PE=1 SV=1	36	6	12	6	22.6	4140	4229.7	4168.5	3606	4004.5	3513.9
High	P35844	KES1	Oxysterol-binding protein homolog 4 OS=Saccharomyces cerevisiae (strain ATCC 204508 / S288c) OX=559292 GN=KES1 PE=1 SV=1	23	9	12	9	49.5	4249.7	4394.6	5165.4	4662.7	4367.9	4496.9
High	P38197	YBL036C	Pyridoxal phosphate homeostasis protein OS=Saccharomyces cerevisiae (strain ATCC 204508 / S288c) OX=559292 GN=YBL036C PE=1 SV=1	33	8	12	8	29.1	4353.5	3997.9	4584.3	4177.7	4161.1	4449.9
High	A6ZMK5	TIF34	Eukaryotic translation initiation factor 3 subunit I OS=Saccharomyces cerevisiae (strain YJM789) OX=307796 GN=TIF34 PE=3 SV=1	29	9	12	9	38.7	4358.1	4358.8	4595.8	4385.4	4680.9	4504.2
High	P11986	INO1	Inositol-3-phosphate synthase OS=Saccharomyces cerevisiae (strain ATCC 204508 / S288c) OX=559292 GN=INO1 PE=1 SV=3	16	9	12	9	59.6	4532.8	4598.9	3717.9	5233.9	5174.3	4973.5
High	P25087	ERG6	Sterol 24-C-methyltransferase ERG6 OS=Saccharomyces cerevisiae (strain ATCC 204508 / S288c) OX=559292 GN=ERG6 PE=1 SV=4	23	8	12	8	43.4	4705.6	5061.1	6265.7	5362.9	5331.1	5914.1
High	P05319	RPP2A	60S acidic ribosomal protein P2-alpha OS=Saccharomyces cerevisiae (strain ATCC 204508 / S288c) OX=559292 GN=RPP2A PE=1 SV=1	29	2	12	2	10.7	4844.6	5455.5	4842.9	4440.6	5136.5	4320.1
High	P33313	CNS1	Hsp70/Hsp90 co-chaperone CNS1 OS=Saccharomyces cerevisiae (strain ATCC 204508 / S288c) OX=559292 GN=CNS1 PE=1 SV=1	27	11	12	11	44.1	4868.2	4981.6	5362.5	5696.9	5615.5	5283.6
High	P36156	ECM4	Glutathione S-transferase omega-like 2 OS=Saccharomyces cerevisiae (strain ATCC 204508 / S288c) OX=559292 GN=ECM4 PE=1 SV=1	23	9	12	9	43.2	4871	4538.3	4217.5	4632.9	5119.4	4491.7
High	P39076	CCT2	T-complex protein 1 subunit beta OS=Saccharomyces cerevisiae (strain ATCC 204508 / S288c) OX=559292 GN=CCT2 PE=1 SV=1	19	10	12	10	57.2	4882.4	3979.3	5697.7	4056	4958.7	4703.9
High	P14747	CMP2	Serine/threonine-protein phosphatase 2B catalytic subunit A2 OS=Saccharomyces cerevisiae (strain ATCC 204508 / S288c) OX=559292 GN=CMP2 PE=1 SV=2	15	8	12	8	68.5	4913	4563.5	4893.8	4109.5	4235.2	4059.4
High	P38689	PRS3	Ribose-phosphate pyrophosphokinase 3 OS=Saccharomyces cerevisiae (strain ATCC 204508 / S288c) OX=559292 GN=PRS3 PE=1 SV=1	27	8	12	8	35.1	5095	5063.9	6024.4	4721.7	4927.6	5221.3
High	P53550	DCP2	m7GpppN-mRNA hydrolase OS=Saccharomyces cerevisiae (strain ATCC 204508 / S288c) OX=559292 GN=DCP2 PE=1 SV=1	11	10	12	10	108.6	5128.1	5241.7	5673.6	4560.1	4898.7	4209.7
High	P15496	IDI1	Isopentenyl-diphosphate delta-isomerase OS=Saccharomyces cerevisiae (strain ATCC 204508 / S288c) OX=559292 GN=IDI1 PE=1 SV=2	31	7	12	7	33.3	5196.3	5473.1	5807.2	5678.3	5790.2	5599.8
High	P23724	PRE7	Proteasome subunit beta type-6 OS=Saccharomyces cerevisiae (strain ATCC 204508 / S288c) OX=559292 GN=PRE7 PE=1 SV=1	29	7	12	7	26.9	5360.2	5823.8	4828.9	4976.8	5200.9	4663
High	P19454	CKA2	Casein kinase II subunit alpha' OS=Saccharomyces cerevisiae (strain ATCC 204508 / S288c) OX=559292 GN=CKA2 PE=1 SV=2	23	8	12	8	39.4	5481.3	5414	5671.5	5180	5360.5	5611.4
High	P46683	YAR1	Ankyrin repeat-containing protein YAR1 OS=Saccharomyces cerevisiae (strain ATCC 204508 / S288c) OX=559292 GN=YAR1 PE=1 SV=1	46	8	12	8	22.3	5743.5	6230.9	5789.3	5289.8	5391.5	4484
High	P32787	MGM101	Mitochondrial genome maintenance protein MGM101 OS=Saccharomyces cerevisiae (strain ATCC 204508 / S288c) OX=559292 GN=MGM101 PE=1 SV=1	36	9	12	9	30.1	5825.4	5620.8	5718.4	5424.5	5571.7	5555.4
High	P38821	APE4	Aspartyl aminopeptidase 4 OS=Saccharomyces cerevisiae (strain ATCC 204508 / S288c) OX=559292 GN=APE4 PE=1 SV=1	25	9	12	9	54.1	5984.6	6052.6	5437.8	5806.2	5512.2	5472.4
High	P36008	TEF4	Elongation factor 1-gamma 2 OS=Saccharomyces cerevisiae (strain ATCC 204508 / S288c) OX=559292 GN=TEF4 PE=1 SV=1	15	7	12	7	46.5	6109.3	6214.2	6148.6	5645.8	5627	5482.5
High	P41818	GLC8	Protein GLC8 OS=Saccharomyces cerevisiae (strain ATCC 204508 / S288c) OX=559292 GN=GLC8 PE=1 SV=1	30	6	12	6	26.6	7521.3	7752.7	6452.8	6381.6	6545.4	5479
High	Q08647	PUS7	Multisubstrate pseudouridine synthase 7 OS=Saccharomyces cerevisiae (strain ATCC 204508 / S288c) OX=559292 GN=PUS7 PE=1 SV=1	11	8	11	8	77	703.5	693	743.1	729	748	767
High	P39078	CCT4	T-complex protein 1 subunit delta OS=Saccharomyces cerevisiae (strain ATCC 204508 / S288c) OX=559292 GN=CCT4 PE=1 SV=2	13	8	11	8	57.6	741.6	607.6	867.9	661.2	688.2	678.2
High	P39105	PLB1	Lysophospholipase 1 OS=Saccharomyces cerevisiae (strain ATCC 204508 / S288c) OX=559292 GN=PLB1 PE=1 SV=2	11	7	11	7	71.6	851.3	949.8	783.8	824.8	928.8	816.3
High	P33338	SLA2	Protein SLA2 OS=Saccharomyces cerevisiae (strain ATCC 204508 / S288c) OX=559292 GN=SLA2 PE=1 SV=5	11	9	11	9	108.8	1067.2	876.2	1006.7	941.9	968.6	981.9
High	Q01896	ENA2	Sodium transport ATPase 2 OS=Saccharomyces cerevisiae (strain ATCC 204508 / S288c) OX=559292 GN=ENA2 PE=1 SV=1	8	9	11	9	120.2	1196.2	1384.2	1453.5	1620.9	1594.6	1560.2
High	P39938	RPS26A	40S ribosomal protein S26-A OS=Saccharomyces cerevisiae (strain ATCC 204508 / S288c) OX=559292 GN=RPS26A PE=1 SV=1	27	3	11	1	13.5	1293.3	1504.1	1709.7	1781.5	1723.9	1838
High	P53228	NQM1	Transaldolase NQM1 OS=Saccharomyces cerevisiae (strain ATCC 204508 / S288c) OX=559292 GN=NQM1 PE=1 SV=1	21	6	11	5	37.2	1307.4	1037.3	1095.2	1269.1	1253.7	1273.4
High	P18759	SEC18	Vesicular-fusion protein SEC18 OS=Saccharomyces cerevisiae (strain ATCC 204508 / S288c) OX=559292 GN=SEC18 PE=1 SV=2	11	7	11	7	84	1407.9	1181.1	1801.8	1322.2	1434.3	1387.3
High	P32179	MET22	3'(2'),5'-bisphosphate nucleotidase OS=Saccharomyces cerevisiae (strain ATCC 204508 / S288c) OX=559292 GN=MET22 PE=1 SV=1	18	7	11	7	39.1	1481.1	1699.3	1436.6	1549.7	1556.3	1618.7
High	Q03976	RSM24	37S ribosomal protein S24, mitochondrial OS=Saccharomyces cerevisiae (strain ATCC 204508 / S288c) OX=559292 GN=RSM24 PE=1 SV=1	21	6	11	6	37.4	1574.4	1702.9	2099.1	1747.8	1693.2	1878
High	P40510	SER33	D-3-phosphoglycerate dehydrogenase 2 OS=Saccharomyces cerevisiae (strain ATCC 204508 / S288c) OX=559292 GN=SER33 PE=1 SV=1	16	7	11	4	51.2	1580.2	1575	1692.6	1661.3	1653.4	1684.1
High	P20424	SRP54	Signal recognition particle subunit SRP54 OS=Saccharomyces cerevisiae (strain ATCC 204508 / S288c) OX=559292 GN=SRP54 PE=1 SV=2	17	8	11	8	59.6	1604.8	1545.3	1918.6	1504.9	1659.7	1517
High	P33892	GCN1	eIF-2-alpha kinase activator GCN1 OS=Saccharomyces cerevisiae (strain ATCC 204508 / S288c) OX=559292 GN=GCN1 PE=1 SV=1	4	10	11	10	296.5	1616	1666.5	1902.7	1618.1	1621.9	1699.1
High	C7GQJ1	ECM33	Cell wall protein ECM33 OS=Saccharomyces cerevisiae (strain JAY291) OX=574961 GN=ECM33 PE=3 SV=1	7	3	11	3	43.8	1676.5	1847.7	1643.9	1708.2	1779.3	1699.5
High	Q03661	ESC1	Silent chromatin protein ESC1 OS=Saccharomyces cerevisiae (strain ATCC 204508 / S288c) OX=559292 GN=ESC1 PE=1 SV=1	7	10	11	10	187	1866.1	1881.3	1849.8	1728.4	1745	1478.4
High	P11914	MAS2	Mitochondrial-processing peptidase subunit alpha OS=Saccharomyces cerevisiae (strain ATCC 204508 / S288c) OX=559292 GN=MAS2 PE=1 SV=1	15	8	11	8	53.3	1907.9	1847	1970.5	1995.3	2078.3	2292.4
High	Q12512	ZPS1	Protein ZPS1 OS=Saccharomyces cerevisiae (strain ATCC 204508 / S288c) OX=559292 GN=ZPS1 PE=3 SV=1	33	6	11	6	27.5	1922.3	2888.4	1279.6	4050	3814.6	4020
High	P19881	PHO13	4-nitrophenylphosphatase OS=Saccharomyces cerevisiae (strain ATCC 204508 / S288c) OX=559292 GN=PHO13 PE=1 SV=2	28	7	11	7	34.6	1986.2	1799.2	1690.6	1777.2	1753	1788.7
High	P07703	RPC40	DNA-directed RNA polymerases I and III subunit RPAC1 OS=Saccharomyces cerevisiae (strain ATCC 204508 / S288c) OX=559292 GN=RPC40 PE=1 SV=1	26	8	11	8	37.7	2035.4	2041.4	2047.4	2150.2	2092.8	2202.9
High	P40357	SEC9	Protein transport protein SEC9 OS=Saccharomyces cerevisiae (strain ATCC 204508 / S288c) OX=559292 GN=SEC9 PE=1 SV=1	17	9	11	9	73.6	2061	1944.3	1937	1687.2	1864.6	1520.5
High	P46681	DLD2	D-2-hydroxyglutarate--pyruvate transhydrogenase DLD2 OS=Saccharomyces cerevisiae (strain ATCC 204508 / S288c) OX=559292 GN=DLD2 PE=1 SV=1	16	7	11	6	59.2	2066.8	1996.4	1853.9	1955.4	2007.5	2099.6
High	P23776	EXG1	Glucan 1,3-beta-glucosidase I/II OS=Saccharomyces cerevisiae (strain ATCC 204508 / S288c) OX=559292 GN=EXG1 PE=1 SV=1	20	7	11	7	51.3	2140.3	2107.1	2072.1	1931	2316	2235.4
High	P35719	MRP8	Uncharacterized protein MRP8 OS=Saccharomyces cerevisiae (strain ATCC 204508 / S288c) OX=559292 GN=MRP8 PE=1 SV=1	28	6	11	6	25.1	2201	2127	1960.9	2250.2	2187.1	1866.6
High	P53252	PIL1	Sphingolipid long chain base-responsive protein PIL1 OS=Saccharomyces cerevisiae (strain ATCC 204508 / S288c) OX=559292 GN=PIL1 PE=1 SV=1	13	4	11	4	38.3	2278.3	2293.8	2364.3	2880.2	3272.4	3102.6
High	P32523	PRP19	Pre-mRNA-processing factor 19 OS=Saccharomyces cerevisiae (strain ATCC 204508 / S288c) OX=559292 GN=PRP19 PE=1 SV=2	21	10	11	10	56.5	2353	2317	2367.6	2311	2391.6	2153.4
High	P43593	UBP6	Ubiquitin carboxyl-terminal hydrolase 6 OS=Saccharomyces cerevisiae (strain ATCC 204508 / S288c) OX=559292 GN=UBP6 PE=1 SV=1	20	10	11	10	57.1	2377.8	2242	2710.1	2548.2	2580.4	2773.3
High	Q12114	CHS5	Chitin biosynthesis protein CHS5 OS=Saccharomyces cerevisiae (strain ATCC 204508 / S288c) OX=559292 GN=CHS5 PE=1 SV=1	14	6	11	6	73.6	2383.2	2350.9	2637.2	2189.7	2062.4	1944.2
High	P07172	HIS5	Histidinol-phosphate aminotransferase OS=Saccharomyces cerevisiae (strain ATCC 204508 / S288c) OX=559292 GN=HIS5 PE=3 SV=2	19	7	11	7	42.6	2391.6	2416.6	2542.6	2137.7	2322.9	2059
High	P01123	YPT1	GTP-binding protein YPT1 OS=Saccharomyces cerevisiae (strain ATCC 204508 / S288c) OX=559292 GN=YPT1 PE=1 SV=2	27	6	11	6	23.2	2477.6	2270.7	2671.3	2447	2587.8	2408.7
High	P39004	HXT7	High-affinity hexose transporter HXT7 OS=Saccharomyces cerevisiae (strain ATCC 204508 / S288c) OX=559292 GN=HXT7 PE=1 SV=1	18	8	11	5	62.7	2577.2	2393.4	2490.1	4585.2	5329.9	4699.8
High	P12612	TCP1	T-complex protein 1 subunit alpha OS=Saccharomyces cerevisiae (strain ATCC 204508 / S288c) OX=559292 GN=TCP1 PE=1 SV=2	13	8	11	8	60.4	2721.7	2408.3	3343	2611.3	2934.8	3005.8
High	P42941	SER2	Phosphoserine phosphatase OS=Saccharomyces cerevisiae (strain ATCC 204508 / S288c) OX=559292 GN=SER2 PE=1 SV=1	20	7	11	7	34.2	2826.1	2887.9	2515.5	2932.2	2907.8	2961.2
High	P38333	ENP1	Essential nuclear protein 1 OS=Saccharomyces cerevisiae (strain ATCC 204508 / S288c) OX=559292 GN=ENP1 PE=1 SV=1	25	10	11	10	55.1	2919.1	2829.9	3368.3	2745.2	2884	2696.2
High	P40327	RPT2	26S proteasome regulatory subunit 4 homolog OS=Saccharomyces cerevisiae (strain ATCC 204508 / S288c) OX=559292 GN=RPT2 PE=1 SV=3	21	8	11	8	48.8	2943	2695.8	3324.1	2922	3189.8	3276.3
High	P38523	MGE1	GrpE protein homolog, mitochondrial OS=Saccharomyces cerevisiae (strain ATCC 204508 / S288c) OX=559292 GN=MGE1 PE=1 SV=1	21	5	11	5	26.1	2961.2	3003.6	2718.2	2960.1	2793.8	2449.8
High	P53299	TIM13	Mitochondrial import inner membrane translocase subunit TIM13 OS=Saccharomyces cerevisiae (strain ATCC 204508 / S288c) OX=559292 GN=TIM13 PE=1 SV=1	61	7	11	7	11.3	3041.6	3221.3	3029.5	2848.7	3227.1	2556.4
High	B3LNM2	MAP2	Methionine aminopeptidase 2 OS=Saccharomyces cerevisiae (strain RM11-1a) OX=285006 GN=MAP2 PE=3 SV=1	28	9	11	9	47.5	3102.6	3059.7	3858.9	3311.9	2942	3020.2
High	Q04947	RTN1	Reticulon-like protein 1 OS=Saccharomyces cerevisiae (strain ATCC 204508 / S288c) OX=559292 GN=RTN1 PE=1 SV=1	25	7	11	7	32.9	3302.7	3199.5	3766.2	3669.5	3374.1	3413.4
High	P38137	PCS60	Oxalate--CoA ligase OS=Saccharomyces cerevisiae (strain ATCC 204508 / S288c) OX=559292 GN=PCS60 PE=1 SV=1	10	6	11	6	60.5	3321.7	3379.2	3544.4	3108.3	3149	3168.6
High	P39929	SNF7	Vacuolar-sorting protein SNF7 OS=Saccharomyces cerevisiae (strain ATCC 204508 / S288c) OX=559292 GN=SNF7 PE=1 SV=1	21	5	11	5	27	3339.1	3461.4	3077	2990.6	3273.9	2824.7
High	P40561	SGN1	RNA-binding protein SGN1 OS=Saccharomyces cerevisiae (strain ATCC 204508 / S288c) OX=559292 GN=SGN1 PE=1 SV=1	29	7	11	7	28.9	3378.2	3581.1	3354.8	3216.7	3177.4	2904.1
High	P38250	IST2	Increased sodium tolerance protein 2 OS=Saccharomyces cerevisiae (strain ATCC 204508 / S288c) OX=559292 GN=IST2 PE=1 SV=2	11	9	11	9	105.8	3430	3487.8	3523.5	3244.8	3354.6	2932.9
High	P19880	YAP1	AP-1-like transcription factor YAP1 OS=Saccharomyces cerevisiae (strain ATCC 204508 / S288c) OX=559292 GN=YAP1 PE=1 SV=2	15	7	11	7	72.5	3471.8	3655.8	3367.5	3541	3437.3	3103.4
High	Q12513	TMA17	Translation machinery-associated protein 17 OS=Saccharomyces cerevisiae (strain ATCC 204508 / S288c) OX=559292 GN=TMA17 PE=1 SV=1	39	5	11	5	16.8	3654.5	3170.4	3089.1	3462.8	3311.9	2825.3
High	P39958	GDI1	Rab GDP-dissociation inhibitor OS=Saccharomyces cerevisiae (strain ATCC 204508 / S288c) OX=559292 GN=GDI1 PE=1 SV=1	11	6	11	6	51.2	3688.7	3719.1	3858.5	3864.6	3936	4144.4
High	P38682	GLO3	ADP-ribosylation factor GTPase-activating protein GLO3 OS=Saccharomyces cerevisiae (strain ATCC 204508 / S288c) OX=559292 GN=GLO3 PE=1 SV=1	20	10	11	10	55.1	3705.1	4056.9	3476.6	3396.4	3683.4	3185.3
High	P38986	ASP1	L-asparaginase 1 OS=Saccharomyces cerevisiae (strain ATCC 204508 / S288c) OX=559292 GN=ASP1 PE=1 SV=1	20	6	11	6	41.4	3792.4	3798.9	4327.6	4168.4	3978.4	4547.7
High	P07273	DST1	Transcription elongation factor S-II OS=Saccharomyces cerevisiae (strain ATCC 204508 / S288c) OX=559292 GN=DST1 PE=1 SV=4	26	9	11	9	34.8	3822.1	3918.6	3766.3	3679	3685.1	3326
High	E7KDM2	CRP1	Cruciform DNA-recognizing protein 1 OS=Saccharomyces cerevisiae (strain AWRI796) OX=764097 GN=CRP1 PE=3 SV=2	23	8	11	8	51.1	3987.3	4297.5	3788.4	3678.5	3602.3	3308.8
High	P38260	FES1	Hsp70 nucleotide exchange factor FES1 OS=Saccharomyces cerevisiae (strain ATCC 204508 / S288c) OX=559292 GN=FES1 PE=1 SV=1	17	5	11	5	32.6	4223.1	4191.8	4306.4	5149.1	4918.4	4367.7
High	Q12168	ACF2	Endo-1,3(4)-beta-glucanase 2 OS=Saccharomyces cerevisiae (strain ATCC 204508 / S288c) OX=559292 GN=ACF2 PE=1 SV=1	16	10	11	10	88.3	4302.5	5397.8	3916.3	3687.1	3899.9	3992.2
High	P32486	KRE6	Beta-glucan synthesis-associated protein KRE6 OS=Saccharomyces cerevisiae (strain ATCC 204508 / S288c) OX=559292 GN=KRE6 PE=1 SV=2	17	9	11	9	80.1	4305.3	4226.1	4427.9	4070.6	4152.7	3884.4
High	C7GPD7	ADE12	Adenylosuccinate synthetase OS=Saccharomyces cerevisiae (strain JAY291) OX=574961 GN=ADE12 PE=3 SV=1	24	9	11	9	48.2	4437.9	4191.6	4388.2	4567.5	4607.5	5001.3
High	Q08220	GSH2	Glutathione synthetase GSH2 OS=Saccharomyces cerevisiae (strain ATCC 204508 / S288c) OX=559292 GN=GSH2 PE=1 SV=1	18	9	11	9	55.8	4443.2	4084.9	3885.3	4244.8	4018.3	4183
High	P07285	TRP4	Anthranilate phosphoribosyltransferase OS=Saccharomyces cerevisiae (strain ATCC 204508 / S288c) OX=559292 GN=TRP4 PE=1 SV=1	18	7	11	7	41.3	4599	4613.3	4131.3	4452.8	4385.7	4986.5
High	P20676	NUP1	Nucleoporin NUP1 OS=Saccharomyces cerevisiae (strain ATCC 204508 / S288c) OX=559292 GN=NUP1 PE=1 SV=1	10	9	11	9	113.5	4714.1	4942.2	5127.8	4248.5	4566.2	3961
High	P38074	HMT1	Protein arginine N-methyltransferase 1 OS=Saccharomyces cerevisiae (strain ATCC 204508 / S288c) OX=559292 GN=HMT1 PE=1 SV=1	20	7	11	7	39.8	4784.6	4840.7	4282.4	5017.4	4818.4	5330.7
High	A7A1S5	DUS3	tRNA-dihydrouridine(47) synthase [NAD(P)(+)] OS=Saccharomyces cerevisiae (strain YJM789) OX=307796 GN=DUS3 PE=3 SV=1	15	9	11	9	76.5	4803.2	4892.1	6182.5	5186.4	5359.8	5985.2
High	A6ZXD2	TRM8	tRNA (guanine-N(7)-)-methyltransferase OS=Saccharomyces cerevisiae (strain YJM789) OX=307796 GN=TRM8 PE=3 SV=1	31	9	11	9	33.4	4870.7	4883.6	4600.8	4810	4554.6	4944.1
High	P17505	MDH1	Malate dehydrogenase, mitochondrial OS=Saccharomyces cerevisiae (strain ATCC 204508 / S288c) OX=559292 GN=MDH1 PE=1 SV=2	34	8	11	8	35.6	5039.8	4714.5	4701.7	4519.4	5318.7	5055
High	P32505	NAB2	Nuclear polyadenylated RNA-binding protein NAB2 OS=Saccharomyces cerevisiae (strain ATCC 204508 / S288c) OX=559292 GN=NAB2 PE=1 SV=1	13	7	11	7	58.3	5138.9	5077.7	4677.3	4338.7	4944.5	4261.4
High	P53081	NIF3	NGG1-interacting factor 3 OS=Saccharomyces cerevisiae (strain ATCC 204508 / S288c) OX=559292 GN=NIF3 PE=1 SV=1	23	6	11	6	31.9	5263	4495.4	3786.3	3874.3	4345.1	3664.4
High	P39705	NUP60	Nucleoporin NUP60 OS=Saccharomyces cerevisiae (strain ATCC 204508 / S288c) OX=559292 GN=NUP60 PE=1 SV=1	22	10	11	10	59	5425.9	5564.1	5704.2	5019.4	5244.4	4377.2
High	P53111	ARI1	NADPH-dependent aldehyde reductase ARI1 OS=Saccharomyces cerevisiae (strain ATCC 204508 / S288c) OX=559292 GN=ARI1 PE=1 SV=1	24	7	11	6	38.1	5597.8	5438.7	5101.7	5073.6	5349.1	5654.2
High	P38235	YBR053C	Uncharacterized protein YBR053C OS=Saccharomyces cerevisiae (strain ATCC 204508 / S288c) OX=559292 GN=YBR053C PE=1 SV=1	17	7	11	7	40.3	6204.2	5911.1	5098.6	6388.9	5974.8	6020.2
High	P32836	GSP2	GTP-binding nuclear protein GSP2/CNR2 OS=Saccharomyces cerevisiae (strain ATCC 204508 / S288c) OX=559292 GN=GSP2 PE=1 SV=1	21	5	11	5	25	6294.7	6448.8	8872.1	7381.5	6924.2	8051.2
High	A6ZZH2	MCR1	NADH-cytochrome b5 reductase 2 OS=Saccharomyces cerevisiae (strain YJM789) OX=307796 GN=MCR1 PE=3 SV=1	34	9	11	9	34.1	7860.1	7252.1	6942.1	7109.8	7474.4	7533.1
High	P32642	GRX4	Monothiol glutaredoxin-4 OS=Saccharomyces cerevisiae (strain ATCC 204508 / S288c) OX=559292 GN=GRX4 PE=1 SV=1	16	4	10	2	27.5	454.7	461.9	476.9	403.1	404.6	379.2
High	Q03148	SNZ1	Pyridoxal 5'-phosphate synthase subunit SNZ1 OS=Saccharomyces cerevisiae (strain ATCC 204508 / S288c) OX=559292 GN=SNZ1 PE=1 SV=1	20	6	10	4	31.8	593.3	592.9	670.7	460	504.6	451
High	P23291	YCK1	Casein kinase I homolog 1 OS=Saccharomyces cerevisiae (strain ATCC 204508 / S288c) OX=559292 GN=YCK1 PE=1 SV=1	14	6	10	4	61.7	676.5	745.5	783.3	760.4	845.2	724
High	P33315	TKL2	Transketolase 2 OS=Saccharomyces cerevisiae (strain ATCC 204508 / S288c) OX=559292 GN=TKL2 PE=1 SV=1	4	3	10	3	75	679.2	430.8	333.8	707	606.6	409.5
High	P38555	YPT31	GTP-binding protein YPT31/YPT8 OS=Saccharomyces cerevisiae (strain ATCC 204508 / S288c) OX=559292 GN=YPT31 PE=1 SV=3	32	7	10	2	24.5	753.1	717.2	805.9	602.4	770.1	730.7
High	P40032	TPA1	Prolyl 3,4-dihydroxylase TPA1 OS=Saccharomyces cerevisiae (strain ATCC 204508 / S288c) OX=559292 GN=TPA1 PE=1 SV=1	13	8	10	8	74	938.3	1087.7	1290.2	1030.6	1005.1	919.7
High	A6ZZG0	PIR1	Cell wall mannoprotein PIR1 OS=Saccharomyces cerevisiae (strain YJM789) OX=307796 GN=PIR1 PE=3 SV=1	34	5	10	2	34.6	1092.4	1164.1	1045.4	1105.2	1189.8	1086.9
High	P23615	SPT6	Transcription elongation factor SPT6 OS=Saccharomyces cerevisiae (strain ATCC 204508 / S288c) OX=559292 GN=SPT6 PE=1 SV=1	7	9	10	9	168.2	1164.7	1152	1336.7	1101.2	1151.2	1142.7
High	P40482	SEC24	Protein transport protein SEC24 OS=Saccharomyces cerevisiae (strain ATCC 204508 / S288c) OX=559292 GN=SEC24 PE=1 SV=1	11	9	10	9	103.6	1202.2	1194.4	1386.3	1216.5	1249.1	1225.6
High	P53742	NOG2	Nucleolar GTP-binding protein 2 OS=Saccharomyces cerevisiae (strain ATCC 204508 / S288c) OX=559292 GN=NOG2 PE=1 SV=1	13	7	10	7	55.5	1298.9	1316.6	1345.3	1802.6	1318.6	1376.9
High	P53549	RPT4	26S proteasome subunit RPT4 OS=Saccharomyces cerevisiae (strain ATCC 204508 / S288c) OX=559292 GN=RPT4 PE=1 SV=4	15	6	10	6	49.4	1378.1	1267.9	1496.9	1426.4	1539.6	1540.2
High	P39966	PTC2	Protein phosphatase 2C homolog 2 OS=Saccharomyces cerevisiae (strain ATCC 204508 / S288c) OX=559292 GN=PTC2 PE=1 SV=1	15	6	10	5	50.4	1432.1	1359.7	1419.1	1570.4	1514.7	1566.4
High	Q12271	INP53	Polyphosphatidylinositol phosphatase INP53 OS=Saccharomyces cerevisiae (strain ATCC 204508 / S288c) OX=559292 GN=INP53 PE=1 SV=1	10	9	10	9	124.5	1601.7	1557.5	1732.1	1665.2	1777.6	1808.8
High	P37304	PAM1	Protein PAM1 OS=Saccharomyces cerevisiae (strain ATCC 204508 / S288c) OX=559292 GN=PAM1 PE=1 SV=2	11	8	10	7	92.8	1617.1	1577	1578.8	1614.4	1647.5	1495.6
High	P38439	LEO1	RNA polymerase-associated protein LEO1 OS=Saccharomyces cerevisiae (strain ATCC 204508 / S288c) OX=559292 GN=LEO1 PE=1 SV=1	20	7	10	7	53.9	1719.6	1669.8	1706.1	1508.3	1410.4	1347.7
High	P40059	DOT6	Transcriptional regulatory protein DOT6 OS=Saccharomyces cerevisiae (strain ATCC 204508 / S288c) OX=559292 GN=DOT6 PE=1 SV=1	16	7	10	7	73	1723.6	1771.3	1793.2	1664.8	1653.5	1602.5
High	P36016	LHS1	Heat shock protein 70 homolog LHS1 OS=Saccharomyces cerevisiae (strain ATCC 204508 / S288c) OX=559292 GN=LHS1 PE=1 SV=1	10	10	10	10	99.5	1733.5	1730.8	1726	1824.8	1808.5	1862.9
High	P52286	SKP1	Suppressor of kinetochore protein 1 OS=Saccharomyces cerevisiae (strain ATCC 204508 / S288c) OX=559292 GN=SKP1 PE=1 SV=2	26	5	10	5	22.3	1799	1891.1	1801.9	1651.1	1722.4	1526.4
High	P53128	MET13	Methylenetetrahydrofolate reductase 2 OS=Saccharomyces cerevisiae (strain ATCC 204508 / S288c) OX=559292 GN=MET13 PE=1 SV=2	13	7	10	7	68.5	1867.2	2032.7	1746	1632.1	1688.4	1792.7
High	P38891	BAT1	Branched-chain-amino-acid aminotransferase, mitochondrial OS=Saccharomyces cerevisiae (strain ATCC 204508 / S288c) OX=559292 GN=BAT1 PE=1 SV=1	15	6	10	5	43.6	1904	1835	1774.8	1652.1	1888	1990.8
High	P22023	KRE5	Killer toxin-resistance protein 5 OS=Saccharomyces cerevisiae (strain ATCC 204508 / S288c) OX=559292 GN=KRE5 PE=1 SV=2	9	10	10	10	156.4	1990.6	1886.5	2014.2	2014.8	1994.3	2137.5
High	Q07623	NOP6	Nucleolar protein 6 OS=Saccharomyces cerevisiae (strain ATCC 204508 / S288c) OX=559292 GN=NOP6 PE=1 SV=1	28	5	10	5	25.2	2204.4	2594.5	2071.8	2277.6	2194.7	1827.8
High	P39990	SNU13	13 kDa ribonucleoprotein-associated protein OS=Saccharomyces cerevisiae (strain ATCC 204508 / S288c) OX=559292 GN=SNU13 PE=1 SV=1	56	5	10	5	13.6	2239.8	2534.1	2460.2	2806.6	2531.4	2413.2
High	P38779	CIC1	Proteasome-interacting protein CIC1 OS=Saccharomyces cerevisiae (strain ATCC 204508 / S288c) OX=559292 GN=CIC1 PE=1 SV=1	18	7	10	7	42.5	2304.2	2467	2392.1	2436.8	2388.5	2347.3
High	P07258	CPA1	Carbamoyl-phosphate synthase arginine-specific small chain OS=Saccharomyces cerevisiae (strain ATCC 204508 / S288c) OX=559292 GN=CPA1 PE=1 SV=1	17	8	10	8	45.3	2402.5	2391.8	2401.6	2596.5	2359.9	2430
High	P15703	BGL2	Glucan 1,3-beta-glucosidase OS=Saccharomyces cerevisiae (strain ATCC 204508 / S288c) OX=559292 GN=BGL2 PE=1 SV=1	23	7	10	7	34.1	2586.4	2370.6	2289.2	2434.9	2599.4	2474.5
High	P38804	RTC3	Restriction of telomere capping protein 3 OS=Saccharomyces cerevisiae (strain ATCC 204508 / S288c) OX=559292 GN=RTC3 PE=1 SV=1	29	3	10	3	12	2612.8	2650.7	1880.9	3038.9	3706.1	2669.9
High	P23292	YCK2	Casein kinase I homolog 2 OS=Saccharomyces cerevisiae (strain ATCC 204508 / S288c) OX=559292 GN=YCK2 PE=1 SV=1	20	9	10	7	62	2628.2	2932.9	2655.4	2803.1	2868.2	2814.4
High	P39101	CAJ1	Protein CAJ1 OS=Saccharomyces cerevisiae (strain ATCC 204508 / S288c) OX=559292 GN=CAJ1 PE=1 SV=1	14	6	10	6	44.8	2726.4	2485.8	2761.5	2395.5	2519.6	2445.8
High	P46151	MET12	Methylenetetrahydrofolate reductase 1 OS=Saccharomyces cerevisiae (strain ATCC 204508 / S288c) OX=559292 GN=MET12 PE=1 SV=2	15	9	10	9	73.9	2906.4	2773.4	2760.9	2782	2946.4	3157.5
High	A6ZV85	NOP7	Pescadillo homolog OS=Saccharomyces cerevisiae (strain YJM789) OX=307796 GN=NOP7 PE=3 SV=1	11	7	10	7	69.8	2945.8	3156.2	3350.1	3259.6	3250.6	3235.2
High	P38149	DUG2	Probable di- and tripeptidase DUG2 OS=Saccharomyces cerevisiae (strain ATCC 204508 / S288c) OX=559292 GN=DUG2 PE=1 SV=1	10	9	10	9	98	2961.4	3016.4	3317.9	3156.8	3236	3238.5
High	A6ZPA9	YTM1	Ribosome biogenesis protein YTM1 OS=Saccharomyces cerevisiae (strain YJM789) OX=307796 GN=YTM1 PE=3 SV=1	21	9	10	9	51.3	2973.7	2971.4	2869	3212	2844.5	2962.7
High	P32463	ACP1	Acyl carrier protein, mitochondrial OS=Saccharomyces cerevisiae (strain ATCC 204508 / S288c) OX=559292 GN=ACP1 PE=1 SV=1	27	3	10	3	13.9	3010.4	3121.4	2831.7	2506.4	2952.4	2301.8
High	P40037	HMF1	Protein HMF1 OS=Saccharomyces cerevisiae (strain ATCC 204508 / S288c) OX=559292 GN=HMF1 PE=1 SV=1	30	4	10	4	13.9	3035.9	3112.7	2758.2	2724.1	2422.9	2272.1
High	Q06523	YPR148C	Uncharacterized protein YPR148C OS=Saccharomyces cerevisiae (strain ATCC 204508 / S288c) OX=559292 GN=YPR148C PE=1 SV=1	26	9	10	9	49.2	3052.4	2806.8	3214	3129.4	3133.5	2950.1
High	P12385	SUP45	Eukaryotic peptide chain release factor subunit 1 OS=Saccharomyces cerevisiae (strain ATCC 204508 / S288c) OX=559292 GN=SUP45 PE=1 SV=2	12	6	10	6	49	3085	2956.8	3529	3144.9	3163.9	3159.1
High	P01119	RAS1	Ras-like protein 1 OS=Saccharomyces cerevisiae (strain ATCC 204508 / S288c) OX=559292 GN=RAS1 PE=1 SV=2	23	7	10	7	34.3	3108.1	3144	3128.2	3532.2	3709.5	3588.4
High	P16603	NCP1	NADPH--cytochrome P450 reductase OS=Saccharomyces cerevisiae (strain ATCC 204508 / S288c) OX=559292 GN=NCP1 PE=1 SV=3	14	8	10	8	76.7	3129.7	3016.3	3318.1	3532.3	3778	3959.7
High	Q03532	HAS1	ATP-dependent RNA helicase HAS1 OS=Saccharomyces cerevisiae (strain ATCC 204508 / S288c) OX=559292 GN=HAS1 PE=1 SV=1	16	9	10	9	56.7	3132.9	2968.8	3331.9	3268.2	3276.8	3394.1
High	P39979	HPA3	D-amino-acid N-acetyltransferase HPA3 OS=Saccharomyces cerevisiae (strain ATCC 204508 / S288c) OX=559292 GN=HPA3 PE=1 SV=2	38	6	10	6	18.8	3153.5	3055.7	3039.5	3189	3156.7	3065.9
High	P33753	TRM2	tRNA (uracil(54)-C(5))-methyltransferase OS=Saccharomyces cerevisiae (strain ATCC 204508 / S288c) OX=559292 GN=TRM2 PE=1 SV=2	12	8	10	8	72.8	3154	3385.4	3424.6	3314.4	3578.7	3741.3
High	O74700	TIM9	Mitochondrial import inner membrane translocase subunit TIM9 OS=Saccharomyces cerevisiae (strain ATCC 204508 / S288c) OX=559292 GN=TIM9 PE=1 SV=1	41	4	10	4	10.2	3184.7	3270.4	2927.6	2711.2	2990.4	1995.8
High	P35197	GCS1	ADP-ribosylation factor GTPase-activating protein GCS1 OS=Saccharomyces cerevisiae (strain ATCC 204508 / S288c) OX=559292 GN=GCS1 PE=1 SV=1	24	7	10	7	39.3	3377.4	3479	4051	3507.3	3607.6	3408.6
High	P07274	PFY1	Profilin OS=Saccharomyces cerevisiae (strain ATCC 204508 / S288c) OX=559292 GN=PFY1 PE=1 SV=2	34	3	10	3	13.7	3387.7	3706.8	3392.9	3199	3159.2	2545.8
High	P53877	IPI3	Pre-rRNA-processing protein IPI3 OS=Saccharomyces cerevisiae (strain ATCC 204508 / S288c) OX=559292 GN=IPI3 PE=1 SV=1	16	9	10	9	61.7	3423.9	3494.5	3551.4	3756.8	3740.4	3869.6
High	P23287	CNA1	Serine/threonine-protein phosphatase 2B catalytic subunit A1 OS=Saccharomyces cerevisiae (strain ATCC 204508 / S288c) OX=559292 GN=CNA1 PE=1 SV=2	16	8	10	8	63	3487.6	3033.5	3599.1	3067.6	3217.2	3151.8
High	P38912	TIF11	Eukaryotic translation initiation factor 1A OS=Saccharomyces cerevisiae (strain ATCC 204508 / S288c) OX=559292 GN=TIF11 PE=1 SV=1	37	6	10	6	17.4	3496.9	3987.3	3390.6	2866.7	2879.5	2495.7
High	P03962	URA3	Orotidine 5'-phosphate decarboxylase OS=Saccharomyces cerevisiae (strain ATCC 204508 / S288c) OX=559292 GN=URA3 PE=1 SV=2	28	8	10	8	29.2	3514.2	3645.6	3565.7	4073.1	4605.8	4382
High	Q07478	SUB2	ATP-dependent RNA helicase SUB2 OS=Saccharomyces cerevisiae (strain ATCC 204508 / S288c) OX=559292 GN=SUB2 PE=1 SV=1	22	8	10	8	50.3	3538.6	3406.7	3973.8	3173.7	3163.8	2970.5
High	P28319	CWP1	Cell wall protein CWP1 OS=Saccharomyces cerevisiae (strain ATCC 204508 / S288c) OX=559292 GN=CWP1 PE=1 SV=2	30	6	10	6	24.3	3565	3594.2	3072.9	4304.8	4346.7	3971.8
High	P39726	GCV3	Glycine cleavage system H protein, mitochondrial OS=Saccharomyces cerevisiae (strain ATCC 204508 / S288c) OX=559292 GN=GCV3 PE=1 SV=3	18	3	10	3	18.8	3630.6	3669.8	3223.6	3742.4	3329.5	2711.7
High	P46669	RPA43	DNA-directed RNA polymerase I subunit RPA43 OS=Saccharomyces cerevisiae (strain ATCC 204508 / S288c) OX=559292 GN=RPA43 PE=1 SV=2	27	7	10	7	36.2	3631.1	3785.7	3772.6	3912.4	3956.5	4111.4
High	Q07505	YDL086W	Putative carboxymethylenebutenolidase OS=Saccharomyces cerevisiae (strain ATCC 204508 / S288c) OX=559292 GN=YDL086W PE=1 SV=1	23	5	10	5	30.8	3726.3	3501	3438.6	3325	3512.6	3326.3
High	P37370	VRP1	Verprolin OS=Saccharomyces cerevisiae (strain ATCC 204508 / S288c) OX=559292 GN=VRP1 PE=1 SV=2	11	7	10	7	82.5	3821.3	3880.6	3797.1	3319.8	3695.2	2941.2
High	Q12515	PAR32	Protein PAR32 OS=Saccharomyces cerevisiae (strain ATCC 204508 / S288c) OX=559292 GN=PAR32 PE=1 SV=1	21	6	10	6	31.9	3841.8	4013.4	3809.7	3450.8	3819.6	3255.7
High	Q99312	ISN1	IMP-specific 5'-nucleotidase 1 OS=Saccharomyces cerevisiae (strain ATCC 204508 / S288c) OX=559292 GN=ISN1 PE=1 SV=1	20	8	10	8	51.3	4076	4071.3	3523.8	3828.7	3983	4071.7
High	P30624	FAA1	Long-chain-fatty-acid--CoA ligase 1 OS=Saccharomyces cerevisiae (strain ATCC 204508 / S288c) OX=559292 GN=FAA1 PE=1 SV=1	15	9	10	9	77.8	4528.1	4524.8	4871.8	4521.1	4438.1	4318.6
High	P53981	PYP1	Polyol phosphate phosphatase PYP1 OS=Saccharomyces cerevisiae (strain ATCC 204508 / S288c) OX=559292 GN=PYP1 PE=1 SV=1	22	6	10	6	27.5	4747.4	4688.6	4691.9	4657.1	4640.3	4944.4
High	P47176	BAT2	Branched-chain-amino-acid aminotransferase, cytosolic OS=Saccharomyces cerevisiae (strain ATCC 204508 / S288c) OX=559292 GN=BAT2 PE=1 SV=1	18	7	10	6	41.6	4818.4	4854.7	4763.9	4383.5	4471.3	4841.9
High	P02406	RPL28	60S ribosomal protein L28 OS=Saccharomyces cerevisiae (strain ATCC 204508 / S288c) OX=559292 GN=RPL28 PE=1 SV=3	30	4	10	4	16.7	6249.3	7510.1	11861.9	9891.2	7950.8	9927.6
High	P27929	NAM9	37S ribosomal protein NAM9, mitochondrial OS=Saccharomyces cerevisiae (strain ATCC 204508 / S288c) OX=559292 GN=NAM9 PE=1 SV=2	16	8	9	8	56.3	357.2	357.3	375.3	365.4	313.8	384.3
High	P24000	RPL24B	60S ribosomal protein L24-B OS=Saccharomyces cerevisiae (strain ATCC 204508 / S288c) OX=559292 GN=RPL24B PE=1 SV=1	26	4	9	2	17.5	533.3	585.5	654.2	604.8	630.6	593.3
High	P38816	TRR2	Thioredoxin reductase 2, mitochondrial OS=Saccharomyces cerevisiae (strain ATCC 204508 / S288c) OX=559292 GN=TRR2 PE=1 SV=1	24	5	9	3	37.1	735.3	679.3	638.8	612.5	730.1	728.9
High	P39939	RPS26B	40S ribosomal protein S26-B OS=Saccharomyces cerevisiae (strain ATCC 204508 / S288c) OX=559292 GN=RPS26B PE=1 SV=1	27	3	9	1	13.4	836.5	936.2	1164.3	1179.4	1103.3	1232.7
High	P38922	HRB1	Protein HRB1 OS=Saccharomyces cerevisiae (strain ATCC 204508 / S288c) OX=559292 GN=HRB1 PE=1 SV=2	16	7	9	7	52.1	897	986.7	928.8	815.3	857.4	814
High	P40054	SER3	D-3-phosphoglycerate dehydrogenase 1 OS=Saccharomyces cerevisiae (strain ATCC 204508 / S288c) OX=559292 GN=SER3 PE=1 SV=1	15	6	9	3	51.2	952.8	801.4	1053.5	612.6	625.8	567.8
High	Q04500	UTP14	U3 small nucleolar RNA-associated protein 14 OS=Saccharomyces cerevisiae (strain ATCC 204508 / S288c) OX=559292 GN=UTP14 PE=1 SV=1	11	9	9	9	103	1011.3	1259.7	1263.1	1217.9	1076.4	984.8
High	Q6Q560	ISD11	Protein ISD11 OS=Saccharomyces cerevisiae (strain ATCC 204508 / S288c) OX=559292 GN=ISD11 PE=1 SV=1	50	5	9	5	11.3	1106	1084.8	1250.8	1132.1	1208.6	1228.1
High	P47150	RSM7	37S ribosomal protein S7, mitochondrial OS=Saccharomyces cerevisiae (strain ATCC 204508 / S288c) OX=559292 GN=RSM7 PE=1 SV=1	32	8	9	8	27.8	1229.8	1290	1392.2	1361.5	1238.4	1463.4
High	Q04599	MRPL1	54S ribosomal protein L1, mitochondrial OS=Saccharomyces cerevisiae (strain ATCC 204508 / S288c) OX=559292 GN=MRPL1 PE=1 SV=1	28	6	9	6	31	1337	1460.7	1673.5	1528.3	1490.4	1668
High	Q08961	RKM1	Ribosomal lysine N-methyltransferase 1 OS=Saccharomyces cerevisiae (strain ATCC 204508 / S288c) OX=559292 GN=RKM1 PE=1 SV=1	16	9	9	9	67.1	1373.4	1299.9	1330.6	1337.9	1410.3	1474.3
High	P52918	MSN5	Protein MSN5 OS=Saccharomyces cerevisiae (strain ATCC 204508 / S288c) OX=559292 GN=MSN5 PE=1 SV=1	6	8	9	8	142	1377.1	1332.6	1346.4	1377.6	1466.5	1476.7
High	P39516	RPS14B	40S ribosomal protein S14-B OS=Saccharomyces cerevisiae (strain ATCC 204508 / S288c) OX=559292 GN=RPS14B PE=1 SV=2	45	5	9	5	14.6	1386.6	1349.9	1603.7	1663.9	1679.5	1761
High	P25635	PWP2	Periodic tryptophan protein 2 OS=Saccharomyces cerevisiae (strain ATCC 204508 / S288c) OX=559292 GN=PWP2 PE=1 SV=2	7	8	9	8	103.9	1423.2	1389.6	1582.4	1523.2	1517.3	1574.8
High	P53859	CSL4	Exosome complex component CSL4 OS=Saccharomyces cerevisiae (strain ATCC 204508 / S288c) OX=559292 GN=CSL4 PE=1 SV=1	17	5	9	5	31.6	1449.3	1444.3	1549.7	1413.5	1538.3	1502.1
High	P09938	RNR2	Ribonucleoside-diphosphate reductase small chain 1 OS=Saccharomyces cerevisiae (strain ATCC 204508 / S288c) OX=559292 GN=RNR2 PE=1 SV=2	17	6	9	6	46.1	1473.7	1434.1	1536.8	1255.1	1338.3	1436.8
High	P32775	GLC3	1,4-alpha-glucan-branching enzyme OS=Saccharomyces cerevisiae (strain ATCC 204508 / S288c) OX=559292 GN=GLC3 PE=1 SV=2	10	8	9	8	81.1	1478.5	1173.9	1186.5	1613.9	1612.5	1519.2
High	P46982	MNN5	Alpha-1,2-mannosyltransferase MNN5 OS=Saccharomyces cerevisiae (strain ATCC 204508 / S288c) OX=559292 GN=MNN5 PE=1 SV=2	10	6	9	6	67.2	1556.6	1626	1755.4	1549.3	1689.5	1733.4
High	Q12522	TIF6	Eukaryotic translation initiation factor 6 OS=Saccharomyces cerevisiae (strain ATCC 204508 / S288c) OX=559292 GN=TIF6 PE=1 SV=1	22	4	9	4	26.4	1557.2	1657.6	1621.3	1608.4	1568.8	1565.7
High	Q06506	RRP9	Ribosomal RNA-processing protein 9 OS=Saccharomyces cerevisiae (strain ATCC 204508 / S288c) OX=559292 GN=RRP9 PE=1 SV=1	12	8	9	8	65	1574.5	1610.1	1498.1	1607.3	1665.5	1757.6
High	P36166	PXL1	Paxillin-like protein 1 OS=Saccharomyces cerevisiae (strain ATCC 204508 / S288c) OX=559292 GN=PXL1 PE=1 SV=3	16	9	9	9	79.4	1578.7	1630.7	1524.4	1516.5	1631.7	1419.4
High	B3LN26	SHE3	SWI5-dependent HO expression protein 3 OS=Saccharomyces cerevisiae (strain RM11-1a) OX=285006 GN=SHE3 PE=3 SV=1	25	8	9	8	47.5	1618.5	1685.9	1718.7	1486.5	1570.4	1454.7
High	Q04869	YMR315W	Uncharacterized protein YMR315W OS=Saccharomyces cerevisiae (strain ATCC 204508 / S288c) OX=559292 GN=YMR315W PE=1 SV=1	18	6	9	6	38.2	1630.8	1508.6	1579.7	1471.7	1631.2	1619.4
High	Q06679	UTP4	U3 small nucleolar RNA-associated protein 4 OS=Saccharomyces cerevisiae (strain ATCC 204508 / S288c) OX=559292 GN=UTP4 PE=1 SV=1	13	9	9	9	87.7	1643.4	1701.2	1775.9	1916.5	1856.8	2040.6
High	Q6Q547	NOP10	H/ACA ribonucleoprotein complex subunit NOP10 OS=Saccharomyces cerevisiae (strain ATCC 204508 / S288c) OX=559292 GN=NOP10 PE=1 SV=1	48	3	9	3	6.6	1646.1	1648.2	1701.7	1495.2	1449.8	1285.1
High	P35817	BDF1	Bromodomain-containing factor 1 OS=Saccharomyces cerevisiae (strain ATCC 204508 / S288c) OX=559292 GN=BDF1 PE=1 SV=3	14	8	9	8	76.9	1661.5	1586.3	1735.6	2103.3	1492.4	1524
High	P27614	CPS1	Carboxypeptidase S OS=Saccharomyces cerevisiae (strain ATCC 204508 / S288c) OX=559292 GN=CPS1 PE=1 SV=2	11	7	9	7	64.6	1693.8	1704.1	1733.8	1934.1	1647.1	1635.2
High	P38817	GGA2	ADP-ribosylation factor-binding protein GGA2 OS=Saccharomyces cerevisiae (strain ATCC 204508 / S288c) OX=559292 GN=GGA2 PE=1 SV=1	15	8	9	8	64.3	1782.4	1516.8	1872.1	1410.2	1580.1	1420
High	Q12314	SFM1	Protein arginine N-methyltransferase SFM1 OS=Saccharomyces cerevisiae (strain ATCC 204508 / S288c) OX=559292 GN=SFM1 PE=1 SV=1	25	6	9	6	24.7	1814.8	1825.1	2023.8	1807.6	1882.6	1852.4
High	P10356	YER152C	Uncharacterized protein YER152C OS=Saccharomyces cerevisiae (strain ATCC 204508 / S288c) OX=559292 GN=YER152C PE=1 SV=2	16	5	9	5	49.5	1947.8	1899.5	1832.9	1913.3	2029.6	2187.9
High	P38237	UBP14	Ubiquitin carboxyl-terminal hydrolase 14 OS=Saccharomyces cerevisiae (strain ATCC 204508 / S288c) OX=559292 GN=UBP14 PE=1 SV=2	8	6	9	6	88.6	1988	1877.3	2043.1	1884.4	1926.1	1870.4
High	P38075	PDX3	Pyridoxamine 5'-phosphate oxidase OS=Saccharomyces cerevisiae (strain ATCC 204508 / S288c) OX=559292 GN=PDX3 PE=1 SV=1	25	5	9	5	26.9	2093.3	1900.8	2062.3	2107.3	2100	2236
High	P34220	YBL055C	Deoxyribonuclease Tat-D OS=Saccharomyces cerevisiae (strain ATCC 204508 / S288c) OX=559292 GN=YBL055C PE=1 SV=1	22	8	9	8	47.4	2122.1	2016.8	2216	2106.5	2158.9	2147.4
High	Q01217	ARG5,6	Protein ARG5,6, mitochondrial OS=Saccharomyces cerevisiae (strain ATCC 204508 / S288c) OX=559292 GN=ARG5,6 PE=1 SV=1	8	6	9	6	94.8	2162.6	2478.8	1958.5	2634.6	2646.2	2840.1
High	P38067	UGA2	Succinate-semialdehyde dehydrogenase [NADP(+)] OS=Saccharomyces cerevisiae (strain ATCC 204508 / S288c) OX=559292 GN=UGA2 PE=1 SV=2	16	7	9	7	54.2	2205.2	1994.3	1826.4	2248.8	2345.8	2281.9
High	Q06704	IMH1	Golgin IMH1 OS=Saccharomyces cerevisiae (strain ATCC 204508 / S288c) OX=559292 GN=IMH1 PE=1 SV=1	10	9	9	9	105.2	2230	2257.5	2117.2	2117.7	2232.6	2118.2
High	Q12449	AHA1	Hsp90 co-chaperone AHA1 OS=Saccharomyces cerevisiae (strain ATCC 204508 / S288c) OX=559292 GN=AHA1 PE=1 SV=1	23	7	9	7	39.4	2387.7	2440.5	2687.7	3268.2	3163	3419.1
High	P42826	XKS1	Xylulose kinase OS=Saccharomyces cerevisiae (strain ATCC 204508 / S288c) OX=559292 GN=XKS1 PE=1 SV=2	11	6	9	6	68.3	2393.3	2236.9	2022.6	2217	2541.2	2574.1
High	P02309	HHF1	Histone H4 OS=Saccharomyces cerevisiae (strain ATCC 204508 / S288c) OX=559292 GN=HHF1 PE=1 SV=2	46	5	9	5	11.4	2420.2	2423.4	2903.3	2677.7	2659.4	2246
High	Q04408	YDR514C	Uncharacterized protein YDR514C OS=Saccharomyces cerevisiae (strain ATCC 204508 / S288c) OX=559292 GN=YDR514C PE=1 SV=1	14	7	9	7	55.5	2444.6	2408.9	2395.9	2592.1	2699.1	2775.1
High	P40016	RPN3	26S proteasome regulatory subunit RPN3 OS=Saccharomyces cerevisiae (strain ATCC 204508 / S288c) OX=559292 GN=RPN3 PE=1 SV=5	17	8	9	8	60.4	2475.3	2325.7	2875.3	2650.6	2744.3	2860
High	P36041	EAP1	Protein EAP1 OS=Saccharomyces cerevisiae (strain ATCC 204508 / S288c) OX=559292 GN=EAP1 PE=1 SV=1	15	7	9	7	69.7	2518	2567.4	2400.3	2309.3	2327.4	1954.7
High	Q04371	YMR027W	Damage-control phosphatase YMR027W OS=Saccharomyces cerevisiae (strain ATCC 204508 / S288c) OX=559292 GN=YMR027W PE=1 SV=1	20	9	9	9	54.1	2524.3	2191.5	2544.3	2403.7	2372.5	2653
High	P25605	ILV6	Acetolactate synthase small subunit, mitochondrial OS=Saccharomyces cerevisiae (strain ATCC 204508 / S288c) OX=559292 GN=ILV6 PE=1 SV=2	15	4	9	4	34	2579.2	2293.5	3062.1	2390.9	2677.8	2547.1
High	P38230	ZTA1	Probable quinone oxidoreductase OS=Saccharomyces cerevisiae (strain ATCC 204508 / S288c) OX=559292 GN=ZTA1 PE=1 SV=1	21	7	9	7	37	2603.1	2525.9	2441	2647.2	2735.4	2838.9
High	Q12068	GRE2	NADPH-dependent methylglyoxal reductase GRE2 OS=Saccharomyces cerevisiae (strain ATCC 204508 / S288c) OX=559292 GN=GRE2 PE=1 SV=1	15	6	9	6	38.1	2633.2	2421.6	1986	3394.8	3712.1	3566.5
High	Q03497	STE20	Serine/threonine-protein kinase STE20 OS=Saccharomyces cerevisiae (strain ATCC 204508 / S288c) OX=559292 GN=STE20 PE=1 SV=1	10	7	9	7	102.3	2647.1	3039.3	2898.7	2744.4	2903.3	2604.1
High	P04840	POR1	Mitochondrial outer membrane protein porin 1 OS=Saccharomyces cerevisiae (strain ATCC 204508 / S288c) OX=559292 GN=POR1 PE=1 SV=4	34	8	9	8	30.4	2730	2761.4	3583.5	2972.2	3048.3	2932
High	P28707	SBA1	Co-chaperone protein SBA1 OS=Saccharomyces cerevisiae (strain ATCC 204508 / S288c) OX=559292 GN=SBA1 PE=1 SV=3	28	5	9	5	24.1	2759.2	3069.2	2905.2	3065.1	3113.5	2873.8
High	P38345	SDH8	Succinate dehydrogenase assembly factor 4, mitochondrial OS=Saccharomyces cerevisiae (strain ATCC 204508 / S288c) OX=559292 GN=SDH8 PE=1 SV=2	50	6	9	6	15.5	2773.6	3066.9	2351.8	2294.7	2466.9	1784.4
High	Q08179	MDM38	Mitochondrial distribution and morphology protein 38 OS=Saccharomyces cerevisiae (strain ATCC 204508 / S288c) OX=559292 GN=MDM38 PE=1 SV=1	16	9	9	9	65	2819.7	2565.5	2808.9	2663.5	2808.9	2504.8
High	P38069	MNN2	Alpha-1,2-mannosyltransferase MNN2 OS=Saccharomyces cerevisiae (strain ATCC 204508 / S288c) OX=559292 GN=MNN2 PE=1 SV=1	9	5	9	5	67.7	2829.4	2708	3091.4	2856.7	2900.5	2967.3
High	Q12329	HSP42	Heat shock protein 42 OS=Saccharomyces cerevisiae (strain ATCC 204508 / S288c) OX=559292 GN=HSP42 PE=1 SV=1	17	5	9	5	42.8	2836.6	3088.7	3064.8	3414.5	3563	3389.9
High	P53741	BRE5	UBP3-associated protein BRE5 OS=Saccharomyces cerevisiae (strain ATCC 204508 / S288c) OX=559292 GN=BRE5 PE=1 SV=1	22	8	9	8	57.6	2919.5	3145.4	3198.4	2970.7	2975.7	2713.8
High	Q12277	RRP42	Exosome complex component RRP42 OS=Saccharomyces cerevisiae (strain ATCC 204508 / S288c) OX=559292 GN=RRP42 PE=1 SV=1	23	6	9	6	29	2931	2802.3	3324.8	3083.4	2936.2	3010.2
High	C7GV42	NOP9	Nucleolar protein 9 OS=Saccharomyces cerevisiae (strain JAY291) OX=574961 GN=NOP9 PE=3 SV=1	11	7	9	7	77.7	3013.3	3120.6	3217.4	3075	3210.1	3362.8
High	P47117	ARP3	Actin-related protein 3 OS=Saccharomyces cerevisiae (strain ATCC 204508 / S288c) OX=559292 GN=ARP3 PE=1 SV=1	13	6	9	6	49.5	3060.7	3019.2	3198.8	3253.7	3212.7	3532.8
High	P40018	SMB1	Small nuclear ribonucleoprotein-associated protein B OS=Saccharomyces cerevisiae (strain ATCC 204508 / S288c) OX=559292 GN=SMB1 PE=1 SV=1	32	6	9	6	22.4	3269.2	3354	3251.2	3219.1	3217.7	3176.6
High	Q12191	BUG1	Binder of USO1 and GRH1 protein 1 OS=Saccharomyces cerevisiae (strain ATCC 204508 / S288c) OX=559292 GN=BUG1 PE=1 SV=1	23	6	9	6	38.3	3308.1	3648.8	3136.6	3376.1	3018.4	2666.2
High	P15873	POL30	Proliferating cell nuclear antigen OS=Saccharomyces cerevisiae (strain ATCC 204508 / S288c) OX=559292 GN=POL30 PE=1 SV=1	23	5	9	5	28.9	3560.3	3532.3	3290.6	3116	3258.2	2802.9
High	P39936	TIF4632	Eukaryotic initiation factor 4F subunit p130 OS=Saccharomyces cerevisiae (strain ATCC 204508 / S288c) OX=559292 GN=TIF4632 PE=1 SV=1	8	7	9	7	103.8	3640.2	3264.1	3603.5	3649	3489.2	3288.3
High	P32495	NHP2	H/ACA ribonucleoprotein complex subunit NHP2 OS=Saccharomyces cerevisiae (strain ATCC 204508 / S288c) OX=559292 GN=NHP2 PE=1 SV=2	26	4	9	4	17.1	3654.3	4068.7	3802.3	3782.6	3795.8	3510.7
High	P10080	SBP1	Single-stranded nucleic acid-binding protein OS=Saccharomyces cerevisiae (strain ATCC 204508 / S288c) OX=559292 GN=SBP1 PE=1 SV=2	28	7	9	7	33	3851.3	3925.6	3537.6	3801.1	3557.3	3015
High	P09064	SUI3	Eukaryotic translation initiation factor 2 subunit beta OS=Saccharomyces cerevisiae (strain ATCC 204508 / S288c) OX=559292 GN=SUI3 PE=1 SV=2	16	5	9	5	31.6	3914.6	4247.1	4007.5	3982.7	3761.2	3457.5
High	P87108	TIM10	Mitochondrial import inner membrane translocase subunit TIM10 OS=Saccharomyces cerevisiae (strain ATCC 204508 / S288c) OX=559292 GN=TIM10 PE=1 SV=1	74	6	9	6	10.3	4335.5	4021.5	3493.4	3142.5	3972.5	2285.9
High	P17891	CLC1	Clathrin light chain OS=Saccharomyces cerevisiae (strain ATCC 204508 / S288c) OX=559292 GN=CLC1 PE=1 SV=1	19	5	9	5	26.5	4762.8	4688.2	4138	4077.2	4188.4	3414.4
High	P17106	CBF1	Centromere-binding protein 1 OS=Saccharomyces cerevisiae (strain ATCC 204508 / S288c) OX=559292 GN=CBF1 PE=1 SV=2	26	8	9	8	39.4	4892.7	5069.9	4985.6	4411.2	4294.4	3580.1
High	P05318	RPP1A	60S acidic ribosomal protein P1-alpha OS=Saccharomyces cerevisiae (strain ATCC 204508 / S288c) OX=559292 GN=RPP1A PE=1 SV=4	8	1	9	1	10.9	5435.6	6776.4	5564.7	5407.2	6527.9	5214.7
High	P22141	PRE1	Proteasome subunit beta type-4 OS=Saccharomyces cerevisiae (strain ATCC 204508 / S288c) OX=559292 GN=PRE1 PE=1 SV=2	24	4	9	4	22.5	5746.1	6232	5481.8	5723.1	5711.7	5238.1
High	P40893	REE1	Regulation of enolase protein 1 OS=Saccharomyces cerevisiae (strain ATCC 204508 / S288c) OX=559292 GN=REE1 PE=1 SV=1	38	7	9	7	22	6475	6595	5567.8	5478.4	5321	5060.1
High	P40463	VHS2	Protein VHS2 OS=Saccharomyces cerevisiae (strain ATCC 204508 / S288c) OX=559292 GN=VHS2 PE=1 SV=1	18	6	8	6	47.9	279.4	287.2	272.2	282.1	288.5	232.4
High	P39001	UME6	Transcriptional regulatory protein UME6 OS=Saccharomyces cerevisiae (strain ATCC 204508 / S288c) OX=559292 GN=UME6 PE=1 SV=2	7	4	8	4	91.1	297.8	304.8	371.6	284.1	322.1	220.6
High	P09733	TUB1	Tubulin alpha-1 chain OS=Saccharomyces cerevisiae (strain ATCC 204508 / S288c) OX=559292 GN=TUB1 PE=1 SV=2	14	5	8	1	49.8	311.2	274.1	337.8	304.9	347.6	349.4
High	P25623	SYP1	Suppressor of yeast profilin deletion OS=Saccharomyces cerevisiae (strain ATCC 204508 / S288c) OX=559292 GN=SYP1 PE=1 SV=3	9	8	8	8	96.1	336	286.6	435.2	278.1	318	284.2
High	Q02908	ELP3	Elongator complex protein 3 OS=Saccharomyces cerevisiae (strain ATCC 204508 / S288c) OX=559292 GN=ELP3 PE=1 SV=1	13	6	8	6	63.6	392.4	380.7	546.7	412.7	469.8	441.2
High	P04449	RPL24A	60S ribosomal protein L24-A OS=Saccharomyces cerevisiae (strain ATCC 204508 / S288c) OX=559292 GN=RPL24A PE=1 SV=1	26	4	8	2	17.6	395.8	404.3	453.6	484.1	503.8	452.6
High	P53043	PPT1	Serine/threonine-protein phosphatase T OS=Saccharomyces cerevisiae (strain ATCC 204508 / S288c) OX=559292 GN=PPT1 PE=1 SV=1	15	8	8	8	58	451.3	444.5	524.8	501.2	528.5	613
High	P09734	TUB3	Tubulin alpha-3 chain OS=Saccharomyces cerevisiae (strain ATCC 204508 / S288c) OX=559292 GN=TUB3 PE=1 SV=1	14	5	8	1	49.7	473.2	456.5	493.4	478.9	536.6	531
High	P53848	FOL1	Folic acid synthesis protein FOL1 OS=Saccharomyces cerevisiae (strain ATCC 204508 / S288c) OX=559292 GN=FOL1 PE=1 SV=2	9	8	8	8	93.1	546.1	589.3	637.9	581.6	550.9	570.9
High	P39007	STT3	Dolichyl-diphosphooligosaccharide--protein glycosyltransferase subunit STT3 OS=Saccharomyces cerevisiae (strain ATCC 204508 / S288c) OX=559292 GN=STT3 PE=1 SV=2	7	6	8	6	81.5	563.5	595.7	746.5	665.6	720.6	715.3
High	P32465	HXT1	Low-affinity glucose transporter HXT1 OS=Saccharomyces cerevisiae (strain ATCC 204508 / S288c) OX=559292 GN=HXT1 PE=1 SV=1	13	7	8	4	63.2	682.9	836	914.9	871.4	972.7	840.1
High	P53968	CRZ1	Transcriptional regulator CRZ1 OS=Saccharomyces cerevisiae (strain ATCC 204508 / S288c) OX=559292 GN=CRZ1 PE=1 SV=1	10	7	8	7	76.3	812.5	874.2	834.3	743	697.3	664.8
High	P53044	UFD1	Ubiquitin fusion degradation protein 1 OS=Saccharomyces cerevisiae (strain ATCC 204508 / S288c) OX=559292 GN=UFD1 PE=1 SV=1	22	6	8	6	39.8	830.1	788	823.4	896.4	818.7	797.1
High	Q03016	GIP3	GLC7-interacting protein 3 OS=Saccharomyces cerevisiae (strain ATCC 204508 / S288c) OX=559292 GN=GIP3 PE=1 SV=1	7	7	8	7	140.8	869.5	892	1056.8	849	858.5	737.8
High	P25359	RRP43	Exosome complex component RRP43 OS=Saccharomyces cerevisiae (strain ATCC 204508 / S288c) OX=559292 GN=RRP43 PE=1 SV=2	17	7	8	7	44	899.5	883.4	914.9	883	869.1	921.9
High	P14020	DPM1	Dolichol-phosphate mannosyltransferase OS=Saccharomyces cerevisiae (strain ATCC 204508 / S288c) OX=559292 GN=DPM1 PE=1 SV=3	18	5	8	5	30.3	946.6	965.2	1277.6	1031.9	1168.2	1146.7
High	P54114	ALD3	Aldehyde dehydrogenase [NAD(P)+] 2 OS=Saccharomyces cerevisiae (strain ATCC 204508 / S288c) OX=559292 GN=ALD3 PE=1 SV=1	15	6	8	2	55.4	968.3	723.2	487.8	1075.4	1058.6	767.9
High	P38902	RPB11	DNA-directed RNA polymerase II subunit RPB11 OS=Saccharomyces cerevisiae (strain ATCC 204508 / S288c) OX=559292 GN=RPB11 PE=1 SV=1	34	5	8	5	13.6	987.8	917.8	925.1	870.3	942.5	911.7
High	C7GUK6	AIM3	Altered inheritance of mitochondria protein 3 OS=Saccharomyces cerevisiae (strain JAY291) OX=574961 GN=AIM3 PE=3 SV=1	8	8	8	8	103.9	989.6	1132.9	1122.3	947.3	1100.4	874.3
High	P41911	GPD2	Glycerol-3-phosphate dehydrogenase [NAD(+)] 2, mitochondrial OS=Saccharomyces cerevisiae (strain ATCC 204508 / S288c) OX=559292 GN=GPD2 PE=1 SV=2	18	7	8	6	49.4	1010.9	998.3	1043.2	994.7	1156.6	1072.8
High	Q12117	MRH1	Protein MRH1 OS=Saccharomyces cerevisiae (strain ATCC 204508 / S288c) OX=559292 GN=MRH1 PE=1 SV=1	16	4	8	2	36.2	1015	1330.4	1533.4	1521.3	1811.9	1576.6
High	P36159	TRZ1	Ribonuclease Z OS=Saccharomyces cerevisiae (strain ATCC 204508 / S288c) OX=559292 GN=TRZ1 PE=1 SV=1	11	8	8	8	96.8	1048.7	1011.4	1161.5	1294.3	1015.8	1167.1
High	P32466	HXT3	Low-affinity glucose transporter HXT3 OS=Saccharomyces cerevisiae (strain ATCC 204508 / S288c) OX=559292 GN=HXT3 PE=1 SV=1	15	7	8	5	62.5	1049.3	1310.3	1414	1373.8	1637.1	1500.8
High	P04912	HTA2	Histone H2A.2 OS=Saccharomyces cerevisiae (strain ATCC 204508 / S288c) OX=559292 GN=HTA2 PE=1 SV=2	17	3	8	2	14	1103.2	1060.4	1098.7	1242.9	1233.9	1188.8
High	Q05518	PAL1	Protein PAL1 OS=Saccharomyces cerevisiae (strain ATCC 204508 / S288c) OX=559292 GN=PAL1 PE=1 SV=1	19	8	8	8	55	1116	1171.3	1165.8	1124.1	1173.2	990.3
High	P32368	SAC1	Phosphatidylinositol-3-phosphatase SAC1 OS=Saccharomyces cerevisiae (strain ATCC 204508 / S288c) OX=559292 GN=SAC1 PE=1 SV=1	15	8	8	8	71.1	1126.9	1146.4	1574.4	1270.1	1421.4	1375.1
High	Q03677	ADI1	1,2-dihydroxy-3-keto-5-methylthiopentene dioxygenase OS=Saccharomyces cerevisiae (strain ATCC 204508 / S288c) OX=559292 GN=ADI1 PE=1 SV=1	41	6	8	6	20.9	1139.5	1105.1	1129.7	1242.7	1323	1224.1
High	P53551	HHO1	Histone H1 OS=Saccharomyces cerevisiae (strain ATCC 204508 / S288c) OX=559292 GN=HHO1 PE=1 SV=1	21	6	8	6	27.8	1169.4	1180.1	1320.5	1292.5	1336.2	1242.2
High	Q05942	RSA3	Ribosome assembly protein 3 OS=Saccharomyces cerevisiae (strain ATCC 204508 / S288c) OX=559292 GN=RSA3 PE=1 SV=1	16	4	8	4	24.6	1218.9	1384.6	1396.1	1207	1270	1090.3
High	Q99321	DDP1	Diphosphoinositol polyphosphate phosphohydrolase DDP1 OS=Saccharomyces cerevisiae (strain ATCC 204508 / S288c) OX=559292 GN=DDP1 PE=1 SV=3	34	6	8	6	21.6	1221.6	1148.4	1110.8	1234.9	1173.6	1099
High	A6ZN26	NIP1	Eukaryotic translation initiation factor 3 subunit C OS=Saccharomyces cerevisiae (strain YJM789) OX=307796 GN=NIP1 PE=3 SV=1	8	7	8	7	93.2	1230.6	1289.8	1498.6	1382.7	1315.9	1370.8
High	P40055	UTP7	U3 small nucleolar RNA-associated protein 7 OS=Saccharomyces cerevisiae (strain ATCC 204508 / S288c) OX=559292 GN=UTP7 PE=1 SV=1	12	6	8	6	62.3	1234.8	1350.5	1444.7	1398	1357.3	1415
High	Q07362	PBP4	Protein PBP4 OS=Saccharomyces cerevisiae (strain ATCC 204508 / S288c) OX=559292 GN=PBP4 PE=1 SV=1	44	6	8	6	19.9	1268.2	1398.6	1304.7	1251.3	1294	1163.2
High	P40506	CAB2	Phosphopantothenate--cysteine ligase CAB2 OS=Saccharomyces cerevisiae (strain ATCC 204508 / S288c) OX=559292 GN=CAB2 PE=1 SV=2	14	5	8	5	41.8	1290.3	1266.1	1523.9	1337.8	1383.5	1504
High	P32790	SLA1	Actin cytoskeleton-regulatory complex protein SLA1 OS=Saccharomyces cerevisiae (strain ATCC 204508 / S288c) OX=559292 GN=SLA1 PE=1 SV=1	7	7	8	7	135.8	1330.6	1344	1403.7	1281.1	1418.3	1308.6
High	P48837	NUP57	Nucleoporin NUP57 OS=Saccharomyces cerevisiae (strain ATCC 204508 / S288c) OX=559292 GN=NUP57 PE=1 SV=1	12	7	8	7	57.5	1365.2	1215.8	1435.8	1191.5	1433.3	1373.8
High	P32047	MLF3	Protein MLF3 OS=Saccharomyces cerevisiae (strain ATCC 204508 / S288c) OX=559292 GN=MLF3 PE=1 SV=2	17	5	8	5	49.2	1374.8	1503.4	1441.1	1469.8	1317.3	1191.9
High	Q12198	YLL058W	Putative cystathionine gamma-synthase YLL058W OS=Saccharomyces cerevisiae (strain ATCC 204508 / S288c) OX=559292 GN=YLL058W PE=1 SV=1	9	6	8	6	64.2	1388.8	1281.8	1377.7	1197.9	1294.9	1378.3
High	P41812	POP1	Ribonucleases P/MRP protein subunit POP1 OS=Saccharomyces cerevisiae (strain ATCC 204508 / S288c) OX=559292 GN=POP1 PE=1 SV=1	9	8	8	8	100.3	1390.4	1390.8	1344.8	1308.7	1438.4	1522
High	P40364	MPM1	Mitochondrial peculiar membrane protein 1 OS=Saccharomyces cerevisiae (strain ATCC 204508 / S288c) OX=559292 GN=MPM1 PE=1 SV=1	27	7	8	7	28.5	1413.8	1309	1428.8	1451.5	1646.8	1393.9
High	P18239	PET9	ADP,ATP carrier protein 2 OS=Saccharomyces cerevisiae (strain ATCC 204508 / S288c) OX=559292 GN=PET9 PE=1 SV=2	14	5	8	3	34.4	1424.4	1475	1772.7	1667.5	1545.1	1560.4
High	P41835	THI6	Thiamine biosynthetic bifunctional enzyme OS=Saccharomyces cerevisiae (strain ATCC 204508 / S288c) OX=559292 GN=THI6 PE=3 SV=1	14	6	8	6	58	1484.1	1514.1	1374.3	1615.3	1474.9	1424.7
High	Q02875	SYH1	SMY2 homolog 2 OS=Saccharomyces cerevisiae (strain ATCC 204508 / S288c) OX=559292 GN=SYH1 PE=1 SV=1	12	8	8	8	94.3	1505.3	1495	1548.6	1402.7	1450.7	1434.2
High	P36534	MRPL40	54S ribosomal protein L40, mitochondrial OS=Saccharomyces cerevisiae (strain ATCC 204508 / S288c) OX=559292 GN=MRPL40 PE=1 SV=2	21	6	8	6	33.7	1531.6	1778.9	1967.9	2078.3	1729.1	2298.1
High	P40850	MKT1	Post-transcriptional regulator MKT1 OS=Saccharomyces cerevisiae (strain ATCC 204508 / S288c) OX=559292 GN=MKT1 PE=1 SV=2	8	6	8	6	94.4	1542.4	1254.5	1597.6	1332.6	1457.7	1262.6
High	Q12446	LAS17	Proline-rich protein LAS17 OS=Saccharomyces cerevisiae (strain ATCC 204508 / S288c) OX=559292 GN=LAS17 PE=1 SV=1	10	6	8	6	67.5	1546	1605	1531.7	1316.5	1467.6	1149.2
High	Q07381	TSR1	Ribosome biogenesis protein TSR1 OS=Saccharomyces cerevisiae (strain ATCC 204508 / S288c) OX=559292 GN=TSR1 PE=1 SV=1	6	5	8	5	90.7	1551.2	1735.2	1531.2	1569.9	1681.6	1588.5
High	P38886	RPN10	26S proteasome regulatory subunit RPN10 OS=Saccharomyces cerevisiae (strain ATCC 204508 / S288c) OX=559292 GN=RPN10 PE=1 SV=3	18	3	8	3	29.7	1560.9	1600.4	1591.3	1649.6	1709	1774.3
High	P49954	NIT3	Omega-amidase NIT3 OS=Saccharomyces cerevisiae (strain ATCC 204508 / S288c) OX=559292 GN=NIT3 PE=1 SV=1	14	5	8	5	32.5	1599	1563.2	1472.7	1555.3	1660.6	1740.9
High	Q03835	GRX3	Monothiol glutaredoxin-3 OS=Saccharomyces cerevisiae (strain ATCC 204508 / S288c) OX=559292 GN=GRX3 PE=1 SV=2	9	3	8	1	28.2	1633	1562.4	1799.3	1421	1349.3	1240.6
High	P32074	SEC21	Coatomer subunit gamma OS=Saccharomyces cerevisiae (strain ATCC 204508 / S288c) OX=559292 GN=SEC21 PE=1 SV=2	8	7	8	7	104.8	1693.3	1681	1953.6	1775.7	1737.8	1761.2
High	P32623	UTR2	Probable glycosidase CRH2 OS=Saccharomyces cerevisiae (strain ATCC 204508 / S288c) OX=559292 GN=UTR2 PE=1 SV=3	19	6	8	6	49.9	1695.1	1720.8	1729.9	1724.1	1776	1704
High	P40160	RIO2	Serine/threonine-protein kinase RIO2 OS=Saccharomyces cerevisiae (strain ATCC 204508 / S288c) OX=559292 GN=RIO2 PE=1 SV=1	20	7	8	7	49.1	1795.9	1575.1	2503.5	1784.6	1832.2	1988.6
High	P36151	YKR070W	Uncharacterized protein YKR070W OS=Saccharomyces cerevisiae (strain ATCC 204508 / S288c) OX=559292 GN=YKR070W PE=1 SV=1	18	6	8	6	39.4	1816.4	1711.3	1957.9	1870.5	1821.7	2075
High	P35207	SKI2	Antiviral helicase SKI2 OS=Saccharomyces cerevisiae (strain ATCC 204508 / S288c) OX=559292 GN=SKI2 PE=1 SV=2	7	8	8	8	146	1836.5	1818.8	1959.6	1891.7	1835.5	1835.7
High	P38687	SRP68	Signal recognition particle subunit SRP68 OS=Saccharomyces cerevisiae (strain ATCC 204508 / S288c) OX=559292 GN=SRP68 PE=1 SV=1	14	7	8	7	69	1881.9	1969.8	2010.1	1869.4	1829.1	1764.5
High	P47912	FAA4	Long-chain-fatty-acid--CoA ligase 4 OS=Saccharomyces cerevisiae (strain ATCC 204508 / S288c) OX=559292 GN=FAA4 PE=1 SV=1	9	5	8	5	77.2	1933.9	2008.2	2489	1999.6	1919.6	1909.8
High	A6ZRD1	TMT1	Trans-aconitate 3-methyltransferase OS=Saccharomyces cerevisiae (strain YJM789) OX=307796 GN=TMT1 PE=3 SV=1	22	7	8	7	34.8	1935.5	1784	1712.8	1568	1751.5	1797.3
High	Q03034	FDC1	Ferulic acid decarboxylase 1 OS=Saccharomyces cerevisiae (strain ATCC 204508 / S288c) OX=559292 GN=FDC1 PE=1 SV=1	13	7	8	7	56.1	1972.9	1839.5	1823.9	1642.2	1731.9	1688.2
High	P38792	RRP4	Exosome complex component RRP4 OS=Saccharomyces cerevisiae (strain ATCC 204508 / S288c) OX=559292 GN=RRP4 PE=1 SV=1	18	5	8	5	39.4	1996.1	2051.4	2129.9	2085.5	2155.3	2249.3
High	Q05812	MSC3	Meiotic sister-chromatid recombination protein 3 OS=Saccharomyces cerevisiae (strain ATCC 204508 / S288c) OX=559292 GN=MSC3 PE=1 SV=1	11	7	8	7	80.5	2056.4	2112.6	2113.5	2302.1	2143.1	1834.2
High	Q08818	MSC6	Meiotic sister-chromatid recombination protein 6, mitochondrial OS=Saccharomyces cerevisiae (strain ATCC 204508 / S288c) OX=559292 GN=MSC6 PE=1 SV=1	9	7	8	7	79.9	2067.3	1848.7	2009.3	1914.7	2116.7	2075.1
High	P34078	LTV1	Protein LTV1 OS=Saccharomyces cerevisiae (strain ATCC 204508 / S288c) OX=559292 GN=LTV1 PE=1 SV=2	11	5	8	5	53.4	2072.8	2303.1	2177.7	1880.7	2098.9	1895.8
High	P32381	ARP2	Actin-related protein 2 OS=Saccharomyces cerevisiae (strain ATCC 204508 / S288c) OX=559292 GN=ARP2 PE=1 SV=1	16	5	8	5	44	2075.5	2128.9	2244.1	2271.3	2294.7	2521.8
High	P27637	BUD14	Bud site selection protein 14 OS=Saccharomyces cerevisiae (strain ATCC 204508 / S288c) OX=559292 GN=BUD14 PE=1 SV=4	11	6	8	6	78.9	2111	2018.2	2218.5	1656.9	1945.7	1597.6
High	P53235	YGR054W	Eukaryotic translation initiation factor 2A OS=Saccharomyces cerevisiae (strain ATCC 204508 / S288c) OX=559292 GN=YGR054W PE=1 SV=1	15	8	8	8	71.3	2173.6	2268.1	2140.7	2167.2	1997.5	1898.9
High	Q12305	RDL1	Thiosulfate:glutathione sulfurtransferase OS=Saccharomyces cerevisiae (strain ATCC 204508 / S288c) OX=559292 GN=RDL1 PE=1 SV=1	36	4	8	4	15.4	2183.2	2287.2	2226.8	2120.8	2129.4	1685.8
High	Q04225	RRB1	Ribosome assembly protein RRB1 OS=Saccharomyces cerevisiae (strain ATCC 204508 / S288c) OX=559292 GN=RRB1 PE=1 SV=1	15	6	8	6	57.2	2189.2	2189.5	2291.8	2376.1	2266.3	2198.4
High	P53072	TAN1	tRNA acetyltransferase TAN1 OS=Saccharomyces cerevisiae (strain ATCC 204508 / S288c) OX=559292 GN=TAN1 PE=1 SV=1	26	7	8	7	33.5	2194.6	1988.3	2035.5	1870.3	1906.5	1801.1
High	Q04493	GIM5	Prefoldin subunit 5 OS=Saccharomyces cerevisiae (strain ATCC 204508 / S288c) OX=559292 GN=GIM5 PE=1 SV=1	30	5	8	5	18.3	2196.9	2317.4	2186.7	2215.2	2177.5	1832.9
High	Q12044	RCN2	Regulator of calcineurin 2 OS=Saccharomyces cerevisiae (strain ATCC 204508 / S288c) OX=559292 GN=RCN2 PE=1 SV=1	46	8	8	8	29.2	2210.6	2138.5	2090.2	1986.1	2136.8	1724.2
High	P47136	BUD4	Bud site selection protein 4 OS=Saccharomyces cerevisiae (strain ATCC 204508 / S288c) OX=559292 GN=BUD4 PE=1 SV=2	6	7	8	7	164.4	2228.2	2366.8	2229.5	2111.8	2350.3	2047.5
High	Q06106	MRD1	Multiple RNA-binding domain-containing protein 1 OS=Saccharomyces cerevisiae (strain ATCC 204508 / S288c) OX=559292 GN=MRD1 PE=1 SV=1	8	7	8	7	101.1	2301.2	2425.7	2570.4	2332.9	2354.9	2419.6
High	Q12400	TRM10	tRNA (guanine(9)-N1)-methyltransferase OS=Saccharomyces cerevisiae (strain ATCC 204508 / S288c) OX=559292 GN=TRM10 PE=1 SV=1	25	7	8	7	34.5	2317.8	2407.8	2284.3	2431.6	2291.7	2555.1
High	P27809	KRE2	Glycolipid 2-alpha-mannosyltransferase OS=Saccharomyces cerevisiae (strain ATCC 204508 / S288c) OX=559292 GN=KRE2 PE=1 SV=1	12	6	8	6	51.4	2319.2	2438.8	2817.1	2734.4	2700.6	2803.3
High	P38066	RIB1	GTP cyclohydrolase-2 OS=Saccharomyces cerevisiae (strain ATCC 204508 / S288c) OX=559292 GN=RIB1 PE=1 SV=2	17	7	8	7	38.3	2420.5	2361.6	3015.4	2881.4	2829.6	3090
High	P51402	RPL37B	60S ribosomal protein L37-B OS=Saccharomyces cerevisiae (strain ATCC 204508 / S288c) OX=559292 GN=RPL37B PE=1 SV=2	31	3	8	3	9.9	2554.8	3098.3	3145.6	3138.8	2718.3	2606.8
High	Q05946	UTP13	U3 small nucleolar RNA-associated protein 13 OS=Saccharomyces cerevisiae (strain ATCC 204508 / S288c) OX=559292 GN=UTP13 PE=1 SV=1	7	6	8	6	91	2581.1	2663.7	2720.3	2816.9	2944.1	2879.9
High	P53834	HCH1	Hsp90 co-chaperone HCH1 OS=Saccharomyces cerevisiae (strain ATCC 204508 / S288c) OX=559292 GN=HCH1 PE=1 SV=1	29	4	8	4	17.2	2625.2	2733.2	2639.2	3171.9	3019.3	2878.6
High	Q06178	NMA1	Nicotinamide/nicotinic acid mononucleotide adenylyltransferase 1 OS=Saccharomyces cerevisiae (strain ATCC 204508 / S288c) OX=559292 GN=NMA1 PE=1 SV=1	22	7	8	6	45.8	2692.2	2769.4	2878.6	2397.4	2435.7	2092.4
High	P07560	SEC4	Ras-related protein SEC4 OS=Saccharomyces cerevisiae (strain ATCC 204508 / S288c) OX=559292 GN=SEC4 PE=1 SV=1	33	6	8	6	23.5	2704.1	2565.5	3060	2801	2966.4	2748
High	P19262	KGD2	Dihydrolipoyllysine-residue succinyltransferase component of 2-oxoglutarate dehydrogenase complex, mitochondrial OS=Saccharomyces cerevisiae (strain ATCC 204508 / S288c) OX=559292 GN=KGD2 PE=1 SV=2	13	5	8	5	50.4	2726.3	2605.4	2916	2310.9	2309	2134.4
High	P40087	DDI1	DNA damage-inducible protein 1 OS=Saccharomyces cerevisiae (strain ATCC 204508 / S288c) OX=559292 GN=DDI1 PE=1 SV=1	18	8	8	8	47.3	2726.9	2766.7	2915.3	3212.1	3189.1	3285.8
High	P23293	SGV1	Serine/threonine-protein kinase BUR1 OS=Saccharomyces cerevisiae (strain ATCC 204508 / S288c) OX=559292 GN=SGV1 PE=1 SV=1	13	8	8	8	74.2	2758.8	2633.9	3440	2709	2788.4	2737.7
High	P22696	ESS1	Peptidyl-prolyl cis-trans isomerase ESS1 OS=Saccharomyces cerevisiae (strain ATCC 204508 / S288c) OX=559292 GN=ESS1 PE=1 SV=3	39	7	8	7	19.4	2857	2939.1	2982.9	2618.5	2698.7	2488
High	P38998	LYS1	Saccharopine dehydrogenase [NAD(+), L-lysine-forming] OS=Saccharomyces cerevisiae (strain ATCC 204508 / S288c) OX=559292 GN=LYS1 PE=1 SV=3	24	7	8	7	41.4	2998.3	2952.5	3760.7	2386.3	2347	2548.6
High	P40040	THO1	Protein THO1 OS=Saccharomyces cerevisiae (strain ATCC 204508 / S288c) OX=559292 GN=THO1 PE=1 SV=1	29	7	8	7	24.1	3102.6	3389.3	3320.6	2786.5	2832.3	2459.8
High	Q05584	GLO2	Hydroxyacylglutathione hydrolase, cytoplasmic isozyme OS=Saccharomyces cerevisiae (strain ATCC 204508 / S288c) OX=559292 GN=GLO2 PE=1 SV=1	18	5	8	5	31.3	3154	2976.8	2831.3	2753.1	2882.6	2635.6
High	Q03640	TCB3	Tricalbin-3 OS=Saccharomyces cerevisiae (strain ATCC 204508 / S288c) OX=559292 GN=TCB3 PE=1 SV=1	5	7	8	7	171	3274.4	3246	3425.3	3283.3	3067	2614.7
High	Q03940	RVB1	RuvB-like protein 1 OS=Saccharomyces cerevisiae (strain ATCC 204508 / S288c) OX=559292 GN=RVB1 PE=1 SV=1	13	5	8	5	50.4	3317.9	3428	4031.5	3386.8	3673.1	3702.2
High	Q05636	RRP45	Exosome complex component RRP45 OS=Saccharomyces cerevisiae (strain ATCC 204508 / S288c) OX=559292 GN=RRP45 PE=1 SV=1	15	5	8	5	33.9	3449.5	3502.2	3589.2	3395.9	3537	3682.8
High	P40202	CCS1	Superoxide dismutase 1 copper chaperone OS=Saccharomyces cerevisiae (strain ATCC 204508 / S288c) OX=559292 GN=CCS1 PE=1 SV=1	18	5	8	5	27.3	3588.7	3733.1	4009	3870.3	4105.6	3832.2
High	P06787	CMD1	Calmodulin OS=Saccharomyces cerevisiae (strain ATCC 204508 / S288c) OX=559292 GN=CMD1 PE=1 SV=1	22	3	8	3	16.1	3633.4	3861.2	3113.3	3215.1	3076.3	2423.3
High	P39079	CCT6	T-complex protein 1 subunit zeta OS=Saccharomyces cerevisiae (strain ATCC 204508 / S288c) OX=559292 GN=CCT6 PE=1 SV=1	9	5	8	5	59.9	3656.7	3273.6	4764.2	3501.9	4038.3	4069.9
High	P40363	YJL068C	S-formylglutathione hydrolase OS=Saccharomyces cerevisiae (strain ATCC 204508 / S288c) OX=559292 GN=YJL068C PE=1 SV=1	12	4	8	4	33.9	3659.6	3554.4	3412.6	3173.4	3614.3	3232.2
High	P36024	SIS2	Phosphopantothenoylcysteine decarboxylase subunit SIS2 OS=Saccharomyces cerevisiae (strain ATCC 204508 / S288c) OX=559292 GN=SIS2 PE=1 SV=1	17	8	8	8	62.4	3750.1	4020.7	3735.3	3555.9	3521.6	3149.5
High	P47137	YJR096W	Uncharacterized oxidoreductase YJR096W OS=Saccharomyces cerevisiae (strain ATCC 204508 / S288c) OX=559292 GN=YJR096W PE=1 SV=1	30	8	8	8	32.3	3755.9	3365.8	3273.9	3841.6	4096.2	4255.8
High	Q01976	YSA1	ADP-ribose pyrophosphatase OS=Saccharomyces cerevisiae (strain ATCC 204508 / S288c) OX=559292 GN=YSA1 PE=1 SV=2	14	4	8	4	26.1	5097.5	4974.1	4670.7	4740.6	4636.8	4368
High	P53552	THO2	THO complex subunit 2 OS=Saccharomyces cerevisiae (strain ATCC 204508 / S288c) OX=559292 GN=THO2 PE=1 SV=1	4	6	7	6	183.8	219.9	235.1	276.8	273.4	247.5	298.5
High	P30665	MCM4	DNA replication licensing factor MCM4 OS=Saccharomyces cerevisiae (strain ATCC 204508 / S288c) OX=559292 GN=MCM4 PE=1 SV=2	8	7	7	7	104.9	247.6	226.1	255.1	233.3	241.2	234.2
High	P23595	PPH22	Serine/threonine-protein phosphatase PP2A-2 catalytic subunit OS=Saccharomyces cerevisiae (strain ATCC 204508 / S288c) OX=559292 GN=PPH22 PE=1 SV=1	16	5	7	1	43	382.9	366.1	357.8	360.4	398.8	434.2
High	P18238	AAC3	ADP,ATP carrier protein 3 OS=Saccharomyces cerevisiae (strain ATCC 204508 / S288c) OX=559292 GN=AAC3 PE=1 SV=1	9	3	7	1	33.3	390.5	344	471.7	446.5	411	441.4
High	P05453	SUP35	Eukaryotic peptide chain release factor GTP-binding subunit OS=Saccharomyces cerevisiae (strain ATCC 204508 / S288c) OX=559292 GN=SUP35 PE=1 SV=1	8	7	7	7	76.5	400.7	417.5	462.7	416.1	459	459.4
High	P47771	ALD2	Aldehyde dehydrogenase [NAD(P)+] 1 OS=Saccharomyces cerevisiae (strain ATCC 204508 / S288c) OX=559292 GN=ALD2 PE=1 SV=2	12	5	7	1	55.2	419.1	386	394.9	538.8	380.6	430.6
High	P38626	CBR1	NADH-cytochrome b5 reductase 1 OS=Saccharomyces cerevisiae (strain ATCC 204508 / S288c) OX=559292 GN=CBR1 PE=1 SV=2	13	4	7	4	31.5	421	427.3	554.6	417.5	467.8	458.4
High	P23594	PPH21	Serine/threonine-protein phosphatase PP2A-1 catalytic subunit OS=Saccharomyces cerevisiae (strain ATCC 204508 / S288c) OX=559292 GN=PPH21 PE=1 SV=1	17	5	7	1	41.9	445.7	452.3	445.5	440.4	503.6	532.9
High	A7A261	LSB3	LAS seventeen-binding protein 3 OS=Saccharomyces cerevisiae (strain YJM789) OX=307796 GN=LSB3 PE=3 SV=2	17	7	7	7	49.3	446.6	444.9	462.4	427.4	506.5	408
High	Q01477	UBP3	Ubiquitin carboxyl-terminal hydrolase 3 OS=Saccharomyces cerevisiae (strain ATCC 204508 / S288c) OX=559292 GN=UBP3 PE=1 SV=1	7	6	7	6	101.9	545.7	600.8	623.1	585.7	565.3	506.8
High	P53839	GOR1	Glyoxylate reductase 1 OS=Saccharomyces cerevisiae (strain ATCC 204508 / S288c) OX=559292 GN=GOR1 PE=1 SV=1	14	5	7	5	38.8	599.6	433.3	445	486.9	538.8	501.7
High	P43621	RET2	Coatomer subunit delta OS=Saccharomyces cerevisiae (strain ATCC 204508 / S288c) OX=559292 GN=RET2 PE=1 SV=3	6	4	7	4	60.6	632.8	613.2	683	718.7	690.4	901.5
High	Q03973	HMO1	High mobility group protein 1 OS=Saccharomyces cerevisiae (strain ATCC 204508 / S288c) OX=559292 GN=HMO1 PE=1 SV=1	12	3	7	3	27.5	642.4	659.1	657.1	552.6	633.7	583.8
High	P41810	SEC26	Coatomer subunit beta OS=Saccharomyces cerevisiae (strain ATCC 204508 / S288c) OX=559292 GN=SEC26 PE=1 SV=2	5	5	7	5	109	666.2	654	819.7	665.9	670	637.2
High	Q08686	TUM1	Thiosulfate sulfurtransferase TUM1 OS=Saccharomyces cerevisiae (strain ATCC 204508 / S288c) OX=559292 GN=TUM1 PE=1 SV=1	16	5	7	5	34.2	688.2	644	727	651.5	710.1	730.9
High	P39986	SPF1	Endoplasmic reticulum transmembrane helix translocase OS=Saccharomyces cerevisiae (strain ATCC 204508 / S288c) OX=559292 GN=SPF1 PE=1 SV=1	5	7	7	7	135.2	712.9	700.8	885.7	884.9	932.7	966.3
High	P25441	RPC53	DNA-directed RNA polymerase III subunit RPC4 OS=Saccharomyces cerevisiae (strain ATCC 204508 / S288c) OX=559292 GN=RPC53 PE=1 SV=2	17	6	7	6	46.6	757.5	763.9	825	626.8	755.2	726.4
High	P33298	RPT3	26S proteasome regulatory subunit 6B homolog OS=Saccharomyces cerevisiae (strain ATCC 204508 / S288c) OX=559292 GN=RPT3 PE=1 SV=2	11	6	7	6	47.9	778.1	741.4	858.4	794	793.7	763.6
High	P40581	HYR1	Glutathione peroxidase-like peroxiredoxin HYR1 OS=Saccharomyces cerevisiae (strain ATCC 204508 / S288c) OX=559292 GN=HYR1 PE=1 SV=1	28	5	7	4	18.6	825.8	707.6	778.1	774.3	856.6	820.2
High	P0C2J5	TY2B-LR2	Transposon Ty2-LR2 Gag-Pol polyprotein OS=Saccharomyces cerevisiae (strain ATCC 204508 / S288c) OX=559292 GN=TY2B-LR2 PE=5 SV=1	5	7	7	5	182.5	843.4	880.4	928.5	1184.5	959.1	1014.4
High	P32644	ECM32	Putative ATP-dependent RNA helicase ECM32 OS=Saccharomyces cerevisiae (strain ATCC 204508 / S288c) OX=559292 GN=ECM32 PE=1 SV=1	4	5	7	5	126.9	894.1	981.8	1007	910	986.1	1007.3
High	P31412	VMA5	V-type proton ATPase subunit C OS=Saccharomyces cerevisiae (strain ATCC 204508 / S288c) OX=559292 GN=VMA5 PE=1 SV=4	14	6	7	6	44.2	897.2	858.9	995.6	827.8	869.9	831
High	P47044	YJL055W	LOG family protein YJL055W OS=Saccharomyces cerevisiae (strain ATCC 204508 / S288c) OX=559292 GN=YJL055W PE=1 SV=1	20	4	7	4	26.8	953.1	914	1191.3	910.6	994.2	968.4
High	P22276	RET1	DNA-directed RNA polymerase III subunit RPC2 OS=Saccharomyces cerevisiae (strain ATCC 204508 / S288c) OX=559292 GN=RET1 PE=1 SV=2	5	5	7	5	129.4	962.6	956.2	1104.9	968.8	995	1011.5
High	P25374	NFS1	Cysteine desulfurase, mitochondrial OS=Saccharomyces cerevisiae (strain ATCC 204508 / S288c) OX=559292 GN=NFS1 PE=1 SV=2	11	6	7	6	54.4	972.9	924.7	1218.9	950.2	1076.6	1115.1
High	P47123	MOG1	Nuclear import protein MOG1 OS=Saccharomyces cerevisiae (strain ATCC 204508 / S288c) OX=559292 GN=MOG1 PE=1 SV=1	17	3	7	3	24.3	996.8	899.2	882.7	901.5	902.2	840.6
High	Q03919	RUB1	NEDD8-like protein RUB1 OS=Saccharomyces cerevisiae (strain ATCC 204508 / S288c) OX=559292 GN=RUB1 PE=1 SV=1	23	2	7	2	8.7	1045.4	1155	1054.4	955.3	1053.7	732.7
High	P32568	SNQ2	Protein SNQ2 OS=Saccharomyces cerevisiae (strain ATCC 204508 / S288c) OX=559292 GN=SNQ2 PE=1 SV=2	4	6	7	5	168.7	1077.8	1100.6	1045.8	1239.6	1360.4	1184
High	P40066	GLE2	mRNA export factor GLE2 OS=Saccharomyces cerevisiae (strain ATCC 204508 / S288c) OX=559292 GN=GLE2 PE=1 SV=1	17	6	7	6	40.5	1086.9	1163.7	1187.4	928.1	1029.9	974.9
High	Q04062	RPN9	26S proteasome regulatory subunit RPN9 OS=Saccharomyces cerevisiae (strain ATCC 204508 / S288c) OX=559292 GN=RPN9 PE=1 SV=1	15	6	7	6	45.8	1105.8	1072.8	1241.5	1189.7	1174.8	1271.9
High	Q05979	BNA5	Kynureninase OS=Saccharomyces cerevisiae (strain ATCC 204508 / S288c) OX=559292 GN=BNA5 PE=1 SV=1	13	6	7	6	51	1109.5	1004.3	944.9	866.6	959.9	981
High	P41057	RPS29A	40S ribosomal protein S29-A OS=Saccharomyces cerevisiae (strain ATCC 204508 / S288c) OX=559292 GN=RPS29A PE=1 SV=3	64	4	7	3	6.7	1131.7	1323	1424.4	1701.2	1345.6	1413.3
High	P21734	UBC1	Ubiquitin-conjugating enzyme E2 1 OS=Saccharomyces cerevisiae (strain ATCC 204508 / S288c) OX=559292 GN=UBC1 PE=1 SV=1	21	4	7	4	24.2	1131.9	1174.5	1122	1029.3	1167	987.4
High	P38351	PAF1	RNA polymerase II-associated protein 1 OS=Saccharomyces cerevisiae (strain ATCC 204508 / S288c) OX=559292 GN=PAF1 PE=1 SV=1	9	4	7	4	51.8	1167.3	1191.6	1240.4	1340.5	1068.1	1116.6
High	Q12510	CMR1	DNA damage-binding protein CMR1 OS=Saccharomyces cerevisiae (strain ATCC 204508 / S288c) OX=559292 GN=CMR1 PE=1 SV=1	13	7	7	7	59.1	1172.8	1184.8	1099.9	1194.8	1197.8	1225.8
High	P22133	MDH2	Malate dehydrogenase, cytoplasmic OS=Saccharomyces cerevisiae (strain ATCC 204508 / S288c) OX=559292 GN=MDH2 PE=1 SV=2	16	5	7	5	40.7	1173	1096.7	1046	906.4	977.8	956.3
High	P12687	MRP7	54S ribosomal protein L2, mitochondrial OS=Saccharomyces cerevisiae (strain ATCC 204508 / S288c) OX=559292 GN=MRP7 PE=1 SV=1	13	5	7	5	43.2	1174.2	1317.1	1539	1398.8	1276.4	1438.9
High	Q08925	MRN1	RNA-binding protein MRN1 OS=Saccharomyces cerevisiae (strain ATCC 204508 / S288c) OX=559292 GN=MRN1 PE=1 SV=1	9	6	7	6	68.6	1213.4	1195.9	1396.4	1251.1	1233.1	1380.8
High	Q04344	HNT1	Adenosine 5'-monophosphoramidase HNT1 OS=Saccharomyces cerevisiae (strain ATCC 204508 / S288c) OX=559292 GN=HNT1 PE=1 SV=2	22	3	7	3	17.7	1221.8	1279.9	1449.2	1204.1	1183.6	1139.2
High	Q06078	UTP21	U3 small nucleolar RNA-associated protein 21 OS=Saccharomyces cerevisiae (strain ATCC 204508 / S288c) OX=559292 GN=UTP21 PE=1 SV=1	6	6	7	6	104.7	1253.6	1240.5	1362.2	1335.8	1395.9	1422.9
High	Q08492	BUD21	Bud site selection protein 21 OS=Saccharomyces cerevisiae (strain ATCC 204508 / S288c) OX=559292 GN=BUD21 PE=1 SV=1	13	3	7	3	24.4	1256.6	1169.9	1263.9	975.9	978.8	844.7
High	P19812	UBR1	E3 ubiquitin-protein ligase UBR1 OS=Saccharomyces cerevisiae (strain ATCC 204508 / S288c) OX=559292 GN=UBR1 PE=1 SV=1	4	7	7	7	224.7	1262.8	1137.7	1386.4	1398.3	1291.9	1422.8
High	P42945	UTP10	U3 small nucleolar RNA-associated protein 10 OS=Saccharomyces cerevisiae (strain ATCC 204508 / S288c) OX=559292 GN=UTP10 PE=1 SV=1	4	7	7	7	200	1265.4	1312.5	1523.2	1424.3	1421.6	1438.2
High	Q05931	SSQ1	Iron-sulfur cluster biogenesis chaperone, mitochondrial OS=Saccharomyces cerevisiae (strain ATCC 204508 / S288c) OX=559292 GN=SSQ1 PE=1 SV=1	9	7	7	7	72.3	1307.9	1307.4	1264.1	1324.6	1332.8	1353.2
High	P28000	RPC19	DNA-directed RNA polymerases I and III subunit RPAC2 OS=Saccharomyces cerevisiae (strain ATCC 204508 / S288c) OX=559292 GN=RPC19 PE=1 SV=1	24	4	7	4	16.1	1314.7	1211.8	1191	3623.9	898.8	1392.3
High	Q12487	MRPL23	54S ribosomal protein L23, mitochondrial OS=Saccharomyces cerevisiae (strain ATCC 204508 / S288c) OX=559292 GN=MRPL23 PE=1 SV=1	21	4	7	4	18.5	1333.3	1502.1	1441.9	1546.7	1388.5	1676.6
High	Q07589	YDL144C	Uncharacterized protein YDL144C OS=Saccharomyces cerevisiae (strain ATCC 204508 / S288c) OX=559292 GN=YDL144C PE=1 SV=2	15	5	7	5	39.8	1342.5	1316.3	1229	1442.9	1533	1541.7
High	P53881	MRPL22	54S ribosomal protein L22, mitochondrial OS=Saccharomyces cerevisiae (strain ATCC 204508 / S288c) OX=559292 GN=MRPL22 PE=1 SV=2	22	6	7	6	34.9	1345.9	1357.2	1717.7	1688.7	1370.2	1677.9
High	P43609	RSC8	Chromatin structure-remodeling complex protein RSC8 OS=Saccharomyces cerevisiae (strain ATCC 204508 / S288c) OX=559292 GN=RSC8 PE=1 SV=1	13	7	7	7	63.1	1383.4	1218.5	1541.3	1421.6	1396.8	1403.3
High	P42842	EMW1	Essential for maintenance of the cell wall protein 1 OS=Saccharomyces cerevisiae (strain ATCC 204508 / S288c) OX=559292 GN=EMW1 PE=1 SV=1	7	6	7	6	102.3	1383.7	1466.7	1664.8	1457.2	1405.3	1486.8
High	Q04603	DPB4	DNA polymerase epsilon subunit D OS=Saccharomyces cerevisiae (strain ATCC 204508 / S288c) OX=559292 GN=DPB4 PE=1 SV=1	17	4	7	4	22	1390.8	1502.5	1533.7	1348.4	1326.3	1120.3
High	Q12136	SAS10	Something about silencing protein 10 OS=Saccharomyces cerevisiae (strain ATCC 204508 / S288c) OX=559292 GN=SAS10 PE=1 SV=1	15	7	7	7	70.2	1401	1533.6	1376.8	1236.7	1300.5	1117.3
High	Q06698	YLR419W	Putative ATP-dependent RNA helicase YLR419W OS=Saccharomyces cerevisiae (strain ATCC 204508 / S288c) OX=559292 GN=YLR419W PE=1 SV=1	6	7	7	7	162.9	1413	1344.5	1384	1408.9	1476.8	1544.2
High	P38911	FPR3	Peptidyl-prolyl cis-trans isomerase OS=Saccharomyces cerevisiae (strain ATCC 204508 / S288c) OX=559292 GN=FPR3 PE=1 SV=2	12	4	7	4	46.5	1471.2	1624	1596.4	1410.1	1488.4	1308.5
High	A6ZVI4	RSM25	37S ribosomal protein S25, mitochondrial OS=Saccharomyces cerevisiae (strain YJM789) OX=307796 GN=RSM25 PE=3 SV=1	23	6	7	6	30.5	1474.8	1580.3	1775.2	1773.4	1595.2	1825.3
High	Q03323	SDC1	COMPASS component SDC1 OS=Saccharomyces cerevisiae (strain ATCC 204508 / S288c) OX=559292 GN=SDC1 PE=1 SV=1	39	5	7	5	19.4	1490.4	1542.3	1368.5	1243	1376.4	1020.1
High	P24521	ERG8	Phosphomevalonate kinase OS=Saccharomyces cerevisiae (strain ATCC 204508 / S288c) OX=559292 GN=ERG8 PE=1 SV=2	16	7	7	7	50.4	1514.8	1513.8	1453.2	1428.1	1476.9	1613.8
High	P32477	GSH1	Glutamate--cysteine ligase OS=Saccharomyces cerevisiae (strain ATCC 204508 / S288c) OX=559292 GN=GSH1 PE=1 SV=1	9	7	7	7	78.2	1533.3	1573.5	1514.4	1999.3	2055.6	2326.9
High	P32461	DPH2	2-(3-amino-3-carboxypropyl)histidine synthase subunit 2 OS=Saccharomyces cerevisiae (strain ATCC 204508 / S288c) OX=559292 GN=DPH2 PE=1 SV=1	10	6	7	6	59.7	1580.3	1573.2	1975.4	1765.4	1626.9	1770.6
High	P16547	OM45	Mitochondrial outer membrane protein OM45 OS=Saccharomyces cerevisiae (strain ATCC 204508 / S288c) OX=559292 GN=OM45 PE=1 SV=2	17	6	7	6	44.6	1586.2	1099.9	1163.1	1254.7	1436.4	1182.7
High	P40022	YER034W	Uncharacterized protein YER034W OS=Saccharomyces cerevisiae (strain ATCC 204508 / S288c) OX=559292 GN=YER034W PE=1 SV=1	28	3	7	3	21.2	1610.1	1755	1472.3	1477.7	1457.1	1142
High	A6ZR36	AIM9	Altered inheritance of mitochondria protein 9, mitochondrial OS=Saccharomyces cerevisiae (strain YJM789) OX=307796 GN=AIM9 PE=3 SV=1	9	7	7	7	72.3	1622.7	1850.2	1873.2	1865.7	2540	2095.5
High	P32178	ARO7	Chorismate mutase OS=Saccharomyces cerevisiae (strain ATCC 204508 / S288c) OX=559292 GN=ARO7 PE=1 SV=1	19	5	7	5	29.7	1625.2	1656.6	1717.6	1607.1	1743.4	1746.3
High	P38081	YBR056W	Uncharacterized glycosyl hydrolase YBR056W OS=Saccharomyces cerevisiae (strain ATCC 204508 / S288c) OX=559292 GN=YBR056W PE=1 SV=1	13	7	7	7	57.8	1646.9	1647	1609.3	1734.5	1735.3	1844.8
High	P53011	SEH1	Nucleoporin SEH1 OS=Saccharomyces cerevisiae (strain ATCC 204508 / S288c) OX=559292 GN=SEH1 PE=1 SV=1	15	6	7	6	39.1	1665.4	1602.9	1963.3	1559	1695.4	1729.6
High	Q06505	SPN1	Transcription factor SPN1 OS=Saccharomyces cerevisiae (strain ATCC 204508 / S288c) OX=559292 GN=SPN1 PE=1 SV=1	17	6	7	6	46.1	1681.3	1703.7	1675.3	1668.3	1605.5	1435.5
High	Q08199	SIL1	Nucleotide exchange factor SIL1 OS=Saccharomyces cerevisiae (strain ATCC 204508 / S288c) OX=559292 GN=SIL1 PE=1 SV=1	16	6	7	6	48.2	1712.3	1694.6	1666.5	1773.3	1945.7	1846
High	P23202	URE2	Transcriptional regulator URE2 OS=Saccharomyces cerevisiae (strain ATCC 204508 / S288c) OX=559292 GN=URE2 PE=1 SV=1	23	6	7	6	40.2	1716.4	1711.3	2038.2	1634.4	1753.4	1643
High	P35176	CPR5	Peptidyl-prolyl cis-trans isomerase D OS=Saccharomyces cerevisiae (strain ATCC 204508 / S288c) OX=559292 GN=CPR5 PE=2 SV=1	22	5	7	5	25.3	1722	1664	1766	1211.4	1193.8	1131
High	P50086	NAS6	Probable 26S proteasome regulatory subunit p28 OS=Saccharomyces cerevisiae (strain ATCC 204508 / S288c) OX=559292 GN=NAS6 PE=1 SV=1	20	5	7	5	25.6	1727.6	1589.4	1427.7	1503.2	1638.9	1608.1
High	Q05040	FAR8	Factor arrest protein 8 OS=Saccharomyces cerevisiae (strain ATCC 204508 / S288c) OX=559292 GN=FAR8 PE=1 SV=1	12	6	7	6	59.3	1728.4	1684.5	1945.8	1484.2	1694.5	1399.9
High	P17709	GLK1	Glucokinase-1 OS=Saccharomyces cerevisiae (strain ATCC 204508 / S288c) OX=559292 GN=GLK1 PE=1 SV=1	12	6	7	5	55.3	1778.1	1823.4	1840.3	1963	2434	2431.4
High	P33399	LHP1	La protein homolog OS=Saccharomyces cerevisiae (strain ATCC 204508 / S288c) OX=559292 GN=LHP1 PE=1 SV=2	18	4	7	4	32.1	1796.1	1828.7	1773.6	1815.2	1762.2	1787.5
High	Q01163	RSM23	37S ribosomal protein S23, mitochondrial OS=Saccharomyces cerevisiae (strain ATCC 204508 / S288c) OX=559292 GN=RSM23 PE=1 SV=3	16	7	7	7	50.8	1805.7	1882.6	2026.4	2185.6	1789.4	2026
High	P53265	YGR111W	Uncharacterized protein YGR111W OS=Saccharomyces cerevisiae (strain ATCC 204508 / S288c) OX=559292 GN=YGR111W PE=1 SV=1	13	5	7	5	46.6	1829.2	1714.3	1758.8	1687.5	1835.3	1994.4
High	P25372	TRX3	Thioredoxin-3, mitochondrial OS=Saccharomyces cerevisiae (strain ATCC 204508 / S288c) OX=559292 GN=TRX3 PE=1 SV=1	29	4	7	4	14.4	1860.5	1921.6	1842	1726.9	1803	1584.9
High	P40215	NDE1	External NADH-ubiquinone oxidoreductase 1, mitochondrial OS=Saccharomyces cerevisiae (strain ATCC 204508 / S288c) OX=559292 GN=NDE1 PE=1 SV=1	11	7	7	7	62.7	1869.3	1714.8	2262.8	2299.7	2352	2435.2
High	P33750	SOF1	Protein SOF1 OS=Saccharomyces cerevisiae (strain ATCC 204508 / S288c) OX=559292 GN=SOF1 PE=1 SV=1	10	6	7	6	56.8	1975.5	2161.6	1994	2219.4	2130.6	2135.7
High	Q06631	BFR2	Protein BFR2 OS=Saccharomyces cerevisiae (strain ATCC 204508 / S288c) OX=559292 GN=BFR2 PE=1 SV=1	13	6	7	6	61.2	1986.9	2084.4	2187.1	2124.4	2099.6	2098.3
High	P39984	HAT2	Histone acetyltransferase type B subunit 2 OS=Saccharomyces cerevisiae (strain ATCC 204508 / S288c) OX=559292 GN=HAT2 PE=1 SV=1	16	5	7	5	45	1990.6	1925.2	1965	1764.6	1952.5	1815.4
High	P53889	FMP41	Uncharacterized mitochondrial hydrolase FMP41 OS=Saccharomyces cerevisiae (strain ATCC 204508 / S288c) OX=559292 GN=FMP41 PE=1 SV=1	27	6	7	6	28.8	2001	2039.3	2130.2	1925.3	1841.5	2005.2
High	P48606	RBL2	Tubulin-specific chaperone A OS=Saccharomyces cerevisiae (strain ATCC 204508 / S288c) OX=559292 GN=RBL2 PE=1 SV=1	34	4	7	4	12.4	2017.8	2027.8	1584.5	1928.7	1582.7	1156.2
High	Q12220	DIP2	U3 small nucleolar RNA-associated protein 12 OS=Saccharomyces cerevisiae (strain ATCC 204508 / S288c) OX=559292 GN=DIP2 PE=1 SV=1	7	7	7	7	106.3	2045.3	2030.9	2097.6	2741.2	2178.8	2315
High	P47047	MTR4	ATP-dependent RNA helicase DOB1 OS=Saccharomyces cerevisiae (strain ATCC 204508 / S288c) OX=559292 GN=MTR4 PE=1 SV=1	6	6	7	6	122	2107.5	2103.6	2371.8	2081	2185.9	2135.8
High	P04821	CDC25	Cell division control protein 25 OS=Saccharomyces cerevisiae (strain ATCC 204508 / S288c) OX=559292 GN=CDC25 PE=1 SV=1	0	1	7	1	179	2195.6	2249.8	1931.4	2069.4	2220.4	2240.3
High	Q12362	RIB2	Bifunctional protein RIB2 OS=Saccharomyces cerevisiae (strain ATCC 204508 / S288c) OX=559292 GN=RIB2 PE=1 SV=1	10	6	7	6	67	2309.4	2181.9	2236.8	2255.6	2305.3	2509.3
High	P0CX84	RPL35A	60S ribosomal protein L35-A OS=Saccharomyces cerevisiae (strain ATCC 204508 / S288c) OX=559292 GN=RPL35A PE=1 SV=1	14	2	7	2	13.9	2310.1	2707.7	3164.8	2957	2789.5	3031.9
High	P36160	RPF2	Ribosome biogenesis protein RPF2 OS=Saccharomyces cerevisiae (strain ATCC 204508 / S288c) OX=559292 GN=RPF2 PE=1 SV=1	9	3	7	3	39.6	2363.8	2452.1	2394.1	2436.3	2401	2543.5
High	P0CX29	RPS23A	40S ribosomal protein S23-A OS=Saccharomyces cerevisiae (strain ATCC 204508 / S288c) OX=559292 GN=RPS23A PE=1 SV=1	30	5	7	5	16	2380	2786.8	4270.1	3492.7	3389.9	3281.1
High	Q03063	DIG1	Down-regulator of invasive growth 1 OS=Saccharomyces cerevisiae (strain ATCC 204508 / S288c) OX=559292 GN=DIG1 PE=1 SV=1	16	5	7	5	49.3	2416.7	2635.7	2738.9	2575.5	2420.5	2381
High	P36521	MRPL11	54S ribosomal protein L11, mitochondrial OS=Saccharomyces cerevisiae (strain ATCC 204508 / S288c) OX=559292 GN=MRPL11 PE=1 SV=2	29	7	7	7	28.5	2429.4	2612.6	2959.7	3011.3	2534.1	3290.7
High	B3LK82	MRI1	Methylthioribose-1-phosphate isomerase OS=Saccharomyces cerevisiae (strain RM11-1a) OX=285006 GN=MRI1 PE=3 SV=1	14	5	7	5	45	2440.8	2454.5	3085	2638.3	2753.3	2862.7
High	P25040	TSR4	20S rRNA accumulation protein 4 OS=Saccharomyces cerevisiae (strain ATCC 204508 / S288c) OX=559292 GN=TSR4 PE=1 SV=2	16	6	7	6	46	2465	2425.3	3116.1	2484.3	2572.2	2626.7
High	P53900	GIM3	Prefoldin subunit 4 OS=Saccharomyces cerevisiae (strain ATCC 204508 / S288c) OX=559292 GN=GIM3 PE=1 SV=1	36	5	7	5	15.2	2483.2	2654.4	2229.6	2289.6	2233.5	1986.5
High	P30657	PRE4	Proteasome subunit beta type-7 OS=Saccharomyces cerevisiae (strain ATCC 204508 / S288c) OX=559292 GN=PRE4 PE=1 SV=1	20	4	7	4	29.4	2484.7	2716.1	2196.7	2350.9	2376.4	2123.2
High	P38903	RTS1	Serine/threonine-protein phosphatase 2A 56 kDa regulatory subunit delta isoform OS=Saccharomyces cerevisiae (strain ATCC 204508 / S288c) OX=559292 GN=RTS1 PE=1 SV=2	8	6	7	6	85.3	2496.3	2630.1	2734.5	2286.6	2331.4	2122.7
High	P38328	ARC40	Actin-related protein 2/3 complex subunit 1 OS=Saccharomyces cerevisiae (strain ATCC 204508 / S288c) OX=559292 GN=ARC40 PE=1 SV=1	16	6	7	6	42.4	2557.8	2493.8	2379.7	2531.4	2527.1	2483.8
High	P53200	EFM5	Protein-lysine N-methyltransferase EFM5 OS=Saccharomyces cerevisiae (strain ATCC 204508 / S288c) OX=559292 GN=EFM5 PE=1 SV=2	19	5	7	5	28.6	2575.7	2512.4	3369.7	3015.6	2781.9	3102.2
High	P14065	GCY1	Glycerol 2-dehydrogenase (NADP(+)) OS=Saccharomyces cerevisiae (strain ATCC 204508 / S288c) OX=559292 GN=GCY1 PE=1 SV=1	17	6	7	5	35.1	2578.4	2044.9	1799.9	2647	2750.4	2515.1
High	P38635	HIS2	Histidinol-phosphatase OS=Saccharomyces cerevisiae (strain ATCC 204508 / S288c) OX=559292 GN=HIS2 PE=1 SV=2	16	6	7	6	38.6	2610.5	2389.5	2202.3	1689.6	1801.2	1575.2
High	P33317	DUT1	Deoxyuridine 5'-triphosphate nucleotidohydrolase OS=Saccharomyces cerevisiae (strain ATCC 204508 / S288c) OX=559292 GN=DUT1 PE=1 SV=2	19	3	7	3	15.3	2636.9	2770.2	2866.4	2163.6	2495.1	2264.2
High	P52917	VPS4	Vacuolar protein sorting-associated protein 4 OS=Saccharomyces cerevisiae (strain ATCC 204508 / S288c) OX=559292 GN=VPS4 PE=1 SV=1	16	6	7	6	48.1	2696.1	2465.5	2939.7	2418.8	2545.6	2346
High	P40518	ARC15	Actin-related protein 2/3 complex subunit 5 OS=Saccharomyces cerevisiae (strain ATCC 204508 / S288c) OX=559292 GN=ARC15 PE=1 SV=1	19	3	7	3	17.1	2753.4	3346.7	2775.8	2501	3081.6	2443.3
High	Q04430	CAB1	Pantothenate kinase CAB1 OS=Saccharomyces cerevisiae (strain ATCC 204508 / S288c) OX=559292 GN=CAB1 PE=1 SV=1	14	5	7	5	40.9	2779.3	2713.6	2703.4	2626.5	2649.2	2855.6
High	P07267	PEP4	Saccharopepsin OS=Saccharomyces cerevisiae (strain ATCC 204508 / S288c) OX=559292 GN=PEP4 PE=1 SV=1	14	5	7	5	44.5	2780.2	2683.8	2728.4	2926.8	3173.6	2791.9
High	P47083	MPP10	U3 small nucleolar RNA-associated protein MPP10 OS=Saccharomyces cerevisiae (strain ATCC 204508 / S288c) OX=559292 GN=MPP10 PE=1 SV=1	11	6	7	6	66.9	2820.8	2757.8	2843.8	2772.8	2663.7	2530.6
High	Q12494	KCS1	Inositol hexakisphosphate kinase 1 OS=Saccharomyces cerevisiae (strain ATCC 204508 / S288c) OX=559292 GN=KCS1 PE=1 SV=1	6	6	7	6	119.5	2824.2	2851.1	2983	2859.1	3018.2	2722.7
High	B3LJN9	AIM41	Altered inheritance of mitochondria protein 41, mitochondrial OS=Saccharomyces cerevisiae (strain RM11-1a) OX=285006 GN=AIM41 PE=3 SV=1	19	4	7	4	21.2	2832.6	2517.7	3046.7	1928	1686.9	1490.1
High	P38765	YHI9	Uncharacterized isomerase YHI9 OS=Saccharomyces cerevisiae (strain ATCC 204508 / S288c) OX=559292 GN=YHI9 PE=1 SV=1	24	6	7	6	32.5	2836.6	2716.9	2270	2528	2527.4	2519.8
High	P53844	PDR17	Phosphatidylinositol transfer protein PDR17 OS=Saccharomyces cerevisiae (strain ATCC 204508 / S288c) OX=559292 GN=PDR17 PE=1 SV=1	19	7	7	7	40.7	3018	3004.3	3071.6	3117.1	3149.3	3144.8
High	P04161	ADE8	Phosphoribosylglycinamide formyltransferase OS=Saccharomyces cerevisiae (strain ATCC 204508 / S288c) OX=559292 GN=ADE8 PE=1 SV=1	27	5	7	5	23.5	3051.3	2867.7	2930.3	2887.3	3017.1	3047.2
High	P47096	BNA1	3-hydroxyanthranilate 3,4-dioxygenase OS=Saccharomyces cerevisiae (strain ATCC 204508 / S288c) OX=559292 GN=BNA1 PE=1 SV=1	44	6	7	6	20.2	3060.9	2902.4	2939.5	3153.3	3110.9	2810.3
High	P34253	KTI12	Protein KTI12 OS=Saccharomyces cerevisiae (strain ATCC 204508 / S288c) OX=559292 GN=KTI12 PE=1 SV=2	19	7	7	7	35.3	3187.7	3107.9	3036.8	2771.3	3234.4	2974
High	P41058	RPS29B	40S ribosomal protein S29-B OS=Saccharomyces cerevisiae (strain ATCC 204508 / S288c) OX=559292 GN=RPS29B PE=1 SV=3	64	4	7	3	6.7	3200.9	3176.1	4260.4	3540.8	3073.4	3314.8
High	P36528	MRPL17	54S ribosomal protein L17, mitochondrial OS=Saccharomyces cerevisiae (strain ATCC 204508 / S288c) OX=559292 GN=MRPL17 PE=1 SV=2	21	7	7	7	32.2	3284.6	3563	3802.9	3977.7	3286.2	3999.5
High	P50107	GLO1	Glyoxalase I OS=Saccharomyces cerevisiae (strain ATCC 204508 / S288c) OX=559292 GN=GLO1 PE=1 SV=1	18	6	7	6	37.2	3348.8	3271.6	3045.7	2625	2808.8	2805.8
High	Q08971	YPL225W	Protein PBDC1 homolog OS=Saccharomyces cerevisiae (strain ATCC 204508 / S288c) OX=559292 GN=YPL225W PE=1 SV=1	23	4	7	4	17.4	3453.3	3465	3406.6	3596.2	3442.9	3567.8
High	P0CT05	PBI2	Protease B inhibitor 1 OS=Saccharomyces cerevisiae OX=4932 GN=PBI2 PE=1 SV=1	23	2	7	2	8.6	3623.6	3824.4	3015.2	3684.7	3987.6	3152.2
High	P43588	RPN11	Ubiquitin carboxyl-terminal hydrolase RPN11 OS=Saccharomyces cerevisiae (strain ATCC 204508 / S288c) OX=559292 GN=RPN11 PE=1 SV=1	13	5	7	5	34.4	3649.7	4038.6	4040.5	4032.5	4590.2	4371.6
High	P40075	SCS2	Vesicle-associated membrane protein-associated protein SCS2 OS=Saccharomyces cerevisiae (strain ATCC 204508 / S288c) OX=559292 GN=SCS2 PE=1 SV=3	42	7	7	7	26.9	3998.8	4030.6	4981.5	5002.5	4608.2	4800.4
High	P20434	RPB5	DNA-directed RNA polymerases I, II, and III subunit RPABC1 OS=Saccharomyces cerevisiae (strain ATCC 204508 / S288c) OX=559292 GN=RPB5 PE=1 SV=1	16	3	7	3	25.1	4634.4	4376.6	4500.5	5275	4515.5	4826.2
High	P40457	MLP2	Protein MLP2 OS=Saccharomyces cerevisiae (strain ATCC 204508 / S288c) OX=559292 GN=MLP2 PE=1 SV=1	4	6	6	6	195	85.3	90.8	77.4	69.3	79.7	49.5
High	Q02796	LGE1	Transcriptional regulatory protein LGE1 OS=Saccharomyces cerevisiae (strain ATCC 204508 / S288c) OX=559292 GN=LGE1 PE=1 SV=1	14	4	6	4	37.3	115.4	147	134.4	125.2	145.9	140.8
High	P08964	MYO1	Myosin-1 OS=Saccharomyces cerevisiae (strain ATCC 204508 / S288c) OX=559292 GN=MYO1 PE=1 SV=3	3	6	6	6	223.5	168.2	183.5	164.1	184.3	181.8	175.1
High	P34162	SRB2	Mediator of RNA polymerase II transcription subunit 20 OS=Saccharomyces cerevisiae (strain ATCC 204508 / S288c) OX=559292 GN=SRB2 PE=1 SV=1	23	5	6	5	22.9	251.4	197.9	234	196.3	188.7	186.3
High	P38789	SSF1	Ribosome biogenesis protein SSF1 OS=Saccharomyces cerevisiae (strain ATCC 204508 / S288c) OX=559292 GN=SSF1 PE=1 SV=1	12	6	6	2	51.7	268.1	314.7	374.1	323.8	345.5	340.3
High	P23337	GSY1	Glycogen [starch] synthase isoform 1 OS=Saccharomyces cerevisiae (strain ATCC 204508 / S288c) OX=559292 GN=GSY1 PE=1 SV=3	9	6	6	4	80.5	269.2	233.8	262.7	246.6	269.8	249.6
High	P32909	SMY2	Protein SMY2 OS=Saccharomyces cerevisiae (strain ATCC 204508 / S288c) OX=559292 GN=SMY2 PE=1 SV=2	7	5	6	5	81.3	339	342.6	334.3	320.2	344.9	305.6
High	P25567	SRO9	RNA-binding protein SRO9 OS=Saccharomyces cerevisiae (strain ATCC 204508 / S288c) OX=559292 GN=SRO9 PE=1 SV=2	12	4	6	4	48	343.5	329.8	374	351.2	332.8	340.4
High	P00546	CDC28	Cyclin-dependent kinase 1 OS=Saccharomyces cerevisiae (strain ATCC 204508 / S288c) OX=559292 GN=CDC28 PE=1 SV=1	15	5	6	3	34	348.6	326.9	411.2	363.8	390.9	356.6
High	A6ZYX7	LSM6	U6 snRNA-associated Sm-like protein LSm6 OS=Saccharomyces cerevisiae (strain YJM789) OX=307796 GN=LSM6 PE=3 SV=1	34	3	6	3	9.4	352.7	411.8	345.4	312.7	359.3	236.7
High	P16639	ATE1	Arginyl-tRNA--protein transferase 1 OS=Saccharomyces cerevisiae (strain ATCC 204508 / S288c) OX=559292 GN=ATE1 PE=1 SV=2	11	6	6	6	57.9	357.5	355.5	390.9	325	374.9	401.3
High	P27810	KTR1	Alpha-1,2 mannosyltransferase KTR1 OS=Saccharomyces cerevisiae (strain ATCC 204508 / S288c) OX=559292 GN=KTR1 PE=1 SV=1	13	6	6	6	46	371	285.2	391.6	331.5	335.6	338.1
High	P43569	CAF16	CCR4-associated factor 16 OS=Saccharomyces cerevisiae (strain ATCC 204508 / S288c) OX=559292 GN=CAF16 PE=1 SV=1	15	5	6	5	33.1	444.8	481.9	458.8	453.4	478.1	491.2
High	P32476	ERG1	Squalene epoxidase ERG1 OS=Saccharomyces cerevisiae (strain ATCC 204508 / S288c) OX=559292 GN=ERG1 PE=1 SV=2	9	4	6	4	55.1	484.1	523.6	574.7	682.7	730.9	833.7
High	Q12153	SSF2	Ribosome biogenesis protein SSF2 OS=Saccharomyces cerevisiae (strain ATCC 204508 / S288c) OX=559292 GN=SSF2 PE=1 SV=1	12	6	6	2	51.8	509.6	523.7	532.7	513.8	511.2	497.7
High	P22082	SNF2	Transcription regulatory protein SNF2 OS=Saccharomyces cerevisiae (strain ATCC 204508 / S288c) OX=559292 GN=SNF2 PE=1 SV=1	3	5	6	5	193.9	512.6	545.9	534	440.9	513.3	429.6
High	P47001	CIS3	Cell wall mannoprotein CIS3 OS=Saccharomyces cerevisiae (strain ATCC 204508 / S288c) OX=559292 GN=CIS3 PE=1 SV=1	8	2	6	1	23.2	519.7	610.9	475.7	565.8	598.8	491.2
High	P32773	TOA1	Transcription initiation factor IIA large subunit OS=Saccharomyces cerevisiae (strain ATCC 204508 / S288c) OX=559292 GN=TOA1 PE=1 SV=1	5	2	6	2	32.2	522.6	542	488.6	451.7	472.3	405.2
High	P40961	PHB1	Prohibitin-1 OS=Saccharomyces cerevisiae (strain ATCC 204508 / S288c) OX=559292 GN=PHB1 PE=1 SV=2	11	3	6	3	31.4	542	476	616.2	629.1	681	677.8
High	P38810	SFB3	SED5-binding protein 3 OS=Saccharomyces cerevisiae (strain ATCC 204508 / S288c) OX=559292 GN=SFB3 PE=1 SV=1	6	6	6	6	103.9	580.8	517.6	664.7	539.7	562.6	559.1
High	Q08965	BMS1	Ribosome biogenesis protein BMS1 OS=Saccharomyces cerevisiae (strain ATCC 204508 / S288c) OX=559292 GN=BMS1 PE=1 SV=1	6	6	6	6	135.5	591	608	665.5	670.1	650.7	693.4
High	P39523	YMR124W	Uncharacterized protein YMR124W OS=Saccharomyces cerevisiae (strain ATCC 204508 / S288c) OX=559292 GN=YMR124W PE=1 SV=2	6	6	6	6	105.8	639.2	672.1	561.9	528.5	601.8	455.6
High	P40051	ICP55	Intermediate cleaving peptidase 55 OS=Saccharomyces cerevisiae (strain ATCC 204508 / S288c) OX=559292 GN=ICP55 PE=1 SV=1	10	5	6	5	58	663.3	615.7	654.7	734.8	761.3	835.1
High	Q06344	ESF1	Pre-rRNA-processing protein ESF1 OS=Saccharomyces cerevisiae (strain ATCC 204508 / S288c) OX=559292 GN=ESF1 PE=1 SV=1	9	5	6	5	72.4	681.6	732	731.9	754.7	698.8	656.5
High	P15179	MSD1	Aspartate--tRNA ligase, mitochondrial OS=Saccharomyces cerevisiae (strain ATCC 204508 / S288c) OX=559292 GN=MSD1 PE=1 SV=1	10	6	6	6	75.4	694.6	622.6	669.3	752.6	675.1	647.5
High	Q12234	RUD3	GRIP domain-containing protein RUD3 OS=Saccharomyces cerevisiae (strain ATCC 204508 / S288c) OX=559292 GN=RUD3 PE=1 SV=1	10	4	6	4	56	697.9	671.5	656.2	560.3	560.6	520.9
High	P20433	RPB4	DNA-directed RNA polymerase II subunit RPB4 OS=Saccharomyces cerevisiae (strain ATCC 204508 / S288c) OX=559292 GN=RPB4 PE=1 SV=1	18	3	6	3	25.4	714.8	709	720.2	673.6	645	640.9
High	P10961	HSF1	Heat shock transcription factor OS=Saccharomyces cerevisiae (strain ATCC 204508 / S288c) OX=559292 GN=HSF1 PE=1 SV=1	6	5	6	5	93.2	719.5	694.9	694.6	699.2	752.7	626.4
High	P53731	ARC35	Actin-related protein 2/3 complex subunit 2 OS=Saccharomyces cerevisiae (strain ATCC 204508 / S288c) OX=559292 GN=ARC35 PE=1 SV=1	19	5	6	5	39.5	742.5	668.6	810.2	738.9	680.1	778.7
High	P32832	NPL6	Chromatin structure-remodeling complex subunit RSC7 OS=Saccharomyces cerevisiae (strain ATCC 204508 / S288c) OX=559292 GN=NPL6 PE=1 SV=1	16	6	6	6	49.6	773.5	745.2	818.1	775.7	793.4	754
High	P32566	SMI1	Cell wall assembly regulator SMI1 OS=Saccharomyces cerevisiae (strain ATCC 204508 / S288c) OX=559292 GN=SMI1 PE=1 SV=1	11	5	6	5	57	869.3	877.3	896.1	902.2	867.5	848.1
High	A6ZM67	TAF4	Transcription initiation factor TFIID subunit 4 OS=Saccharomyces cerevisiae (strain YJM789) OX=307796 GN=TAF4 PE=3 SV=1	15	5	6	5	42.3	906.9	948.1	888.6	862.6	828.3	736
High	P53914	KRE33	RNA cytidine acetyltransferase OS=Saccharomyces cerevisiae (strain ATCC 204508 / S288c) OX=559292 GN=KRE33 PE=1 SV=1	5	5	6	5	119.3	931	849.4	1012.4	933.4	909.3	892.3
High	Q01852	TIM44	Mitochondrial import inner membrane translocase subunit TIM44 OS=Saccharomyces cerevisiae (strain ATCC 204508 / S288c) OX=559292 GN=TIM44 PE=1 SV=1	9	5	6	5	48.8	938.7	904.7	1142.1	947.6	1022.2	992.7
High	P29465	CHS3	Chitin synthase 3 OS=Saccharomyces cerevisiae (strain ATCC 204508 / S288c) OX=559292 GN=CHS3 PE=1 SV=3	6	6	6	6	131.5	940.4	961	1019	1106.1	1106.7	1030.4
High	P40011	YER010C	4-hydroxy-4-methyl-2-oxoglutarate aldolase OS=Saccharomyces cerevisiae (strain ATCC 204508 / S288c) OX=559292 GN=YER010C PE=1 SV=1	24	5	6	5	25.5	951.4	928	958.2	924.9	901.9	879.2
High	P53066	YGL242C	Ankyrin repeat-containing protein YGL242C OS=Saccharomyces cerevisiae (strain ATCC 204508 / S288c) OX=559292 GN=YGL242C PE=1 SV=1	18	3	6	3	20.1	969.2	958.6	1037.5	727.8	894.3	659.5
High	P10962	MAK16	Protein MAK16 OS=Saccharomyces cerevisiae (strain ATCC 204508 / S288c) OX=559292 GN=MAK16 PE=1 SV=2	20	5	6	5	35.7	1021.6	1107.1	1018.2	938	903.5	960.1
High	Q12386	ARP8	Actin-like protein ARP8 OS=Saccharomyces cerevisiae (strain ATCC 204508 / S288c) OX=559292 GN=ARP8 PE=1 SV=1	6	6	6	6	100.1	1105.1	1115.1	1387.5	1313.8	1102	1120.4
High	P53904	ALF1	Tubulin-specific chaperone B OS=Saccharomyces cerevisiae (strain ATCC 204508 / S288c) OX=559292 GN=ALF1 PE=1 SV=1	17	5	6	5	28.3	1143.8	1205.5	1224.4	1161.9	1139.4	1023.3
High	Q06682	UBX5	UBX domain-containing protein 5 OS=Saccharomyces cerevisiae (strain ATCC 204508 / S288c) OX=559292 GN=UBX5 PE=1 SV=1	14	6	6	6	56.7	1151.5	1034.3	1208.3	1082.3	1070.1	1048.7
High	P69771	DID2	Vacuolar protein-sorting-associated protein 46 OS=Saccharomyces cerevisiae (strain ATCC 204508 / S288c) OX=559292 GN=DID2 PE=1 SV=1	23	5	6	5	23.1	1176.7	1301.2	1217.4	1244.2	1419.2	1340.5
High	P32900	SKG6	Protein SKG6 OS=Saccharomyces cerevisiae (strain ATCC 204508 / S288c) OX=559292 GN=SKG6 PE=1 SV=2	14	6	6	6	81.8	1220.2	1265.7	1228.1	1176.9	1189.4	1032.7
High	P30822	CRM1	Exportin-1 OS=Saccharomyces cerevisiae (strain ATCC 204508 / S288c) OX=559292 GN=CRM1 PE=1 SV=1	4	4	6	4	124	1223.2	1182.1	1393.6	1153.1	1247.4	1241
High	Q03430	RSM28	37S ribosomal protein RSM28, mitochondrial OS=Saccharomyces cerevisiae (strain ATCC 204508 / S288c) OX=559292 GN=RSM28 PE=1 SV=2	14	5	6	5	41.2	1230.1	1373.8	1568.9	1595.4	1359	1545.6
High	P33748	MSN2	Zinc finger protein MSN2 OS=Saccharomyces cerevisiae (strain ATCC 204508 / S288c) OX=559292 GN=MSN2 PE=1 SV=1	6	4	6	4	77.8	1236.3	1395.8	1139.2	1329	1209.8	993.9
High	P53316	YGR250C	Uncharacterized RNA-binding protein YGR250C OS=Saccharomyces cerevisiae (strain ATCC 204508 / S288c) OX=559292 GN=YGR250C PE=1 SV=1	10	6	6	6	89.5	1267	1107	1383.1	1221.6	1336.4	1255.9
High	Q03280	TOM1	E3 ubiquitin-protein ligase TOM1 OS=Saccharomyces cerevisiae (strain ATCC 204508 / S288c) OX=559292 GN=TOM1 PE=1 SV=1	1	5	6	5	373.9	1318.3	1054.9	1460	1148	1151.7	1212
High	P29478	SEC65	Signal recognition particle subunit SEC65 OS=Saccharomyces cerevisiae (strain ATCC 204508 / S288c) OX=559292 GN=SEC65 PE=1 SV=1	19	6	6	6	31.2	1369.5	1466.8	1402.7	1389.3	1418.2	1423.5
High	P40483	YIL108W	Putative zinc metalloproteinase YIL108W OS=Saccharomyces cerevisiae (strain ATCC 204508 / S288c) OX=559292 GN=YIL108W PE=1 SV=1	10	6	6	6	77.4	1389.3	1403.1	1430.8	1379.9	1491	1516.3
High	P16370	RPB3	DNA-directed RNA polymerase II subunit RPB3 OS=Saccharomyces cerevisiae (strain ATCC 204508 / S288c) OX=559292 GN=RPB3 PE=1 SV=2	15	4	6	4	35.3	1404.4	1426.9	1359.1	1369.1	1337.4	1371
High	Q04951	SCW10	Probable family 17 glucosidase SCW10 OS=Saccharomyces cerevisiae (strain ATCC 204508 / S288c) OX=559292 GN=SCW10 PE=1 SV=1	11	4	6	4	40.4	1457.1	1617	1365.6	1763.5	1891.2	1949.1
High	Q3E841	YNR034W-A	Uncharacterized protein YNR034W-A OS=Saccharomyces cerevisiae (strain ATCC 204508 / S288c) OX=559292 GN=YNR034W-A PE=1 SV=1	42	4	6	4	10.8	1463.3	1114	1010.8	1520	1815.7	1335.6
High	P53251	SLX9	Ribosome biogenesis protein SLX9 OS=Saccharomyces cerevisiae (strain ATCC 204508 / S288c) OX=559292 GN=SLX9 PE=1 SV=1	28	5	6	5	24.1	1478.5	1487.9	1439.6	1562.2	1423	1397.3
High	P32447	ASF1	Histone chaperone ASF1 OS=Saccharomyces cerevisiae (strain ATCC 204508 / S288c) OX=559292 GN=ASF1 PE=1 SV=1	16	5	6	5	31.6	1495.7	1512.9	1606.2	1543.3	1581.2	1639.5
High	Q04067	TIF35	Eukaryotic translation initiation factor 3 subunit G OS=Saccharomyces cerevisiae (strain ATCC 204508 / S288c) OX=559292 GN=TIF35 PE=1 SV=1	14	3	6	3	30.5	1503.7	1468.4	1410.5	1402.9	1389	1408.2
High	Q05933	ARC18	Actin-related protein 2/3 complex subunit 3 OS=Saccharomyces cerevisiae (strain ATCC 204508 / S288c) OX=559292 GN=ARC18 PE=1 SV=1	14	3	6	3	20.6	1507.2	1318.7	1493.7	1507.9	1368.2	1412.9
High	P36135	UTH1	Probable secreted beta-glucosidase UTH1 OS=Saccharomyces cerevisiae (strain ATCC 204508 / S288c) OX=559292 GN=UTH1 PE=1 SV=2	14	4	6	3	36.9	1510	1652.3	1352.6	1653.5	1612.8	1333.7
High	P41807	VMA13	V-type proton ATPase subunit H OS=Saccharomyces cerevisiae (strain ATCC 204508 / S288c) OX=559292 GN=VMA13 PE=1 SV=1	11	6	6	6	54.4	1520.5	1466.6	1909.9	1484.6	1578	1529.5
High	P32660	DNF1	Phospholipid-transporting ATPase DNF1 OS=Saccharomyces cerevisiae (strain ATCC 204508 / S288c) OX=559292 GN=DNF1 PE=1 SV=2	6	6	6	6	177.7	1541.6	1535.6	1704.8	1565.6	1654.9	1569
High	P38326	SWC5	SWR1-complex protein 5 OS=Saccharomyces cerevisiae (strain ATCC 204508 / S288c) OX=559292 GN=SWC5 PE=1 SV=1	16	5	6	5	34.3	1558.1	1640.9	1508.5	1480.2	1622	1337.7
High	P47103	CPR7	Peptidyl-prolyl cis-trans isomerase CYP7 OS=Saccharomyces cerevisiae (strain ATCC 204508 / S288c) OX=559292 GN=CPR7 PE=1 SV=1	12	5	6	5	45.1	1578.4	1679.9	1624	1752.9	1591.5	1532.5
High	P11632	NHP6A	Non-histone chromosomal protein 6A OS=Saccharomyces cerevisiae (strain ATCC 204508 / S288c) OX=559292 GN=NHP6A PE=1 SV=1	30	3	6	3	10.8	1588	1769.7	1687.8	1494	1410.1	1222.5
High	P34217	PIN4	RNA-binding protein PIN4 OS=Saccharomyces cerevisiae (strain ATCC 204508 / S288c) OX=559292 GN=PIN4 PE=1 SV=1	11	5	6	5	73.7	1637.9	1548.3	1543	1285.6	1414	1123.1
High	P32529	RPA12	DNA-directed RNA polymerase I subunit RPA12 OS=Saccharomyces cerevisiae (strain ATCC 204508 / S288c) OX=559292 GN=RPA12 PE=1 SV=1	31	3	6	3	13.7	1671.3	1618.8	1673.2	1501.5	1496.4	1356.4
High	P53063	RAI1	Decapping nuclease RAI1 OS=Saccharomyces cerevisiae (strain ATCC 204508 / S288c) OX=559292 GN=RAI1 PE=1 SV=3	13	5	6	5	44.5	1692.9	1712.1	1946.8	1782.2	1749.7	1919.8
High	P12686	MRP13	37S ribosomal protein MRP13, mitochondrial OS=Saccharomyces cerevisiae (strain ATCC 204508 / S288c) OX=559292 GN=MRP13 PE=1 SV=2	17	5	6	5	39	1719.9	1571.8	1693.2	1730.9	1778.6	1855
High	P36121	RPC37	DNA-directed RNA polymerase III subunit RPC5 OS=Saccharomyces cerevisiae (strain ATCC 204508 / S288c) OX=559292 GN=RPC37 PE=1 SV=1	20	5	6	5	32.1	1743	1892.7	2065	1550.6	1752.8	1453.8
High	P07236	MST1	Threonine--tRNA ligase, mitochondrial OS=Saccharomyces cerevisiae (strain ATCC 204508 / S288c) OX=559292 GN=MST1 PE=1 SV=2	13	6	6	6	54.1	1774.2	1677.3	1635.7	1609.5	1727.6	1687.9
High	P38254	PBY1	Probable tubulin--tyrosine ligase PBY1 OS=Saccharomyces cerevisiae (strain ATCC 204508 / S288c) OX=559292 GN=PBY1 PE=1 SV=2	6	5	6	5	86.3	1790	1687.7	2392.4	1996.4	2111.6	2501.2
High	Q12480	AIM45	Probable electron transfer flavoprotein subunit alpha, mitochondrial OS=Saccharomyces cerevisiae (strain ATCC 204508 / S288c) OX=559292 GN=AIM45 PE=1 SV=1	23	5	6	5	36.8	1803.7	1786.8	2279.8	1978.7	2029.3	2121.1
High	P40008	FMP52	Protein FMP52, mitochondrial OS=Saccharomyces cerevisiae (strain ATCC 204508 / S288c) OX=559292 GN=FMP52 PE=1 SV=1	23	5	6	5	25.1	1833.4	1632.5	1797.9	1775.7	1839.9	1762.3
High	P00729	PRC1	Carboxypeptidase Y OS=Saccharomyces cerevisiae (strain ATCC 204508 / S288c) OX=559292 GN=PRC1 PE=1 SV=1	9	4	6	4	59.8	1896.8	1681.7	1685.5	1760.9	1938.1	1833.9
High	P10127	ADH4	Alcohol dehydrogenase 4 OS=Saccharomyces cerevisiae (strain ATCC 204508 / S288c) OX=559292 GN=ADH4 PE=1 SV=3	11	4	6	4	41.1	1944.5	1635.5	819.3	2025.5	2287.4	1782.5
High	P53095	DSD1	D-serine dehydratase OS=Saccharomyces cerevisiae (strain ATCC 204508 / S288c) OX=559292 GN=DSD1 PE=1 SV=2	14	6	6	6	47.8	1944.8	1958.6	1974.6	2073	2121.3	2312.1
High	P48567	PUS4	tRNA pseudouridine synthase 4 OS=Saccharomyces cerevisiae (strain ATCC 204508 / S288c) OX=559292 GN=PUS4 PE=1 SV=1	17	6	6	6	45.2	1957	1956.7	2124.1	2074.6	1959.9	2272.8
High	P32598	GLC7	Serine/threonine-protein phosphatase PP1-2 OS=Saccharomyces cerevisiae (strain ATCC 204508 / S288c) OX=559292 GN=GLC7 PE=1 SV=1	19	5	6	5	35.9	1988.9	1980.8	2147.4	1985.9	1988	2138.9
High	P20436	RPB8	DNA-directed RNA polymerases I, II, and III subunit RPABC3 OS=Saccharomyces cerevisiae (strain ATCC 204508 / S288c) OX=559292 GN=RPB8 PE=1 SV=1	21	3	6	3	16.5	2003.8	1969.7	1847.6	1815.2	1898.3	1720.6
High	Q04660	ERB1	Ribosome biogenesis protein ERB1 OS=Saccharomyces cerevisiae (strain ATCC 204508 / S288c) OX=559292 GN=ERB1 PE=1 SV=1	10	6	6	6	91.6	2021.5	2108.8	2115.4	2215	2159.4	2253.3
High	P53897	IGO1	mRNA stability protein IGO1 OS=Saccharomyces cerevisiae (strain ATCC 204508 / S288c) OX=559292 GN=IGO1 PE=1 SV=1	24	4	6	4	18	2045.4	2177.2	1961.3	1947.2	2106.3	1856.1
High	P39013	END3	Actin cytoskeleton-regulatory complex protein END3 OS=Saccharomyces cerevisiae (strain ATCC 204508 / S288c) OX=559292 GN=END3 PE=1 SV=1	18	6	6	6	40.3	2047.5	1733.2	1870.7	1745.4	1940	1833.7
High	P53334	SCW4	Probable family 17 glucosidase SCW4 OS=Saccharomyces cerevisiae (strain ATCC 204508 / S288c) OX=559292 GN=SCW4 PE=1 SV=1	10	4	6	4	40.1	2089.4	2003.6	1671.6	1979	2073.7	1951.1
High	Q04178	HPT1	Hypoxanthine-guanine phosphoribosyltransferase OS=Saccharomyces cerevisiae (strain ATCC 204508 / S288c) OX=559292 GN=HPT1 PE=1 SV=1	24	4	6	4	25.2	2102.7	1931.9	1859.7	2237.6	2238	2197
High	Q08977	CUB1	Cu(2+) suppressing and bleomycin sensitive protein 1 OS=Saccharomyces cerevisiae (strain ATCC 204508 / S288c) OX=559292 GN=CUB1 PE=1 SV=1	11	6	6	6	62.7	2104.4	1894.4	2461.3	1990.8	2125.8	1840.3
High	P20049	TYR1	Prephenate dehydrogenase [NADP(+)] OS=Saccharomyces cerevisiae (strain ATCC 204508 / S288c) OX=559292 GN=TYR1 PE=1 SV=2	8	4	6	4	50.9	2145.3	1999.6	2139.7	1929	1956.7	2104.5
High	P15565	TRM1	tRNA (guanine(26)-N(2))-dimethyltransferase, mitochondrial OS=Saccharomyces cerevisiae (strain ATCC 204508 / S288c) OX=559292 GN=TRM1 PE=1 SV=1	10	6	6	6	64	2154.6	2143.8	2323.4	2278.6	2218.4	2345.7
High	P48813	GNP1	High-affinity glutamine permease OS=Saccharomyces cerevisiae (strain ATCC 204508 / S288c) OX=559292 GN=GNP1 PE=1 SV=2	9	6	6	6	73.6	2173.2	2395.3	2625.9	2435.4	2466.1	2240.1
High	P25558	BUD3	Bud site selection protein 3 OS=Saccharomyces cerevisiae (strain ATCC 204508 / S288c) OX=559292 GN=BUD3 PE=1 SV=2	3	5	6	5	184.6	2201.4	2364.4	2182.4	2134.8	2075.6	1851.5
High	P43555	EMP47	Protein EMP47 OS=Saccharomyces cerevisiae (strain ATCC 204508 / S288c) OX=559292 GN=EMP47 PE=1 SV=1	9	4	6	4	50.3	2271.4	2262.4	2770.1	2378.9	2577.2	2564.2
High	Q12176	MAK21	Ribosome biogenesis protein MAK21 OS=Saccharomyces cerevisiae (strain ATCC 204508 / S288c) OX=559292 GN=MAK21 PE=1 SV=1	7	6	6	6	116.6	2335.4	2589.3	2355.5	2050.1	1939.4	1798.1
High	P38773	DOG2	2-deoxyglucose-6-phosphate phosphatase 2 OS=Saccharomyces cerevisiae (strain ATCC 204508 / S288c) OX=559292 GN=DOG2 PE=1 SV=1	20	5	6	5	27.1	2446.1	2252.5	2110.3	2251.3	2479.7	2540.7
High	P38758	TDA3	Putative oxidoreductase TDA3 OS=Saccharomyces cerevisiae (strain ATCC 204508 / S288c) OX=559292 GN=TDA3 PE=1 SV=2	13	6	6	6	57.6	2463.3	2587.8	2727.9	2146.2	2384	2173.2
High	P32774	TOA2	Transcription initiation factor IIA subunit 2 OS=Saccharomyces cerevisiae (strain ATCC 204508 / S288c) OX=559292 GN=TOA2 PE=1 SV=1	50	6	6	6	13.5	2490.3	2448.4	2331.1	2162.9	2351.1	1815.2
High	Q12428	PDH1	Probable 2-methylcitrate dehydratase OS=Saccharomyces cerevisiae (strain ATCC 204508 / S288c) OX=559292 GN=PDH1 PE=1 SV=1	11	6	6	6	57.6	2534.5	2811.3	3203.2	1788.1	1476.5	1613.1
High	P40347	LTP1	Low molecular weight phosphotyrosine protein phosphatase OS=Saccharomyces cerevisiae (strain ATCC 204508 / S288c) OX=559292 GN=LTP1 PE=1 SV=1	14	3	6	3	18.7	2683.4	2663.8	2591.4	2600.5	2636	2710.7
High	P47017	LSM1	Sm-like protein LSm1 OS=Saccharomyces cerevisiae (strain ATCC 204508 / S288c) OX=559292 GN=LSM1 PE=1 SV=1	18	4	6	4	20.3	2699.9	2934.3	2532.1	3143.3	2631.9	3091.1
High	Q12525	MHT1	Homocysteine S-methyltransferase 1 OS=Saccharomyces cerevisiae (strain ATCC 204508 / S288c) OX=559292 GN=MHT1 PE=1 SV=1	14	5	6	4	36.7	2730.8	2574.5	2680.2	2728.9	2807.5	2814.7
High	P46949	FYV8	Protein FYV8 OS=Saccharomyces cerevisiae (strain ATCC 204508 / S288c) OX=559292 GN=FYV8 PE=1 SV=1	7	6	6	6	90.7	2811.1	2851.9	2697.6	2633.2	2755.5	2351.1
High	P40535	CST6	ATF/CREB activator 2 OS=Saccharomyces cerevisiae (strain ATCC 204508 / S288c) OX=559292 GN=CST6 PE=1 SV=1	13	5	6	5	65.2	3025	3280.7	2904.2	2824.6	3079.8	2538.5
High	P15700	URA6	Uridylate kinase OS=Saccharomyces cerevisiae (strain ATCC 204508 / S288c) OX=559292 GN=URA6 PE=1 SV=1	13	3	6	3	22.9	3057	3104	3572.8	2868.4	2850.5	2896.7
High	P61830	HHT1	Histone H3 OS=Saccharomyces cerevisiae (strain ATCC 204508 / S288c) OX=559292 GN=HHT1 PE=1 SV=2	18	3	6	3	15.3	3473.5	3695.6	4028	4000.1	4015.3	3778.7
High	P46988	PFD1	Prefoldin subunit 1 OS=Saccharomyces cerevisiae (strain ATCC 204508 / S288c) OX=559292 GN=PFD1 PE=1 SV=2	38	4	6	4	12.8	3643.7	3790.4	3707	3556.4	3491.5	2971.3
High	P40693	RLP7	Ribosome biogenesis protein RLP7 OS=Saccharomyces cerevisiae (strain ATCC 204508 / S288c) OX=559292 GN=RLP7 PE=1 SV=1	19	6	6	6	36.5	3794	4000.7	4413	3952.5	4152.4	3997.9
High	P11491	PHO8	Repressible alkaline phosphatase OS=Saccharomyces cerevisiae (strain ATCC 204508 / S288c) OX=559292 GN=PHO8 PE=1 SV=2	9	5	6	5	63	4080.7	3772.6	3506.6	3818.5	4072.4	3941.2
High	P11745	RNA1	Ran GTPase-activating protein 1 OS=Saccharomyces cerevisiae (strain ATCC 204508 / S288c) OX=559292 GN=RNA1 PE=1 SV=2	12	6	6	6	45.8	4174	3447.7	4909.6	4032.5	3844	4122
High	P48836	VMA10	V-type proton ATPase subunit G OS=Saccharomyces cerevisiae (strain ATCC 204508 / S288c) OX=559292 GN=VMA10 PE=1 SV=1	27	3	6	3	12.7	4648.3	4641.5	4430.4	3899.5	3964.1	3438.1
High	P22211	NPR1	Nitrogen permease reactivator protein OS=Saccharomyces cerevisiae (strain ATCC 204508 / S288c) OX=559292 GN=NPR1 PE=1 SV=2	5	3	5	3	85.9	50.8	31.2	84.8	32.5	47.2	18
High	P53743	ESF2	Pre-rRNA-processing protein ESF2 OS=Saccharomyces cerevisiae (strain ATCC 204508 / S288c) OX=559292 GN=ESF2 PE=1 SV=1	12	4	5	4	36.4	95.1	116.7	94.4	107.7	104.7	120.2
High	P29496	MCM5	Minichromosome maintenance protein 5 OS=Saccharomyces cerevisiae (strain ATCC 204508 / S288c) OX=559292 GN=MCM5 PE=1 SV=1	7	5	5	5	86.4	181.9	181.9	212.6	188.8	200.2	197.4
High	P38079	YRO2	Protein YRO2 OS=Saccharomyces cerevisiae (strain ATCC 204508 / S288c) OX=559292 GN=YRO2 PE=1 SV=1	8	3	5	1	38.7	214.9	254.6	257	481.2	501.9	432.1
High	P38822	BZZ1	Protein BZZ1 OS=Saccharomyces cerevisiae (strain ATCC 204508 / S288c) OX=559292 GN=BZZ1 PE=1 SV=1	5	4	5	4	71.1	216.8	221.1	209.4	193.7	189.4	165.6
High	P40157	VID27	Vacuolar import and degradation protein 27 OS=Saccharomyces cerevisiae (strain ATCC 204508 / S288c) OX=559292 GN=VID27 PE=1 SV=1	5	4	5	4	88.8	233.7	223.5	255.8	236.5	228.5	221.5
High	P38930	CKB2	Casein kinase II subunit beta' OS=Saccharomyces cerevisiae (strain ATCC 204508 / S288c) OX=559292 GN=CKB2 PE=1 SV=1	10	3	5	3	29.8	262.6	266.7	248	252.2	255.9	265.7
High	A6ZT19	UBA4	Adenylyltransferase and sulfurtransferase UBA4 OS=Saccharomyces cerevisiae (strain YJM789) OX=307796 GN=UBA4 PE=3 SV=1	10	4	5	4	49.4	278.3	316.1	276.1	316.3	332.7	367.8
High	P38693	PHO12	Acid phosphatase PHO12 OS=Saccharomyces cerevisiae (strain ATCC 204508 / S288c) OX=559292 GN=PHO12 PE=1 SV=1	5	3	5	1	52.7	287.8	272	252.1	322.8	374.4	370.8
High	P24583	PKC1	Protein kinase C-like 1 OS=Saccharomyces cerevisiae (strain ATCC 204508 / S288c) OX=559292 GN=PKC1 PE=1 SV=3	4	3	5	3	131.4	289.4	238.1	318.5	261.4	269.4	263
High	Q03655	GAS3	Probable 1,3-beta-glucanosyltransferase GAS3 OS=Saccharomyces cerevisiae (strain ATCC 204508 / S288c) OX=559292 GN=GAS3 PE=1 SV=1	10	4	5	4	56.8	303.9	309.5	309.3	312.1	339.1	337.5
High	P53164	NPY1	NAD-capped RNA hydrolase NPY1 OS=Saccharomyces cerevisiae (strain ATCC 204508 / S288c) OX=559292 GN=NPY1 PE=1 SV=1	11	5	5	5	43.5	357.2	336.5	370.9	356.8	371.9	396.7
High	Q12055	FAP7	Adenylate kinase isoenzyme 6 homolog FAP7 OS=Saccharomyces cerevisiae (strain ATCC 204508 / S288c) OX=559292 GN=FAP7 PE=1 SV=1	22	4	5	4	22.7	358.9	349.8	372.3	351.9	381	344.6
High	Q12080	NOP53	Ribosome biogenesis protein NOP53 OS=Saccharomyces cerevisiae (strain ATCC 204508 / S288c) OX=559292 GN=NOP53 PE=1 SV=1	7	4	5	4	52.5	373.1	401	423.8	381.5	415.5	414.6
High	P22146	GAS1	1,3-beta-glucanosyltransferase GAS1 OS=Saccharomyces cerevisiae (strain ATCC 204508 / S288c) OX=559292 GN=GAS1 PE=1 SV=2	8	4	5	4	59.5	383.4	378.4	405.2	429.2	405.4	406.3
High	Q03772	CWC15	Pre-mRNA-splicing factor CWC15 OS=Saccharomyces cerevisiae (strain ATCC 204508 / S288c) OX=559292 GN=CWC15 PE=1 SV=1	26	4	5	4	19.9	388.5	429.8	436.2	411.3	411	414.8
High	P38786	RPP1	Ribonuclease P/MRP protein subunit RPP1 OS=Saccharomyces cerevisiae (strain ATCC 204508 / S288c) OX=559292 GN=RPP1 PE=1 SV=1	16	3	5	3	32.2	447.5	456.3	481.5	509.9	499	525.1
High	Q99257	MEX67	mRNA export factor MEX67 OS=Saccharomyces cerevisiae (strain ATCC 204508 / S288c) OX=559292 GN=MEX67 PE=1 SV=1	6	4	5	4	67.3	452.3	433	591.2	543.7	501.1	513.6
High	P53145	LSG1	Large subunit GTPase 1 OS=Saccharomyces cerevisiae (strain ATCC 204508 / S288c) OX=559292 GN=LSG1 PE=1 SV=1	6	5	5	5	72.7	469.3	474.2	560.1	469.9	486.1	440.2
High	Q04338	VTI1	t-SNARE VTI1 OS=Saccharomyces cerevisiae (strain ATCC 204508 / S288c) OX=559292 GN=VTI1 PE=1 SV=3	22	5	5	5	24.7	500	531.7	545.8	560	504.5	472.2
High	Q12514	NOT5	General negative regulator of transcription subunit 5 OS=Saccharomyces cerevisiae (strain ATCC 204508 / S288c) OX=559292 GN=NOT5 PE=1 SV=1	8	4	5	4	65.8	501.5	531.6	527.5	550.2	553.6	533.4
High	P53191	PIB2	Phosphatidylinositol 3-phosphate-binding protein 2 OS=Saccharomyces cerevisiae (strain ATCC 204508 / S288c) OX=559292 GN=PIB2 PE=1 SV=1	8	4	5	4	70.6	503.5	462.9	554.9	458.3	475.6	415.1
High	Q06315	SKG3	Protein SKG3 OS=Saccharomyces cerevisiae (strain ATCC 204508 / S288c) OX=559292 GN=SKG3 PE=1 SV=1	5	5	5	5	114	507	505.5	507.8	441.4	569.6	456
High	Q12339	UTP23	rRNA-processing protein UTP23 OS=Saccharomyces cerevisiae (strain ATCC 204508 / S288c) OX=559292 GN=UTP23 PE=1 SV=1	15	4	5	4	28.8	520.1	496.3	507.6	448	528.3	500.5
High	P53296	ATF2	Alcohol O-acetyltransferase 2 OS=Saccharomyces cerevisiae (strain ATCC 204508 / S288c) OX=559292 GN=ATF2 PE=1 SV=1	12	5	5	5	61.9	545.3	584.1	574.2	552.7	613.9	638.4
High	P53091	MCM6	DNA replication licensing factor MCM6 OS=Saccharomyces cerevisiae (strain ATCC 204508 / S288c) OX=559292 GN=MCM6 PE=1 SV=2	5	4	5	4	112.9	546.4	588.9	628.8	686.9	605.1	635.8
High	P25386	USO1	Intracellular protein transport protein USO1 OS=Saccharomyces cerevisiae (strain ATCC 204508 / S288c) OX=559292 GN=USO1 PE=1 SV=2	2	5	5	5	206.3	557.5	561.1	529	476.8	498.3	470.4
High	P32602	SEC17	Alpha-soluble NSF attachment protein OS=Saccharomyces cerevisiae (strain ATCC 204508 / S288c) OX=559292 GN=SEC17 PE=1 SV=4	17	4	5	4	32.8	561.3	545.2	555.3	493.1	495.8	442.6
High	P35202	THI80	Thiamine pyrophosphokinase OS=Saccharomyces cerevisiae (strain ATCC 204508 / S288c) OX=559292 GN=THI80 PE=1 SV=1	13	4	5	4	36.6	569.9	597.4	590.6	648.4	623.9	677.1
High	P42845	STB1	Protein STB1 OS=Saccharomyces cerevisiae (strain ATCC 204508 / S288c) OX=559292 GN=STB1 PE=1 SV=2	8	4	5	4	45.7	585.8	580.5	594.2	1991.9	565.4	708.9
High	P38196	FUI1	Uridine permease OS=Saccharomyces cerevisiae (strain ATCC 204508 / S288c) OX=559292 GN=FUI1 PE=1 SV=1	8	5	5	5	72.1	587.4	690.2	763.1	593.9	606.5	592.6
High	P48445	BPL1	Biotin--protein ligase OS=Saccharomyces cerevisiae (strain ATCC 204508 / S288c) OX=559292 GN=BPL1 PE=1 SV=1	8	4	5	4	76.3	598.3	619.8	610.6	589	664.8	701.5
High	P32902	MRP4	37S ribosomal protein MRP4, mitochondrial OS=Saccharomyces cerevisiae (strain ATCC 204508 / S288c) OX=559292 GN=MRP4 PE=1 SV=1	11	5	5	5	44.1	608	655.8	796.1	673.8	649.2	721
High	Q07657	SHS1	Seventh homolog of septin 1 OS=Saccharomyces cerevisiae (strain ATCC 204508 / S288c) OX=559292 GN=SHS1 PE=1 SV=1	7	4	5	4	62.6	618	586.3	642.8	596.1	578.9	565.3
High	P22470	SAN1	Protein SAN1 OS=Saccharomyces cerevisiae (strain ATCC 204508 / S288c) OX=559292 GN=SAN1 PE=1 SV=1	10	5	5	5	65.6	629.7	555.9	662	496.7	534.9	493
High	P36076	CAB3	Coenzyme A biosynthesis protein 3 OS=Saccharomyces cerevisiae (strain ATCC 204508 / S288c) OX=559292 GN=CAB3 PE=1 SV=1	9	5	5	5	65.2	634.2	642	681.9	569.7	578.8	509.5
High	Q12298	YDR061W	Uncharacterized ABC transporter ATP-binding protein YDR061W OS=Saccharomyces cerevisiae (strain ATCC 204508 / S288c) OX=559292 GN=YDR061W PE=1 SV=1	6	4	5	4	61.2	646.9	642.3	663.3	735.7	696.1	788.3
High	P40555	NAS2	Probable 26S proteasome regulatory subunit p27 OS=Saccharomyces cerevisiae (strain ATCC 204508 / S288c) OX=559292 GN=NAS2 PE=1 SV=1	22	5	5	5	24.8	648.5	661.1	630.8	2536.6	614.5	888.8
High	A7A1V9	MRPL4	54S ribosomal protein L4, mitochondrial OS=Saccharomyces cerevisiae (strain YJM789) OX=307796 GN=MRPL4 PE=3 SV=1	12	4	5	4	36.9	668.3	735.2	788.6	830.3	673.2	769.1
High	B3LHE5	KXD1	Biogenesis of lysosome-related organelles complex 1 subunit KXD1 OS=Saccharomyces cerevisiae (strain RM11-1a) OX=285006 GN=KXD1 PE=3 SV=1	16	4	5	4	24.4	695.3	684.9	680.9	588.5	657.4	591.5
High	P33759	MRPS5	37S ribosomal protein S5, mitochondrial OS=Saccharomyces cerevisiae (strain ATCC 204508 / S288c) OX=559292 GN=MRPS5 PE=1 SV=1	13	5	5	5	34.9	712.1	842.7	934.5	1006.1	765.1	966.1
High	Q12532	RQC2	Ribosome quality control complex subunit 2 OS=Saccharomyces cerevisiae (strain ATCC 204508 / S288c) OX=559292 GN=RQC2 PE=1 SV=1	3	4	5	4	119	731.1	809.5	873.8	789.2	785.5	775.6
High	P25654	YCR090C	UPF0587 protein YCR090C OS=Saccharomyces cerevisiae (strain ATCC 204508 / S288c) OX=559292 GN=YCR090C PE=1 SV=1	15	3	5	3	20.7	733	771.8	705.1	723.5	653.8	680.4
High	P21375	OSM1	Fumarate reductase 2 OS=Saccharomyces cerevisiae (strain ATCC 204508 / S288c) OX=559292 GN=OSM1 PE=1 SV=3	9	5	5	5	55	748.5	698.8	713	669.9	688.3	676
High	P37254	ABZ1	Aminodeoxychorismate synthase OS=Saccharomyces cerevisiae (strain ATCC 204508 / S288c) OX=559292 GN=ABZ1 PE=1 SV=4	6	5	5	5	88.5	751.7	712.6	764.7	792.4	857.4	906.9
High	P54783	ALO1	D-arabinono-1,4-lactone oxidase OS=Saccharomyces cerevisiae (strain ATCC 204508 / S288c) OX=559292 GN=ALO1 PE=1 SV=1	9	4	5	4	59.5	772	612.1	717	674.8	707.2	747.4
High	B3LNH0	HEK2	Heterogeneous nuclear rnp K-like protein 2 OS=Saccharomyces cerevisiae (strain RM11-1a) OX=285006 GN=HEK2 PE=3 SV=1	10	4	5	4	41.7	776.8	703.3	992.5	921.6	780.2	759
High	C7GLH8	ETT1	Enhancer of translation termination 1 OS=Saccharomyces cerevisiae (strain JAY291) OX=574961 GN=ETT1 PE=3 SV=1	8	4	5	4	47.3	779.7	747.1	789.6	741.4	813.3	791.9
High	P38915	SPT8	Transcription factor SPT8 OS=Saccharomyces cerevisiae (strain ATCC 204508 / S288c) OX=559292 GN=SPT8 PE=1 SV=1	6	3	5	3	66.1	797.3	737.2	861.4	794.6	711.8	670.5
High	P06773	DCD1	Deoxycytidylate deaminase OS=Saccharomyces cerevisiae (strain ATCC 204508 / S288c) OX=559292 GN=DCD1 PE=1 SV=2	13	5	5	5	35.6	810.5	814.1	880	801.7	794.5	811.4
High	P53301	CRH1	Probable glycosidase CRH1 OS=Saccharomyces cerevisiae (strain ATCC 204508 / S288c) OX=559292 GN=CRH1 PE=1 SV=1	7	4	5	4	52.7	825.4	832.4	763.4	798.5	839.9	817.6
High	P40159	YNL208W	Uncharacterized protein YNL208W OS=Saccharomyces cerevisiae (strain ATCC 204508 / S288c) OX=559292 GN=YNL208W PE=1 SV=2	33	3	5	3	20.1	833.4	899.2	783.6	841.2	889.5	592.3
High	P29055	SUA7	Transcription initiation factor IIB OS=Saccharomyces cerevisiae (strain ATCC 204508 / S288c) OX=559292 GN=SUA7 PE=1 SV=1	15	4	5	4	38.2	840.9	771.8	979.8	802.2	879.7	798.3
High	Q04697	GSF2	Glucose-signaling factor 2 OS=Saccharomyces cerevisiae (strain ATCC 204508 / S288c) OX=559292 GN=GSF2 PE=1 SV=1	13	5	5	5	45.8	854.7	952.9	1119.9	1156.6	1228.3	1262.2
High	P25296	CNB1	Calcineurin subunit B OS=Saccharomyces cerevisiae (strain ATCC 204508 / S288c) OX=559292 GN=CNB1 PE=1 SV=3	17	3	5	3	19.6	863.1	733.1	841.6	668.2	733.1	712.3
High	Q12511	PTC5	[Pyruvate dehydrogenase [acetyl-transferring]]-phosphatase 1, mitochondrial OS=Saccharomyces cerevisiae (strain ATCC 204508 / S288c) OX=559292 GN=PTC5 PE=1 SV=1	7	4	5	4	63.6	875.8	769.8	1129.4	886.7	890.7	949.5
High	Q04212	ARA2	D-arabinose 1-dehydrogenase OS=Saccharomyces cerevisiae (strain ATCC 204508 / S288c) OX=559292 GN=ARA2 PE=1 SV=1	17	5	5	5	38.2	876.2	806.3	815.6	797.1	864.1	871.7
High	P38759	VPS29	Vacuolar protein sorting-associated protein 29 OS=Saccharomyces cerevisiae (strain ATCC 204508 / S288c) OX=559292 GN=VPS29 PE=1 SV=1	16	4	5	4	31	890.4	857.4	1063.4	985.6	959.9	996.9
High	P32457	CDC3	Cell division control protein 3 OS=Saccharomyces cerevisiae (strain ATCC 204508 / S288c) OX=559292 GN=CDC3 PE=1 SV=3	8	5	5	5	60	891.1	955.1	1034.9	870.3	968.8	877.2
High	P53724	MRPL50	54S ribosomal protein L50, mitochondrial OS=Saccharomyces cerevisiae (strain ATCC 204508 / S288c) OX=559292 GN=MRPL50 PE=1 SV=1	13	2	5	2	16.3	893.1	922.6	863.3	767.3	833.5	599.3
High	P33327	GDH2	NAD-specific glutamate dehydrogenase OS=Saccharomyces cerevisiae (strain ATCC 204508 / S288c) OX=559292 GN=GDH2 PE=1 SV=1	4	5	5	5	124.3	894	807.3	914.6	829	899.2	954.3
High	P53720	SMM1	tRNA-dihydrouridine(20) synthase [NAD(P)+] OS=Saccharomyces cerevisiae (strain ATCC 204508 / S288c) OX=559292 GN=SMM1 PE=1 SV=1	14	5	5	5	42.8	899.4	852.1	911.1	1023.3	869.8	952.6
High	P38698	PPX1	Polyphosphatase OS=Saccharomyces cerevisiae (strain ATCC 204508 / S288c) OX=559292 GN=PPX1 PE=1 SV=1	12	4	5	4	45	911.8	924.7	877.2	930.4	980.2	1035.1
High	Q08967	FLC1	Flavin carrier protein 1 OS=Saccharomyces cerevisiae (strain ATCC 204508 / S288c) OX=559292 GN=FLC1 PE=1 SV=1	7	5	5	5	89.2	912	1048.9	986.8	1771.4	1079.9	1217.6
High	Q06338	BCP1	Protein BCP1 OS=Saccharomyces cerevisiae (strain ATCC 204508 / S288c) OX=559292 GN=BCP1 PE=1 SV=1	10	3	5	3	32.6	921.8	954.9	1074.8	1056.6	979.2	1018.3
High	P25617	YCR016W	Uncharacterized protein YCR016W OS=Saccharomyces cerevisiae (strain ATCC 204508 / S288c) OX=559292 GN=YCR016W PE=1 SV=2	15	5	5	5	33.6	923.8	1023	885.2	922.4	874.6	954.6
High	Q05515	SVF1	Survival factor 1 OS=Saccharomyces cerevisiae (strain ATCC 204508 / S288c) OX=559292 GN=SVF1 PE=1 SV=1	11	4	5	4	54.3	938.3	994.7	1019.2	998.2	954.9	990.9
High	Q06287	EMG1	Ribosomal RNA small subunit methyltransferase NEP1 OS=Saccharomyces cerevisiae (strain ATCC 204508 / S288c) OX=559292 GN=EMG1 PE=1 SV=1	11	3	5	3	27.9	945.9	974	1028.3	988.4	1066.4	1117.9
High	A7A241	YPI1	Type 1 phosphatases regulator YPI1 OS=Saccharomyces cerevisiae (strain YJM789) OX=307796 GN=YPI1 PE=3 SV=1	14	2	5	2	18.2	957.8	1016.8	1022.1	1018	1039.7	927
High	P35189	TAF14	Transcription initiation factor TFIID subunit 14 OS=Saccharomyces cerevisiae (strain ATCC 204508 / S288c) OX=559292 GN=TAF14 PE=1 SV=1	20	4	5	4	27.4	974.7	893.8	1042.2	944.4	894.8	918.1
High	Q12000	TMA46	Translation machinery-associated protein 46 OS=Saccharomyces cerevisiae (strain ATCC 204508 / S288c) OX=559292 GN=TMA46 PE=1 SV=2	12	5	5	5	39.5	976.7	1085.3	1152.8	994.9	993	943.1
High	P30902	ATP7	ATP synthase subunit d, mitochondrial OS=Saccharomyces cerevisiae (strain ATCC 204508 / S288c) OX=559292 GN=ATP7 PE=1 SV=2	31	5	5	5	19.8	997.3	1076.5	1096.4	962.7	958.2	888.1
High	P25369	LSB5	LAS seventeen-binding protein 5 OS=Saccharomyces cerevisiae (strain ATCC 204508 / S288c) OX=559292 GN=LSB5 PE=1 SV=3	14	4	5	4	39.8	1000.2	904.9	1097.4	976.3	1022.8	989.5
High	P32895	PRS1	Ribose-phosphate pyrophosphokinase 1 OS=Saccharomyces cerevisiae (strain ATCC 204508 / S288c) OX=559292 GN=PRS1 PE=1 SV=1	17	5	5	5	47	1007.4	961	1298.6	1048.1	1067.5	1096
High	Q12326	GPM3	Phosphoglycerate mutase 3 OS=Saccharomyces cerevisiae (strain ATCC 204508 / S288c) OX=559292 GN=GPM3 PE=1 SV=1	11	4	5	3	34.8	1052.4	1018.6	909.1	1172.8	1044.3	1155.8
High	P30605	ITR1	Myo-inositol transporter 1 OS=Saccharomyces cerevisiae (strain ATCC 204508 / S288c) OX=559292 GN=ITR1 PE=1 SV=2	7	4	5	3	63.5	1056.6	1196.6	1278.6	1235	1243.7	1236.4
High	Q06494	YPR127W	Putative pyridoxal reductase OS=Saccharomyces cerevisiae (strain ATCC 204508 / S288c) OX=559292 GN=YPR127W PE=1 SV=1	13	5	5	5	38.6	1061.9	996.5	1274.4	1189.4	1315	1346.4
High	P32472	FPR2	Peptidyl-prolyl cis-trans isomerase FPR2 OS=Saccharomyces cerevisiae (strain ATCC 204508 / S288c) OX=559292 GN=FPR2 PE=1 SV=1	28	3	5	3	14.5	1085.2	1168.7	1079.1	937.1	1010.5	876.9
High	P38711	RPS27B	40S ribosomal protein S27-B OS=Saccharomyces cerevisiae (strain ATCC 204508 / S288c) OX=559292 GN=RPS27B PE=1 SV=1	27	3	5	3	8.9	1089.6	1238.8	1492.1	1312.4	1384.8	1239
High	P53332	CAB4	Phosphopantetheine adenylyltransferase OS=Saccharomyces cerevisiae (strain ATCC 204508 / S288c) OX=559292 GN=CAB4 PE=1 SV=1	16	5	5	5	34.3	1091.6	1083.5	1060.6	1118.3	1163.8	1248.1
High	P38771	RRF1	Ribosome-recycling factor, mitochondrial OS=Saccharomyces cerevisiae (strain ATCC 204508 / S288c) OX=559292 GN=RRF1 PE=1 SV=1	18	5	5	5	26.4	1095.4	1122.2	931.1	1238.9	1248.6	1173
High	P39927	PTI1	Protein PTI1 OS=Saccharomyces cerevisiae (strain ATCC 204508 / S288c) OX=559292 GN=PTI1 PE=1 SV=2	16	5	5	5	47	1101.1	1008.4	1108.7	1005.4	1047.6	916.1
High	P80428	ARP4	Actin-related protein 4 OS=Saccharomyces cerevisiae (strain ATCC 204508 / S288c) OX=559292 GN=ARP4 PE=1 SV=1	11	5	5	5	54.8	1118	1085.9	1493.8	1229.7	1279.4	1364.7
High	P46995	SET2	Histone-lysine N-methyltransferase, H3 lysine-36 specific OS=Saccharomyces cerevisiae (strain ATCC 204508 / S288c) OX=559292 GN=SET2 PE=1 SV=2	5	4	5	4	84.4	1122.3	1227.3	1137.6	1189.2	1235.1	1219.4
High	P35734	ASK1	DASH complex subunit ASK1 OS=Saccharomyces cerevisiae (strain ATCC 204508 / S288c) OX=559292 GN=ASK1 PE=1 SV=2	27	4	5	4	32.1	1123.8	1103.2	1060.9	1062.5	1004.5	781.5
High	Q04964	SML1	Ribonucleotide reductase inhibitor protein SML1 OS=Saccharomyces cerevisiae (strain ATCC 204508 / S288c) OX=559292 GN=SML1 PE=1 SV=1	24	3	5	3	11.8	1126.1	1301.8	956.6	1058.3	1128.8	719.6
High	Q01662	MAP1	Methionine aminopeptidase 1 OS=Saccharomyces cerevisiae (strain ATCC 204508 / S288c) OX=559292 GN=MAP1 PE=1 SV=2	12	4	5	4	43.3	1128.5	1251.4	1405.8	1350.9	1215.5	1318.7
High	P06785	CDC21	Thymidylate synthase OS=Saccharomyces cerevisiae (strain ATCC 204508 / S288c) OX=559292 GN=CDC21 PE=1 SV=1	19	5	5	5	35	1130.1	1094.7	1159.9	1159.7	1086.8	1116.9
High	A6ZY20	PST1	Cell wall mannoprotein PST1 OS=Saccharomyces cerevisiae (strain YJM789) OX=307796 GN=PST1 PE=3 SV=1	5	3	5	3	45.8	1140.9	1106.3	984.5	949.4	1182.4	993.2
High	P47006	RPA34	DNA-directed RNA polymerase I subunit RPA34 OS=Saccharomyces cerevisiae (strain ATCC 204508 / S288c) OX=559292 GN=RPA34 PE=1 SV=1	20	5	5	5	26.9	1146.6	1330.9	1381.2	1195.4	1246.1	1099.1
High	O13547	CCW14	Covalently-linked cell wall protein 14 OS=Saccharomyces cerevisiae (strain ATCC 204508 / S288c) OX=559292 GN=CCW14 PE=1 SV=1	21	3	5	3	23.3	1147.8	1319.7	1052.1	1072.2	1115.4	801.6
High	Q12373	HIF1	HAT1-interacting factor 1 OS=Saccharomyces cerevisiae (strain ATCC 204508 / S288c) OX=559292 GN=HIF1 PE=1 SV=1	10	4	5	4	43.4	1161.7	1197.4	1352.9	1395.5	1318	1381.9
High	P40459	PAN6	Pantoate--beta-alanine ligase OS=Saccharomyces cerevisiae (strain ATCC 204508 / S288c) OX=559292 GN=PAN6 PE=1 SV=2	13	5	5	5	35	1194.5	1142.6	1042.7	1141.2	1173.9	1258.7
High	P53136	NSA1	Ribosome biogenesis protein NSA1 OS=Saccharomyces cerevisiae (strain ATCC 204508 / S288c) OX=559292 GN=NSA1 PE=1 SV=1	10	5	5	5	51.9	1205.8	1204.8	1172.6	1115.4	1110.2	1158.8
High	P51998	YML6	54S ribosomal protein YmL6, mitochondrial OS=Saccharomyces cerevisiae (strain ATCC 204508 / S288c) OX=559292 GN=YML6 PE=1 SV=1	16	4	5	4	32	1211.1	1192.2	1462.5	1429.4	1245.9	1514.8
High	Q12341	HAT1	Histone acetyltransferase type B catalytic subunit OS=Saccharomyces cerevisiae (strain ATCC 204508 / S288c) OX=559292 GN=HAT1 PE=1 SV=1	10	4	5	4	43.8	1215.9	1164.1	1299.1	1226.8	1201.2	1254.2
High	P34909	MOT2	General negative regulator of transcription subunit 4 OS=Saccharomyces cerevisiae (strain ATCC 204508 / S288c) OX=559292 GN=MOT2 PE=1 SV=1	8	4	5	4	65.3	1219.6	1211.1	1282.5	1054	1169	1075.2
High	P22579	SIN3	Transcriptional regulatory protein SIN3 OS=Saccharomyces cerevisiae (strain ATCC 204508 / S288c) OX=559292 GN=SIN3 PE=1 SV=2	4	5	5	5	174.7	1224.5	1092.5	1237.8	1045.4	1074.9	946.3
High	P53177	TYW3	tRNA wybutosine-synthesizing protein 3 OS=Saccharomyces cerevisiae (strain ATCC 204508 / S288c) OX=559292 GN=TYW3 PE=1 SV=1	19	5	5	5	30.8	1246.7	1058.9	1495.7	1204.7	1031.5	1117.8
High	C7GQ65	CHO2	Phosphatidylethanolamine N-methyltransferase OS=Saccharomyces cerevisiae (strain JAY291) OX=574961 GN=CHO2 PE=3 SV=1	4	4	5	4	101.2	1251.9	1244.1	1499.9	1599.1	1539.2	1708
High	P47165	XPT1	Xanthine phosphoribosyltransferase 1 OS=Saccharomyces cerevisiae (strain ATCC 204508 / S288c) OX=559292 GN=XPT1 PE=1 SV=1	18	4	5	4	23.7	1253.9	1092.3	1493.6	1212	1194.5	1192.1
High	Q07915	RLP24	Ribosome biogenesis protein RLP24 OS=Saccharomyces cerevisiae (strain ATCC 204508 / S288c) OX=559292 GN=RLP24 PE=1 SV=1	16	3	5	3	24	1269.4	1388.2	1506.3	1380.5	1392.9	1454.8
High	Q04177	UTP5	U3 small nucleolar RNA-associated protein 5 OS=Saccharomyces cerevisiae (strain ATCC 204508 / S288c) OX=559292 GN=UTP5 PE=1 SV=1	7	5	5	5	72	1276.8	1370.6	1465.6	1445.2	1492.6	1601.4
High	P38340	TAE1	Alpha N-terminal protein methyltransferase 1 OS=Saccharomyces cerevisiae (strain ATCC 204508 / S288c) OX=559292 GN=TAE1 PE=1 SV=1	16	4	5	4	26.1	1280.3	1248	1451.3	1197.1	1339.2	1314.2
High	Q08235	BRX1	Ribosome biogenesis protein BRX1 OS=Saccharomyces cerevisiae (strain ATCC 204508 / S288c) OX=559292 GN=BRX1 PE=1 SV=2	11	3	5	3	33.5	1280.4	1316.6	1394.4	1508.2	1354.2	1462.2
High	Q06142	KAP95	Importin subunit beta-1 OS=Saccharomyces cerevisiae (strain ATCC 204508 / S288c) OX=559292 GN=KAP95 PE=1 SV=1	6	5	5	5	94.7	1298.5	1247.7	1527.8	1361.5	1334.5	1411.8
High	P25642	IMG2	54S ribosomal protein IMG2, mitochondrial OS=Saccharomyces cerevisiae (strain ATCC 204508 / S288c) OX=559292 GN=IMG2 PE=1 SV=2	34	5	5	5	16.4	1300.7	1377.2	1498.9	1447.9	1461	1666
High	P25367	RNQ1	[PIN+] prion protein RNQ1 OS=Saccharomyces cerevisiae (strain ATCC 204508 / S288c) OX=559292 GN=RNQ1 PE=1 SV=2	9	3	5	3	42.6	1315.4	1200.6	1411.3	1377.2	1248.2	1320.6
High	P32451	BIO2	Biotin synthase, mitochondrial OS=Saccharomyces cerevisiae (strain ATCC 204508 / S288c) OX=559292 GN=BIO2 PE=1 SV=2	13	4	5	4	41.9	1338.8	1259.5	1543.9	1088.1	1091.3	1064.5
High	Q12123	DCS2	Inactive diphosphatase DCS2 OS=Saccharomyces cerevisiae (strain ATCC 204508 / S288c) OX=559292 GN=DCS2 PE=1 SV=3	13	4	5	4	40.9	1383.4	1211.8	1288	1578	1527.8	1462.2
High	P54837	ERV25	Endoplasmic reticulum vesicle protein 25 OS=Saccharomyces cerevisiae (strain ATCC 204508 / S288c) OX=559292 GN=ERV25 PE=1 SV=1	10	2	5	2	24.1	1394.1	1433.8	1784.8	1504	1566	1699.6
High	P20604	SIT4	Serine/threonine-protein phosphatase PP1-1 OS=Saccharomyces cerevisiae (strain ATCC 204508 / S288c) OX=559292 GN=SIT4 PE=1 SV=1	13	4	5	4	35.5	1406.4	1464.4	1447	1361.2	1486.3	1595.1
High	P38710	INM1	Inositol monophosphatase 1 OS=Saccharomyces cerevisiae (strain ATCC 204508 / S288c) OX=559292 GN=INM1 PE=1 SV=1	16	4	5	4	32.8	1411	1243.7	1515.5	1250.4	1330.1	1369.2
High	P53438	SOK2	Protein SOK2 OS=Saccharomyces cerevisiae (strain ATCC 204508 / S288c) OX=559292 GN=SOK2 PE=1 SV=1	8	5	5	5	85.6	1444.4	1431.4	1441.2	1400.7	1434.7	1219.3
High	P50264	FMS1	Polyamine oxidase FMS1 OS=Saccharomyces cerevisiae (strain ATCC 204508 / S288c) OX=559292 GN=FMS1 PE=1 SV=1	8	4	5	4	57.8	1452.7	1297.5	1284.5	1345.2	1315.3	1416
High	P11633	NHP6B	Non-histone chromosomal protein 6B OS=Saccharomyces cerevisiae (strain ATCC 204508 / S288c) OX=559292 GN=NHP6B PE=1 SV=3	27	3	5	3	11.5	1456.2	1464.4	1438.7	1273.1	1189.1	981.9
High	P54858	DOS2	Protein DOS2 OS=Saccharomyces cerevisiae (strain ATCC 204508 / S288c) OX=559292 GN=DOS2 PE=1 SV=1	13	4	5	4	35.9	1461.9	1387.5	1409.6	1308.2	1277.4	1042
High	P32452	PHA2	Probable prephenate dehydratase OS=Saccharomyces cerevisiae (strain ATCC 204508 / S288c) OX=559292 GN=PHA2 PE=1 SV=3	14	4	5	4	38.2	1482.1	1463.5	1390.8	1354.7	1472.9	1554.9
High	Q08962	NIP7	60S ribosome subunit biogenesis protein NIP7 OS=Saccharomyces cerevisiae (strain ATCC 204508 / S288c) OX=559292 GN=NIP7 PE=1 SV=1	20	4	5	4	20.4	1527.4	1514.6	1548.5	1348.6	1428.1	1338.1
High	P53256	RRP46	Exosome complex component RRP46 OS=Saccharomyces cerevisiae (strain ATCC 204508 / S288c) OX=559292 GN=RRP46 PE=1 SV=2	19	4	5	4	24.4	1545.4	1468.3	1556.8	1655	1540.7	1584.5
High	Q02931	NAN1	NET1-associated nuclear protein 1 OS=Saccharomyces cerevisiae (strain ATCC 204508 / S288c) OX=559292 GN=NAN1 PE=1 SV=1	5	5	5	5	101.2	1546.5	1585.4	1901.4	1599.2	1754	1895
High	P21306	ATP15	ATP synthase subunit epsilon, mitochondrial OS=Saccharomyces cerevisiae (strain ATCC 204508 / S288c) OX=559292 GN=ATP15 PE=1 SV=2	56	3	5	3	6.7	1548.5	1502.7	1376.5	1235.7	1299.3	1077.8
High	Q3E764	TMA7	Translation machinery-associated protein 7 OS=Saccharomyces cerevisiae (strain ATCC 204508 / S288c) OX=559292 GN=TMA7 PE=1 SV=1	48	3	5	3	6.9	1562.9	1830.2	1843.7	1633.3	1379.9	1284.4
High	A6ZNQ1	DBP5	ATP-dependent RNA helicase DBP5 OS=Saccharomyces cerevisiae (strain YJM789) OX=307796 GN=DBP5 PE=3 SV=1	13	5	5	5	53.8	1566.1	1602.2	1590.8	1494.5	1558.9	1452.8
High	P32892	DRS1	ATP-dependent RNA helicase DRS1 OS=Saccharomyces cerevisiae (strain ATCC 204508 / S288c) OX=559292 GN=DRS1 PE=1 SV=2	8	5	5	5	84.8	1578.5	1697.7	1940.5	1891.7	1745.3	1772.5
High	P32337	PSE1	Importin subunit beta-3 OS=Saccharomyces cerevisiae (strain ATCC 204508 / S288c) OX=559292 GN=PSE1 PE=1 SV=2	4	4	5	4	121	1592.9	1573.6	1792.5	1539.6	1558.5	1569.8
High	Q08723	RPN8	26S proteasome regulatory subunit RPN8 OS=Saccharomyces cerevisiae (strain ATCC 204508 / S288c) OX=559292 GN=RPN8 PE=1 SV=3	18	5	5	5	38.3	1608.9	1565.1	1773.5	1784.2	1840.9	1802
High	Q6Q546	HUB1	Ubiquitin-like modifier HUB1 OS=Saccharomyces cerevisiae (strain ATCC 204508 / S288c) OX=559292 GN=HUB1 PE=1 SV=2	44	3	5	3	8.3	1621.5	1530.5	1517.2	1429.6	1288.9	1248.8
High	P50263	SIP18	Protein SIP18 OS=Saccharomyces cerevisiae (strain ATCC 204508 / S288c) OX=559292 GN=SIP18 PE=1 SV=1	33	3	5	3	8.9	1629.7	854.2	852.8	2222.8	2426.9	977.5
High	P36015	YKT6	Synaptobrevin homolog YKT6 OS=Saccharomyces cerevisiae (strain ATCC 204508 / S288c) OX=559292 GN=YKT6 PE=1 SV=1	26	5	5	5	22.7	1630	1510.2	1846.8	1612.4	1831.1	1524.7
High	P38274	HSL7	Protein arginine N-methyltransferase HSL7 OS=Saccharomyces cerevisiae (strain ATCC 204508 / S288c) OX=559292 GN=HSL7 PE=1 SV=1	5	5	5	5	95.1	1656.8	1773.8	1891.9	1622.4	1685.2	1625.2
High	Q12406	ARP7	Actin-related protein 7 OS=Saccharomyces cerevisiae (strain ATCC 204508 / S288c) OX=559292 GN=ARP7 PE=1 SV=1	5	3	5	3	53.8	1682.1	1586.3	2046	1812.8	1892.3	2070
High	P14741	GCN3	Translation initiation factor eIF-2B subunit alpha OS=Saccharomyces cerevisiae (strain ATCC 204508 / S288c) OX=559292 GN=GCN3 PE=1 SV=1	9	3	5	3	34	1697.3	1600.9	1964.1	1542.7	1649	1582.6
High	O13563	RPN13	26S proteasome regulatory subunit RPN13 OS=Saccharomyces cerevisiae (strain ATCC 204508 / S288c) OX=559292 GN=RPN13 PE=1 SV=1	22	3	5	3	17.9	1710.5	1838.3	1859.2	1802.9	1718.1	1531.4
High	Q12427	STB3	Protein STB3 OS=Saccharomyces cerevisiae (strain ATCC 204508 / S288c) OX=559292 GN=STB3 PE=1 SV=1	12	5	5	5	56.2	1741.7	1798.8	1781.4	1489.5	1698.4	1375.1
High	P38755	OSH7	Oxysterol-binding protein homolog 7 OS=Saccharomyces cerevisiae (strain ATCC 204508 / S288c) OX=559292 GN=OSH7 PE=1 SV=1	9	4	5	4	49.8	1741.7	1579.1	1884.1	1715.7	1703	1623.2
High	Q06689	YLR413W	Cell membrane protein YLR413W OS=Saccharomyces cerevisiae (strain ATCC 204508 / S288c) OX=559292 GN=YLR413W PE=1 SV=1	3	2	5	2	72.7	1820	1963.4	2153.5	2331	2292.4	2128.7
High	P53326	YGR266W	Uncharacterized protein YGR266W OS=Saccharomyces cerevisiae (strain ATCC 204508 / S288c) OX=559292 GN=YGR266W PE=1 SV=1	5	4	5	4	81.1	1836.6	1807.7	1910.5	2366.3	1966.5	2190.8
High	P43577	GNA1	Glucosamine 6-phosphate N-acetyltransferase OS=Saccharomyces cerevisiae (strain ATCC 204508 / S288c) OX=559292 GN=GNA1 PE=1 SV=1	31	4	5	4	18.1	1869.8	1851.3	1650	1642	1751.4	1559.4
High	P36018	YPT52	GTP-binding protein YPT52 OS=Saccharomyces cerevisiae (strain ATCC 204508 / S288c) OX=559292 GN=YPT52 PE=1 SV=1	18	5	5	5	26.1	1889.5	1824.3	2144.8	1840.6	1943.2	1888.7
High	P40007	NOP16	Nucleolar protein 16 OS=Saccharomyces cerevisiae (strain ATCC 204508 / S288c) OX=559292 GN=NOP16 PE=1 SV=1	18	4	5	4	26.9	1920.2	2157.2	1832	2027.7	1943.9	1668.8
High	P39968	VAC8	Vacuolar protein 8 OS=Saccharomyces cerevisiae (strain ATCC 204508 / S288c) OX=559292 GN=VAC8 PE=1 SV=3	9	5	5	5	63.2	1924.3	1854.3	2352.4	2127.9	2227.3	2369.4
High	O13539	THP2	THO complex subunit THP2 OS=Saccharomyces cerevisiae (strain ATCC 204508 / S288c) OX=559292 GN=THP2 PE=1 SV=1	17	5	5	5	30.3	1982.7	1920.3	1824.7	1837.7	1915.2	1772.7
High	P46984	GON7	EKC/KEOPS complex subunit GON7 OS=Saccharomyces cerevisiae (strain ATCC 204508 / S288c) OX=559292 GN=GON7 PE=1 SV=1	46	5	5	5	13.6	1993.2	1931.8	1832.1	1673.3	1766.1	1294.4
High	P52488	UBA2	Ubiquitin-activating enzyme E1-like OS=Saccharomyces cerevisiae (strain ATCC 204508 / S288c) OX=559292 GN=UBA2 PE=1 SV=1	8	4	5	4	71.2	1999.5	1877.3	2067.3	2145.1	2125.5	2293.4
High	P39965	AIM10	Probable proline--tRNA ligase, mitochondrial OS=Saccharomyces cerevisiae (strain ATCC 204508 / S288c) OX=559292 GN=AIM10 PE=1 SV=1	7	5	5	5	65.8	2059.2	1875.2	2009.1	2314.1	2092.4	2346
High	P40029	MXR1	Peptide methionine sulfoxide reductase OS=Saccharomyces cerevisiae (strain ATCC 204508 / S288c) OX=559292 GN=MXR1 PE=1 SV=1	29	5	5	5	21.1	2085.9	2109.1	2108.6	2265.4	2353.5	2228.5
High	B3LGB9	TRM82	tRNA (guanine-N(7)-)-methyltransferase non-catalytic subunit TRM82 OS=Saccharomyces cerevisiae (strain RM11-1a) OX=285006 GN=TRM82 PE=3 SV=1	7	3	5	3	50.4	2159.1	2139.8	2187.9	2330.6	2091.4	2409.6
High	Q04773	YMR074C	Uncharacterized protein YMR074C OS=Saccharomyces cerevisiae (strain ATCC 204508 / S288c) OX=559292 GN=YMR074C PE=1 SV=1	28	4	5	4	16	2234.5	2227	2153.7	1891.9	2002.8	1766.6
High	P10363	PRI1	DNA primase small subunit OS=Saccharomyces cerevisiae (strain ATCC 204508 / S288c) OX=559292 GN=PRI1 PE=1 SV=2	9	5	5	5	47.7	2267	2321	2730.8	2619.6	2654.4	3003.3
High	P53330	RTT102	Regulator of Ty1 transposition protein 102 OS=Saccharomyces cerevisiae (strain ATCC 204508 / S288c) OX=559292 GN=RTT102 PE=1 SV=2	38	4	5	4	17.8	2331.9	2497.5	2212.7	2063.4	2188	1633.8
High	P00427	COX6	Cytochrome c oxidase subunit 6, mitochondrial OS=Saccharomyces cerevisiae (strain ATCC 204508 / S288c) OX=559292 GN=COX6 PE=1 SV=1	16	3	5	3	17.3	2384.7	2244.8	1918.7	1926.4	1952.5	1448.4
High	P25293	NAP1	Nucleosome assembly protein OS=Saccharomyces cerevisiae (strain ATCC 204508 / S288c) OX=559292 GN=NAP1 PE=1 SV=2	16	5	5	5	47.9	2414.6	2153.4	2486.4	2313.8	2204.1	2101.4
High	P09457	ATP5	ATP synthase subunit 5, mitochondrial OS=Saccharomyces cerevisiae (strain ATCC 204508 / S288c) OX=559292 GN=ATP5 PE=1 SV=1	24	5	5	5	22.8	2424.5	2397.5	2673.1	2354.6	2603.6	2516.6
High	P53853	VPS75	Vacuolar protein sorting-associated protein 75 OS=Saccharomyces cerevisiae (strain ATCC 204508 / S288c) OX=559292 GN=VPS75 PE=1 SV=1	12	4	5	4	30.6	2467.2	2434.8	2458.6	2267.5	2363.9	2512.7
High	P06778	RAD52	DNA repair and recombination protein RAD52 OS=Saccharomyces cerevisiae (strain ATCC 204508 / S288c) OX=559292 GN=RAD52 PE=1 SV=2	8	4	5	4	52.4	2631.7	2881.3	2606.1	2997.5	2991.1	2824.5
High	P38080	AKL1	Serine/threonine-protein kinase AKL1 OS=Saccharomyces cerevisiae (strain ATCC 204508 / S288c) OX=559292 GN=AKL1 PE=1 SV=1	4	3	5	3	123.9	2872.6	2892.7	2963.6	2601.9	2718.3	2516.2
High	P39525	CEM1	3-oxoacyl-[acyl-carrier-protein] synthase homolog OS=Saccharomyces cerevisiae (strain ATCC 204508 / S288c) OX=559292 GN=CEM1 PE=1 SV=1	12	5	5	5	47.5	2909	2887.9	2866.2	2535.6	2670.8	2728.3
High	P38716	YHR112C	Uncharacterized trans-sulfuration enzyme YHR112C OS=Saccharomyces cerevisiae (strain ATCC 204508 / S288c) OX=559292 GN=YHR112C PE=1 SV=1	11	4	5	4	42.4	2949.6	2782.4	2434.4	2229	2426.1	2460.8
High	P28007	GAR1	H/ACA ribonucleoprotein complex subunit GAR1 OS=Saccharomyces cerevisiae (strain ATCC 204508 / S288c) OX=559292 GN=GAR1 PE=1 SV=1	20	4	5	4	21.5	3084.2	3149.4	2995.9	3309.1	3238.5	3431.4
High	P38288	TOS1	Protein TOS1 OS=Saccharomyces cerevisiae (strain ATCC 204508 / S288c) OX=559292 GN=TOS1 PE=1 SV=1	13	4	5	4	48	3085.6	3113.8	3168	2718.8	2945.5	2649.2
High	P53163	MNP1	54S ribosomal protein L12, mitochondrial OS=Saccharomyces cerevisiae (strain ATCC 204508 / S288c) OX=559292 GN=MNP1 PE=1 SV=1	16	4	5	4	20.6	3445.5	3336.4	3281.3	3076.8	3444	2718.9
High	Q03629	YML079W	Uncharacterized protein YML079W OS=Saccharomyces cerevisiae (strain ATCC 204508 / S288c) OX=559292 GN=YML079W PE=1 SV=1	21	3	5	3	22.4	3832.3	3665	3223.4	2709.7	2676	2683
High	P19073	CDC42	Cell division control protein 42 OS=Saccharomyces cerevisiae (strain ATCC 204508 / S288c) OX=559292 GN=CDC42 PE=1 SV=2	17	3	5	3	21.3	4029.4	2663.1	5337.6	1666.7	1608.2	1437.1
High	P38841	YHR138C	Uncharacterized protein YHR138C OS=Saccharomyces cerevisiae (strain ATCC 204508 / S288c) OX=559292 GN=YHR138C PE=1 SV=1	39	4	5	4	12.7	4246.4	4381.5	3539.9	4626.1	4857.7	4033
High	P53112	PEX14	Peroxisomal membrane protein PEX14 OS=Saccharomyces cerevisiae (strain ATCC 204508 / S288c) OX=559292 GN=PEX14 PE=1 SV=1	8	3	4	3	38.4	30.7	30.4	23.3	28	32.9	26.8
High	P25044	PTP1	Tyrosine-protein phosphatase 1 OS=Saccharomyces cerevisiae (strain ATCC 204508 / S288c) OX=559292 GN=PTP1 PE=1 SV=1	10	4	4	4	38.8	40	50.9	65.4	65.3	66	75.4
High	P32567	PAH1	Phosphatidic acid phosphohydrolase 1 OS=Saccharomyces cerevisiae (strain ATCC 204508 / S288c) OX=559292 GN=PAH1 PE=1 SV=1	6	4	4	4	95	52.8	49.1	65.7	51	55.2	46.5
High	P53219	IMO32	Probable alcohol acetyltransferase OS=Saccharomyces cerevisiae (strain ATCC 204508 / S288c) OX=559292 GN=IMO32 PE=1 SV=1	9	3	4	3	38.5	54.4	59.4	56.7	50.3	63.4	61.4
High	P27705	MIG1	Regulatory protein MIG1 OS=Saccharomyces cerevisiae (strain ATCC 204508 / S288c) OX=559292 GN=MIG1 PE=1 SV=1	6	3	4	3	55.5	65.2	78.5	78	66.7	74.6	49.9
High	Q3E795	YLR361C-A	Uncharacterized protein YLR361C-A OS=Saccharomyces cerevisiae (strain ATCC 204508 / S288c) OX=559292 GN=YLR361C-A PE=1 SV=1	20	2	4	2	11	86.1	100.7	79.4	80.9	102.7	71.3
High	P14737	RAD9	DNA repair protein RAD9 OS=Saccharomyces cerevisiae (strain ATCC 204508 / S288c) OX=559292 GN=RAD9 PE=1 SV=2	3	4	4	4	148.3	92.7	107.2	112.2	81.8	102.7	80.4
High	P47122	NPA3	GPN-loop GTPase 1 OS=Saccharomyces cerevisiae (strain ATCC 204508 / S288c) OX=559292 GN=NPA3 PE=1 SV=1	8	3	4	3	43.2	130.6	131.3	138.9	118.6	134.1	106.1
High	P13856	RSR1	Ras-related protein RSR1 OS=Saccharomyces cerevisiae (strain ATCC 204508 / S288c) OX=559292 GN=RSR1 PE=1 SV=1	14	4	4	4	30.4	132.2	143.7	159.4	171.3	155.7	172
High	P53188	CGR1	rRNA-processing protein CGR1 OS=Saccharomyces cerevisiae (strain ATCC 204508 / S288c) OX=559292 GN=CGR1 PE=1 SV=1	14	3	4	3	14.4	137.5	160.8	144	161.7	138.3	113.7
High	Q12502	LDB19	Protein LDB19 OS=Saccharomyces cerevisiae (strain ATCC 204508 / S288c) OX=559292 GN=LDB19 PE=1 SV=1	4	3	4	3	89.8	142.9	160.4	169	155.5	158.1	151.6
High	P48582	BRO1	Vacuolar-sorting protein BRO1 OS=Saccharomyces cerevisiae (strain ATCC 204508 / S288c) OX=559292 GN=BRO1 PE=1 SV=2	7	4	4	4	97.2	144.4	145.9	141.4	120	121.3	92.1
High	P25572	YCL042W	Putative uncharacterized protein YCL042W OS=Saccharomyces cerevisiae (strain ATCC 204508 / S288c) OX=559292 GN=YCL042W PE=4 SV=2	8	1	4	1	13.4	144.9	166.9	193.7	223.3	229.7	233.4
High	Q00362	CDC55	Protein phosphatase PP2A regulatory subunit B OS=Saccharomyces cerevisiae (strain ATCC 204508 / S288c) OX=559292 GN=CDC55 PE=1 SV=2	10	4	4	4	59.6	159.1	151.3	163.1	150	165.3	144.6
High	P38131	KTR4	Probable mannosyltransferase KTR4 OS=Saccharomyces cerevisiae (strain ATCC 204508 / S288c) OX=559292 GN=KTR4 PE=1 SV=1	5	3	4	3	54.5	189.5	216.7	232.4	188.9	222.5	218.5
High	P38041	BOI1	Protein BOB1 OS=Saccharomyces cerevisiae (strain ATCC 204508 / S288c) OX=559292 GN=BOI1 PE=1 SV=1	5	4	4	4	109.2	199.9	206	189.9	159.7	183.5	163.6
High	Q03102	YML131W	Uncharacterized membrane protein YML131W OS=Saccharomyces cerevisiae (strain ATCC 204508 / S288c) OX=559292 GN=YML131W PE=1 SV=1	10	4	4	4	40	223.6	162.6	203.4	214.8	232.2	218.8
High	P32453	ATP11	Protein ATP11, mitochondrial OS=Saccharomyces cerevisiae (strain ATCC 204508 / S288c) OX=559292 GN=ATP11 PE=1 SV=1	13	4	4	4	36.8	226.3	219.3	206.5	248.9	259.5	202.8
High	Q12263	GIN4	Serine/threonine-protein kinase GIN4 OS=Saccharomyces cerevisiae (strain ATCC 204508 / S288c) OX=559292 GN=GIN4 PE=1 SV=1	2	2	4	2	129.8	236.1	256.1	267.4	241.7	220.7	205.8
High	Q04847	ROY1	Non-SCF-type F-box protein ROY1 OS=Saccharomyces cerevisiae (strain ATCC 204508 / S288c) OX=559292 GN=ROY1 PE=1 SV=1	5	3	4	3	64.4	249.7	249	227.5	225	286.1	261.2
High	P35845	SWH1	Oxysterol-binding protein homolog 1 OS=Saccharomyces cerevisiae (strain ATCC 204508 / S288c) OX=559292 GN=SWH1 PE=1 SV=4	4	3	4	3	135	255	250.1	298	289.4	266.9	289.1
High	P12945	NAT1	N-terminal acetyltransferase A complex subunit NAT1 OS=Saccharomyces cerevisiae (strain ATCC 204508 / S288c) OX=559292 GN=NAT1 PE=1 SV=2	5	4	4	4	98.8	293.5	287.8	284.2	268.2	295.2	250.7
High	P40081	YER134C	Putative magnesium-dependent phosphatase YER134C OS=Saccharomyces cerevisiae (strain ATCC 204508 / S288c) OX=559292 GN=YER134C PE=1 SV=1	20	4	4	4	20.4	312.2	238.2	275.7	274.6	255.3	277.9
High	P20134	SFL1	Flocculation suppression protein OS=Saccharomyces cerevisiae (strain ATCC 204508 / S288c) OX=559292 GN=SFL1 PE=1 SV=3	4	3	4	3	83.3	319.4	163.2	292.2	239.9	238.9	224.8
High	P38824	COX23	Cytochrome c oxidase-assembly factor COX23, mitochondrial OS=Saccharomyces cerevisiae (strain ATCC 204508 / S288c) OX=559292 GN=COX23 PE=1 SV=1	37	3	4	3	17.3	322.6	281.5	253.1	272.8	323.5	234
High	P52893	ALT1	Probable alanine aminotransferase, mitochondrial OS=Saccharomyces cerevisiae (strain ATCC 204508 / S288c) OX=559292 GN=ALT1 PE=1 SV=1	9	4	4	4	66.4	331.1	288.4	357.4	285.9	309.3	314.8
High	Q3E7B7	YDL085C-A	SERF-like protein YDL085C-A OS=Saccharomyces cerevisiae (strain ATCC 204508 / S288c) OX=559292 GN=YDL085C-A PE=1 SV=1	13	1	4	1	7.9	346.6	374.4	367.1	302.4	305.6	248
High	Q04311	VMS1	Protein VMS1 OS=Saccharomyces cerevisiae (strain ATCC 204508 / S288c) OX=559292 GN=VMS1 PE=1 SV=1	5	3	4	3	72.7	348.5	353.9	392.4	386.9	338.5	387.5
High	P17157	PHO85	Cyclin-dependent protein kinase PHO85 OS=Saccharomyces cerevisiae (strain ATCC 204508 / S288c) OX=559292 GN=PHO85 PE=1 SV=2	10	3	4	1	34.9	369.7	328.9	390.3	370.5	346.3	392.2
High	P42847	MRPS18	37S ribosomal protein S18, mitochondrial OS=Saccharomyces cerevisiae (strain ATCC 204508 / S288c) OX=559292 GN=MRPS18 PE=1 SV=2	12	3	4	3	24.5	380.1	370.4	389.3	423.2	365.3	430.6
High	A7A239	LOC1	60S ribosomal subunit assembly/export protein LOC1 OS=Saccharomyces cerevisiae (strain YJM789) OX=307796 GN=LOC1 PE=3 SV=1	17	3	4	3	23.6	385.6	437.2	530	431.5	395.3	381.9
High	Q07800	PSR1	Phosphatase PSR1 OS=Saccharomyces cerevisiae (strain ATCC 204508 / S288c) OX=559292 GN=PSR1 PE=1 SV=1	11	3	4	3	47.9	407.8	457.9	500.8	472.6	501.4	449.8
High	P28240	ICL1	Isocitrate lyase OS=Saccharomyces cerevisiae (strain ATCC 204508 / S288c) OX=559292 GN=ICL1 PE=1 SV=1	8	4	4	4	62.4	413.7	192	217.9	552.2	676.6	294
High	P38349	UBX7	UBX domain-containing protein 7 OS=Saccharomyces cerevisiae (strain ATCC 204508 / S288c) OX=559292 GN=UBX7 PE=1 SV=1	11	4	4	4	50	428.7	383.2	425.4	367.5	403.6	364.6
High	P32583	SRP40	Suppressor protein SRP40 OS=Saccharomyces cerevisiae (strain ATCC 204508 / S288c) OX=559292 GN=SRP40 PE=1 SV=2	14	4	4	4	41	436.4	488.3	544.1	513.1	508	532.1
High	P46675	STU2	Protein STU2 OS=Saccharomyces cerevisiae (strain ATCC 204508 / S288c) OX=559292 GN=STU2 PE=1 SV=1	3	3	4	3	100.9	454.1	424.6	448.8	365.3	448.5	345.3
High	C7GTE8	MDG1	Signal transduction protein MDG1 OS=Saccharomyces cerevisiae (strain JAY291) OX=574961 GN=MDG1 PE=3 SV=1	11	3	4	3	40.3	455.7	463.9	441.8	476.6	520.8	457.9
High	A6ZKR6	SHE1	Mitotic spindle-associated protein SHE1 OS=Saccharomyces cerevisiae (strain YJM789) OX=307796 GN=SHE1 PE=3 SV=1	14	4	4	4	38	459.3	496.5	477	469.7	469.6	442.7
High	P35723	YET1	Endoplasmic reticulum transmembrane protein 1 OS=Saccharomyces cerevisiae (strain ATCC 204508 / S288c) OX=559292 GN=YET1 PE=1 SV=2	16	3	4	3	23.4	463.6	475.5	568.7	543	570.2	587.8
High	P38203	LSM2	U6 snRNA-associated Sm-like protein LSm2 OS=Saccharomyces cerevisiae (strain ATCC 204508 / S288c) OX=559292 GN=LSM2 PE=1 SV=1	24	2	4	2	11.2	473.5	459.5	503.6	522.2	441.7	448.4
High	P48234	ENP2	Ribosome biogenesis protein ENP2 OS=Saccharomyces cerevisiae (strain ATCC 204508 / S288c) OX=559292 GN=ENP2 PE=1 SV=2	5	3	4	3	81.7	476	566	563.5	516.9	491.7	519
High	Q06151	DCS1	m7GpppX diphosphatase OS=Saccharomyces cerevisiae (strain ATCC 204508 / S288c) OX=559292 GN=DCS1 PE=1 SV=1	7	3	4	3	40.7	478.7	456.8	548.4	515.5	511	499.4
High	P47085	MHO1	MEMO1 family protein MHO1 OS=Saccharomyces cerevisiae (strain ATCC 204508 / S288c) OX=559292 GN=MHO1 PE=1 SV=1	11	4	4	4	38.5	485.2	416.7	414.2	489.4	534.4	562.1
High	P12754	GCD2	Translation initiation factor eIF-2B subunit delta OS=Saccharomyces cerevisiae (strain ATCC 204508 / S288c) OX=559292 GN=GCD2 PE=1 SV=1	7	4	4	4	70.8	495.2	504.9	555.5	440.1	457.8	426.2
High	P43638	MHP1	MAP-homologous protein 1 OS=Saccharomyces cerevisiae (strain ATCC 204508 / S288c) OX=559292 GN=MHP1 PE=1 SV=1	2	3	4	3	155.1	497.3	234.2	506	374.3	364.6	419.3
High	P23644	TOM40	Mitochondrial import receptor subunit TOM40 OS=Saccharomyces cerevisiae (strain ATCC 204508 / S288c) OX=559292 GN=TOM40 PE=1 SV=1	11	3	4	3	42	498.5	488.9	609.4	623.4	586.4	624
High	Q04066	BNA7	Kynurenine formamidase OS=Saccharomyces cerevisiae (strain ATCC 204508 / S288c) OX=559292 GN=BNA7 PE=1 SV=1	18	4	4	4	30	500.7	520.6	500.1	366.5	404	363.9
High	Q12463	TRM11	tRNA (guanine(10)-N2)-methyltransferase OS=Saccharomyces cerevisiae (strain ATCC 204508 / S288c) OX=559292 GN=TRM11 PE=1 SV=1	7	4	4	4	50	501.5	535.1	558.9	541.8	525.5	575.2
High	Q04934	IVY1	Protein IVY1 OS=Saccharomyces cerevisiae (strain ATCC 204508 / S288c) OX=559292 GN=IVY1 PE=1 SV=1	9	4	4	4	49.9	504.2	527.3	532.3	506.8	549.1	549
High	P45976	FIP1	Pre-mRNA polyadenylation factor FIP1 OS=Saccharomyces cerevisiae (strain ATCC 204508 / S288c) OX=559292 GN=FIP1 PE=1 SV=1	15	4	4	4	35.8	507.6	557.2	491.6	464.8	513.9	423.6
High	P34110	VPS35	Vacuolar protein sorting-associated protein 35 OS=Saccharomyces cerevisiae (strain ATCC 204508 / S288c) OX=559292 GN=VPS35 PE=1 SV=2	4	4	4	4	109.1	512.5	466	606.5	622.8	610.5	621.6
High	Q01159	CEG1	mRNA-capping enzyme subunit alpha OS=Saccharomyces cerevisiae (strain ATCC 204508 / S288c) OX=559292 GN=CEG1 PE=1 SV=2	7	3	4	3	52.7	514.4	483.1	608.6	479.2	519.2	523.5
High	P38228	TCM62	Mitochondrial chaperone TCM62 OS=Saccharomyces cerevisiae (strain ATCC 204508 / S288c) OX=559292 GN=TCM62 PE=1 SV=2	5	3	4	3	64.2	516.3	461.7	479.4	469.4	476.9	510.9
High	P38120	MRPS9	37S ribosomal protein S9, mitochondrial OS=Saccharomyces cerevisiae (strain ATCC 204508 / S288c) OX=559292 GN=MRPS9 PE=1 SV=1	13	4	4	4	31.9	518.1	616.6	680.6	626.1	557.5	690.2
High	P46948	SKI6	Exosome complex component SKI6 OS=Saccharomyces cerevisiae (strain ATCC 204508 / S288c) OX=559292 GN=SKI6 PE=1 SV=1	7	2	4	2	27.5	523.2	499.3	458.4	513.2	492.1	515.3
High	Q03705	CGI121	EKC/KEOPS complex subunit CGI121 OS=Saccharomyces cerevisiae (strain ATCC 204508 / S288c) OX=559292 GN=CGI121 PE=1 SV=1	21	4	4	4	20.6	534	538	573.9	598.2	490.4	527.3
High	P09620	KEX1	Pheromone-processing carboxypeptidase KEX1 OS=Saccharomyces cerevisiae (strain ATCC 204508 / S288c) OX=559292 GN=KEX1 PE=1 SV=1	5	4	4	4	82.2	534.2	565.2	633.8	776.4	588.9	741.7
High	A6ZZJ1	MYO3	Myosin-3 OS=Saccharomyces cerevisiae (strain YJM789) OX=307796 GN=MYO3 PE=3 SV=1	4	4	4	2	142.2	536.9	598.7	540.5	554.3	564.9	475.2
High	Q03667	MIX17	Mitochondrial intermembrane space cysteine motif-containing protein MIX17 OS=Saccharomyces cerevisiae (strain ATCC 204508 / S288c) OX=559292 GN=MIX17 PE=1 SV=1	24	2	4	2	16.7	540.8	513.2	586.2	555.7	642	498
High	P40014	SPC25	Kinetochore protein SPC25 OS=Saccharomyces cerevisiae (strain ATCC 204508 / S288c) OX=559292 GN=SPC25 PE=1 SV=1	24	4	4	4	25.2	545.1	483.1	526.5	550.8	551.3	511.9
High	P06782	SNF1	Carbon catabolite-derepressing protein kinase OS=Saccharomyces cerevisiae (strain ATCC 204508 / S288c) OX=559292 GN=SNF1 PE=1 SV=1	5	3	4	3	72	545.7	494.2	892.3	496.7	636.1	436.1
High	P0CX41	RPL23A	60S ribosomal protein L23-A OS=Saccharomyces cerevisiae (strain ATCC 204508 / S288c) OX=559292 GN=RPL23A PE=1 SV=1	23	3	4	3	14.5	548.8	548.5	705.2	689.5	682.2	743.6
High	A6ZRL6	SQS1	Protein SQS1 OS=Saccharomyces cerevisiae (strain YJM789) OX=307796 GN=SQS1 PE=3 SV=1	6	4	4	4	86.9	555	517.7	562.8	514.8	539.6	619.5
High	Q08687	TMA16	Translation machinery-associated protein 16 OS=Saccharomyces cerevisiae (strain ATCC 204508 / S288c) OX=559292 GN=TMA16 PE=1 SV=2	15	3	4	3	20.8	556.5	597.8	596.1	556.2	622.5	578.5
High	Q08746	RRS1	Regulator of ribosome biosynthesis OS=Saccharomyces cerevisiae (strain ATCC 204508 / S288c) OX=559292 GN=RRS1 PE=1 SV=1	6	1	4	1	22.9	565.6	696.9	603	564.7	570	519.1
High	P23180	AIM17	Probable oxidoreductase AIM17 OS=Saccharomyces cerevisiae (strain ATCC 204508 / S288c) OX=559292 GN=AIM17 PE=1 SV=2	7	3	4	3	53.1	571.9	522.5	516.8	494.2	511.2	523.6
High	Q08285	RRP40	Exosome complex component RRP40 OS=Saccharomyces cerevisiae (strain ATCC 204508 / S288c) OX=559292 GN=RRP40 PE=1 SV=2	17	4	4	4	26.5	576.3	549.7	565.1	607.7	552.2	589.7
High	P32563	VPH1	V-type proton ATPase subunit a, vacuolar isoform OS=Saccharomyces cerevisiae (strain ATCC 204508 / S288c) OX=559292 GN=VPH1 PE=1 SV=3	5	4	4	4	95.5	583.2	601.3	752.9	701.8	613.1	666.4
High	P34237	COY1	Protein CASP OS=Saccharomyces cerevisiae (strain ATCC 204508 / S288c) OX=559292 GN=COY1 PE=1 SV=2	5	4	4	4	77.5	600.7	583	673.7	512	581.1	554.5
High	A6ZRZ0	NST1	Stress response protein NST1 OS=Saccharomyces cerevisiae (strain YJM789) OX=307796 GN=NST1 PE=3 SV=1	2	3	4	3	141.3	603.5	623.2	692.6	548.8	547.2	534.9
High	Q01448	HPC2	Histone promoter control protein 2 OS=Saccharomyces cerevisiae (strain ATCC 204508 / S288c) OX=559292 GN=HPC2 PE=1 SV=2	5	3	4	3	67.7	607.9	651.1	653.2	541.1	609.4	532.5
High	Q08438	VHS3	Phosphopantothenoylcysteine decarboxylase subunit VHS3 OS=Saccharomyces cerevisiae (strain ATCC 204508 / S288c) OX=559292 GN=VHS3 PE=1 SV=1	7	3	4	3	73.6	615	636.5	588.2	598.4	686.9	574.7
High	P39744	NOC2	Nucleolar complex protein 2 OS=Saccharomyces cerevisiae (strain ATCC 204508 / S288c) OX=559292 GN=NOC2 PE=1 SV=2	5	4	4	4	81.6	621.3	625.6	738.6	612.2	670.7	684.7
High	Q99369	FSH3	Family of serine hydrolases 3 OS=Saccharomyces cerevisiae (strain ATCC 204508 / S288c) OX=559292 GN=FSH3 PE=2 SV=1	9	2	4	2	30.4	621.5	535.9	680.4	605.8	632	626.6
High	P36017	VPS21	Vacuolar protein sorting-associated protein 21 OS=Saccharomyces cerevisiae (strain ATCC 204508 / S288c) OX=559292 GN=VPS21 PE=1 SV=1	15	3	4	3	23.1	649.8	644	705.2	677.9	669.3	691.7
High	Q07825	FRA1	Putative Xaa-Pro aminopeptidase FRA1 OS=Saccharomyces cerevisiae (strain ATCC 204508 / S288c) OX=559292 GN=FRA1 PE=1 SV=1	4	3	4	3	84.9	651.5	577.7	653.3	641.9	674.3	739.3
High	P39985	POL5	rDNA transcriptional regulator POL5 OS=Saccharomyces cerevisiae (strain ATCC 204508 / S288c) OX=559292 GN=POL5 PE=1 SV=1	3	3	4	3	115.8	655.9	648.8	784.3	754.3	715	768.3
High	Q08873	SCP1	Transgelin OS=Saccharomyces cerevisiae (strain ATCC 204508 / S288c) OX=559292 GN=SCP1 PE=1 SV=1	18	3	4	3	22.7	660.1	680.7	711.7	678.8	778.7	786.9
High	Q04304	YMR090W	UPF0659 protein YMR090W OS=Saccharomyces cerevisiae (strain ATCC 204508 / S288c) OX=559292 GN=YMR090W PE=1 SV=1	11	3	4	3	24.9	661.4	494.2	463.3	648.1	777.3	675.5
High	A6ZMC3	AEP1	ATPase expression protein 1, mitochondrial OS=Saccharomyces cerevisiae (strain YJM789) OX=307796 GN=AEP1 PE=3 SV=1	7	4	4	4	59.9	668.6	623.5	645	817.7	712	796
High	P32352	ERG2	C-8 sterol isomerase ERG2 OS=Saccharomyces cerevisiae (strain ATCC 204508 / S288c) OX=559292 GN=ERG2 PE=1 SV=1	17	3	4	3	24.9	696.1	656.6	784.4	837.7	720	792.3
High	P07277	ERG12	Mevalonate kinase OS=Saccharomyces cerevisiae (strain ATCC 204508 / S288c) OX=559292 GN=ERG12 PE=1 SV=1	7	3	4	3	48.4	711.3	722.4	812.6	700	784.2	774
High	Q03177	YMR102C	WD repeat-containing protein YMR102C OS=Saccharomyces cerevisiae (strain ATCC 204508 / S288c) OX=559292 GN=YMR102C PE=1 SV=1	6	4	4	4	94.2	714.6	755.1	766.2	781.5	810	865
High	P43561	FET5	Iron transport multicopper oxidase FET5 OS=Saccharomyces cerevisiae (strain ATCC 204508 / S288c) OX=559292 GN=FET5 PE=1 SV=1	8	4	4	4	70.8	722.7	629.7	743.4	715.8	767.6	784.9
High	P33749	MSN4	Zinc finger protein MSN4 OS=Saccharomyces cerevisiae (strain ATCC 204508 / S288c) OX=559292 GN=MSN4 PE=1 SV=1	9	4	4	4	69.7	729.2	732.4	634.1	685.9	747.6	670.7
High	Q07923	LOT6	NAD(P)H-dependent FMN reductase LOT6 OS=Saccharomyces cerevisiae (strain ATCC 204508 / S288c) OX=559292 GN=LOT6 PE=1 SV=1	16	3	4	3	21.3	730.6	679.9	697	706.1	740.9	703.7
High	P40956	GTS1	Protein GTS1 OS=Saccharomyces cerevisiae (strain ATCC 204508 / S288c) OX=559292 GN=GTS1 PE=1 SV=2	9	4	4	4	44.4	731.6	733.1	734.9	736.3	770.8	756.6
High	O13297	CET1	mRNA-capping enzyme subunit beta OS=Saccharomyces cerevisiae (strain ATCC 204508 / S288c) OX=559292 GN=CET1 PE=1 SV=2	9	4	4	4	61.8	746.6	709.6	862.2	628.5	708.6	628.7
High	P38882	UTP9	U3 small nucleolar RNA-associated protein 9 OS=Saccharomyces cerevisiae (strain ATCC 204508 / S288c) OX=559292 GN=UTP9 PE=1 SV=1	5	3	4	3	65.2	757.7	805.3	779.3	822.1	804.3	786.4
High	Q06705	CSR1	Phosphatidylinositol transfer protein CSR1 OS=Saccharomyces cerevisiae (strain ATCC 204508 / S288c) OX=559292 GN=CSR1 PE=1 SV=1	16	4	4	4	47.4	768.1	645.6	777.8	691.5	736.2	676.9
High	P33441	MFT1	THO complex subunit MFT1 OS=Saccharomyces cerevisiae (strain ATCC 204508 / S288c) OX=559292 GN=MFT1 PE=1 SV=1	8	4	4	4	45	794.1	759	807.2	677.2	733	639.1
High	Q02775	SLU7	Pre-mRNA-splicing factor SLU7 OS=Saccharomyces cerevisiae (strain ATCC 204508 / S288c) OX=559292 GN=SLU7 PE=1 SV=1	13	4	4	4	44.6	800.9	796.8	801	672.6	720.4	658.1
High	P47116	PTK2	Serine/threonine-protein kinase PTK2/STK2 OS=Saccharomyces cerevisiae (strain ATCC 204508 / S288c) OX=559292 GN=PTK2 PE=1 SV=1	5	4	4	4	91.3	812.1	831.8	784.8	913.7	811.2	666.8
High	P42949	PAM16	Mitochondrial import inner membrane translocase subunit TIM16 OS=Saccharomyces cerevisiae (strain ATCC 204508 / S288c) OX=559292 GN=PAM16 PE=1 SV=1	33	3	4	3	16.2	828.2	692.8	737.6	677.8	853.1	809.5
High	P16622	HEM15	Ferrochelatase, mitochondrial OS=Saccharomyces cerevisiae (strain ATCC 204508 / S288c) OX=559292 GN=HEM15 PE=1 SV=1	10	4	4	4	44.6	828.7	741.1	929.7	698.6	754.8	753.6
High	P53277	SYF2	Pre-mRNA-splicing factor SYF2 OS=Saccharomyces cerevisiae (strain ATCC 204508 / S288c) OX=559292 GN=SYF2 PE=1 SV=1	19	4	4	4	24.8	836	819.5	862.4	690.2	771.4	667.3
High	P36104	SWD2	COMPASS component SWD2 OS=Saccharomyces cerevisiae (strain ATCC 204508 / S288c) OX=559292 GN=SWD2 PE=1 SV=1	8	3	4	3	37.1	850.8	825.3	881	745.7	805.4	782.2
High	P35194	UTP20	U3 small nucleolar RNA-associated protein 20 OS=Saccharomyces cerevisiae (strain ATCC 204508 / S288c) OX=559292 GN=UTP20 PE=1 SV=3	1	3	4	3	287.4	851.9	830.8	968.8	887.1	987.3	941.1
High	Q3E7A4	CMC2	COX assembly mitochondrial protein 2 OS=Saccharomyces cerevisiae (strain ATCC 204508 / S288c) OX=559292 GN=CMC2 PE=1 SV=1	24	3	4	3	12.9	854.1	780.6	813.8	838.1	837.3	705.7
High	Q12284	ERV2	FAD-linked sulfhydryl oxidase ERV2 OS=Saccharomyces cerevisiae (strain ATCC 204508 / S288c) OX=559292 GN=ERV2 PE=1 SV=1	20	4	4	4	22.1	865.2	796.9	895.7	990.7	1022.2	1056.9
High	P33333	SLC1	1-acyl-sn-glycerol-3-phosphate acyltransferase OS=Saccharomyces cerevisiae (strain ATCC 204508 / S288c) OX=559292 GN=SLC1 PE=1 SV=1	9	3	4	3	33.9	880.8	890.4	1031.2	1196.6	1077.6	1073.2
High	Q08732	HRK1	Serine/threonine-protein kinase HRK1 OS=Saccharomyces cerevisiae (strain ATCC 204508 / S288c) OX=559292 GN=HRK1 PE=1 SV=1	6	4	4	4	85.6	890.5	972.1	946.3	959.1	1003.9	935.3
High	Q06624	AOS1	DNA damage tolerance protein RHC31 OS=Saccharomyces cerevisiae (strain ATCC 204508 / S288c) OX=559292 GN=AOS1 PE=1 SV=1	10	3	4	3	39.2	895.8	777.9	836.5	891.1	835.9	865.9
High	Q04341	MIX14	Mitochondrial intermembrane space cysteine motif-containing protein MIX14 OS=Saccharomyces cerevisiae (strain ATCC 204508 / S288c) OX=559292 GN=MIX14 PE=1 SV=1	12	2	4	2	13.9	897.5	856.7	746.3	1014.9	818.3	782.8
High	Q12030	TAF10	Transcription initiation factor TFIID subunit 10 OS=Saccharomyces cerevisiae (strain ATCC 204508 / S288c) OX=559292 GN=TAF10 PE=1 SV=1	14	3	4	3	23	902.6	953.4	892.9	758.6	854.8	666.7
High	P33417	IXR1	Intrastrand cross-link recognition protein OS=Saccharomyces cerevisiae (strain ATCC 204508 / S288c) OX=559292 GN=IXR1 PE=1 SV=2	8	4	4	4	67.8	904.9	825.3	826.9	828.9	815.4	821.5
High	P53195	COG7	Conserved oligomeric Golgi complex subunit 7 OS=Saccharomyces cerevisiae (strain ATCC 204508 / S288c) OX=559292 GN=COG7 PE=1 SV=1	10	3	4	3	31.8	912.2	940.9	907.9	816.6	961.7	914.3
High	P36037	DOA1	Protein DOA1 OS=Saccharomyces cerevisiae (strain ATCC 204508 / S288c) OX=559292 GN=DOA1 PE=1 SV=1	5	4	4	4	79.5	916.6	806.5	995.8	799.3	782.7	784.1
High	P39729	RBG1	Ribosome-interacting GTPase 1 OS=Saccharomyces cerevisiae (strain ATCC 204508 / S288c) OX=559292 GN=RBG1 PE=1 SV=1	12	4	4	4	40.7	928.4	947	1004.1	938.6	985	979
High	Q04533	YML082W	Putative cystathionine gamma-synthase YML082W OS=Saccharomyces cerevisiae (strain ATCC 204508 / S288c) OX=559292 GN=YML082W PE=1 SV=1	8	4	4	4	74.3	930.5	903.9	942.5	889	912.5	974.3
High	Q02201	OSH6	Oxysterol-binding protein homolog 6 OS=Saccharomyces cerevisiae (strain ATCC 204508 / S288c) OX=559292 GN=OSH6 PE=1 SV=1	9	4	4	4	51.6	935.3	912.4	1040.4	960.3	1066.2	1025.2
High	P06633	HIS3	Imidazoleglycerol-phosphate dehydratase OS=Saccharomyces cerevisiae (strain ATCC 204508 / S288c) OX=559292 GN=HIS3 PE=1 SV=2	14	3	4	3	23.8	940.3	888.5	1024.2	406.7	470.3	370.3
High	P33775	PMT1	Dolichyl-phosphate-mannose--protein mannosyltransferase 1 OS=Saccharomyces cerevisiae (strain ATCC 204508 / S288c) OX=559292 GN=PMT1 PE=1 SV=1	5	4	4	4	92.6	943.2	1049.5	1260.6	1333.8	1344	1412.8
High	P40959	MVP1	Sorting nexin MVP1 OS=Saccharomyces cerevisiae (strain ATCC 204508 / S288c) OX=559292 GN=MVP1 PE=1 SV=2	6	3	4	3	59.6	943.3	986.1	1111.9	959.1	1070	1071.3
High	P46971	PMT4	Dolichyl-phosphate-mannose--protein mannosyltransferase 4 OS=Saccharomyces cerevisiae (strain ATCC 204508 / S288c) OX=559292 GN=PMT4 PE=1 SV=1	5	4	4	4	87.9	946.9	975.3	1200.8	1076.2	1214.2	1221.5
High	P35728	MPE1	Protein MPE1 OS=Saccharomyces cerevisiae (strain ATCC 204508 / S288c) OX=559292 GN=MPE1 PE=1 SV=1	8	3	4	3	49.6	950.7	880.1	906.1	878.5	905.5	827.2
High	P54070	KTR6	Mannosyltransferase KTR6 OS=Saccharomyces cerevisiae (strain ATCC 204508 / S288c) OX=559292 GN=KTR6 PE=1 SV=1	9	4	4	4	52.1	955	962.3	1126	982.6	996.4	1039.5
High	P35182	PTC1	Protein phosphatase 2C homolog 1 OS=Saccharomyces cerevisiae (strain ATCC 204508 / S288c) OX=559292 GN=PTC1 PE=1 SV=1	13	4	4	4	31.5	962.6	921.9	1151.2	1067.4	945.9	996.9
High	Q04179	URH1	Uridine nucleosidase OS=Saccharomyces cerevisiae (strain ATCC 204508 / S288c) OX=559292 GN=URH1 PE=1 SV=2	5	2	4	2	37.9	963.5	945.1	956.2	947.9	1044.8	1122.7
High	P38861	NMD3	60S ribosomal export protein NMD3 OS=Saccharomyces cerevisiae (strain ATCC 204508 / S288c) OX=559292 GN=NMD3 PE=1 SV=3	6	3	4	3	59.1	991.4	926.7	1161	1033.8	969.6	1035.2
High	P53633	YIP3	Prenylated Rab acceptor 1 OS=Saccharomyces cerevisiae (strain ATCC 204508 / S288c) OX=559292 GN=YIP3 PE=1 SV=2	14	2	4	2	19.4	994.7	1068.5	1167.5	981.2	988.1	1008
High	P53941	IMP4	U3 small nucleolar ribonucleoprotein protein IMP4 OS=Saccharomyces cerevisiae (strain ATCC 204508 / S288c) OX=559292 GN=IMP4 PE=1 SV=1	12	4	4	4	33.5	1011.7	1015.9	1177.5	1120	1108.9	1117.4
High	P31382	PMT2	Dolichyl-phosphate-mannose--protein mannosyltransferase 2 OS=Saccharomyces cerevisiae (strain ATCC 204508 / S288c) OX=559292 GN=PMT2 PE=1 SV=2	5	4	4	4	86.8	1013.2	992.8	1262.7	1231.4	1237.8	1352.6
High	Q99216	PNO1	Pre-rRNA-processing protein PNO1 OS=Saccharomyces cerevisiae (strain ATCC 204508 / S288c) OX=559292 GN=PNO1 PE=1 SV=1	9	3	4	3	30.3	1016	889.6	1153.6	936.2	990.3	927
High	P06843	SPT2	Protein SPT2 OS=Saccharomyces cerevisiae (strain ATCC 204508 / S288c) OX=559292 GN=SPT2 PE=1 SV=1	11	4	4	4	38.5	1026.6	1131.9	1150.2	1044.9	1043.2	909.2
High	P53276	UTP8	U3 small nucleolar RNA-associated protein 8 OS=Saccharomyces cerevisiae (strain ATCC 204508 / S288c) OX=559292 GN=UTP8 PE=1 SV=1	6	4	4	4	80.1	1027.4	993.1	1278	1084.8	1093.4	1102.7
High	Q02821	SRP1	Importin subunit alpha OS=Saccharomyces cerevisiae (strain ATCC 204508 / S288c) OX=559292 GN=SRP1 PE=1 SV=1	5	3	4	3	60.4	1031.1	948.6	1266.2	862.6	1082.7	967.9
High	P38688	SRP72	Signal recognition particle subunit SRP72 OS=Saccharomyces cerevisiae (strain ATCC 204508 / S288c) OX=559292 GN=SRP72 PE=1 SV=2	7	4	4	4	73.5	1041.3	972.6	1157.9	1008.7	1021.6	1013.3
High	Q06678	MRPL35	54S ribosomal protein L35, mitochondrial OS=Saccharomyces cerevisiae (strain ATCC 204508 / S288c) OX=559292 GN=MRPL35 PE=1 SV=1	13	4	4	4	42.8	1051.4	1060.2	1196.2	1163.1	1024.8	1229.8
High	P38797	PTC7	Protein phosphatase 2C homolog 7, mitochondrial OS=Saccharomyces cerevisiae (strain ATCC 204508 / S288c) OX=559292 GN=PTC7 PE=1 SV=2	11	4	4	4	37.8	1055.1	1085.1	1277.3	1180.7	1042.6	1173.8
High	P07807	DFR1	Dihydrofolate reductase OS=Saccharomyces cerevisiae (strain ATCC 204508 / S288c) OX=559292 GN=DFR1 PE=1 SV=2	10	3	4	3	24.2	1065.7	1058.6	949.9	1043	1079.1	1153.2
High	P41734	IAH1	Isoamyl acetate-hydrolyzing esterase OS=Saccharomyces cerevisiae (strain ATCC 204508 / S288c) OX=559292 GN=IAH1 PE=1 SV=1	21	4	4	4	27.3	1075.7	1003.7	1091.7	1171.2	1120.3	1118.1
High	P31383	TPD3	Protein phosphatase PP2A regulatory subunit A OS=Saccharomyces cerevisiae (strain ATCC 204508 / S288c) OX=559292 GN=TPD3 PE=1 SV=3	6	4	4	4	70.9	1110.7	981.8	1196.2	983.9	962.9	881.2
High	Q00245	RHO3	GTP-binding protein RHO3 OS=Saccharomyces cerevisiae (strain ATCC 204508 / S288c) OX=559292 GN=RHO3 PE=1 SV=2	13	3	4	3	25.3	1113.4	1160.6	1256.4	1208.6	1329.3	1221.6
High	P25037	UBP1	Ubiquitin carboxyl-terminal hydrolase 1 OS=Saccharomyces cerevisiae (strain ATCC 204508 / S288c) OX=559292 GN=UBP1 PE=1 SV=2	5	3	4	3	92.7	1120	1121.8	1346.1	1139	1164.3	1158.2
High	P36523	MRPL15	54S ribosomal protein L15, mitochondrial OS=Saccharomyces cerevisiae (strain ATCC 204508 / S288c) OX=559292 GN=MRPL15 PE=1 SV=3	15	4	4	4	28.2	1126.8	1161	1100.8	1212.6	1115.5	1330.8
High	Q02204	MRPL13	54S ribosomal protein L13, mitochondrial OS=Saccharomyces cerevisiae (strain ATCC 204508 / S288c) OX=559292 GN=MRPL13 PE=1 SV=2	10	2	4	2	30.3	1126.8	1209.1	1313.8	1079.2	1004.7	1017.1
High	P38162	MIX23	Mitochondrial intermembrane space cysteine motif-containing protein MIX23 OS=Saccharomyces cerevisiae (strain ATCC 204508 / S288c) OX=559292 GN=MIX23 PE=1 SV=1	19	4	4	4	23	1145.3	1055.8	1063.4	1173.6	1228.5	1124.5
High	Q05580	HEL2	E3 ubiquitin-protein ligase HEL2 OS=Saccharomyces cerevisiae (strain ATCC 204508 / S288c) OX=559292 GN=HEL2 PE=1 SV=1	7	4	4	4	72.7	1154.9	1125	1225.5	1195.7	1129.6	1057.7
High	Q08742	RDL2	Thiosulfate sulfurtransferase RDL2, mitochondrial OS=Saccharomyces cerevisiae (strain ATCC 204508 / S288c) OX=559292 GN=RDL2 PE=1 SV=1	17	3	4	3	16.7	1208	1142.9	1195.1	1209.1	1105.6	996.7
High	P25576	POF1	Nicotinamide mononucleotide adenylyltransferase OS=Saccharomyces cerevisiae (strain ATCC 204508 / S288c) OX=559292 GN=POF1 PE=1 SV=1	14	4	4	4	29.7	1208.1	1123.4	1207.9	1211.1	1351.7	1368.5
High	Q12377	RPN6	26S proteasome regulatory subunit RPN6 OS=Saccharomyces cerevisiae (strain ATCC 204508 / S288c) OX=559292 GN=RPN6 PE=1 SV=3	7	3	4	3	49.7	1261.7	1279.8	1468.2	1393.4	1487.5	1605.6
High	B3LU25	KRR1	KRR1 small subunit processome component OS=Saccharomyces cerevisiae (strain RM11-1a) OX=285006 GN=KRR1 PE=3 SV=1	12	4	4	4	37.1	1273.6	1338.8	1550.3	1861.1	1501.7	1699.4
High	Q04432	HSP31	Glutathione-independent glyoxalase HSP31 OS=Saccharomyces cerevisiae (strain ATCC 204508 / S288c) OX=559292 GN=HSP31 PE=1 SV=1	17	4	4	4	25.7	1278.9	1298.3	1062	1263.8	1373.9	1204.6
High	P48562	CLA4	Serine/threonine-protein kinase CLA4 OS=Saccharomyces cerevisiae (strain ATCC 204508 / S288c) OX=559292 GN=CLA4 PE=1 SV=1	4	3	4	3	93.9	1296.7	1239.7	1331.1	835.4	884.5	714
High	P05150	ARG3	Ornithine carbamoyltransferase OS=Saccharomyces cerevisiae (strain ATCC 204508 / S288c) OX=559292 GN=ARG3 PE=1 SV=1	9	3	4	3	37.8	1318.5	1216.6	1050.9	1241.6	1558.2	1292.7
High	P36069	PMU1	Probable phosphoglycerate mutase PMU1 OS=Saccharomyces cerevisiae (strain ATCC 204508 / S288c) OX=559292 GN=PMU1 PE=1 SV=1	11	3	4	3	33.8	1322.2	1263.1	1254.1	1373	1404.6	1574
High	P32319	PEP1	Vacuolar protein sorting/targeting protein VPS10 OS=Saccharomyces cerevisiae (strain ATCC 204508 / S288c) OX=559292 GN=PEP1 PE=1 SV=1	2	4	4	4	177.7	1337.9	1392.9	1504.7	1247.9	1421.4	1352.7
High	P32911	SUI1	Eukaryotic translation initiation factor eIF-1 OS=Saccharomyces cerevisiae (strain ATCC 204508 / S288c) OX=559292 GN=SUI1 PE=1 SV=1	28	2	4	2	12.3	1346.1	1383.4	1343.4	1468.2	1230.9	1074.6
High	A6ZPU3	DBP4	ATP-dependent RNA helicase DBP4 OS=Saccharomyces cerevisiae (strain YJM789) OX=307796 GN=DBP4 PE=3 SV=1	6	4	4	4	87.1	1348	1350.4	1457.6	1320.7	1274.4	1260.4
High	Q3E772	LSO2	Protein LSO2 OS=Saccharomyces cerevisiae (strain ATCC 204508 / S288c) OX=559292 GN=LSO2 PE=1 SV=1	36	3	4	3	10.5	1362.6	1479.5	1462.4	1249	1173.7	974.3
High	P38836	ECM14	Inactive metallocarboxypeptidase ECM14 OS=Saccharomyces cerevisiae (strain ATCC 204508 / S288c) OX=559292 GN=ECM14 PE=1 SV=1	8	4	4	4	49.8	1378.5	1354.8	1266.2	1349.7	1283.4	1329.2
High	Q07532	IWR1	RNA polymerase II nuclear localization protein IWR1 OS=Saccharomyces cerevisiae (strain ATCC 204508 / S288c) OX=559292 GN=IWR1 PE=1 SV=2	12	4	4	4	40.6	1378.7	1406.7	1470.2	1194.6	1241.6	1131.8
High	Q01519	COX12	Cytochrome c oxidase subunit 12, mitochondrial OS=Saccharomyces cerevisiae (strain ATCC 204508 / S288c) OX=559292 GN=COX12 PE=1 SV=2	31	3	4	3	9.8	1379.5	1344.2	1354.2	1050.1	1283	840.5
High	P36224	JNM1	Nuclear migration protein JNM1 OS=Saccharomyces cerevisiae (strain ATCC 204508 / S288c) OX=559292 GN=JNM1 PE=1 SV=2	11	4	4	4	43.6	1392.4	1422.1	1347.2	1254.9	1387.8	1219.7
High	P10662	MRP1	37S ribosomal protein MRP1, mitochondrial OS=Saccharomyces cerevisiae (strain ATCC 204508 / S288c) OX=559292 GN=MRP1 PE=1 SV=2	13	4	4	4	36.7	1401	1510.1	1882.1	1826.3	1518.8	1853.5
High	P53183	YGL039W	Putative uncharacterized oxidoreductase YGL039W OS=Saccharomyces cerevisiae (strain ATCC 204508 / S288c) OX=559292 GN=YGL039W PE=1 SV=1	13	4	4	3	38.2	1410.6	1392.6	1394.7	1344.9	1356.2	1368.2
High	P28239	PPA2	Inorganic pyrophosphatase, mitochondrial OS=Saccharomyces cerevisiae (strain ATCC 204508 / S288c) OX=559292 GN=PPA2 PE=1 SV=1	9	3	4	3	35.6	1412.7	1225.5	1368.7	1269.2	1347.5	1405
High	P53929	YNL108C	Uncharacterized protein YNL108C OS=Saccharomyces cerevisiae (strain ATCC 204508 / S288c) OX=559292 GN=YNL108C PE=1 SV=1	12	3	4	3	30.7	1414.8	1504.3	1507.3	1636.2	1639.7	1800.2
High	P53753	DSE4	Endo-1,3(4)-beta-glucanase 1 OS=Saccharomyces cerevisiae (strain ATCC 204508 / S288c) OX=559292 GN=DSE4 PE=1 SV=1	4	3	4	3	121	1423.8	1353.5	1182	1495.6	1475.9	1603.5
High	P54007	YLR460C	Uncharacterized protein YLR460C OS=Saccharomyces cerevisiae (strain ATCC 204508 / S288c) OX=559292 GN=YLR460C PE=1 SV=1	4	2	4	1	41.1	1425.4	1364.8	1144.1	1737.1	2058.1	1946.2
High	P54000	SUB1	RNA polymerase II transcriptional coactivator SUB1 OS=Saccharomyces cerevisiae (strain ATCC 204508 / S288c) OX=559292 GN=SUB1 PE=1 SV=1	11	3	4	3	33.1	1449.7	1438.1	1385	1174.9	1200.2	1092.3
High	P53295	RBG2	Ribosome-interacting GTPase 2 OS=Saccharomyces cerevisiae (strain ATCC 204508 / S288c) OX=559292 GN=RBG2 PE=1 SV=1	13	4	4	4	41	1468.3	1415.7	1775.7	1411.3	1536.4	1495
High	P53080	EDC1	Enhancer of mRNA-decapping protein 1 OS=Saccharomyces cerevisiae (strain ATCC 204508 / S288c) OX=559292 GN=EDC1 PE=1 SV=1	16	4	4	4	19.2	1475.5	1508.5	1725	1645.3	1530.1	1527.3
High	P21965	MCK1	Protein kinase MCK1 OS=Saccharomyces cerevisiae (strain ATCC 204508 / S288c) OX=559292 GN=MCK1 PE=1 SV=1	10	4	4	4	43.1	1482.1	1523.2	1875	1530.5	1511.3	1572.2
High	Q12163	NBP2	NAP1-binding protein 2 OS=Saccharomyces cerevisiae (strain ATCC 204508 / S288c) OX=559292 GN=NBP2 PE=1 SV=1	18	3	4	3	26.6	1552.4	1480.2	1461	1363	1415.2	1362
High	P38063	PRS4	Ribose-phosphate pyrophosphokinase 4 OS=Saccharomyces cerevisiae (strain ATCC 204508 / S288c) OX=559292 GN=PRS4 PE=1 SV=3	11	3	4	3	35.7	1556.5	1546.8	2017.8	1532.3	1504.7	1655.7
High	Q08422	TMC1	AN1-type zinc finger protein TMC1 OS=Saccharomyces cerevisiae (strain ATCC 204508 / S288c) OX=559292 GN=TMC1 PE=1 SV=1	26	3	4	3	16.7	1584.3	1743.2	1572.2	1727	1696.3	1520.1
High	Q04418	RBA50	RNA polymerase II-associated protein RBA50 OS=Saccharomyces cerevisiae (strain ATCC 204508 / S288c) OX=559292 GN=RBA50 PE=1 SV=2	9	4	4	4	50.2	1587.9	1604.5	1669.2	1738	1722.3	1681
High	P42942	YGR210C	Uncharacterized GTP-binding protein YGR210C OS=Saccharomyces cerevisiae (strain ATCC 204508 / S288c) OX=559292 GN=YGR210C PE=1 SV=1	7	2	4	2	45.2	1597.2	1627.7	1459.5	1933.2	1924.4	2131
High	P20447	DBP3	ATP-dependent RNA helicase DBP3 OS=Saccharomyces cerevisiae (strain ATCC 204508 / S288c) OX=559292 GN=DBP3 PE=1 SV=2	8	4	4	4	58.8	1608.3	1551.1	1897.2	1539.7	1655.6	1526.8
High	P32458	CDC11	Cell division control protein 11 OS=Saccharomyces cerevisiae (strain ATCC 204508 / S288c) OX=559292 GN=CDC11 PE=1 SV=1	12	4	4	4	47.6	1777.3	1856.7	2107.8	1784.9	1994.9	1862.6
High	P39931	SSP120	Protein SSP120 OS=Saccharomyces cerevisiae (strain ATCC 204508 / S288c) OX=559292 GN=SSP120 PE=1 SV=1	12	3	4	3	27.3	1778.4	1862.1	1611.3	1562.4	1764.6	1511.1
High	P40858	MRPL49	54S ribosomal protein L49, mitochondrial OS=Saccharomyces cerevisiae (strain ATCC 204508 / S288c) OX=559292 GN=MRPL49 PE=1 SV=2	24	3	4	3	18.4	1789.5	1955.7	1898.5	2370	1864.5	2378.5
High	Q12017	PLP2	Phosducin-like protein 2 OS=Saccharomyces cerevisiae (strain ATCC 204508 / S288c) OX=559292 GN=PLP2 PE=1 SV=1	14	4	4	4	32.8	1792.1	1723.2	1945.3	1675.5	1709.1	1592.3
High	P35184	SQT1	Ribosome assembly protein SQT1 OS=Saccharomyces cerevisiae (strain ATCC 204508 / S288c) OX=559292 GN=SQT1 PE=1 SV=2	7	4	4	4	47.1	1801.2	1742.7	1556	1482.2	1655.9	1633.4
High	P21182	SPE2	S-adenosylmethionine decarboxylase proenzyme OS=Saccharomyces cerevisiae (strain ATCC 204508 / S288c) OX=559292 GN=SPE2 PE=1 SV=1	8	3	4	3	46.2	1840.1	1848.6	1671.8	1830.2	1951	2021.8
High	P32496	RPN12	26S proteasome regulatory subunit RPN12 OS=Saccharomyces cerevisiae (strain ATCC 204508 / S288c) OX=559292 GN=RPN12 PE=1 SV=3	10	3	4	3	31.9	1846.2	1580.7	1754.6	1674.6	2006.8	1868
High	P17695	GRX2	Glutaredoxin-2 OS=Saccharomyces cerevisiae (strain ATCC 204508 / S288c) OX=559292 GN=GRX2 PE=1 SV=3	21	3	4	3	15.9	1873.7	1953.7	2050.3	1643.1	1857.4	1488.3
High	P07260	CDC33	Eukaryotic translation initiation factor 4E OS=Saccharomyces cerevisiae (strain ATCC 204508 / S288c) OX=559292 GN=CDC33 PE=1 SV=1	19	3	4	3	24.2	1895.2	1872.6	2773	1727.8	2030.2	1609.8
High	P50276	MUP1	High-affinity methionine permease OS=Saccharomyces cerevisiae (strain ATCC 204508 / S288c) OX=559292 GN=MUP1 PE=1 SV=1	6	4	4	4	63.2	1949.7	1920.6	2256.8	1854.9	1942.8	1892.4
High	P40005	GIM4	Prefoldin subunit 2 OS=Saccharomyces cerevisiae (strain ATCC 204508 / S288c) OX=559292 GN=GIM4 PE=1 SV=2	30	4	4	4	13	1968.8	2128.6	2013.9	1773.4	1944.5	1544.8
High	Q06580	MLC2	Myosin light chain 2 OS=Saccharomyces cerevisiae (strain ATCC 204508 / S288c) OX=559292 GN=MLC2 PE=1 SV=1	25	4	4	4	18.5	2014.1	2144.9	1901.1	1633.3	1759.2	1433.1
High	P47129	ACF4	Assembly-complementing factor 4 OS=Saccharomyces cerevisiae (strain ATCC 204508 / S288c) OX=559292 GN=ACF4 PE=1 SV=1	11	4	4	4	35.5	2096.8	2307.4	2200.6	1821.9	2129.4	1777.2
High	P0CX33	RPS30A	40S ribosomal protein S30-A OS=Saccharomyces cerevisiae (strain ATCC 204508 / S288c) OX=559292 GN=RPS30A PE=1 SV=1	13	1	4	1	7.1	2137	2504.9	2515.1	2625.1	2549.2	2528.9
High	Q07897	CMS1	Protein CMS1 OS=Saccharomyces cerevisiae (strain ATCC 204508 / S288c) OX=559292 GN=CMS1 PE=1 SV=1	10	3	4	3	33.4	2175.2	2089.9	2253.6	2168.9	2021.1	2055.5
High	P14306	TFS1	Carboxypeptidase Y inhibitor OS=Saccharomyces cerevisiae (strain ATCC 204508 / S288c) OX=559292 GN=TFS1 PE=1 SV=2	19	3	4	3	24.3	2206.2	1895.1	1770.7	2210	2575.7	2297
High	P50623	UBC9	SUMO-conjugating enzyme UBC9 OS=Saccharomyces cerevisiae (strain ATCC 204508 / S288c) OX=559292 GN=UBC9 PE=1 SV=1	18	3	4	3	17.9	2286.3	2342.8	2374.6	2414	2371.4	2604.8
High	P32769	HBS1	Elongation factor 1 alpha-like protein OS=Saccharomyces cerevisiae (strain ATCC 204508 / S288c) OX=559292 GN=HBS1 PE=1 SV=2	8	4	4	4	68.7	2318.9	2265.2	2656	2254.7	2285.7	2112.9
High	O43137	YBR085C-A	Uncharacterized protein YBR085C-A OS=Saccharomyces cerevisiae (strain ATCC 204508 / S288c) OX=559292 GN=YBR085C-A PE=1 SV=1	22	2	4	2	9.4	2360.8	2320.6	1633.4	2162.5	2211.6	1312.8
High	Q07648	DTD1	D-aminoacyl-tRNA deacylase OS=Saccharomyces cerevisiae (strain ATCC 204508 / S288c) OX=559292 GN=DTD1 PE=1 SV=1	24	4	4	4	16.7	2494.8	2737.4	3091.2	2232.9	2023.4	1979.4
High	P40545	HIS6	1-(5-phosphoribosyl)-5-[(5-phosphoribosylamino)methylideneamino] imidazole-4-carboxamide isomerase OS=Saccharomyces cerevisiae (strain ATCC 204508 / S288c) OX=559292 GN=HIS6 PE=1 SV=1	10	3	4	3	29.5	3151.2	3120.7	3899.2	3378.9	3341.8	3862.9
High	P32500	NDC1	Nucleoporin NDC1 OS=Saccharomyces cerevisiae (strain ATCC 204508 / S288c) OX=559292 GN=NDC1 PE=1 SV=1	3	2	3	2	74.1	30.2	28.3	47.5	41.7	55.1	47.8
High	P06244	TPK1	cAMP-dependent protein kinase type 1 OS=Saccharomyces cerevisiae (strain ATCC 204508 / S288c) OX=559292 GN=TPK1 PE=1 SV=3	9	3	3	3	46	48.2	59.4	48.2	56.9	48.8	45.1
High	P24279	MCM3	DNA replication licensing factor MCM3 OS=Saccharomyces cerevisiae (strain ATCC 204508 / S288c) OX=559292 GN=MCM3 PE=1 SV=1	2	2	3	2	107.5	59.6	57.6	62.2	62.7	65.7	59
High	P38994	MSS4	Phosphatidylinositol 4-phosphate 5-kinase MSS4 OS=Saccharomyces cerevisiae (strain ATCC 204508 / S288c) OX=559292 GN=MSS4 PE=1 SV=2	2	1	3	1	89.3	65.4	65.2	79.8	64.6	76.8	49.9
High	P34244	HSL1	Probable serine/threonine-protein kinase HSL1 OS=Saccharomyces cerevisiae (strain ATCC 204508 / S288c) OX=559292 GN=HSL1 PE=1 SV=2	2	3	3	3	169.5	72	80.3	91.9	69.5	81.1	80.3
High	P39743	RVS167	Reduced viability upon starvation protein 167 OS=Saccharomyces cerevisiae (strain ATCC 204508 / S288c) OX=559292 GN=RVS167 PE=1 SV=1	5	2	3	2	52.7	97.4	97.5	91.5	70.2	100.8	75.2
High	P40317	SOK1	Protein SOK1 OS=Saccharomyces cerevisiae (strain ATCC 204508 / S288c) OX=559292 GN=SOK1 PE=1 SV=2	6	3	3	3	101	103.3	88.3	121.7	49.7	84.6	47.3
High	Q06493	YLH47	LETM1 domain-containing protein YLH47, mitochondrial OS=Saccharomyces cerevisiae (strain ATCC 204508 / S288c) OX=559292 GN=YLH47 PE=1 SV=1	6	2	3	2	52.1	126.5	195.8	176	205	177.1	152.9
High	P46676	SUM1	Suppressor of mar1-1 protein OS=Saccharomyces cerevisiae (strain ATCC 204508 / S288c) OX=559292 GN=SUM1 PE=1 SV=2	4	3	3	3	118.1	153.6	144.6	148.9	206	151.7	118.1
High	P32794	AFG2	ATPase family gene 2 protein OS=Saccharomyces cerevisiae (strain ATCC 204508 / S288c) OX=559292 GN=AFG2 PE=1 SV=1	3	2	3	2	84.7	156.2	158.8	205	168	167.4	161
High	Q06488	RSC2	Chromatin structure-remodeling complex subunit RSC2 OS=Saccharomyces cerevisiae (strain ATCC 204508 / S288c) OX=559292 GN=RSC2 PE=1 SV=1	4	3	3	3	102.2	172.6	167	193.5	159.7	181.5	167.5
High	P32386	YBT1	ATP-dependent bile acid permease OS=Saccharomyces cerevisiae (strain ATCC 204508 / S288c) OX=559292 GN=YBT1 PE=1 SV=2	2	3	3	2	189	174.6	167.3	215.7	207.4	209.3	199
High	P23585	HXT2	High-affinity glucose transporter HXT2 OS=Saccharomyces cerevisiae (strain ATCC 204508 / S288c) OX=559292 GN=HXT2 PE=1 SV=1	5	3	3	2	59.8	182.9	225.9	239	334.7	311.2	279.7
High	P40395	RIC1	Guanine nucleotide exchange factor subunit RIC1 OS=Saccharomyces cerevisiae (strain ATCC 204508 / S288c) OX=559292 GN=RIC1 PE=1 SV=1	2	3	3	3	121.6	200.7	180.7	231	201.1	213.3	226.2
High	P41735	CAT5	5-demethoxyubiquinone hydroxylase, mitochondrial OS=Saccharomyces cerevisiae (strain ATCC 204508 / S288c) OX=559292 GN=CAT5 PE=1 SV=2	11	3	3	3	26	201.2	203.8	197.5	194.2	209.8	202.5
High	P25659	FUB1	Silencing boundary-establishment protein FUB1 OS=Saccharomyces cerevisiae (strain ATCC 204508 / S288c) OX=559292 GN=FUB1 PE=1 SV=1	8	2	3	2	26.7	208.5	186.8	181.1	162.7	180.4	157.1
High	P32389	MET4	Transcriptional activator of sulfur metabolism MET4 OS=Saccharomyces cerevisiae (strain ATCC 204508 / S288c) OX=559292 GN=MET4 PE=1 SV=2	5	3	3	3	74.3	213.6	247.2	241.6	193.1	215.9	181.1
High	Q06321	ATG26	Sterol 3-beta-glucosyltransferase OS=Saccharomyces cerevisiae (strain ATCC 204508 / S288c) OX=559292 GN=ATG26 PE=1 SV=1	3	3	3	3	136	215.8	165.4	263.6	99.2	108.3	109.1
High	P26755	RFA3	Replication factor A protein 3 OS=Saccharomyces cerevisiae (strain ATCC 204508 / S288c) OX=559292 GN=RFA3 PE=1 SV=1	39	3	3	3	13.8	217	235.3	252.3	220.4	238.6	217
High	P39108	PEX7	Peroxisomal targeting signal 2 receptor OS=Saccharomyces cerevisiae (strain ATCC 204508 / S288c) OX=559292 GN=PEX7 PE=1 SV=1	4	2	3	2	42.3	229	231.1	218.2	293.9	241.8	245.4
High	Q06451	TPO3	Polyamine transporter 3 OS=Saccharomyces cerevisiae (strain ATCC 204508 / S288c) OX=559292 GN=TPO3 PE=1 SV=1	5	3	3	3	68	243.5	308.7	303.1	312.5	368.3	308.7
High	P38089	PTC4	Protein phosphatase 2C homolog 4 OS=Saccharomyces cerevisiae (strain ATCC 204508 / S288c) OX=559292 GN=PTC4 PE=1 SV=1	6	3	3	3	44.1	248.3	240.9	264.4	321.9	265.4	317
High	P22135	ATP12	Protein ATP12, mitochondrial OS=Saccharomyces cerevisiae (strain ATCC 204508 / S288c) OX=559292 GN=ATP12 PE=1 SV=2	5	2	3	2	36.5	253.8	238.2	268.8	247.9	284.4	245.4
High	A6ZQF6	ATG27	Autophagy-related protein 27 OS=Saccharomyces cerevisiae (strain YJM789) OX=307796 GN=ATG27 PE=3 SV=1	11	3	3	3	30.2	256.2	238.8	277.5	243.4	237.7	242.2
High	P32487	LYP1	Lysine-specific permease OS=Saccharomyces cerevisiae (strain ATCC 204508 / S288c) OX=559292 GN=LYP1 PE=1 SV=2	3	2	3	2	68	259.3	350.6	323.5	376.9	343.7	286.4
High	Q06685	VIP1	Inositol hexakisphosphate and diphosphoinositol-pentakisphosphate kinase OS=Saccharomyces cerevisiae (strain ATCC 204508 / S288c) OX=559292 GN=VIP1 PE=1 SV=1	2	3	3	3	129.7	265.5	235.5	299.8	242.5	248	292.9
High	P12904	SNF4	5'-AMP-activated protein kinase subunit gamma OS=Saccharomyces cerevisiae (strain ATCC 204508 / S288c) OX=559292 GN=SNF4 PE=1 SV=1	11	3	3	3	36.4	269.4	247.4	279.4	275.3	276.1	302.6
High	Q12443	RTN2	Reticulon-like protein 2 OS=Saccharomyces cerevisiae (strain ATCC 204508 / S288c) OX=559292 GN=RTN2 PE=1 SV=1	10	3	3	3	44.3	277.9	200.7	188.1	353.5	337.9	327.1
High	P38429	SAP30	Transcriptional regulatory protein SAP30 OS=Saccharomyces cerevisiae (strain ATCC 204508 / S288c) OX=559292 GN=SAP30 PE=1 SV=2	11	2	3	2	23	284.5	267.2	307.1	240.7	236.3	233.3
High	P38193	PSY4	Serine/threonine-protein phosphatase 4 regulatory subunit 2 OS=Saccharomyces cerevisiae (strain ATCC 204508 / S288c) OX=559292 GN=PSY4 PE=1 SV=1	8	3	3	3	50.6	288	275.9	284.5	270.4	263.8	245.5
High	P20606	SAR1	Small COPII coat GTPase SAR1 OS=Saccharomyces cerevisiae (strain ATCC 204508 / S288c) OX=559292 GN=SAR1 PE=1 SV=1	21	3	3	3	21.4	299.6	276.3	319.2	264.8	278.5	229.2
High	P32867	SSO1	Protein SSO1 OS=Saccharomyces cerevisiae (strain ATCC 204508 / S288c) OX=559292 GN=SSO1 PE=1 SV=2	8	2	3	1	33.1	305.8	328.1	394.7	345.4	365.5	320.1
High	Q06677	SWA2	Auxilin-like clathrin uncoating factor SWA2 OS=Saccharomyces cerevisiae (strain ATCC 204508 / S288c) OX=559292 GN=SWA2 PE=1 SV=1	4	2	3	2	75	307.4	332.2	309.1	280.2	289.6	224.4
High	Q03758	BUL2	Ubiquitin ligase-binding protein BUL2 OS=Saccharomyces cerevisiae (strain ATCC 204508 / S288c) OX=559292 GN=BUL2 PE=1 SV=1	2	2	3	2	104.7	308.4	312.3	318.1	289.6	281.1	248.4
High	P40070	LSM4	U6 snRNA-associated Sm-like protein LSm4 OS=Saccharomyces cerevisiae (strain ATCC 204508 / S288c) OX=559292 GN=LSM4 PE=1 SV=1	9	2	3	2	21.3	311.8	318.7	325.4	284.3	350.2	322.8
High	Q02772	PET191	Mitochondrial protein PET191 OS=Saccharomyces cerevisiae (strain ATCC 204508 / S288c) OX=559292 GN=PET191 PE=1 SV=1	27	3	3	3	12.4	315.3	291.5	293	257.6	296.7	200.1
High	P53292	MRPS35	37S ribosomal protein S35, mitochondrial OS=Saccharomyces cerevisiae (strain ATCC 204508 / S288c) OX=559292 GN=MRPS35 PE=1 SV=1	10	3	3	3	39.6	317	323.7	396.8	396.7	338.7	391.9
High	P38985	SRP14	Signal recognition particle subunit SRP14 OS=Saccharomyces cerevisiae (strain ATCC 204508 / S288c) OX=559292 GN=SRP14 PE=1 SV=1	12	2	3	2	16.4	320.3	345	306.6	346.5	321.6	308.6
High	P32474	EUG1	Protein disulfide-isomerase EUG1 OS=Saccharomyces cerevisiae (strain ATCC 204508 / S288c) OX=559292 GN=EUG1 PE=1 SV=1	6	3	3	3	58.9	321.5	340.5	348.8	346.2	332.5	362.2
High	P27882	ERV1	Mitochondrial FAD-linked sulfhydryl oxidase ERV1 OS=Saccharomyces cerevisiae (strain ATCC 204508 / S288c) OX=559292 GN=ERV1 PE=1 SV=2	12	2	3	2	21.6	328	360.4	366.4	330.4	313	290.3
High	P06115	CTT1	Catalase T OS=Saccharomyces cerevisiae (strain ATCC 204508 / S288c) OX=559292 GN=CTT1 PE=1 SV=3	5	3	3	3	64.5	345.3	257.4	232.5	365.9	436.8	390
High	P40362	UTP18	U3 small nucleolar RNA-associated protein 18 OS=Saccharomyces cerevisiae (strain ATCC 204508 / S288c) OX=559292 GN=UTP18 PE=1 SV=1	4	3	3	3	66.4	346.7	387.9	389	422.6	408.4	440.7
High	P36141	FMP46	Putative redox protein FMP46, mitochondrial OS=Saccharomyces cerevisiae (strain ATCC 204508 / S288c) OX=559292 GN=FMP46 PE=1 SV=1	24	3	3	3	15.6	347.7	301.1	327.1	363.3	333.2	358
High	P40010	NUG1	Nuclear GTP-binding protein NUG1 OS=Saccharomyces cerevisiae (strain ATCC 204508 / S288c) OX=559292 GN=NUG1 PE=1 SV=1	7	3	3	3	57.7	349.9	337.6	416.9	368.7	352.4	410.6
High	P17064	FCY2	Purine-cytosine permease FCY2 OS=Saccharomyces cerevisiae (strain ATCC 204508 / S288c) OX=559292 GN=FCY2 PE=1 SV=2	7	2	3	2	58.2	362.8	211.1	290	323.9	278.7	255.9
High	P47164	STR2	Cystathionine gamma-synthase OS=Saccharomyces cerevisiae (strain ATCC 204508 / S288c) OX=559292 GN=STR2 PE=1 SV=1	4	3	3	3	72.3	363.3	324.6	359	320.1	336.3	345.3
High	P25626	IMG1	54S ribosomal protein IMG1, mitochondrial OS=Saccharomyces cerevisiae (strain ATCC 204508 / S288c) OX=559292 GN=IMG1 PE=1 SV=1	9	2	3	2	19.4	363.3	386.3	452.3	434.6	386.7	464.6
High	P17065	SEC2	Rab guanine nucleotide exchange factor SEC2 OS=Saccharomyces cerevisiae (strain ATCC 204508 / S288c) OX=559292 GN=SEC2 PE=1 SV=1	3	2	3	2	84.6	365.6	343.3	432.1	345.6	369.4	342.8
High	Q03735	NAB6	RNA-binding protein NAB6 OS=Saccharomyces cerevisiae (strain ATCC 204508 / S288c) OX=559292 GN=NAB6 PE=1 SV=1	3	3	3	3	126.1	365.7	347.3	424.1	350.1	381.4	413.8
High	Q02205	MEH1	Protein MEH1 OS=Saccharomyces cerevisiae (strain ATCC 204508 / S288c) OX=559292 GN=MEH1 PE=1 SV=1	23	3	3	3	20.2	372.1	382.2	430.6	353.5	383.2	378.3
High	P53254	UTP22	U3 small nucleolar RNA-associated protein 22 OS=Saccharomyces cerevisiae (strain ATCC 204508 / S288c) OX=559292 GN=UTP22 PE=1 SV=1	4	3	3	3	140.4	373.2	369.1	386.9	367.2	393.5	422.3
High	Q12199	TIP41	Type 2A phosphatase activator TIP41 OS=Saccharomyces cerevisiae (strain ATCC 204508 / S288c) OX=559292 GN=TIP41 PE=1 SV=1	8	3	3	3	41	386.6	358	424.9	419.4	407.1	419.7
High	B5VE38	RDH54	DNA repair and recombination protein RDH54 OS=Saccharomyces cerevisiae (strain AWRI1631) OX=545124 GN=RDH54 PE=3 SV=1	4	3	3	3	104.1	391.1	423.4	463.4	405	403.8	415
High	P47029	ALY2	Arrestin-related trafficking adapter 3 OS=Saccharomyces cerevisiae (strain ATCC 204508 / S288c) OX=559292 GN=ALY2 PE=1 SV=2	3	3	3	3	117.1	391.4	419.8	395.4	397.2	392.6	328.6
High	Q12343	MED4	Mediator of RNA polymerase II transcription subunit 4 OS=Saccharomyces cerevisiae (strain ATCC 204508 / S288c) OX=559292 GN=MED4 PE=1 SV=1	10	3	3	3	32.2	393.6	383.9	382.3	410.5	340.7	286.3
High	P43585	VTC2	Vacuolar transporter chaperone 2 OS=Saccharomyces cerevisiae (strain ATCC 204508 / S288c) OX=559292 GN=VTC2 PE=1 SV=1	4	3	3	3	95.4	394.9	395.4	446.6	436.3	421.6	484.5
High	P32639	BRR2	Pre-mRNA-splicing helicase BRR2 OS=Saccharomyces cerevisiae (strain ATCC 204508 / S288c) OX=559292 GN=BRR2 PE=1 SV=2	1	2	3	2	246	395.3	427.7	414.9	435.7	369.8	333.2
High	P54867	SLG1	Protein SLG1 OS=Saccharomyces cerevisiae (strain ATCC 204508 / S288c) OX=559292 GN=SLG1 PE=1 SV=1	7	2	3	2	39.2	402.3	317.8	337.2	368.3	326.6	378.2
High	A6ZXG9	DHH1	ATP-dependent RNA helicase DHH1 OS=Saccharomyces cerevisiae (strain YJM789) OX=307796 GN=DHH1 PE=3 SV=1	4	3	3	3	57.5	403.2	425.6	403.1	515.4	439.5	451.1
High	P38068	GRX7	Monothiol glutaredoxin-7 OS=Saccharomyces cerevisiae (strain ATCC 204508 / S288c) OX=559292 GN=GRX7 PE=1 SV=1	9	2	3	2	22.6	404.1	477.2	426.4	499.9	448.7	394.6
High	P32908	SMC1	Structural maintenance of chromosomes protein 1 OS=Saccharomyces cerevisiae (strain ATCC 204508 / S288c) OX=559292 GN=SMC1 PE=1 SV=1	2	3	3	3	141.2	405.9	439.2	475.3	467.1	451.6	499.9
High	P40052	YER079W	Uncharacterized protein YER079W OS=Saccharomyces cerevisiae (strain ATCC 204508 / S288c) OX=559292 GN=YER079W PE=1 SV=1	15	3	3	3	23.2	410.9	336.4	365	299.1	326.4	268.3
High	A7A060	SKG1	Suppressor of lethality of KEX2 GAS1 double null mutant protein 1 OS=Saccharomyces cerevisiae (strain YJM789) OX=307796 GN=SKG1 PE=3 SV=1	8	3	3	3	39.8	418.9	416.9	421.3	368.9	396.1	320.4
High	P40962	RTS2	Zinc finger protein RTS2 OS=Saccharomyces cerevisiae (strain ATCC 204508 / S288c) OX=559292 GN=RTS2 PE=1 SV=1	10	3	3	3	27	420.3	371.7	442.7	403.3	444.4	428.3
High	P53110	YGL159W	Uncharacterized protein YGL159W OS=Saccharomyces cerevisiae (strain ATCC 204508 / S288c) OX=559292 GN=YGL159W PE=1 SV=1	8	3	3	3	41.6	421.3	490.9	391	342.4	361.9	322.2
High	Q3E731	COX19	Cytochrome c oxidase assembly protein COX19 OS=Saccharomyces cerevisiae (strain ATCC 204508 / S288c) OX=559292 GN=COX19 PE=1 SV=1	21	2	3	2	11.1	422.2	529.2	416.1	351.2	428.1	277.6
High	Q08004	BUD20	Bud site selection protein 20 OS=Saccharomyces cerevisiae (strain ATCC 204508 / S288c) OX=559292 GN=BUD20 PE=1 SV=1	16	2	3	2	18.5	442.9	459.7	575.1	416.8	477.2	502.1
High	P25574	EMC1	ER membrane protein complex subunit 1 OS=Saccharomyces cerevisiae (strain ATCC 204508 / S288c) OX=559292 GN=EMC1 PE=1 SV=1	4	3	3	3	87.1	445.6	437.4	463.5	551.4	414.7	424.6
High	Q03957	CTK1	CTD kinase subunit alpha OS=Saccharomyces cerevisiae (strain ATCC 204508 / S288c) OX=559292 GN=CTK1 PE=1 SV=1	8	3	3	3	60.5	446.4	424.8	462.8	415.1	431	387.8
High	P42839	VNX1	Low affinity vacuolar monovalent cation/H(+) antiporter OS=Saccharomyces cerevisiae (strain ATCC 204508 / S288c) OX=559292 GN=VNX1 PE=1 SV=1	3	2	3	2	102.4	454	405.8	548.8	343.5	344.8	308.3
High	P38749	YAP3	AP-1-like transcription factor YAP3 OS=Saccharomyces cerevisiae (strain ATCC 204508 / S288c) OX=559292 GN=YAP3 PE=1 SV=1	5	2	3	2	37.9	457.5	540.3	477.9	443.2	465.9	367.2
High	P22517	CMK2	Calcium/calmodulin-dependent protein kinase II OS=Saccharomyces cerevisiae (strain ATCC 204508 / S288c) OX=559292 GN=CMK2 PE=1 SV=2	7	3	3	3	50.4	461.4	501.3	535.1	466.9	489.1	475.3
High	A6ZT11	SBE22	Protein SBE22 OS=Saccharomyces cerevisiae (strain YJM789) OX=307796 GN=SBE22 PE=3 SV=1	4	3	3	3	96.3	461.7	438.8	448.2	494.3	461.6	481.6
High	P46959	GCD14	tRNA (adenine(58)-N(1))-methyltransferase catalytic subunit TRM61 OS=Saccharomyces cerevisiae (strain ATCC 204508 / S288c) OX=559292 GN=GCD14 PE=1 SV=1	9	3	3	3	43.9	469.1	445.7	460.3	450	469.2	466.1
High	Q05902	ECM38	Glutathione hydrolase proenzyme OS=Saccharomyces cerevisiae (strain ATCC 204508 / S288c) OX=559292 GN=ECM38 PE=1 SV=1	2	2	3	2	73.1	479.3	511.8	395.2	469.4	563.3	562.5
High	P53950	VAC7	Vacuolar segregation protein 7 OS=Saccharomyces cerevisiae (strain ATCC 204508 / S288c) OX=559292 GN=VAC7 PE=1 SV=1	4	3	3	3	128.1	485.6	479.2	542.1	480	438.8	376.5
High	Q01080	RPA49	DNA-directed RNA polymerase I subunit RPA49 OS=Saccharomyces cerevisiae (strain ATCC 204508 / S288c) OX=559292 GN=RPA49 PE=1 SV=2	5	2	3	2	46.6	492.6	509.6	545.3	473.8	475.5	501.3
High	P24869	CLB2	G2/mitotic-specific cyclin-2 OS=Saccharomyces cerevisiae (strain ATCC 204508 / S288c) OX=559292 GN=CLB2 PE=1 SV=1	5	3	3	3	56.2	495.2	538.5	540.3	521.2	566.3	502
High	P38143	GPX2	Glutathione peroxidase-like peroxiredoxin 2 OS=Saccharomyces cerevisiae (strain ATCC 204508 / S288c) OX=559292 GN=GPX2 PE=1 SV=1	10	2	3	1	18.4	496.8	531.8	522.7	541.7	616.5	639.7
High	Q08193	GAS5	1,3-beta-glucanosyltransferase GAS5 OS=Saccharomyces cerevisiae (strain ATCC 204508 / S288c) OX=559292 GN=GAS5 PE=1 SV=1	6	2	3	2	51.8	501.6	477.2	514.9	426.3	467.9	444.2
High	P34219	TOD6	Transcriptional regulatory protein TOD6 OS=Saccharomyces cerevisiae (strain ATCC 204508 / S288c) OX=559292 GN=TOD6 PE=1 SV=1	6	3	3	3	59.2	501.6	546.1	568.4	555.5	550.7	551.2
High	P41896	TFG2	Transcription initiation factor IIF subunit beta OS=Saccharomyces cerevisiae (strain ATCC 204508 / S288c) OX=559292 GN=TFG2 PE=1 SV=2	9	3	3	3	46.6	506.8	536.5	562.6	510.2	521.9	522.5
High	P40582	GTT1	Glutathione S-transferase 1 OS=Saccharomyces cerevisiae (strain ATCC 204508 / S288c) OX=559292 GN=GTT1 PE=1 SV=1	12	3	3	3	26.8	510.2	444.8	467	431.6	479.5	464.7
High	P20133	BET2	Geranylgeranyl transferase type-2 subunit beta OS=Saccharomyces cerevisiae (strain ATCC 204508 / S288c) OX=559292 GN=BET2 PE=1 SV=3	6	2	3	2	36.6	512.2	453.2	471.8	440.4	460.6	492.5
High	P34226	SKT5	Chitin synthase regulator SKT5 OS=Saccharomyces cerevisiae (strain ATCC 204508 / S288c) OX=559292 GN=SKT5 PE=1 SV=1	4	3	3	3	77	513.6	617.8	562.2	274.6	309	220.5
High	P40485	SLM1	Phosphatidylinositol 4,5-bisphosphate-binding protein SLM1 OS=Saccharomyces cerevisiae (strain ATCC 204508 / S288c) OX=559292 GN=SLM1 PE=1 SV=1	5	3	3	3	77.9	513.9	548.9	616.4	512.2	638.7	585.7
High	A6ZTB4	SET5	Potential protein lysine methyltransferase SET5 OS=Saccharomyces cerevisiae (strain YJM789) OX=307796 GN=SET5 PE=3 SV=1	5	3	3	3	60.5	523.1	520.2	520.5	535.5	496.1	516.8
High	P23285	CPR2	Peptidyl-prolyl cis-trans isomerase B OS=Saccharomyces cerevisiae (strain ATCC 204508 / S288c) OX=559292 GN=CPR2 PE=1 SV=1	15	3	3	3	22.8	537.1	511.8	540	576.6	565	596.1
High	P36094	SPC42	Spindle pole body component SPC42 OS=Saccharomyces cerevisiae (strain ATCC 204508 / S288c) OX=559292 GN=SPC42 PE=1 SV=1	7	2	3	2	42.2	537.2	561.4	498.5	536.1	605.7	507.9
High	P25582	SPB1	27S pre-rRNA (guanosine(2922)-2'-O)-methyltransferase OS=Saccharomyces cerevisiae (strain ATCC 204508 / S288c) OX=559292 GN=SPB1 PE=1 SV=2	3	3	3	3	96.4	548.7	532	569.8	595.9	572.8	568.2
High	P38961	RRP8	25S rRNA (adenine(645)-N(1))-methyltransferase OS=Saccharomyces cerevisiae (strain ATCC 204508 / S288c) OX=559292 GN=RRP8 PE=1 SV=2	6	3	3	3	46	556	556.4	607.3	640.6	571.4	543.3
High	Q3E830	YCR075W-A	Uncharacterized protein YCR075W-A OS=Saccharomyces cerevisiae (strain ATCC 204508 / S288c) OX=559292 GN=YCR075W-A PE=1 SV=1	40	2	3	2	8.1	556.4	698.1	506.1	508	539.3	470.5
High	Q12753	HAA1	Transcriptional activator HAA1 OS=Saccharomyces cerevisiae (strain ATCC 204508 / S288c) OX=559292 GN=HAA1 PE=1 SV=1	3	2	3	2	76.6	559.7	540.4	532.1	509.8	555.4	434.7
High	Q00684	CDC14	Tyrosine-protein phosphatase CDC14 OS=Saccharomyces cerevisiae (strain ATCC 204508 / S288c) OX=559292 GN=CDC14 PE=1 SV=2	8	3	3	3	61.9	564.1	574.3	560.4	543.5	553.5	550.7
High	P53305	RSM27	Mitochondrial 37S ribosomal protein S27 OS=Saccharomyces cerevisiae (strain ATCC 204508 / S288c) OX=559292 GN=RSM27 PE=1 SV=1	13	2	3	2	12.4	567.3	681.4	783.2	774.7	591.1	713.4
High	P40471	AYR1	NADPH-dependent 1-acyldihydroxyacetone phosphate reductase OS=Saccharomyces cerevisiae (strain ATCC 204508 / S288c) OX=559292 GN=AYR1 PE=1 SV=1	11	3	3	3	32.8	570.4	583.7	679.3	663.2	725.6	698.8
High	P26754	RFA2	Replication factor A protein 2 OS=Saccharomyces cerevisiae (strain ATCC 204508 / S288c) OX=559292 GN=RFA2 PE=1 SV=1	15	3	3	3	29.9	573.7	592.5	610.8	640.7	598.1	594.9
High	P39715	ECM1	Shuttling pre-60S factor ECM1 OS=Saccharomyces cerevisiae (strain ATCC 204508 / S288c) OX=559292 GN=ECM1 PE=1 SV=2	11	3	3	3	23.9	578.7	638	675.4	572.5	603.4	568.5
High	P40312	CYB5	Cytochrome b5 OS=Saccharomyces cerevisiae (strain ATCC 204508 / S288c) OX=559292 GN=CYB5 PE=1 SV=2	15	2	3	2	13.3	582.9	579.5	653.3	815.7	846.9	914.2
High	P10622	RPP1B	60S acidic ribosomal protein P1-beta OS=Saccharomyces cerevisiae (strain ATCC 204508 / S288c) OX=559292 GN=RPP1B PE=1 SV=3	15	1	3	1	10.7	583.8	976.5	582.4	573.3	593.4	810.9
High	P41819	DIM1	Dimethyladenosine transferase OS=Saccharomyces cerevisiae (strain ATCC 204508 / S288c) OX=559292 GN=DIM1 PE=1 SV=1	13	3	3	3	35.9	592.1	631.3	680	626.4	618.9	602.2
High	P33755	NPL4	Nuclear protein localization protein 4 OS=Saccharomyces cerevisiae (strain ATCC 204508 / S288c) OX=559292 GN=NPL4 PE=1 SV=1	3	2	3	2	65.7	592.8	609.2	620.7	663.4	744.4	744.7
High	P39109	YCF1	Metal resistance protein YCF1 OS=Saccharomyces cerevisiae (strain ATCC 204508 / S288c) OX=559292 GN=YCF1 PE=1 SV=2	2	3	3	3	171	594.2	644.4	864.3	718.7	729.3	738.8
High	Q12417	PRP46	Pre-mRNA-splicing factor PRP46 OS=Saccharomyces cerevisiae (strain ATCC 204508 / S288c) OX=559292 GN=PRP46 PE=1 SV=1	3	2	3	2	50.7	599.4	629.9	650.4	608.8	685.4	637.6
High	P40449	YIL161W	Uncharacterized protein YIL161W OS=Saccharomyces cerevisiae (strain ATCC 204508 / S288c) OX=559292 GN=YIL161W PE=1 SV=1	11	2	3	2	27.1	602.7	567.9	644.3	636.8	591.2	596.6
High	P36527	MRPL28	54S ribosomal protein L28, mitochondrial OS=Saccharomyces cerevisiae (strain ATCC 204508 / S288c) OX=559292 GN=MRPL28 PE=1 SV=2	15	2	3	2	17.3	604.8	428.6	406.8	504.3	391.2	457.4
High	P40096	BUR6	Negative cofactor 2 complex subunit alpha OS=Saccharomyces cerevisiae (strain ATCC 204508 / S288c) OX=559292 GN=BUR6 PE=1 SV=1	19	2	3	2	15.5	605.6	680.6	579.7	592.1	665.9	578.3
High	Q03010	UME1	Transcriptional regulatory protein UME1 OS=Saccharomyces cerevisiae (strain ATCC 204508 / S288c) OX=559292 GN=UME1 PE=1 SV=1	5	3	3	3	51	613.4	600.1	716.4	743.2	661.7	754.4
High	Q86ZR7	YKL033W-A	Uncharacterized hydrolase YKL033W-A OS=Saccharomyces cerevisiae (strain ATCC 204508 / S288c) OX=559292 GN=YKL033W-A PE=3 SV=2	10	3	3	3	26.2	614.7	585.5	678.2	654.7	577.1	673.9
High	Q3E793	BOL1	BolA-like protein 1 OS=Saccharomyces cerevisiae (strain ATCC 204508 / S288c) OX=559292 GN=BOL1 PE=1 SV=1	16	2	3	2	12.5	618.5	639.5	633.7	663.6	627.2	567.6
High	P25632	RSC6	Chromatin structure-remodeling complex protein RSC6 OS=Saccharomyces cerevisiae (strain ATCC 204508 / S288c) OX=559292 GN=RSC6 PE=1 SV=1	7	3	3	3	54.1	619.9	587	731	580.7	649.1	593.9
High	P19524	MYO2	Myosin-2 OS=Saccharomyces cerevisiae (strain ATCC 204508 / S288c) OX=559292 GN=MYO2 PE=1 SV=1	2	3	3	3	180.6	624.2	763.4	762.3	567.4	649.4	694.8
High	P53140	RMD9	RNA-binding protein RMD9, mitochondrial OS=Saccharomyces cerevisiae (strain ATCC 204508 / S288c) OX=559292 GN=RMD9 PE=1 SV=1	5	3	3	3	74.5	635.5	623.2	678.8	825.9	734.1	809.9
High	P0CT86	YJR107C-A	Uncharacterized protein YJR107C-A OS=Saccharomyces cerevisiae (strain ATCC 204508 / S288c) OX=559292 GN=YJR107C-A PE=1 SV=1	41	3	3	3	8.9	636.3	640.4	586.3	534	570.4	430.6
High	Q02196	MET14	Adenylyl-sulfate kinase OS=Saccharomyces cerevisiae (strain ATCC 204508 / S288c) OX=559292 GN=MET14 PE=1 SV=1	10	2	3	2	23	637.7	703.4	767.4	704.7	629.2	716.6
High	P32342	SRP21	Signal recognition particle subunit SRP21 OS=Saccharomyces cerevisiae (strain ATCC 204508 / S288c) OX=559292 GN=SRP21 PE=1 SV=3	19	3	3	3	18.4	654.6	828.2	670.8	800.4	718.6	689
High	P11709	BIK1	Nuclear fusion protein BIK1 OS=Saccharomyces cerevisiae (strain ATCC 204508 / S288c) OX=559292 GN=BIK1 PE=1 SV=1	5	3	3	3	51.1	659.1	647.8	654.8	613.2	652.3	541.3
High	P36047	SDS22	Protein phosphatase 1 regulatory subunit SDS22 OS=Saccharomyces cerevisiae (strain ATCC 204508 / S288c) OX=559292 GN=SDS22 PE=1 SV=1	7	3	3	3	38.9	664.2	621.4	630.2	615.8	662.3	674.7
High	Q06336	GGA1	ADP-ribosylation factor-binding protein GGA1 OS=Saccharomyces cerevisiae (strain ATCC 204508 / S288c) OX=559292 GN=GGA1 PE=1 SV=1	8	3	3	3	62.3	670	612	684.1	640	673.4	656.3
High	P38109	ATG42	Vacuolar serine-type carboxypeptidase ATG42 OS=Saccharomyces cerevisiae (strain ATCC 204508 / S288c) OX=559292 GN=ATG42 PE=1 SV=1	8	3	3	3	57.6	674	592.6	656.2	543.4	632.5	610.8
High	P38736	GOS1	Golgi SNAP receptor complex member 1 OS=Saccharomyces cerevisiae (strain ATCC 204508 / S288c) OX=559292 GN=GOS1 PE=1 SV=1	23	3	3	3	25.4	695.7	710.2	799.1	732	736.7	742.7
High	Q01589	SED1	Cell wall protein SED1 OS=Saccharomyces cerevisiae (strain ATCC 204508 / S288c) OX=559292 GN=SED1 PE=1 SV=1	6	2	3	2	34.4	705.3	752.4	612.2	617.7	668.1	618.3
High	P40343	VPS27	Vacuolar protein sorting-associated protein 27 OS=Saccharomyces cerevisiae (strain ATCC 204508 / S288c) OX=559292 GN=VPS27 PE=1 SV=3	7	3	3	3	70.9	712.3	721.6	758.4	647.8	722.7	614.2
High	P38629	RFC3	Replication factor C subunit 3 OS=Saccharomyces cerevisiae (strain ATCC 204508 / S288c) OX=559292 GN=RFC3 PE=1 SV=1	11	3	3	3	38.2	719.9	748.3	862.5	703.5	767.9	736
High	Q03213	HOT1	High-osmolarity-induced transcription protein 1 OS=Saccharomyces cerevisiae (strain ATCC 204508 / S288c) OX=559292 GN=HOT1 PE=1 SV=1	6	3	3	3	79.4	720.8	745.1	747.5	699.5	715.7	596.1
High	P31334	MRPL9	54S ribosomal protein L9, mitochondrial OS=Saccharomyces cerevisiae (strain ATCC 204508 / S288c) OX=559292 GN=MRPL9 PE=1 SV=3	12	3	3	3	29.8	726.1	849.8	805.9	840.2	794.6	978.5
High	Q08269	ALR1	Magnesium transporter ALR1 OS=Saccharomyces cerevisiae (strain ATCC 204508 / S288c) OX=559292 GN=ALR1 PE=1 SV=1	4	3	3	3	95.8	727.5	674.5	855.8	715.4	675.4	634.2
High	P27466	CMK1	Calcium/calmodulin-dependent protein kinase I OS=Saccharomyces cerevisiae (strain ATCC 204508 / S288c) OX=559292 GN=CMK1 PE=1 SV=2	4	2	3	2	50.3	740	682.9	932.5	861.4	790.6	806.7
High	B3RHU5	DIF1	Damage-regulated import facilitator 1 OS=Saccharomyces cerevisiae (strain RM11-1a) OX=285006 GN=DIF1 PE=3 SV=1	26	3	3	3	15.1	744	808.8	729.4	683.2	812.8	584.1
High	Q08831	VTS1	RNA-binding protein VTS1 OS=Saccharomyces cerevisiae (strain ATCC 204508 / S288c) OX=559292 GN=VTS1 PE=1 SV=1	5	2	3	2	57.5	746.5	770.6	774.2	628.1	775.7	536.5
High	P53064	RTF1	RNA polymerase-associated protein RTF1 OS=Saccharomyces cerevisiae (strain ATCC 204508 / S288c) OX=559292 GN=RTF1 PE=1 SV=2	5	3	3	3	65.8	753.4	810.4	670.4	742.6	689.5	640
High	P28789	HEM3	Porphobilinogen deaminase OS=Saccharomyces cerevisiae (strain ATCC 204508 / S288c) OX=559292 GN=HEM3 PE=1 SV=1	11	3	3	3	36.7	759.1	747	1001.2	800.8	814.7	754.2
High	P38337	SHG1	COMPASS component SHG1 OS=Saccharomyces cerevisiae (strain ATCC 204508 / S288c) OX=559292 GN=SHG1 PE=1 SV=1	7	1	3	1	16.4	761.5	736.2	788.6	798.1	697.3	726.7
High	P25560	RER1	Protein RER1 OS=Saccharomyces cerevisiae (strain ATCC 204508 / S288c) OX=559292 GN=RER1 PE=1 SV=2	19	3	3	3	22.3	773.9	797	994.6	933.5	974	1006
High	P08425	MSF1	Phenylalanine--tRNA ligase, mitochondrial OS=Saccharomyces cerevisiae (strain ATCC 204508 / S288c) OX=559292 GN=MSF1 PE=1 SV=3	4	2	3	2	54.8	784.1	749.5	737.1	845.5	884.7	1041.7
High	Q12206	WTM2	Transcriptional modulator WTM2 OS=Saccharomyces cerevisiae (strain ATCC 204508 / S288c) OX=559292 GN=WTM2 PE=1 SV=1	10	3	3	3	51.9	792.9	849.3	866.8	988.7	1048.1	1162.6
High	P13586	PMR1	Calcium-transporting ATPase 1 OS=Saccharomyces cerevisiae (strain ATCC 204508 / S288c) OX=559292 GN=PMR1 PE=1 SV=1	3	3	3	3	104.5	793	834.2	786.8	763.8	681.1	728.9
High	Q03508	YMR265C	Uncharacterized protein YMR265C OS=Saccharomyces cerevisiae (strain ATCC 204508 / S288c) OX=559292 GN=YMR265C PE=4 SV=1	5	3	3	3	54.1	808.1	782.8	784.8	742.7	790	790.2
High	Q03435	NHP10	Non-histone protein 10 OS=Saccharomyces cerevisiae (strain ATCC 204508 / S288c) OX=559292 GN=NHP10 PE=1 SV=1	13	3	3	3	23.8	810	847.1	821.1	721.5	855.4	773.5
High	Q03652	DML1	Protein DML1 OS=Saccharomyces cerevisiae (strain ATCC 204508 / S288c) OX=559292 GN=DML1 PE=3 SV=1	5	3	3	3	55.3	827.4	893	834.5	906.5	870.2	961.4
High	O14468	YOR304C-A	Uncharacterized protein YOR304C-A OS=Saccharomyces cerevisiae (strain ATCC 204508 / S288c) OX=559292 GN=YOR304C-A PE=1 SV=1	21	2	3	2	8.6	833.7	849.9	783.8	851.3	765.7	615.2
High	Q12344	GYP5	GTPase-activating protein GYP5 OS=Saccharomyces cerevisiae (strain ATCC 204508 / S288c) OX=559292 GN=GYP5 PE=1 SV=1	6	3	3	3	101.7	835.4	839	802	705.3	782.4	664.1
High	P53255	DRN1	CWF19-like protein DRN1 OS=Saccharomyces cerevisiae (strain ATCC 204508 / S288c) OX=559292 GN=DRN1 PE=1 SV=1	5	3	3	3	58.2	838.2	778.5	1050.1	963	896.7	1008
High	P25303	SCJ1	DnaJ-related protein SCJ1 OS=Saccharomyces cerevisiae (strain ATCC 204508 / S288c) OX=559292 GN=SCJ1 PE=1 SV=2	10	3	3	3	41.5	842.7	858.1	882.7	894.6	982.1	950.2
High	P36080	RRP14	Ribosomal RNA-processing protein 14 OS=Saccharomyces cerevisiae (strain ATCC 204508 / S288c) OX=559292 GN=RRP14 PE=1 SV=1	6	3	3	3	50.5	851.1	1037	1193.6	1083.8	1008.1	1000.9
High	P34227	PRX1	Peroxiredoxin PRX1, mitochondrial OS=Saccharomyces cerevisiae (strain ATCC 204508 / S288c) OX=559292 GN=PRX1 PE=1 SV=1	15	3	3	3	29.5	853.6	705.7	763.8	727.2	790.7	732.4
High	P36132	KAE1	tRNA N6-adenosine threonylcarbamoyltransferase OS=Saccharomyces cerevisiae (strain ATCC 204508 / S288c) OX=559292 GN=KAE1 PE=1 SV=2	8	3	3	3	42.7	854.6	874.2	944.2	824.3	837.8	863.3
High	P38805	RPF1	Ribosome production factor 1 OS=Saccharomyces cerevisiae (strain ATCC 204508 / S288c) OX=559292 GN=RPF1 PE=1 SV=1	9	3	3	3	35.1	874.2	900	881.7	967.5	888.9	913.4
High	A6ZTA3	RIX1	Pre-rRNA-processing protein RIX1 OS=Saccharomyces cerevisiae (strain YJM789) OX=307796 GN=RIX1 PE=3 SV=1	5	3	3	3	86.7	881.6	892	982.1	836.5	852.2	801.7
High	P42846	KRI1	Protein KRI1 OS=Saccharomyces cerevisiae (strain ATCC 204508 / S288c) OX=559292 GN=KRI1 PE=1 SV=1	5	3	3	3	68.6	882.1	974.5	958.4	755.9	802.8	697.6
High	Q04175	SXM1	Importin beta SMX1 OS=Saccharomyces cerevisiae (strain ATCC 204508 / S288c) OX=559292 GN=SXM1 PE=1 SV=1	3	3	3	3	108.3	890.8	886.5	996.8	841	835.2	831.1
High	P53121	FLC3	Putative flavin carrier protein 3 OS=Saccharomyces cerevisiae (strain ATCC 204508 / S288c) OX=559292 GN=FLC3 PE=1 SV=1	4	3	3	3	90.7	895.3	977.4	881.5	887.6	903.8	807.6
High	P36095	VPS24	Vacuolar protein-sorting-associated protein 24 OS=Saccharomyces cerevisiae (strain ATCC 204508 / S288c) OX=559292 GN=VPS24 PE=1 SV=1	10	3	3	3	26.2	922.8	930.7	872.8	956.1	949.3	873.8
High	P04786	TOP1	DNA topoisomerase 1 OS=Saccharomyces cerevisiae (strain ATCC 204508 / S288c) OX=559292 GN=TOP1 PE=1 SV=2	3	3	3	3	89.9	923.9	1007.9	965.1	889.3	982.6	1003.7
High	P47075	VTC4	Vacuolar transporter chaperone 4 OS=Saccharomyces cerevisiae (strain ATCC 204508 / S288c) OX=559292 GN=VTC4 PE=1 SV=2	4	3	3	3	83.1	937.9	1028	1092.8	1133.4	1108.2	1228.5
High	P53335	PXR1	Protein PXR1 OS=Saccharomyces cerevisiae (strain ATCC 204508 / S288c) OX=559292 GN=PXR1 PE=1 SV=1	9	3	3	3	31.3	940.6	951.5	1260.5	1138.5	1160.9	1353.8
High	P32366	VMA6	V-type proton ATPase subunit d OS=Saccharomyces cerevisiae (strain ATCC 204508 / S288c) OX=559292 GN=VMA6 PE=1 SV=2	8	3	3	3	39.8	950.3	998	1207	1085.4	1063	1061.2
High	P40088	FTR1	Plasma membrane iron permease OS=Saccharomyces cerevisiae (strain ATCC 204508 / S288c) OX=559292 GN=FTR1 PE=1 SV=1	4	2	3	2	45.7	955.5	1304.9	1380.4	2200.2	2382.3	3292.2
High	P06780	RHO1	GTP-binding protein RHO1 OS=Saccharomyces cerevisiae (strain ATCC 204508 / S288c) OX=559292 GN=RHO1 PE=1 SV=3	23	3	3	3	23.1	956	993.2	1040.1	935.1	963.7	903.2
High	P40564	DJP1	DnaJ-like protein 1 OS=Saccharomyces cerevisiae (strain ATCC 204508 / S288c) OX=559292 GN=DJP1 PE=1 SV=1	6	3	3	3	48.5	957.7	988	1041.8	1079.6	1165.1	1200.5
High	P13393	SPT15	TATA-box-binding protein OS=Saccharomyces cerevisiae (strain ATCC 204508 / S288c) OX=559292 GN=SPT15 PE=1 SV=3	9	3	3	3	27	959.4	953.4	1073.9	922.5	907.3	958.1
High	P53759	DUS1	tRNA-dihydrouridine(16/17) synthase [NAD(P)(+)] OS=Saccharomyces cerevisiae (strain ATCC 204508 / S288c) OX=559292 GN=DUS1 PE=1 SV=1	7	3	3	3	48.1	964	977	932.6	1080.9	1043.6	1242.7
High	Q12207	NCE102	Non-classical export protein 2 OS=Saccharomyces cerevisiae (strain ATCC 204508 / S288c) OX=559292 GN=NCE102 PE=1 SV=1	20	3	3	3	19	969.1	1130.3	1416.5	1568.2	1639.9	1377.7
High	P33412	ECT1	Ethanolamine-phosphate cytidylyltransferase OS=Saccharomyces cerevisiae (strain ATCC 204508 / S288c) OX=559292 GN=ECT1 PE=1 SV=1	12	3	3	3	36.8	972.6	885.2	959.2	963.1	966.4	1022
High	P38281	APD1	Actin patches distal protein 1 OS=Saccharomyces cerevisiae (strain ATCC 204508 / S288c) OX=559292 GN=APD1 PE=1 SV=1	9	3	3	3	35.7	998.9	985.6	886.2	926.8	1059.3	1031.4
High	P39002	FAA3	Long-chain-fatty-acid--CoA ligase 3 OS=Saccharomyces cerevisiae (strain ATCC 204508 / S288c) OX=559292 GN=FAA3 PE=1 SV=1	4	3	3	3	77.9	1000.6	1116.8	1008.3	1159.4	1104	1172
High	P48360	ARH1	Probable NADPH:adrenodoxin oxidoreductase, mitochondrial OS=Saccharomyces cerevisiae (strain ATCC 204508 / S288c) OX=559292 GN=ARH1 PE=1 SV=1	4	2	3	2	56.2	1007.5	938	1065.1	1016.3	1020.8	1095.8
High	P53974	ARK1	Actin-regulating kinase 1 OS=Saccharomyces cerevisiae (strain ATCC 204508 / S288c) OX=559292 GN=ARK1 PE=1 SV=1	5	3	3	3	71.3	1014.2	998.9	1191	853.5	959.5	768
High	P49957	TRM9	tRNA (carboxymethyluridine(34)-5-O)-methyltransferase OS=Saccharomyces cerevisiae (strain ATCC 204508 / S288c) OX=559292 GN=TRM9 PE=1 SV=1	11	3	3	3	32.4	1041.9	1009.8	1045.9	1152.5	987.1	1133.9
High	Q08986	SAM3	S-adenosylmethionine permease SAM3 OS=Saccharomyces cerevisiae (strain ATCC 204508 / S288c) OX=559292 GN=SAM3 PE=1 SV=1	5	3	3	3	64.3	1048.1	1265.2	1311.1	1306.8	1234.4	1171.4
High	A6ZUS8	EFG1	rRNA-processing protein EFG1 OS=Saccharomyces cerevisiae (strain YJM789) OX=307796 GN=EFG1 PE=3 SV=1	12	2	3	2	27.1	1057	1024.7	1033.5	1085.3	1071.7	1187.9
High	P25345	SLM5	Asparagine--tRNA ligase, mitochondrial OS=Saccharomyces cerevisiae (strain ATCC 204508 / S288c) OX=559292 GN=SLM5 PE=1 SV=1	9	3	3	3	56.7	1059.8	992.3	972.8	1008.6	1134.1	1147.3
High	Q03322	TLG1	t-SNARE affecting a late Golgi compartment protein 1 OS=Saccharomyces cerevisiae (strain ATCC 204508 / S288c) OX=559292 GN=TLG1 PE=1 SV=1	12	3	3	3	25.8	1064.2	1157.2	1179.2	1197.2	1175.1	1141.5
High	P36145	TFA2	Transcription initiation factor IIE subunit beta OS=Saccharomyces cerevisiae (strain ATCC 204508 / S288c) OX=559292 GN=TFA2 PE=1 SV=3	8	3	3	3	37	1082.1	1098.7	1093.6	984.1	1048.7	943.1
High	Q03834	MSH6	DNA mismatch repair protein MSH6 OS=Saccharomyces cerevisiae (strain ATCC 204508 / S288c) OX=559292 GN=MSH6 PE=1 SV=1	3	3	3	3	140	1090.3	1066.1	1300.2	1055.3	1030.5	1058.5
High	Q12404	MPD1	Protein disulfide-isomerase MPD1 OS=Saccharomyces cerevisiae (strain ATCC 204508 / S288c) OX=559292 GN=MPD1 PE=1 SV=1	11	3	3	3	36.4	1107	1171.7	1120	1172.6	1239.2	1280
High	P36088	YKL069W	Free methionine-R-sulfoxide reductase OS=Saccharomyces cerevisiae (strain ATCC 204508 / S288c) OX=559292 GN=YKL069W PE=1 SV=1	11	2	3	2	19.7	1117.6	1005.3	1101.5	999.7	1019.1	1068.7
High	P04650	RPL39	60S ribosomal protein L39 OS=Saccharomyces cerevisiae (strain ATCC 204508 / S288c) OX=559292 GN=RPL39 PE=1 SV=3	20	1	3	1	6.3	1121.8	1350.9	1158.1	1431.9	1298.3	1368.3
High	P29704	ERG9	Squalene synthase ERG9 OS=Saccharomyces cerevisiae (strain ATCC 204508 / S288c) OX=559292 GN=ERG9 PE=1 SV=2	6	3	3	3	51.7	1126.9	1130.9	1401.3	1326.2	1347.6	1370.8
High	Q12320	GLO4	Hydroxyacylglutathione hydrolase, mitochondrial OS=Saccharomyces cerevisiae (strain ATCC 204508 / S288c) OX=559292 GN=GLO4 PE=3 SV=1	14	3	3	3	32.3	1128.7	966.6	1093.6	1080.9	1068.4	1191.2
High	P00912	TRP1	N-(5'-phosphoribosyl)anthranilate isomerase OS=Saccharomyces cerevisiae (strain ATCC 204508 / S288c) OX=559292 GN=TRP1 PE=1 SV=2	10	3	3	3	24.1	1156.4	1225.5	1284.6	1245.6	1037.3	1063.9
High	P26570	PPZ1	Serine/threonine-protein phosphatase PP-Z1 OS=Saccharomyces cerevisiae (strain ATCC 204508 / S288c) OX=559292 GN=PPZ1 PE=1 SV=5	4	3	3	3	77.4	1184.8	1209.2	1409.1	1344.1	1383.3	1256.8
High	P53946	ARP5	Actin-related protein 5 OS=Saccharomyces cerevisiae (strain ATCC 204508 / S288c) OX=559292 GN=ARP5 PE=1 SV=1	4	3	3	3	87.5	1189.5	1225.3	1250.2	1142.4	1165.6	1103.5
High	P53165	SGF73	SAGA-associated factor 73 OS=Saccharomyces cerevisiae (strain ATCC 204508 / S288c) OX=559292 GN=SGF73 PE=1 SV=1	6	3	3	3	72.8	1194.1	1198.2	1173	1058.3	1174.3	970.5
High	P38304	MED8	Mediator of RNA polymerase II transcription subunit 8 OS=Saccharomyces cerevisiae (strain ATCC 204508 / S288c) OX=559292 GN=MED8 PE=1 SV=3	20	3	3	3	25.3	1267	1303.4	1397.9	1090.1	1252.3	1021.4
High	Q05359	ERP1	Protein ERP1 OS=Saccharomyces cerevisiae (strain ATCC 204508 / S288c) OX=559292 GN=ERP1 PE=1 SV=1	11	3	3	3	24.7	1290.6	1375.9	1814.7	1593.1	1550.7	1676.9
High	Q06449	PIN3	[PSI+] inducibility protein 3 OS=Saccharomyces cerevisiae (strain ATCC 204508 / S288c) OX=559292 GN=PIN3 PE=1 SV=1	14	3	3	3	23.5	1294.8	1421.8	1204.6	1162.2	1489.9	1164.2
High	P38262	SIF2	SIR4-interacting protein SIF2 OS=Saccharomyces cerevisiae (strain ATCC 204508 / S288c) OX=559292 GN=SIF2 PE=1 SV=2	5	3	3	3	59.1	1300.4	1308.1	1541.7	1332.4	1266	1191.2
High	P40553	DOT5	Peroxiredoxin DOT5 OS=Saccharomyces cerevisiae (strain ATCC 204508 / S288c) OX=559292 GN=DOT5 PE=1 SV=1	12	3	3	3	24.1	1317.8	1333.4	1312.8	1395.7	1424.3	1415.8
High	Q02950	MRP51	37S ribosomal protein MRP51, mitochondrial OS=Saccharomyces cerevisiae (strain ATCC 204508 / S288c) OX=559292 GN=MRP51 PE=1 SV=1	10	3	3	3	39.4	1328.5	1492.9	1845.2	1613	1467.5	1679.2
High	P53733	RSM19	37S ribosomal protein S19, mitochondrial OS=Saccharomyces cerevisiae (strain ATCC 204508 / S288c) OX=559292 GN=RSM19 PE=1 SV=1	35	3	3	3	10.3	1335.4	1397.4	1631.9	1516.5	1396.5	1377.3
High	Q04305	UTP15	U3 small nucleolar RNA-associated protein 15 OS=Saccharomyces cerevisiae (strain ATCC 204508 / S288c) OX=559292 GN=UTP15 PE=1 SV=1	6	3	3	3	57.7	1341.6	1507.3	1517.1	1498.8	1482.9	1600.7
High	Q03233	ADD37	Alpha1-proteinase inhibitor-degradation deficient protein 37 OS=Saccharomyces cerevisiae (strain ATCC 204508 / S288c) OX=559292 GN=ADD37 PE=1 SV=1	14	2	3	2	22.1	1370.5	1428.9	1365.7	1427.8	1501.8	1426.3
High	P04037	COX4	Cytochrome c oxidase subunit 4, mitochondrial OS=Saccharomyces cerevisiae (strain ATCC 204508 / S288c) OX=559292 GN=COX4 PE=1 SV=1	23	2	3	2	17.1	1389.3	1380.7	1376.2	1457.6	1424.1	1138.7
High	P40154	IES2	Ino eighty subunit 2 OS=Saccharomyces cerevisiae (strain ATCC 204508 / S288c) OX=559292 GN=IES2 PE=1 SV=1	8	3	3	3	36.1	1445.7	1545.3	1370.2	1293.5	1236.2	1052.5
High	B3LPE4	ZIM17	Mitochondrial protein import protein ZIM17 OS=Saccharomyces cerevisiae (strain RM11-1a) OX=285006 GN=ZIM17 PE=3 SV=2	9	2	3	2	19.8	1467.6	1517.7	1812.7	1236	1428.9	1162.3
High	P25637	YIH1	Protein IMPACT homolog OS=Saccharomyces cerevisiae (strain ATCC 204508 / S288c) OX=559292 GN=YIH1 PE=1 SV=1	13	2	3	2	29	1507.8	1439.6	1377.6	1396.4	1415.8	1457.3
High	P35179	SSS1	Protein transport protein SSS1 OS=Saccharomyces cerevisiae (strain ATCC 204508 / S288c) OX=559292 GN=SSS1 PE=1 SV=2	20	2	3	2	8.9	1534	1431	1801.6	1893.8	1811.6	1874.1
High	P25340	ERG4	Delta(24(24(1)))-sterol reductase ERG4 OS=Saccharomyces cerevisiae (strain ATCC 204508 / S288c) OX=559292 GN=ERG4 PE=1 SV=2	5	3	3	3	56	1570.4	1729.9	2325.1	1926.5	2096.4	2182.2
High	P14743	NMT1	Glycylpeptide N-tetradecanoyltransferase OS=Saccharomyces cerevisiae (strain ATCC 204508 / S288c) OX=559292 GN=NMT1 PE=1 SV=1	8	3	3	3	52.8	1609.9	1671.7	1935.1	1506	1498	1637.3
High	P00044	CYC1	Cytochrome c isoform 1 OS=Saccharomyces cerevisiae (strain ATCC 204508 / S288c) OX=559292 GN=CYC1 PE=1 SV=2	17	2	3	2	12.2	1615.5	1629.5	1779.2	1877.7	1952.4	1769.6
High	B3LQB9	MDE1	Methylthioribulose-1-phosphate dehydratase OS=Saccharomyces cerevisiae (strain RM11-1a) OX=285006 GN=MDE1 PE=3 SV=1	14	3	3	3	27.4	1631.7	1509	1569.9	1433.7	1492.7	1455.4
High	P32939	YPT7	Ypt/Rab-type GTPase YPT7 OS=Saccharomyces cerevisiae (strain ATCC 204508 / S288c) OX=559292 GN=YPT7 PE=1 SV=1	12	3	3	3	23	1654	1496.1	1738.5	1595	1679.2	1636.5
High	P39998	EDC3	Enhancer of mRNA-decapping protein 3 OS=Saccharomyces cerevisiae (strain ATCC 204508 / S288c) OX=559292 GN=EDC3 PE=1 SV=1	6	3	3	3	61.3	1657.3	1675.9	1863.3	1356.1	1533.3	1372.6
High	P01097	INH1	ATPase inhibitor, mitochondrial OS=Saccharomyces cerevisiae (strain ATCC 204508 / S288c) OX=559292 GN=INH1 PE=1 SV=2	29	3	3	3	9.9	1658.3	1589	1328.7	1299.8	1263.4	843.1
High	A6ZQI5	SFH5	Phosphatidylinositol transfer protein SFH5 OS=Saccharomyces cerevisiae (strain YJM789) OX=307796 GN=SFH5 PE=1 SV=1	9	3	3	3	34.4	1673.5	1712.1	2067.9	1765.8	1678.8	1718.9
High	Q02884	ELP4	Elongator complex protein 4 OS=Saccharomyces cerevisiae (strain ATCC 204508 / S288c) OX=559292 GN=ELP4 PE=1 SV=1	7	3	3	3	51.1	1676.3	1712	1796.4	1717.2	1573.1	1845.3
High	Q92317	NCB2	Negative cofactor 2 complex subunit beta OS=Saccharomyces cerevisiae (strain ATCC 204508 / S288c) OX=559292 GN=NCB2 PE=1 SV=1	19	3	3	3	16.6	1693	1631.3	1638.6	1433.5	1437.6	1224.1
High	P53905	LSM7	U6 snRNA-associated Sm-like protein LSm7 OS=Saccharomyces cerevisiae (strain ATCC 204508 / S288c) OX=559292 GN=LSM7 PE=1 SV=2	15	2	3	2	13	1770.4	1830	1978.4	1815.7	1814.4	1728.6
High	P38828	LSM12	Protein LSM12 OS=Saccharomyces cerevisiae (strain ATCC 204508 / S288c) OX=559292 GN=LSM12 PE=1 SV=1	16	3	3	3	21.3	1777.3	1643	1855.6	1733.3	1844.4	1743.3
High	Q06604	BSP1	Protein BSP1 OS=Saccharomyces cerevisiae (strain ATCC 204508 / S288c) OX=559292 GN=BSP1 PE=1 SV=1	6	3	3	3	64.6	1783	1970.4	1888.6	1794.2	1822.6	1716.1
High	P36154	AIM29	Altered inheritance rate of mitochondria protein 29 OS=Saccharomyces cerevisiae (strain ATCC 204508 / S288c) OX=559292 GN=AIM29 PE=1 SV=1	15	2	3	2	18.4	1831.6	1741.4	1862	1592.4	1515.7	1452.5
High	P53315	SOL4	6-phosphogluconolactonase 4 OS=Saccharomyces cerevisiae (strain ATCC 204508 / S288c) OX=559292 GN=SOL4 PE=1 SV=1	13	3	3	3	28.4	1942.7	1536.8	1272.4	2018.8	2288.6	2205
High	Q02260	SMD1	Small nuclear ribonucleoprotein Sm D1 OS=Saccharomyces cerevisiae (strain ATCC 204508 / S288c) OX=559292 GN=SMD1 PE=1 SV=1	12	2	3	2	16.3	2105.2	2232.1	2178.9	2010.3	1998.8	2102.8
High	P38777	FSH1	Family of serine hydrolases 1 OS=Saccharomyces cerevisiae (strain ATCC 204508 / S288c) OX=559292 GN=FSH1 PE=1 SV=1	9	2	3	2	27.3	2138.6	2230.8	2240.4	2358.5	2129.9	2160
High	P53274	YGR126W	Uncharacterized protein YGR126W OS=Saccharomyces cerevisiae (strain ATCC 204508 / S288c) OX=559292 GN=YGR126W PE=1 SV=1	13	3	3	3	25.8	2242.9	2405	2193.3	2112.9	2071.3	1834.1
High	P25451	PUP3	Proteasome subunit beta type-3 OS=Saccharomyces cerevisiae (strain ATCC 204508 / S288c) OX=559292 GN=PUP3 PE=1 SV=1	14	2	3	2	22.6	2322.4	2214.9	1994.8	1826.6	1777	1545.1
High	P39721	AIM2	Protein AIM2 OS=Saccharomyces cerevisiae (strain ATCC 204508 / S288c) OX=559292 GN=AIM2 PE=1 SV=1	9	3	3	3	27.1	2328.2	2323.3	2241.1	2353.9	2398.9	2484.6
High	P38239	YBR062C	Uncharacterized RING finger protein YBR062C OS=Saccharomyces cerevisiae (strain ATCC 204508 / S288c) OX=559292 GN=YBR062C PE=1 SV=2	16	2	2	2	20.6	25.9	31.8	26.8	25.3	31.9	19.8
High	Q03559	YMR295C	Uncharacterized protein YMR295C OS=Saccharomyces cerevisiae (strain ATCC 204508 / S288c) OX=559292 GN=YMR295C PE=1 SV=1	7	1	2	1	22.2	25.9	19.5	41.5	18.5	28.1	10.5
High	Q02785	PDR12	ATP-dependent permease PDR12 OS=Saccharomyces cerevisiae (strain ATCC 204508 / S288c) OX=559292 GN=PDR12 PE=1 SV=1	1	2	2	1	171	28.1	35.9	37	39.5	41	40.8
High	P33314	BUD2	Inhibitory regulator protein BUD2/CLA2 OS=Saccharomyces cerevisiae (strain ATCC 204508 / S288c) OX=559292 GN=BUD2 PE=1 SV=2	2	2	2	2	126.6	29.5	27.5	39.8	41.8	31.7	28.4
High	P29295	HRR25	Casein kinase I homolog HRR25 OS=Saccharomyces cerevisiae (strain ATCC 204508 / S288c) OX=559292 GN=HRR25 PE=1 SV=1	5	2	2	1	57.3	35.9	47.4	35.8	33.7	41.3	32.6
High	Q2V2P1	YLR146W-A	Coiled-coil domain-containing protein YLR146W-A OS=Saccharomyces cerevisiae (strain ATCC 204508 / S288c) OX=559292 GN=YLR146W-A PE=4 SV=1	23	1	2	1	7.1	36.9	37.9	22.5	21	28.4	19.4
High	P38904	SPP41	Protein SPP41 OS=Saccharomyces cerevisiae (strain ATCC 204508 / S288c) OX=559292 GN=SPP41 PE=1 SV=2	2	2	2	2	161.5	38.6	33	36.8	34.1	33.7	35.4
High	Q05635	RNH202	Ribonuclease H2 subunit B OS=Saccharomyces cerevisiae (strain ATCC 204508 / S288c) OX=559292 GN=RNH202 PE=1 SV=1	9	2	2	2	39.5	44.6	43.3	56.3	49.3	46.1	40.8
High	Q12158	MCD1	Sister chromatid cohesion protein 1 OS=Saccharomyces cerevisiae (strain ATCC 204508 / S288c) OX=559292 GN=MCD1 PE=1 SV=1	4	2	2	2	63.3	46.5	38.3	36.2	37.7	29.7	26.2
High	P06775	HIP1	Histidine permease OS=Saccharomyces cerevisiae (strain ATCC 204508 / S288c) OX=559292 GN=HIP1 PE=1 SV=2	3	1	2	1	66	46.7	52.7	63.8	65.2	59.1	59.4
High	P43682	SFT1	Protein transport protein SFT1 OS=Saccharomyces cerevisiae (strain ATCC 204508 / S288c) OX=559292 GN=SFT1 PE=1 SV=1	10	1	2	1	11	51.7	53.7	79.6	64.5	60.2	63.4
High	P36054	RCN1	Calcipressin-like protein OS=Saccharomyces cerevisiae (strain ATCC 204508 / S288c) OX=559292 GN=RCN1 PE=1 SV=1	14	2	2	2	24.1	52.4	48.6	56.3	53.3	47.7	39.3
High	P32604	FBP26	Fructose-2,6-bisphosphatase OS=Saccharomyces cerevisiae (strain ATCC 204508 / S288c) OX=559292 GN=FBP26 PE=1 SV=2	6	2	2	2	52.6	53.3	41.8	60	40.6	45.1	45.2
High	P32833	ORC2	Origin recognition complex subunit 2 OS=Saccharomyces cerevisiae (strain ATCC 204508 / S288c) OX=559292 GN=ORC2 PE=1 SV=2	4	2	2	2	71.2	55.2	52.5	65.4	52.3	61.7	55.4
High	P38166	SFT2	Protein transport protein SFT2 OS=Saccharomyces cerevisiae (strain ATCC 204508 / S288c) OX=559292 GN=SFT2 PE=1 SV=1	11	2	2	2	24.3	81.5	77.3	91	72.6	76.8	90.2
High	P53854	CWC25	Pre-mRNA-splicing factor CWC25 OS=Saccharomyces cerevisiae (strain ATCC 204508 / S288c) OX=559292 GN=CWC25 PE=1 SV=1	17	2	2	2	20.4	84.8	82.3	86.7	72.3	65	55.7
High	Q02100	SKO1	CRE-binding bZIP protein SKO1 OS=Saccharomyces cerevisiae (strain ATCC 204508 / S288c) OX=559292 GN=SKO1 PE=1 SV=1	2	1	2	1	70.2	85	76.6	100.4	77.7	82	65.8
High	P38747	OTU2	OTU domain-containing protein 2 OS=Saccharomyces cerevisiae (strain ATCC 204508 / S288c) OX=559292 GN=OTU2 PE=1 SV=1	9	2	2	2	36.1	85.7	96	90.4	80.4	68.8	65
High	P38222	RKM3	Ribosomal lysine N-methyltransferase 3 OS=Saccharomyces cerevisiae (strain ATCC 204508 / S288c) OX=559292 GN=RKM3 PE=1 SV=1	3	2	2	2	62.6	89.8	78.4	109.1	92.6	81	72.5
High	P50106	RPA14	DNA-directed RNA polymerase I subunit RPA14 OS=Saccharomyces cerevisiae (strain ATCC 204508 / S288c) OX=559292 GN=RPA14 PE=1 SV=1	23	2	2	2	14.6	90.3	86.3	88.6	69.2	89.1	68.3
High	P23900	FPS1	Glycerol uptake/efflux facilitator protein OS=Saccharomyces cerevisiae (strain ATCC 204508 / S288c) OX=559292 GN=FPS1 PE=1 SV=2	2	1	2	1	73.8	90.5	89.7	105.9	114.4	94.7	84.4
High	P40523	YIL055C	Uncharacterized protein YIL055C OS=Saccharomyces cerevisiae (strain ATCC 204508 / S288c) OX=559292 GN=YIL055C PE=1 SV=1	2	1	2	1	70.7	98	100.8	112.4	150	160.4	164
High	P53894	CBK1	Serine/threonine-protein kinase CBK1 OS=Saccharomyces cerevisiae (strain ATCC 204508 / S288c) OX=559292 GN=CBK1 PE=1 SV=1	4	2	2	2	86.9	98.9	97.6	95.3	84.6	90.6	81.5
High	Q08278	MED7	Mediator of RNA polymerase II transcription subunit 7 OS=Saccharomyces cerevisiae (strain ATCC 204508 / S288c) OX=559292 GN=MED7 PE=1 SV=1	5	1	2	1	25.6	108	121.1	129.8	162.7	147.2	156.4
High	P06838	RAD10	DNA repair protein RAD10 OS=Saccharomyces cerevisiae (strain ATCC 204508 / S288c) OX=559292 GN=RAD10 PE=1 SV=1	9	2	2	2	24.3	108.4	110.3	104.2	97.1	108.7	82.9
High	P11978	SIR4	Regulatory protein SIR4 OS=Saccharomyces cerevisiae (strain ATCC 204508 / S288c) OX=559292 GN=SIR4 PE=1 SV=1	2	2	2	2	152	111.5	126.7	133.9	107.2	116.2	95.2
High	A7A1G0	DBP9	ATP-dependent RNA helicase DBP9 OS=Saccharomyces cerevisiae (strain YJM789) OX=307796 GN=DBP9 PE=3 SV=1	3	2	2	2	68	113.3	104.7	92.9	115.2	110.5	113.5
High	P27999	RPB9	DNA-directed RNA polymerase II subunit RPB9 OS=Saccharomyces cerevisiae (strain ATCC 204508 / S288c) OX=559292 GN=RPB9 PE=1 SV=1	20	2	2	2	14.3	114.9	98.4	113	125	114.9	113.5
High	P53148	SPC105	Spindle pole body component SPC105 OS=Saccharomyces cerevisiae (strain ATCC 204508 / S288c) OX=559292 GN=SPC105 PE=1 SV=1	2	2	2	2	104.8	115	118.6	139.2	183.3	119.8	129
High	P23643	VPS3	Vacuolar protein sorting-associated protein 3 OS=Saccharomyces cerevisiae (strain ATCC 204508 / S288c) OX=559292 GN=VPS3 PE=1 SV=1	3	2	2	2	116.8	115.9	110	107.7	91	47.7	46.3
High	P38801	LRP1	Exosome complex protein LRP1 OS=Saccharomyces cerevisiae (strain ATCC 204508 / S288c) OX=559292 GN=LRP1 PE=1 SV=1	9	2	2	2	21	119	128.6	137.8	124	124	115.1
High	P10823	GPA2	Guanine nucleotide-binding protein alpha-2 subunit OS=Saccharomyces cerevisiae (strain ATCC 204508 / S288c) OX=559292 GN=GPA2 PE=1 SV=2	5	2	2	2	50.4	123.8	131.4	133.1	157.4	137.7	129.4
High	P40892	YJL218W	Putative acetyltransferase YJL218W OS=Saccharomyces cerevisiae (strain ATCC 204508 / S288c) OX=559292 GN=YJL218W PE=1 SV=1	11	2	2	2	21.5	132.9	114.7	134.1	145.5	126.2	133.3
High	P39111	VMA7	V-type proton ATPase subunit F OS=Saccharomyces cerevisiae (strain ATCC 204508 / S288c) OX=559292 GN=VMA7 PE=1 SV=1	33	2	2	2	13.5	134	82.1	131.9	152.3	102.2	77.5
High	Q04835	YMR253C	Uncharacterized membrane protein YMR253C OS=Saccharomyces cerevisiae (strain ATCC 204508 / S288c) OX=559292 GN=YMR253C PE=1 SV=1	2	1	2	1	46.6	137.4	142.3	190.5	197.5	186.6	207
High	P53685	HST1	NAD-dependent protein deacetylase HST1 OS=Saccharomyces cerevisiae (strain ATCC 204508 / S288c) OX=559292 GN=HST1 PE=1 SV=1	3	1	2	1	57.7	141.1	116.3	182.6	197.4	121.7	124.9
High	P32891	DLD1	D-lactate dehydrogenase [cytochrome] 1, mitochondrial OS=Saccharomyces cerevisiae (strain ATCC 204508 / S288c) OX=559292 GN=DLD1 PE=1 SV=2	4	2	2	2	65.3	146.5	123.1	142.1	202.6	219.1	190.1
High	P46677	TAF1	Transcription initiation factor TFIID subunit 1 OS=Saccharomyces cerevisiae (strain ATCC 204508 / S288c) OX=559292 GN=TAF1 PE=1 SV=1	3	2	2	2	120.6	146.9	149	171.5	140.6	149.4	153
High	Q03441	RMD1	Sporulation protein RMD1 OS=Saccharomyces cerevisiae (strain ATCC 204508 / S288c) OX=559292 GN=RMD1 PE=1 SV=1	2	1	2	1	49.9	148.1	147.3	165.3	152.5	156.3	129.3
High	P69850	DAD3	DASH complex subunit DAD3 OS=Saccharomyces cerevisiae (strain ATCC 204508 / S288c) OX=559292 GN=DAD3 PE=1 SV=1	28	2	2	2	10.8	150.3	151	144.5	148.3	157.6	114.2
High	P38167	ECM21	Protein ECM21 OS=Saccharomyces cerevisiae (strain ATCC 204508 / S288c) OX=559292 GN=ECM21 PE=1 SV=2	2	2	2	2	123.5	151.2	147.7	159.1	190.1	190.5	190.1
High	P50111	ZDS1	Protein ZDS1 OS=Saccharomyces cerevisiae (strain ATCC 204508 / S288c) OX=559292 GN=ZDS1 PE=1 SV=1	2	2	2	2	103.3	151.3	188.1	159.6	146	154.2	147.2
High	Q08963	LEA1	U2 small nuclear ribonucleoprotein A' OS=Saccharomyces cerevisiae (strain ATCC 204508 / S288c) OX=559292 GN=LEA1 PE=1 SV=1	13	2	2	2	27.2	159.7	160.6	161.2	164.9	178.1	166.1
High	P22007	RAM1	Protein farnesyltransferase subunit beta OS=Saccharomyces cerevisiae (strain ATCC 204508 / S288c) OX=559292 GN=RAM1 PE=1 SV=2	2	1	2	1	48.2	161.3	159.4	206.7	156.9	162.1	168
High	Q08282	PPM2	tRNA wybutosine-synthesizing protein 4 OS=Saccharomyces cerevisiae (strain ATCC 204508 / S288c) OX=559292 GN=PPM2 PE=1 SV=2	3	2	2	2	78.9	162.3	156.2	192.7	174.5	174.7	207.9
High	Q06651	PIB1	E3 ubiquitin-protein ligase PIB1 OS=Saccharomyces cerevisiae (strain ATCC 204508 / S288c) OX=559292 GN=PIB1 PE=1 SV=1	9	2	2	2	32.7	167.2	143.1	180.7	158.9	167.4	169.7
High	P39704	ERP2	Protein ERP2 OS=Saccharomyces cerevisiae (strain ATCC 204508 / S288c) OX=559292 GN=ERP2 PE=1 SV=1	12	1	2	1	24	173.1	168.5	196.7	206.2	185.6	191.5
High	P08432	SPE1	Ornithine decarboxylase OS=Saccharomyces cerevisiae (strain ATCC 204508 / S288c) OX=559292 GN=SPE1 PE=1 SV=1	4	2	2	2	52.3	174.8	187.1	220	210.7	206	235.2
High	P50085	PHB2	Prohibitin-2 OS=Saccharomyces cerevisiae (strain ATCC 204508 / S288c) OX=559292 GN=PHB2 PE=1 SV=2	3	1	2	1	34.4	175.8	165.6	230	221.5	263.6	263.8
High	P34250	SEG2	Eisosome protein SEG2 OS=Saccharomyces cerevisiae (strain ATCC 204508 / S288c) OX=559292 GN=SEG2 PE=1 SV=1	3	2	2	2	125.5	176.1	153.8	177.7	213.9	177.7	158.3
High	P25616	CTO1	Cold tolerance protein 1 OS=Saccharomyces cerevisiae (strain ATCC 204508 / S288c) OX=559292 GN=CTO1 PE=3 SV=2	4	1	2	1	36.3	176.1	167.6	173.1	177.4	184.7	181.5
High	P47125	BNA2	Indoleamine 2,3-dioxygenase OS=Saccharomyces cerevisiae (strain ATCC 204508 / S288c) OX=559292 GN=BNA2 PE=1 SV=1	4	2	2	2	50.7	176.3	175.3	202.7	249.4	240.4	258.1
High	P29468	PAP1	Poly(A) polymerase OS=Saccharomyces cerevisiae (strain ATCC 204508 / S288c) OX=559292 GN=PAP1 PE=1 SV=1	4	2	2	2	64.5	176.6	188.5	227.2	220.6	206.8	327.9
High	P53322	TNA1	High-affinity nicotinic acid transporter OS=Saccharomyces cerevisiae (strain ATCC 204508 / S288c) OX=559292 GN=TNA1 PE=1 SV=1	4	2	2	2	60.1	177.1	195.9	207.5	204.3	181.4	202.5
High	A6ZXU0	DBP10	ATP-dependent RNA helicase DBP10 OS=Saccharomyces cerevisiae (strain YJM789) OX=307796 GN=DBP10 PE=3 SV=1	2	2	2	2	112.9	179	169	189.2	202.2	190.8	214.7
High	Q12452	ERG27	3-keto-steroid reductase ERG27 OS=Saccharomyces cerevisiae (strain ATCC 204508 / S288c) OX=559292 GN=ERG27 PE=1 SV=1	5	2	2	2	39.7	181	186.3	217.1	227.9	205.6	190.7
High	P06786	TOP2	DNA topoisomerase 2 OS=Saccharomyces cerevisiae (strain ATCC 204508 / S288c) OX=559292 GN=TOP2 PE=1 SV=2	1	2	2	2	164.1	184.7	137.4	140.3	2717.8	144.1	357
High	Q02554	CUS1	Cold sensitive U2 snRNA suppressor 1 OS=Saccharomyces cerevisiae (strain ATCC 204508 / S288c) OX=559292 GN=CUS1 PE=1 SV=1	2	1	2	1	50.2	188.2	166.6	200.2	209.9	207.7	188.1
High	Q04600	TMA64	Translation machinery-associated protein 64 OS=Saccharomyces cerevisiae (strain ATCC 204508 / S288c) OX=559292 GN=TMA64 PE=1 SV=1	3	2	2	2	64	188.9	205.1	182.5	228.8	194.2	213.1
High	P49167	RPL38	60S ribosomal protein L38 OS=Saccharomyces cerevisiae (strain ATCC 204508 / S288c) OX=559292 GN=RPL38 PE=1 SV=1	22	2	2	2	8.8	190	194	202.6	202	222.7	217.8
High	Q08954	YPL199C	Smr domain-containing protein YPL199C OS=Saccharomyces cerevisiae (strain ATCC 204508 / S288c) OX=559292 GN=YPL199C PE=1 SV=1	9	2	2	2	26.7	192	212	202.2	199.8	216	188.1
High	P54861	DNM1	Dynamin-related protein DNM1 OS=Saccharomyces cerevisiae (strain ATCC 204508 / S288c) OX=559292 GN=DNM1 PE=1 SV=1	3	2	2	2	84.9	192.8	177.7	235	193.2	211.6	211.2
High	Q12493	NKP1	Inner kinetochore subunit NKP1 OS=Saccharomyces cerevisiae (strain ATCC 204508 / S288c) OX=559292 GN=NKP1 PE=1 SV=2	8	2	2	2	27	198	190.1	209	179.3	195.3	170.1
High	Q02354	UTP6	U3 small nucleolar RNA-associated protein 6 OS=Saccharomyces cerevisiae (strain ATCC 204508 / S288c) OX=559292 GN=UTP6 PE=1 SV=2	4	2	2	2	52.4	199.9	202.3	262.5	219.3	235.6	243.6
High	P39520	IFH1	Protein IFH1 OS=Saccharomyces cerevisiae (strain ATCC 204508 / S288c) OX=559292 GN=IFH1 PE=1 SV=1	1	2	2	2	122.4	207.4	236.3	240.5	198.9	183.5	192.5
High	P02381	VAR1	Ribosomal protein VAR1, mitochondrial OS=Saccharomyces cerevisiae (strain ATCC 204508 / S288c) OX=559292 GN=VAR1 PE=1 SV=3	7	2	2	2	47.1	208.3	206	224.7	215.4	218.8	229.8
High	P38293	UMP1	Proteasome maturation factor UMP1 OS=Saccharomyces cerevisiae (strain ATCC 204508 / S288c) OX=559292 GN=UMP1 PE=1 SV=1	6	1	2	1	16.7	210.4	209.2	180.6	200.4	211.2	125.4
High	P32611	RML2	54S ribosomal protein RML2, mitochondrial OS=Saccharomyces cerevisiae (strain ATCC 204508 / S288c) OX=559292 GN=RML2 PE=1 SV=1	4	2	2	2	43.8	211.3	211.6	213.5	206.7	277.4	264.2
High	Q07896	NOC3	Nucleolar complex-associated protein 3 OS=Saccharomyces cerevisiae (strain ATCC 204508 / S288c) OX=559292 GN=NOC3 PE=1 SV=1	3	2	2	2	75.5	214.8	217.1	286.2	248	242.6	268.6
High	P10863	TIR1	Cold shock-induced protein TIR1 OS=Saccharomyces cerevisiae (strain ATCC 204508 / S288c) OX=559292 GN=TIR1 PE=1 SV=1	14	1	2	1	24.9	220.1	234.2	223.1	273.5	318	206.7
High	Q06511	RRP15	Ribosomal RNA-processing protein 15 OS=Saccharomyces cerevisiae (strain ATCC 204508 / S288c) OX=559292 GN=RRP15 PE=1 SV=1	7	2	2	2	28.2	224.4	260.8	263	209.9	215.7	200.2
High	P53830	CUS2	Cold sensitive U2 snRNA suppressor 2 OS=Saccharomyces cerevisiae (strain ATCC 204508 / S288c) OX=559292 GN=CUS2 PE=1 SV=1	8	2	2	2	32.3	225	219.8	250.3	192.5	219.1	184.4
High	P53101	STR3	Cystathionine beta-lyase OS=Saccharomyces cerevisiae (strain ATCC 204508 / S288c) OX=559292 GN=STR3 PE=1 SV=1	5	2	2	2	51.8	225.2	244.8	267.8	218.1	227.7	212.8
High	Q04740	RNH1	Ribonuclease H OS=Saccharomyces cerevisiae (strain ATCC 204508 / S288c) OX=559292 GN=RNH1 PE=1 SV=2	6	2	2	2	39.4	230.7	238.4	245.8	277.7	237.6	262.6
High	P39524	DRS2	Probable phospholipid-transporting ATPase DRS2 OS=Saccharomyces cerevisiae (strain ATCC 204508 / S288c) OX=559292 GN=DRS2 PE=1 SV=2	2	2	2	2	153.7	232.7	246.5	324.1	265.7	261.1	275
High	Q00772	SLT2	Mitogen-activated protein kinase SLT2/MPK1 OS=Saccharomyces cerevisiae (strain ATCC 204508 / S288c) OX=559292 GN=SLT2 PE=1 SV=2	4	2	2	2	55.6	233.8	224.7	258.6	241.1	235.2	267.4
High	Q03305	RMT2	Protein arginine N-methyltransferase 2 OS=Saccharomyces cerevisiae (strain ATCC 204508 / S288c) OX=559292 GN=RMT2 PE=1 SV=1	4	2	2	2	47.4	235	237.7	255.2	234.7	217.4	212.4
High	P25358	ELO2	Elongation of fatty acids protein 2 OS=Saccharomyces cerevisiae (strain ATCC 204508 / S288c) OX=559292 GN=ELO2 PE=1 SV=1	5	2	2	2	40	235.1	254.8	270.3	281.3	283.8	282.2
High	Q12233	ATP20	ATP synthase subunit g, mitochondrial OS=Saccharomyces cerevisiae (strain ATCC 204508 / S288c) OX=559292 GN=ATP20 PE=1 SV=1	16	2	2	2	12.9	240.8	261.7	336.6	284.9	267.8	283.7
High	P21826	DAL7	Malate synthase 2 OS=Saccharomyces cerevisiae (strain ATCC 204508 / S288c) OX=559292 GN=DAL7 PE=1 SV=2	4	2	2	2	62.8	243.3	238.8	253.6	243	252.3	262.9
High	Q12019	MDN1	Midasin OS=Saccharomyces cerevisiae (strain ATCC 204508 / S288c) OX=559292 GN=MDN1 PE=1 SV=1	0	2	2	2	559	249.9	272.8	303.5	264	303.7	290.2
High	P38705	DIA4	Serine--tRNA ligase, mitochondrial OS=Saccharomyces cerevisiae (strain ATCC 204508 / S288c) OX=559292 GN=DIA4 PE=1 SV=1	4	2	2	2	50.4	252	229.1	266	258.7	284.2	266.4
High	Q06407	RGA2	Rho-type GTPase-activating protein 2 OS=Saccharomyces cerevisiae (strain ATCC 204508 / S288c) OX=559292 GN=RGA2 PE=1 SV=1	2	2	2	2	113.2	254.1	239.6	256.3	223.2	234.5	186.5
High	P41698	BUD8	Bud site selection protein 8 OS=Saccharomyces cerevisiae (strain ATCC 204508 / S288c) OX=559292 GN=BUD8 PE=1 SV=2	4	2	2	2	66.2	260	284.6	256.2	262.2	239.3	204.1
High	P32578	SIP1	SNF1 protein kinase subunit beta-1 OS=Saccharomyces cerevisiae (strain ATCC 204508 / S288c) OX=559292 GN=SIP1 PE=1 SV=2	2	1	2	1	91	260.4	264	276.7	227.6	219.3	235.8
High	P34761	WHI3	Protein WHI3 OS=Saccharomyces cerevisiae (strain ATCC 204508 / S288c) OX=559292 GN=WHI3 PE=1 SV=1	4	2	2	2	71.2	262.6	273.3	273.4	225.7	258	222.5
High	P07270	PHO4	Phosphate system positive regulatory protein PHO4 OS=Saccharomyces cerevisiae (strain ATCC 204508 / S288c) OX=559292 GN=PHO4 PE=1 SV=4	5	2	2	2	34.1	264.2	336	271.2	314	358.3	321
High	Q12255	NYV1	Vacuolar v-SNARE NYV1 OS=Saccharomyces cerevisiae (strain ATCC 204508 / S288c) OX=559292 GN=NYV1 PE=1 SV=2	7	2	2	2	28.9	266.7	247.7	306.6	290.2	291	286.8
High	P46992	YJL171C	Cell wall protein YJL171C OS=Saccharomyces cerevisiae (strain ATCC 204508 / S288c) OX=559292 GN=YJL171C PE=1 SV=2	5	2	2	2	42.9	270.7	300.4	309.4	251.8	316.4	258.9
High	Q99210	YOR111W	dTTP/UTP pyrophosphatase OS=Saccharomyces cerevisiae (strain ATCC 204508 / S288c) OX=559292 GN=YOR111W PE=1 SV=1	9	2	2	2	26.5	272.8	253.3	233.7	227.7	250.3	238.2
High	Q99207	NOP14	Nucleolar complex protein 14 OS=Saccharomyces cerevisiae (strain ATCC 204508 / S288c) OX=559292 GN=NOP14 PE=1 SV=1	2	2	2	2	94.2	273	309.7	331	269.6	289.1	270.2
High	Q05521	DPP1	Diacylglycerol pyrophosphate phosphatase 1 OS=Saccharomyces cerevisiae (strain ATCC 204508 / S288c) OX=559292 GN=DPP1 PE=1 SV=1	8	2	2	2	33.5	273.4	258.5	344.8	322.6	327.8	389.6
High	A6ZL85	MAK5	ATP-dependent RNA helicase MAK5 OS=Saccharomyces cerevisiae (strain YJM789) OX=307796 GN=MAK5 PE=3 SV=1	3	2	2	2	86.6	275.1	260.9	329.2	266.1	300.7	296.4
High	Q99288	DET1	Broad-range acid phosphatase DET1 OS=Saccharomyces cerevisiae (strain ATCC 204508 / S288c) OX=559292 GN=DET1 PE=1 SV=1	6	2	2	2	39.1	276.1	294	361.6	274.1	275.6	243.7
High	P38212	RCR1	Protein RCR1 OS=Saccharomyces cerevisiae (strain ATCC 204508 / S288c) OX=559292 GN=RCR1 PE=1 SV=1	6	1	2	1	23.9	279.2	296.7	330.9	324.9	321.3	303.6
High	P40206	JLP2	Protein JLP2 OS=Saccharomyces cerevisiae (strain ATCC 204508 / S288c) OX=559292 GN=JLP2 PE=1 SV=2	9	2	2	2	24.6	279.2	286	313.8	303.8	292.2	296.2
High	P22213	SLY1	Protein SLY1 OS=Saccharomyces cerevisiae (strain ATCC 204508 / S288c) OX=559292 GN=SLY1 PE=1 SV=1	3	2	2	2	74.6	279.7	245.2	350.3	300.4	305.8	319.7
High	P41832	BNI1	Protein BNI1 OS=Saccharomyces cerevisiae (strain ATCC 204508 / S288c) OX=559292 GN=BNI1 PE=1 SV=3	1	2	2	2	219.5	281.8	271.7	256.1	244	290.2	198.6
High	A7A258	ATG18	Autophagy-related protein 18 OS=Saccharomyces cerevisiae (strain YJM789) OX=307796 GN=ATG18 PE=3 SV=1	6	2	2	2	55.1	282.7	277.2	306.8	269.1	311.1	289
High	Q92331	VPS5	Vacuolar protein sorting-associated protein 5 OS=Saccharomyces cerevisiae (strain ATCC 204508 / S288c) OX=559292 GN=VPS5 PE=1 SV=1	3	2	2	2	76.4	283.5	229.4	304.3	254.8	258	235.9
High	P17121	SAC7	GTPase-activating protein SAC7 OS=Saccharomyces cerevisiae (strain ATCC 204508 / S288c) OX=559292 GN=SAC7 PE=1 SV=2	2	2	2	2	73.6	289	288.7	281.5	283.2	303.5	270.4
High	P21147	OLE1	Acyl-CoA desaturase 1 OS=Saccharomyces cerevisiae (strain ATCC 204508 / S288c) OX=559292 GN=OLE1 PE=1 SV=2	4	2	2	2	58.4	289.9	296.8	273.4	335.3	310	346.1
High	P29703	RAM2	Protein farnesyltransferase/geranylgeranyltransferase type-1 subunit alpha OS=Saccharomyces cerevisiae (strain ATCC 204508 / S288c) OX=559292 GN=RAM2 PE=1 SV=1	3	1	2	1	37.5	291.4	274.8	288.1	267.2	290.3	302.6
High	Q03103	ERO1	Endoplasmic oxidoreductin-1 OS=Saccharomyces cerevisiae (strain ATCC 204508 / S288c) OX=559292 GN=ERO1 PE=1 SV=1	4	2	2	2	65	292.6	300.8	299	337.4	339.2	378.1
High	P01094	PAI3	Protease A inhibitor 3 OS=Saccharomyces cerevisiae (strain ATCC 204508 / S288c) OX=559292 GN=PAI3 PE=1 SV=1	26	2	2	2	7.7	292.6	246.9	149.2	395.2	235.2	96
High	Q07914	PAM18	Mitochondrial import inner membrane translocase subunit TIM14 OS=Saccharomyces cerevisiae (strain ATCC 204508 / S288c) OX=559292 GN=PAM18 PE=1 SV=1	10	2	2	2	17.9	294.3	285.4	309.9	302.2	453.4	342.9
High	Q02933	RNY1	Ribonuclease T2-like OS=Saccharomyces cerevisiae (strain ATCC 204508 / S288c) OX=559292 GN=RNY1 PE=1 SV=1	3	2	2	2	50.1	297.2	246.6	226.3	227.7	304.8	279.5
High	P53927	NOP15	Ribosome biogenesis protein 15 OS=Saccharomyces cerevisiae (strain ATCC 204508 / S288c) OX=559292 GN=NOP15 PE=1 SV=1	4	1	2	1	25.4	298.2	312.2	339.3	320.3	331.2	284.9
High	P28778	MRP17	37S ribosomal protein MRP17, mitochondrial OS=Saccharomyces cerevisiae (strain ATCC 204508 / S288c) OX=559292 GN=MRP17 PE=1 SV=1	12	2	2	2	15	302	264	378.7	301.5	261.9	290.7
High	Q03246	MRPS17	37S ribosomal protein S17, mitochondrial OS=Saccharomyces cerevisiae (strain ATCC 204508 / S288c) OX=559292 GN=MRPS17 PE=1 SV=1	11	2	2	2	27.6	305.4	323.8	398.7	338.4	323.9	367.2
High	P33328	SNC2	Synaptobrevin homolog 2 OS=Saccharomyces cerevisiae (strain ATCC 204508 / S288c) OX=559292 GN=SNC2 PE=1 SV=2	17	2	2	2	12.9	307	333.4	358.4	363.5	351.2	351.7
High	A6ZPY2	TMA22	Translation machinery-associated protein 22 OS=Saccharomyces cerevisiae (strain YJM789) OX=307796 GN=TMA22 PE=3 SV=1	10	2	2	2	22.5	308.9	363.3	325.3	311.8	333.8	305.8
High	P18480	SNF5	SWI/SNF chromatin-remodeling complex subunit SNF5 OS=Saccharomyces cerevisiae (strain ATCC 204508 / S288c) OX=559292 GN=SNF5 PE=1 SV=3	2	2	2	2	102.5	310	276.9	306.9	228.3	286.6	281.2
High	P53227	YGR042W	Uncharacterized protein YGR042W OS=Saccharomyces cerevisiae (strain ATCC 204508 / S288c) OX=559292 GN=YGR042W PE=4 SV=1	11	2	2	2	31	317.1	302	309.3	245.6	284.3	254.6
High	P40353	ATF1	Alcohol O-acetyltransferase 1 OS=Saccharomyces cerevisiae (strain ATCC 204508 / S288c) OX=559292 GN=ATF1 PE=1 SV=2	2	1	2	1	61	318.6	289	339.1	281	295.5	305.3
High	P47154	STE24	CAAX prenyl protease 1 OS=Saccharomyces cerevisiae (strain ATCC 204508 / S288c) OX=559292 GN=STE24 PE=1 SV=1	4	2	2	2	52.3	319	295.5	353.2	426.9	397.8	403.4
High	Q08287	NOP8	60S ribosome subunit biogenesis protein NOP8 OS=Saccharomyces cerevisiae (strain ATCC 204508 / S288c) OX=559292 GN=NOP8 PE=1 SV=1	6	2	2	2	56.9	319.4	357.3	357.8	351.8	398.2	336.5
High	P53076	VID30	Vacuolar import and degradation protein 30 OS=Saccharomyces cerevisiae (strain ATCC 204508 / S288c) OX=559292 GN=VID30 PE=1 SV=1	2	2	2	2	108.1	322.3	286.3	359.1	318.8	301.6	291.9
High	P89886	TMA20	Translation machinery-associated protein 20 OS=Saccharomyces cerevisiae (strain ATCC 204508 / S288c) OX=559292 GN=TMA20 PE=1 SV=1	13	2	2	2	20.3	323.7	288	297.7	268.8	275.4	282
High	P25651	CSM1	Monopolin complex subunit CSM1 OS=Saccharomyces cerevisiae (strain ATCC 204508 / S288c) OX=559292 GN=CSM1 PE=1 SV=1	11	2	2	2	21.7	330.1	295.4	370.5	321	368.7	304.4
High	P49017	COQ5	2-methoxy-6-polyprenyl-1,4-benzoquinol methylase, mitochondrial OS=Saccharomyces cerevisiae (strain ATCC 204508 / S288c) OX=559292 GN=COQ5 PE=1 SV=1	5	2	2	2	34.7	332.1	280	309	294.2	289.4	302
High	P13259	PCT1	Choline-phosphate cytidylyltransferase OS=Saccharomyces cerevisiae (strain ATCC 204508 / S288c) OX=559292 GN=PCT1 PE=1 SV=2	6	2	2	2	49.4	338.6	299.1	367.3	411.6	318.3	357.3
High	Q00416	SEN1	Helicase SEN1 OS=Saccharomyces cerevisiae (strain ATCC 204508 / S288c) OX=559292 GN=SEN1 PE=1 SV=2	1	2	2	2	252.3	339.2	376.3	346.9	335.7	313.7	240.6
High	P42938	TDA10	Probable ATP-dependent kinase TDA10 OS=Saccharomyces cerevisiae (strain ATCC 204508 / S288c) OX=559292 GN=TDA10 PE=1 SV=1	8	2	2	2	33.3	341.1	312.9	341.4	313.8	328.2	325
High	B3LFH4	MZM1	Mitochondrial zinc maintenance protein 1, mitochondrial OS=Saccharomyces cerevisiae (strain RM11-1a) OX=285006 GN=MZM1 PE=3 SV=1	21	2	2	2	13.9	341.4	337.2	316	323.8	341.8	358.7
High	Q01476	UBP2	Ubiquitin carboxyl-terminal hydrolase 2 OS=Saccharomyces cerevisiae (strain ATCC 204508 / S288c) OX=559292 GN=UBP2 PE=1 SV=2	1	2	2	2	146.3	341.6	341.7	368	374.4	347.6	360.2
High	P53168	DUO1	DASH complex subunit DUO1 OS=Saccharomyces cerevisiae (strain ATCC 204508 / S288c) OX=559292 GN=DUO1 PE=1 SV=1	9	2	2	2	27.5	345.7	320.5	381	327.7	368.1	358.4
High	P39107	MNN9	Mannan polymerase complexes subunit MNN9 OS=Saccharomyces cerevisiae (strain ATCC 204508 / S288c) OX=559292 GN=MNN9 PE=1 SV=3	4	2	2	2	45.9	346	327.8	382.8	413.5	390	401.2
High	P38352	SAF1	SCF-associated factor 1 OS=Saccharomyces cerevisiae (strain ATCC 204508 / S288c) OX=559292 GN=SAF1 PE=1 SV=2	5	2	2	2	70.5	349.9	320.5	316.9	288.5	316.3	300.7
High	P38145	RIB5	Riboflavin synthase OS=Saccharomyces cerevisiae (strain ATCC 204508 / S288c) OX=559292 GN=RIB5 PE=1 SV=1	12	2	2	2	26.2	350.1	337.2	402.1	339.1	381	369.7
High	P38993	FET3	Iron transport multicopper oxidase FET3 OS=Saccharomyces cerevisiae (strain ATCC 204508 / S288c) OX=559292 GN=FET3 PE=1 SV=2	2	1	2	1	72.3	354.4	348.5	386.3	583.3	612.7	597.9
High	P32573	SPS19	Peroxisomal 2,4-dienoyl-CoA reductase SPS19 [(3E)-enoyl-CoA-producing] OS=Saccharomyces cerevisiae (strain ATCC 204508 / S288c) OX=559292 GN=SPS19 PE=1 SV=4	6	2	2	2	31.1	354.5	315.7	390.5	297	310	264.4
High	B3LJM6	LIP5	Lipoyl synthase, mitochondrial OS=Saccharomyces cerevisiae (strain RM11-1a) OX=285006 GN=LIP5 PE=3 SV=1	5	2	2	2	46.2	355.7	369.1	351	339.5	348.9	294.2
High	P25454	RAD51	DNA repair protein RAD51 OS=Saccharomyces cerevisiae (strain ATCC 204508 / S288c) OX=559292 GN=RAD51 PE=1 SV=1	4	2	2	2	42.9	356.2	383.1	476.4	500.2	493.5	580.6
High	P38781	RSC30	Chromatin structure-remodeling complex protein RSC30 OS=Saccharomyces cerevisiae (strain ATCC 204508 / S288c) OX=559292 GN=RSC30 PE=1 SV=2	2	1	2	1	101.3	358.1	342.1	352.2	259.3	332.7	301.1
High	P20485	CKI1	Choline kinase OS=Saccharomyces cerevisiae (strain ATCC 204508 / S288c) OX=559292 GN=CKI1 PE=1 SV=1	3	2	2	2	66.3	359.8	326.1	394.6	488.6	366.9	381.3
High	Q04693	RSE1	Pre-mRNA-splicing factor RSE1 OS=Saccharomyces cerevisiae (strain ATCC 204508 / S288c) OX=559292 GN=RSE1 PE=1 SV=1	1	2	2	2	153.7	363.4	354.7	372.5	366.3	386	381.1
High	P38306	YBR197C	Uncharacterized protein YBR197C OS=Saccharomyces cerevisiae (strain ATCC 204508 / S288c) OX=559292 GN=YBR197C PE=1 SV=1	8	2	2	2	24.2	363.9	372.8	371.8	302.8	350	274.5
High	P47135	JSN1	Protein JSN1 OS=Saccharomyces cerevisiae (strain ATCC 204508 / S288c) OX=559292 GN=JSN1 PE=1 SV=1	2	2	2	2	120.3	366.5	370.8	380.5	364.8	396.4	364
High	Q06217	SMD2	Small nuclear ribonucleoprotein Sm D2 OS=Saccharomyces cerevisiae (strain ATCC 204508 / S288c) OX=559292 GN=SMD2 PE=1 SV=2	16	2	2	2	12.8	367.1	401.1	344.1	408.7	374.6	402.9
High	P29366	BEM1	Bud emergence protein 1 OS=Saccharomyces cerevisiae (strain ATCC 204508 / S288c) OX=559292 GN=BEM1 PE=1 SV=1	3	2	2	2	61.6	371.1	386.2	401.8	289.8	354.9	320
High	P36149	BET3	Trafficking protein particle complex subunit BET3 OS=Saccharomyces cerevisiae (strain ATCC 204508 / S288c) OX=559292 GN=BET3 PE=1 SV=1	4	1	2	1	22.1	371.3	429.4	437.5	370.7	385.7	387.4
High	B3LJR0	MET7	Folylpolyglutamate synthase OS=Saccharomyces cerevisiae (strain RM11-1a) OX=285006 GN=MET7 PE=3 SV=1	4	2	2	2	62.1	372.6	384.6	415.8	398.4	424.9	456.9
High	P20084	MRPL33	54S ribosomal protein L33, mitochondrial OS=Saccharomyces cerevisiae (strain ATCC 204508 / S288c) OX=559292 GN=MRPL33 PE=1 SV=4	23	2	2	2	9.5	376.6	427.2	508.5	476.5	406.5	489
High	Q12124	MED2	Mediator of RNA polymerase II transcription subunit 2 OS=Saccharomyces cerevisiae (strain ATCC 204508 / S288c) OX=559292 GN=MED2 PE=1 SV=1	7	2	2	2	47.7	377.8	376.3	376.4	285	383.1	281.1
High	P53155	YGL082W	Uncharacterized protein YGL082W OS=Saccharomyces cerevisiae (strain ATCC 204508 / S288c) OX=559292 GN=YGL082W PE=1 SV=1	5	2	2	2	43.3	378.7	408.1	413.2	368.2	383	394.1
High	Q05874	NNT1	Protein N-terminal and lysine N-methyltransferase EFM7 OS=Saccharomyces cerevisiae (strain ATCC 204508 / S288c) OX=559292 GN=NNT1 PE=1 SV=1	7	2	2	2	29.6	379.3	359.3	560.9	423.1	405.6	428.5
High	Q99316	MPD2	Protein disulfide isomerase MPD2 OS=Saccharomyces cerevisiae (strain ATCC 204508 / S288c) OX=559292 GN=MPD2 PE=1 SV=1	6	2	2	2	32.4	379.8	329.4	481.6	382.4	414.6	415
High	P53139	YGL108C	Uncharacterized protein YGL108C OS=Saccharomyces cerevisiae (strain ATCC 204508 / S288c) OX=559292 GN=YGL108C PE=1 SV=1	11	2	2	2	16	384.6	394.4	357	344.9	331.6	268.8
High	P53893	RIA1	Ribosome assembly protein 1 OS=Saccharomyces cerevisiae (strain ATCC 204508 / S288c) OX=559292 GN=RIA1 PE=1 SV=1	1	2	2	2	124.4	388.3	448.1	460.2	429.2	442.2	437.3
High	Q12059	ULA1	NEDD8-activating enzyme E1 regulatory subunit OS=Saccharomyces cerevisiae (strain ATCC 204508 / S288c) OX=559292 GN=ULA1 PE=1 SV=1	3	2	2	2	52.8	391.6	337.7	361.8	367.9	375.4	421.7
High	P46955	NCA3	Beta-glucosidase-like protein NCA3, mitochondrial OS=Saccharomyces cerevisiae (strain ATCC 204508 / S288c) OX=559292 GN=NCA3 PE=3 SV=1	5	2	2	1	35.4	394.3	419.2	317.9	460.3	501.7	429.7
High	P30402	URA10	Orotate phosphoribosyltransferase 2 OS=Saccharomyces cerevisiae (strain ATCC 204508 / S288c) OX=559292 GN=URA10 PE=1 SV=3	9	2	2	1	24.8	395.6	361.1	362.1	311.2	293.6	253.6
High	P30606	ITR2	Myo-inositol transporter 2 OS=Saccharomyces cerevisiae (strain ATCC 204508 / S288c) OX=559292 GN=ITR2 PE=1 SV=2	3	2	2	1	66.7	396.1	497	493.4	634.7	607.5	592.6
High	Q12754	RRP12	Ribosomal RNA-processing protein 12 OS=Saccharomyces cerevisiae (strain ATCC 204508 / S288c) OX=559292 GN=RRP12 PE=1 SV=1	2	2	2	2	137.4	397.9	374.6	464.8	430.1	383.7	370.1
High	P35180	TOM20	Mitochondrial import receptor subunit TOM20 OS=Saccharomyces cerevisiae (strain ATCC 204508 / S288c) OX=559292 GN=TOM20 PE=1 SV=1	11	2	2	2	20.3	398.9	377.1	481.5	449.9	536.2	525.7
High	P25655	CDC39	General negative regulator of transcription subunit 1 OS=Saccharomyces cerevisiae (strain ATCC 204508 / S288c) OX=559292 GN=CDC39 PE=1 SV=3	1	2	2	2	240.1	401.2	398.3	441.4	370.5	424.9	355.5
High	Q03071	ELC1	Elongin-C OS=Saccharomyces cerevisiae (strain ATCC 204508 / S288c) OX=559292 GN=ELC1 PE=1 SV=1	20	2	2	2	11.3	403.1	401.7	401.1	303.1	348.9	272.5
High	P33204	ARC19	Actin-related protein 2/3 complex subunit 4 OS=Saccharomyces cerevisiae (strain ATCC 204508 / S288c) OX=559292 GN=ARC19 PE=1 SV=2	12	2	2	2	19.9	404.9	398.3	431.3	408.1	419.3	424.6
High	Q03104	MSC1	Meiotic sister chromatid recombination protein 1 OS=Saccharomyces cerevisiae (strain ATCC 204508 / S288c) OX=559292 GN=MSC1 PE=1 SV=1	3	2	2	2	59.6	405.2	314.2	303.5	398.3	454	383.5
High	P38344	REI1	Cytoplasmic 60S subunit biogenesis factor REI1 OS=Saccharomyces cerevisiae (strain ATCC 204508 / S288c) OX=559292 GN=REI1 PE=1 SV=3	5	2	2	2	45.8	411	481.5	539.9	455.2	507.5	442.5
High	P36162	DAD2	DASH complex subunit DAD2 OS=Saccharomyces cerevisiae (strain ATCC 204508 / S288c) OX=559292 GN=DAD2 PE=1 SV=1	12	2	2	2	15.1	411.5	411.1	377.2	331.1	363.5	284.1
High	P39742	SEC72	Translocation protein SEC72 OS=Saccharomyces cerevisiae (strain ATCC 204508 / S288c) OX=559292 GN=SEC72 PE=1 SV=3	9	2	2	2	21.6	412.9	377.8	441.5	371.9	450	413.8
High	P49960	PRP24	U4/U6 snRNA-associated-splicing factor PRP24 OS=Saccharomyces cerevisiae (strain ATCC 204508 / S288c) OX=559292 GN=PRP24 PE=1 SV=1	6	2	2	2	50.8	414.3	419.2	444.9	462.1	599.4	527.8
High	Q3E829	MHF2	Inner kinetochore subunit MHF2 OS=Saccharomyces cerevisiae (strain ATCC 204508 / S288c) OX=559292 GN=MHF2 PE=1 SV=1	26	2	2	2	9	414.7	482.3	331.1	320.5	399.9	250.1
High	P19807	HNM1	Choline transport protein OS=Saccharomyces cerevisiae (strain ATCC 204508 / S288c) OX=559292 GN=HNM1 PE=1 SV=1	4	2	2	2	62	420.8	408.1	465.2	444	455.9	490.3
High	P53388	DIP5	Dicarboxylic amino acid permease OS=Saccharomyces cerevisiae (strain ATCC 204508 / S288c) OX=559292 GN=DIP5 PE=1 SV=1	3	2	2	2	68.1	430	512.6	510.2	430.3	386.7	367.4
High	Q08975	THI21	Hydroxymethylpyrimidine/phosphomethylpyrimidine kinase THI21 OS=Saccharomyces cerevisiae (strain ATCC 204508 / S288c) OX=559292 GN=THI21 PE=1 SV=1	3	2	2	1	61.3	430.6	382.3	405.4	367.8	439.2	411.8
High	P40422	RPC10	DNA-directed RNA polymerases I, II, and III subunit RPABC4 OS=Saccharomyces cerevisiae (strain ATCC 204508 / S288c) OX=559292 GN=RPC10 PE=1 SV=1	29	1	2	1	7.7	430.8	419.8	416.9	465.1	465.1	506.3
High	P53337	ERV29	ER-derived vesicles protein ERV29 OS=Saccharomyces cerevisiae (strain ATCC 204508 / S288c) OX=559292 GN=ERV29 PE=1 SV=1	8	2	2	2	35	433.7	452.1	549	598.2	589.8	624.1
High	P32864	MRS6	Rab proteins geranylgeranyltransferase component A OS=Saccharomyces cerevisiae (strain ATCC 204508 / S288c) OX=559292 GN=MRS6 PE=1 SV=2	3	2	2	2	67.3	440.4	431.4	517.1	440.2	407.2	419.9
High	Q99190	TSC13	Very-long-chain enoyl-CoA reductase OS=Saccharomyces cerevisiae (strain ATCC 204508 / S288c) OX=559292 GN=TSC13 PE=1 SV=1	6	2	2	2	36.7	442.4	479	562.3	515.5	546	531.8
High	Q07953	SDO1	Ribosome maturation protein SDO1 OS=Saccharomyces cerevisiae (strain ATCC 204508 / S288c) OX=559292 GN=SDO1 PE=1 SV=1	6	2	2	2	28.3	446	463.3	475.3	466.5	461.8	484.8
High	P07269	PHO2	Regulatory protein PHO2 OS=Saccharomyces cerevisiae (strain ATCC 204508 / S288c) OX=559292 GN=PHO2 PE=1 SV=1	3	2	2	2	63.4	447.1	424.1	467.5	448.7	444.5	446
High	Q01590	SED5	Integral membrane protein SED5 OS=Saccharomyces cerevisiae (strain ATCC 204508 / S288c) OX=559292 GN=SED5 PE=1 SV=1	6	2	2	2	38.8	447.3	395.9	481.1	359.3	417.3	365.5
High	Q12181	TAH18	NADPH-dependent diflavin oxidoreductase 1 OS=Saccharomyces cerevisiae (strain ATCC 204508 / S288c) OX=559292 GN=TAH18 PE=1 SV=1	3	2	2	2	72.3	456.7	464	433.6	440.1	415.5	431.5
High	P53860	PDR16	Phosphatidylinositol transfer protein PDR16 OS=Saccharomyces cerevisiae (strain ATCC 204508 / S288c) OX=559292 GN=PDR16 PE=1 SV=1	3	1	2	1	40.7	465.6	487.8	571.5	455.1	536.1	493.4
High	P32610	VMA8	V-type proton ATPase subunit D OS=Saccharomyces cerevisiae (strain ATCC 204508 / S288c) OX=559292 GN=VMA8 PE=1 SV=1	7	2	2	2	29.2	468.6	447.7	554.9	494	549.5	547.4
High	P53604	MSO1	Protein MSO1 OS=Saccharomyces cerevisiae (strain ATCC 204508 / S288c) OX=559292 GN=MSO1 PE=1 SV=1	10	2	2	2	23.3	470.7	514.4	460.3	481.4	488	441
High	P00127	QCR6	Cytochrome b-c1 complex subunit 6, mitochondrial OS=Saccharomyces cerevisiae (strain ATCC 204508 / S288c) OX=559292 GN=QCR6 PE=1 SV=2	8	1	2	1	17.2	470.8	435.6	415.9	424.7	436.7	393.8
High	Q03144	SNO1	Pyridoxal 5'-phosphate synthase subunit SNO1 OS=Saccharomyces cerevisiae (strain ATCC 204508 / S288c) OX=559292 GN=SNO1 PE=1 SV=1	7	2	2	2	24.9	472.1	382.6	489.6	395.3	400.6	374.2
High	P25638	TAH1	TPR repeat-containing protein associated with Hsp90 OS=Saccharomyces cerevisiae (strain ATCC 204508 / S288c) OX=559292 GN=TAH1 PE=1 SV=1	31	2	2	2	12.5	473.6	485.1	503.6	347.5	489.8	297.8
High	P54730	UBX4	UBX domain-containing protein 4 OS=Saccharomyces cerevisiae (strain ATCC 204508 / S288c) OX=559292 GN=UBX4 PE=1 SV=1	6	2	2	2	46.9	476	445.1	484.3	536.2	494.5	502.3
High	Q04336	YMR196W	Uncharacterized protein YMR196W OS=Saccharomyces cerevisiae (strain ATCC 204508 / S288c) OX=559292 GN=YMR196W PE=1 SV=1	2	2	2	2	126.5	478.1	372.3	399.6	491.4	539.2	540.9
High	P46956	PHO86	Inorganic phosphate transporter PHO86 OS=Saccharomyces cerevisiae (strain ATCC 204508 / S288c) OX=559292 GN=PHO86 PE=1 SV=1	3	1	2	1	34.9	481.4	443.5	606.8	556.5	531	601.1
High	P40433	PFK26	6-phosphofructo-2-kinase 1 OS=Saccharomyces cerevisiae (strain ATCC 204508 / S288c) OX=559292 GN=PFK26 PE=1 SV=1	3	2	2	2	93.4	483.7	452.8	450.8	438.7	483.3	479.8
High	A6ZWF0	ATG21	Autophagy-related protein 21 OS=Saccharomyces cerevisiae (strain YJM789) OX=307796 GN=ATG21 PE=3 SV=1	7	2	2	2	55.1	484.8	514	539.9	545.7	522.6	476.2
High	P53871	DUG3	Probable glutamine amidotransferase DUG3 OS=Saccharomyces cerevisiae (strain ATCC 204508 / S288c) OX=559292 GN=DUG3 PE=1 SV=1	2	1	2	1	40.2	485.7	507.1	540.3	544.3	544.2	554.6
High	P36108	DID4	DOA4-independent degradation protein 4 OS=Saccharomyces cerevisiae (strain ATCC 204508 / S288c) OX=559292 GN=DID4 PE=1 SV=2	6	2	2	2	26.3	494.5	595.1	473.1	550.2	589	627.5
High	P25618	CWH43	Protein CWH43 OS=Saccharomyces cerevisiae (strain ATCC 204508 / S288c) OX=559292 GN=CWH43 PE=1 SV=2	2	2	2	2	107.8	498.8	444.4	612	519.5	545.6	596.6
High	Q12500	AVL9	Late secretory pathway protein AVL9 OS=Saccharomyces cerevisiae (strain ATCC 204508 / S288c) OX=559292 GN=AVL9 PE=1 SV=1	2	2	2	2	86.4	501.9	400.5	563.1	390.9	400.8	411.2
High	Q12177	YLL056C	Uncharacterized protein YLL056C OS=Saccharomyces cerevisiae (strain ATCC 204508 / S288c) OX=559292 GN=YLL056C PE=2 SV=1	8	2	2	2	32.1	504.8	440.8	441.1	534.9	605.5	542.6
High	P38928	AXL2	Axial budding pattern protein 2 OS=Saccharomyces cerevisiae (strain ATCC 204508 / S288c) OX=559292 GN=AXL2 PE=1 SV=1	2	2	2	2	90.7	506.8	630.3	524.1	493.9	550.3	433
High	P39535	PHO90	Low-affinity phosphate transporter PHO90 OS=Saccharomyces cerevisiae (strain ATCC 204508 / S288c) OX=559292 GN=PHO90 PE=1 SV=1	3	2	2	2	97.6	509.1	509.1	625.7	559.1	547.9	595
High	P32795	YME1	Mitochondrial inner membrane i-AAA protease supercomplex subunit YME1 OS=Saccharomyces cerevisiae (strain ATCC 204508 / S288c) OX=559292 GN=YME1 PE=1 SV=1	5	2	2	2	81.7	510.1	578.9	425.1	436.9	481.3	275.1
High	P53336	YGR283C	Putative methyltransferase YGR283C OS=Saccharomyces cerevisiae (strain ATCC 204508 / S288c) OX=559292 GN=YGR283C PE=1 SV=1	8	2	2	2	38.5	513.1	493.5	510.6	499.5	520.2	520.9
High	Q12018	CDC53	Cell division control protein 53 OS=Saccharomyces cerevisiae (strain ATCC 204508 / S288c) OX=559292 GN=CDC53 PE=1 SV=1	2	2	2	2	93.9	514.1	496.7	576.6	534.5	570.3	611
High	P49955	HSH155	U2 snRNP component HSH155 OS=Saccharomyces cerevisiae (strain ATCC 204508 / S288c) OX=559292 GN=HSH155 PE=1 SV=1	3	2	2	2	110	515	469.8	572.4	543.6	544.8	554.3
High	P47177	YJR149W	Putative nitronate monooxygenase OS=Saccharomyces cerevisiae (strain ATCC 204508 / S288c) OX=559292 GN=YJR149W PE=1 SV=2	4	2	2	2	45.1	520.7	452.1	440.6	484	442.1	465.3
High	P20053	PRP4	U4/U6 small nuclear ribonucleoprotein PRP4 OS=Saccharomyces cerevisiae (strain ATCC 204508 / S288c) OX=559292 GN=PRP4 PE=1 SV=1	4	2	2	2	52.4	525.9	508.1	583.7	473.5	592.8	518.6
High	E7Q2X8	TDA2	Topoisomerase I damage affected protein 2 OS=Saccharomyces cerevisiae (strain FostersB) OX=764102 GN=TDA2 PE=3 SV=1	7	1	2	1	14.2	527.6	465.4	529.6	655.2	430.9	410.4
High	Q12402	YOP1	Protein YOP1 OS=Saccharomyces cerevisiae (strain ATCC 204508 / S288c) OX=559292 GN=YOP1 PE=1 SV=3	9	2	2	2	20.3	531.9	474.4	578.1	568.5	561.8	554.4
High	Q06263	VTA1	Vacuolar protein sorting-associated protein VTA1 OS=Saccharomyces cerevisiae (strain ATCC 204508 / S288c) OX=559292 GN=VTA1 PE=1 SV=1	7	2	2	2	37.3	540.6	546.4	574	485.9	503.9	433.4
High	P40319	ELO3	Elongation of fatty acids protein 3 OS=Saccharomyces cerevisiae (strain ATCC 204508 / S288c) OX=559292 GN=ELO3 PE=1 SV=1	7	2	2	2	39.4	545.3	536.1	661.7	752.6	690.6	748.5
High	P10614	ERG11	Lanosterol 14-alpha demethylase CYP51 OS=Saccharomyces cerevisiae (strain ATCC 204508 / S288c) OX=559292 GN=ERG11 PE=1 SV=1	4	2	2	2	60.7	551.3	582.5	741.9	615.8	666.9	698.8
High	Q08444	NOB1	20S-pre-rRNA D-site endonuclease NOB1 OS=Saccharomyces cerevisiae (strain ATCC 204508 / S288c) OX=559292 GN=NOB1 PE=1 SV=1	4	2	2	2	51.7	564.2	620.1	615.2	690.7	539.8	481.2
High	P52870	SBH1	Protein transport protein SBH1 OS=Saccharomyces cerevisiae (strain ATCC 204508 / S288c) OX=559292 GN=SBH1 PE=1 SV=1	21	2	2	2	8.7	574.1	625.6	735.6	750.9	748.2	792.8
High	P40567	MSL1	U2 small nuclear ribonucleoprotein B'' OS=Saccharomyces cerevisiae (strain ATCC 204508 / S288c) OX=559292 GN=MSL1 PE=1 SV=1	24	2	2	2	12.8	576.1	583	582.9	623.3	583.8	601.7
High	P33312	RIB7	2,5-diamino-6-ribosylamino-4(3H)-pyrimidinone 5'-phosphate reductase OS=Saccharomyces cerevisiae (strain ATCC 204508 / S288c) OX=559292 GN=RIB7 PE=1 SV=1	9	2	2	2	27.1	578.4	583.5	569.8	545.9	535	576.2
High	Q08920	CBC2	Nuclear cap-binding protein subunit 2 OS=Saccharomyces cerevisiae (strain ATCC 204508 / S288c) OX=559292 GN=CBC2 PE=1 SV=1	8	2	2	2	23.8	583.1	491.4	624.4	529.1	491.7	504.1
High	B3LS63	RSM18	37S ribosomal protein RSM18, mitochondrial OS=Saccharomyces cerevisiae (strain RM11-1a) OX=285006 GN=RSM18 PE=3 SV=2	15	2	2	2	15.8	585.1	629.5	734.2	818.9	623.6	732.7
High	P38165	RTG3	Retrograde regulation protein 3 OS=Saccharomyces cerevisiae (strain ATCC 204508 / S288c) OX=559292 GN=RTG3 PE=1 SV=2	7	2	2	2	54.1	586.3	560.3	580.6	611.9	612.8	553.2
High	Q3E784	SLO1	SCOCO-like protein 1 OS=Saccharomyces cerevisiae (strain ATCC 204508 / S288c) OX=559292 GN=SLO1 PE=1 SV=1	21	2	2	2	9.7	587.9	636.3	504.8	539.7	596.8	479.2
High	Q02776	TIM50	Mitochondrial import inner membrane translocase subunit TIM50 OS=Saccharomyces cerevisiae (strain ATCC 204508 / S288c) OX=559292 GN=TIM50 PE=1 SV=1	3	2	2	2	55.1	594.2	614.1	569.4	604.8	597.4	498.5
High	Q12296	MAM3	Protein MAM3 OS=Saccharomyces cerevisiae (strain ATCC 204508 / S288c) OX=559292 GN=MAM3 PE=1 SV=1	4	2	2	2	77.7	596.9	487.3	573.4	536.6	579.9	494.4
High	P38988	GGC1	Mitochondrial GTP/GDP carrier protein 1 OS=Saccharomyces cerevisiae (strain ATCC 204508 / S288c) OX=559292 GN=GGC1 PE=1 SV=1	6	2	2	2	33.2	602.2	615.8	843.3	772.5	708.3	769.4
High	Q03768	GIR2	Protein GIR2 OS=Saccharomyces cerevisiae (strain ATCC 204508 / S288c) OX=559292 GN=GIR2 PE=1 SV=1	6	2	2	2	31	602.7	610.9	632	485.7	562.9	514.3
High	P35718	RPC25	DNA-directed RNA polymerase III subunit RPC8 OS=Saccharomyces cerevisiae (strain ATCC 204508 / S288c) OX=559292 GN=RPC25 PE=1 SV=1	8	2	2	2	24.3	612	548	662.7	620.2	516.6	592.5
High	Q96VH4	HBN1	Putative nitroreductase HBN1 OS=Saccharomyces cerevisiae (strain ATCC 204508 / S288c) OX=559292 GN=HBN1 PE=1 SV=1	10	2	2	2	21	614.2	588.7	524.3	490	559.9	500.7
High	Q08561	IES4	Ino eighty subunit 4 OS=Saccharomyces cerevisiae (strain ATCC 204508 / S288c) OX=559292 GN=IES4 PE=1 SV=1	19	2	2	2	13.1	619.5	617	569.3	513.3	562.9	469
High	Q03390	VPS60	Vacuolar protein-sorting-associated protein 60 OS=Saccharomyces cerevisiae (strain ATCC 204508 / S288c) OX=559292 GN=VPS60 PE=1 SV=2	13	2	2	2	25.8	620.2	714.7	582.2	600.6	701.4	562.1
High	Q04739	GAL83	SNF1 protein kinase subunit beta-3 OS=Saccharomyces cerevisiae (strain ATCC 204508 / S288c) OX=559292 GN=GAL83 PE=1 SV=1	2	1	2	1	46.6	624.3	576	589.2	645.3	599.8	566.8
High	A6ZRZ4	SNN1	Biogenesis of lysosome-related organelles complex 1 subunit SNN1 OS=Saccharomyces cerevisiae (strain YJM789) OX=307796 GN=SNN1 PE=3 SV=1	25	2	2	2	11.5	624.7	602.8	658.4	806.7	566.4	573.3
High	Q03771	ACL4	Assembly chaperone of RPL4 OS=Saccharomyces cerevisiae (strain ATCC 204508 / S288c) OX=559292 GN=ACL4 PE=1 SV=1	4	2	2	2	42.9	629.5	599.1	702.8	588.4	624.9	599.2
High	Q05892	COQ11	MIOREX complex component 2 OS=Saccharomyces cerevisiae (strain ATCC 204508 / S288c) OX=559292 GN=COQ11 PE=1 SV=1	7	2	2	2	31.5	640.3	604.2	638.4	562	607.8	606
High	Q12746	PGA3	Plasma membrane-associated coenzyme Q6 reductase PGA3 OS=Saccharomyces cerevisiae (strain ATCC 204508 / S288c) OX=559292 GN=PGA3 PE=1 SV=1	6	2	2	2	35.3	648.3	618.8	866.4	737.5	823.2	840.8
High	B3LQP5	YRA2	RNA annealing protein YRA2 OS=Saccharomyces cerevisiae (strain RM11-1a) OX=285006 GN=YRA2 PE=3 SV=1	10	2	2	2	23.8	663.4	636.9	662.7	621.6	579.5	534.4
High	P42838	LEM3	Alkylphosphocholine resistance protein LEM3 OS=Saccharomyces cerevisiae (strain ATCC 204508 / S288c) OX=559292 GN=LEM3 PE=1 SV=1	5	2	2	2	47.4	669.2	705.2	876.8	840.5	859.9	859.6
High	P40509	SEC28	Coatomer subunit epsilon OS=Saccharomyces cerevisiae (strain ATCC 204508 / S288c) OX=559292 GN=SEC28 PE=1 SV=2	10	2	2	2	33.8	674.6	599.4	667.9	716.1	634.5	612.9
High	Q02457	TBF1	Protein TBF1 OS=Saccharomyces cerevisiae (strain ATCC 204508 / S288c) OX=559292 GN=TBF1 PE=1 SV=2	3	2	2	2	62.8	676.2	668.7	720.3	615.1	699.1	654.8
High	P47118	YAE1	Protein YAE1 OS=Saccharomyces cerevisiae (strain ATCC 204508 / S288c) OX=559292 GN=YAE1 PE=1 SV=1	12	2	2	2	16.1	676.8	698.5	713.9	585.1	627.4	534.2
High	A6ZQR2	UTR4	Enolase-phosphatase E1 OS=Saccharomyces cerevisiae (strain YJM789) OX=307796 GN=UTR4 PE=3 SV=2	9	2	2	2	25.2	681.3	695.8	685.6	716.6	656.3	694.7
High	P53065	TAD1	tRNA-specific adenosine deaminase 1 OS=Saccharomyces cerevisiae (strain ATCC 204508 / S288c) OX=559292 GN=TAD1 PE=1 SV=1	4	2	2	2	45.9	693.8	648.3	743.4	708.5	713.7	772.2
High	Q12523	YPL247C	WD repeat-containing protein YPL247C OS=Saccharomyces cerevisiae (strain ATCC 204508 / S288c) OX=559292 GN=YPL247C PE=1 SV=1	2	1	2	1	57.3	698.2	622.2	609.2	671.8	700.3	716.7
High	P36103	YKL023W	Uncharacterized protein YKL023W OS=Saccharomyces cerevisiae (strain ATCC 204508 / S288c) OX=559292 GN=YKL023W PE=1 SV=2	6	2	2	2	32.3	703.1	803.9	724.6	594.9	631.8	497.7
High	P46951	YPP1	Cargo-transport protein YPP1 OS=Saccharomyces cerevisiae (strain ATCC 204508 / S288c) OX=559292 GN=YPP1 PE=1 SV=1	2	2	2	2	95.3	709.9	678.1	781	727.4	808.6	787.1
High	Q04120	TSA2	Peroxiredoxin TSA2 OS=Saccharomyces cerevisiae (strain ATCC 204508 / S288c) OX=559292 GN=TSA2 PE=1 SV=3	8	2	2	2	21.6	711.2	626.7	606.5	707	785.4	764.8
High	Q12051	BTS1	Geranylgeranyl pyrophosphate synthase BTS1 OS=Saccharomyces cerevisiae (strain ATCC 204508 / S288c) OX=559292 GN=BTS1 PE=1 SV=1	6	2	2	2	38.6	721.9	690.5	793.8	755.5	775	825.6
High	P38130	KTR3	Probable mannosyltransferase KTR3 OS=Saccharomyces cerevisiae (strain ATCC 204508 / S288c) OX=559292 GN=KTR3 PE=1 SV=1	6	2	2	2	47.5	724	763.1	905.8	797.8	862	895.6
High	P35191	MDJ1	DnaJ homolog 1, mitochondrial OS=Saccharomyces cerevisiae (strain ATCC 204508 / S288c) OX=559292 GN=MDJ1 PE=1 SV=1	3	2	2	2	55.5	727.1	800.5	936	1012.4	1370.1	1268.9
High	P21373	UTR1	NAD(+) kinase OS=Saccharomyces cerevisiae (strain ATCC 204508 / S288c) OX=559292 GN=UTR1 PE=1 SV=2	3	2	2	2	59.4	756.6	774.9	815.6	772.1	718.6	650.4
High	P53725	MPP6	M-phase phosphoprotein 6 homolog OS=Saccharomyces cerevisiae (strain ATCC 204508 / S288c) OX=559292 GN=MPP6 PE=1 SV=1	11	2	2	2	21.1	771	833	749.2	744.7	677.8	626.8
High	P52553	YKE2	Prefoldin subunit 6 OS=Saccharomyces cerevisiae (strain ATCC 204508 / S288c) OX=559292 GN=YKE2 PE=1 SV=1	18	2	2	2	13.3	772.4	814.1	627.7	708.7	627.5	447.7
High	P28005	POP5	Ribonuclease P/MRP protein subunit POP5 OS=Saccharomyces cerevisiae (strain ATCC 204508 / S288c) OX=559292 GN=POP5 PE=1 SV=1	13	2	2	2	19.6	781.1	769.3	818.7	796.1	802.4	855.2
High	Q3E833	PCC1	EKC/KEOPS complex subunit PCC1 OS=Saccharomyces cerevisiae (strain ATCC 204508 / S288c) OX=559292 GN=PCC1 PE=1 SV=1	16	2	2	2	10	781.3	890.4	833.2	690.1	777.6	525.6
High	Q12481	RRP36	rRNA biogenesis protein RRP36 OS=Saccharomyces cerevisiae (strain ATCC 204508 / S288c) OX=559292 GN=RRP36 PE=1 SV=1	6	2	2	2	36.1	782	995.5	907.5	1421.8	842.3	954
High	P32349	RPC82	DNA-directed RNA polymerase III subunit RPC3 OS=Saccharomyces cerevisiae (strain ATCC 204508 / S288c) OX=559292 GN=RPC82 PE=1 SV=2	3	2	2	2	74	785	833.5	904.1	924.7	807.6	936.4
High	P42937	YCH1	CDC25-like phosphatase YCH1 OS=Saccharomyces cerevisiae (strain ATCC 204508 / S288c) OX=559292 GN=YCH1 PE=1 SV=1	12	2	2	2	17.2	793	798.6	997.2	745.2	797	808.9
High	P38353	SSH1	Sec sixty-one protein homolog OS=Saccharomyces cerevisiae (strain ATCC 204508 / S288c) OX=559292 GN=SSH1 PE=1 SV=1	3	2	2	2	53.3	800	796.4	1067.8	925.9	991.9	1063.1
High	P38744	YHL018W	Putative pterin-4-alpha-carbinolamine dehydratase OS=Saccharomyces cerevisiae (strain ATCC 204508 / S288c) OX=559292 GN=YHL018W PE=1 SV=1	19	2	2	2	14	801	881.2	855.5	689.5	690.6	618.7
High	P32656	GCG1	Glutathione-specific gamma-glutamylcyclotransferase OS=Saccharomyces cerevisiae (strain ATCC 204508 / S288c) OX=559292 GN=GCG1 PE=1 SV=1	11	2	2	2	26.3	806.9	803.2	753.1	884.9	859.6	954.1
High	C7GVJ8	RAD27	Flap endonuclease 1 OS=Saccharomyces cerevisiae (strain JAY291) OX=574961 GN=RAD27 PE=3 SV=1	2	1	2	1	43.3	836.4	878.4	914.2	914.7	860.8	819.7
High	Q3E7Z5	YIL002W-A	Uncharacterized protein YIL002W-A OS=Saccharomyces cerevisiae (strain ATCC 204508 / S288c) OX=559292 GN=YIL002W-A PE=1 SV=1	28	2	2	2	7.7	841.3	857.1	591.7	662.9	685.6	479.4
High	P41903	TES1	Peroxisomal acyl-coenzyme A thioester hydrolase 1 OS=Saccharomyces cerevisiae (strain ATCC 204508 / S288c) OX=559292 GN=TES1 PE=1 SV=1	5	2	2	2	40.2	846.7	796	854.1	762.8	789.6	733.6
High	P25342	CDC10	Cell division control protein 10 OS=Saccharomyces cerevisiae (strain ATCC 204508 / S288c) OX=559292 GN=CDC10 PE=1 SV=1	5	2	2	2	37	847.1	893.3	1021.8	780.4	837.2	828
High	P36519	MRPL7	54S ribosomal protein L7, mitochondrial OS=Saccharomyces cerevisiae (strain ATCC 204508 / S288c) OX=559292 GN=MRPL7 PE=1 SV=2	6	2	2	2	33.1	850.9	846.8	957.6	941.9	794.8	956.3
High	Q12434	RDI1	Rho GDP-dissociation inhibitor OS=Saccharomyces cerevisiae (strain ATCC 204508 / S288c) OX=559292 GN=RDI1 PE=1 SV=1	9	2	2	2	23.1	857.2	864.2	1066.4	871.1	817.1	875.3
High	P38996	NAB3	Nuclear polyadenylated RNA-binding protein 3 OS=Saccharomyces cerevisiae (strain ATCC 204508 / S288c) OX=559292 GN=NAB3 PE=1 SV=1	4	2	2	2	90.4	872.6	846.2	925.5	867.3	884.6	847
High	P23641	MIR1	Mitochondrial phosphate carrier protein OS=Saccharomyces cerevisiae (strain ATCC 204508 / S288c) OX=559292 GN=MIR1 PE=1 SV=1	6	2	2	2	32.8	883.1	878.6	1154.8	939.2	992.7	978.6
High	P31377	SYN8	Syntaxin-8 OS=Saccharomyces cerevisiae (strain ATCC 204508 / S288c) OX=559292 GN=SYN8 PE=1 SV=2	5	2	2	2	29	893.8	858.5	825	666.7	754.2	608.2
[truncated: 759 more rows]

## Sheet: Pgk1 normalised
									126, Sample, 1	127N, Sample, 2	127C, Sample, 3	128N, Sample, 5	128C, Sample, 4	129N, Sample, 6
Protein FDR Confidence: Combined	Accession		Description	Coverage [%]	# Peptides	# PSMs	# Unique Peptides	MW [kDa]	Abundances (Normalized): F1: 126, Sample, 1	Abundances (Normalized): F1: 127N, Sample, 2	Abundances (Normalized): F1: 127C, Sample, 3	Abundances (Normalized): F1: 128N, Sample, 5	Abundances (Normalized): F1: 128C, Sample, 4	Abundances (Normalized): F1: 129N, Sample, 6	Abundances Ssa1 Normalized Pgk1 sup 0hr , 1	Abundances Ssa1 Normalized Pgk1 sup 0hr , 2	Abundances Ssa1 Normalized Pgk1 sup 0hr , 3	Abundances Ssa1 Normalized Pgk1 sup 10hr , 2	Abundances Ssa1 Normalized Pgk1 sup 10hr , 1	Abundances Ssa1 Normalized Pgk1 sup 10hr , 3	Avg.Ssa 0.hr	Avg.Ssa1 10.hr	Fold Change FC .Ssa1 10hr.0hr.Nor	p-value	Log2 FC	(-Log10) p-value
High	Q08220	GSH2	Glutathione synthetase GSH2 OS=Saccharomyces cerevisiae (strain ATCC 204508 / S288c) OX=559292 GN=GSH2 PE=1 SV=1	18	9	11	9	55.8	4443.2	4084.9	3885.3	4244.8	4018.3	4183	4091.45	3738.95	3885.3	3740.95	3374.73	3531.38	3905.23	3549.02	0.908785	0.000133863	-0.137989	3.87334
High	P0CS90	SSC1	Import motor subunit, mitochondrial OS=Saccharomyces cerevisiae (strain ATCC 204508 / S288c) OX=559292 GN=SSC1 PE=1 SV=1	47	22	108	17	70.6	18304	17666.1	16280.5	20095	20313	20290.8	16855	16169.9	16280.5	17709.7	17059.6	17129.9	16435.1	17299.8	1.05261	0.000213221	0.0739702	3.67117
High	P39976	DLD3	D-2-hydroxyglutarate--pyruvate transhydrogenase DLD3 OS=Saccharomyces cerevisiae (strain ATCC 204508 / S288c) OX=559292 GN=DLD3 PE=1 SV=1	44	16	47	15	55.2	12820.6	12853.3	11962.8	10161.9	10631.7	10641.4	11805.7	11764.7	11962.8	8955.69	8928.92	8983.7	11844.4	8956.1	0.756147	0.000248984	-0.403262	3.60383
High	P15019	TAL1	Transaldolase OS=Saccharomyces cerevisiae (strain ATCC 204508 / S288c) OX=559292 GN=TAL1 PE=1 SV=4	41	13	53	12	37	15829	15637	14691.9	15015.3	15472	15920.8	14575.9	14312.7	14691.9	13233	12994	13440.7	14526.8	13222.6	0.910217	0.000442125	-0.135718	3.35446
High	P38697	IMD2	Inosine-5'-monophosphate dehydrogenase 2 OS=Saccharomyces cerevisiae (strain ATCC 204508 / S288c) OX=559292 GN=IMD2 PE=1 SV=1	32	13	57	5	56.5	4107.4	4114.5	3798.9	3108.9	3182.4	3164.9	3782.24	3766.04	3798.9	2739.88	2672.7	2671.88	3782.39	2694.82	0.712464	0.000511597	-0.48911	3.29107
High	P23254	TKL1	Transketolase 1 OS=Saccharomyces cerevisiae (strain ATCC 204508 / S288c) OX=559292 GN=TKL1 PE=1 SV=4	35	20	79	20	73.8	23411.8	22725.9	20540	16605.4	17150.7	16632.3	21558.4	20801.2	20540	14634.4	14403.8	14041.4	20966.5	14359.8	0.684893	0.00059588	-0.546049	3.22484
High	P20604	SIT4	Serine/threonine-protein phosphatase PP1-1 OS=Saccharomyces cerevisiae (strain ATCC 204508 / S288c) OX=559292 GN=SIT4 PE=1 SV=1	13	4	5	4	35.5	1406.4	1464.4	1447	1361.2	1486.3	1595.1	1295.06	1340.38	1447	1199.63	1248.25	1346.62	1360.81	1264.83	0.929468	0.000624023	-0.105523	3.2048
High	P38840	ARO9	Aromatic amino acid aminotransferase 2 OS=Saccharomyces cerevisiae (strain ATCC 204508 / S288c) OX=559292 GN=ARO9 PE=1 SV=3	29	16	29	16	58.5	7520.7	7403	6736.2	6532.2	6566.7	6589.3	6925.32	6776.03	6736.2	5756.83	5514.97	5562.83	6812.52	5611.55	0.823711	0.00062662	-0.27979	3.203
High	P15705	STI1	Heat shock protein STI1 OS=Saccharomyces cerevisiae (strain ATCC 204508 / S288c) OX=559292 GN=STI1 PE=1 SV=1	46	27	97	27	66.2	47948.2	46046.3	43391.5	9610.9	9270.2	6780.8	44152.4	42146.6	43391.5	8470.1	7785.48	5724.5	43230.2	7326.69	0.169481	0.000715234	-2.5608	3.14555
High	P16467	PDC5	Pyruvate decarboxylase isozyme 2 OS=Saccharomyces cerevisiae (strain ATCC 204508 / S288c) OX=559292 GN=PDC5 PE=1 SV=4	20	10	79	5	61.9	3102.6	3195.5	2885.8	2504.1	2618.3	2580.6	2856.98	2924.87	2885.8	2206.87	2198.95	2178.6	2889.22	2194.81	0.759654	0.00107606	-0.396586	2.96817
High	Q3E7Z5	YIL002W-A	Uncharacterized protein YIL002W-A OS=Saccharomyces cerevisiae (strain ATCC 204508 / S288c) OX=559292 GN=YIL002W-A PE=1 SV=1	28	2	2	2	7.7	841.3	857.1	591.7	662.9	685.6	479.4	774.698	784.511	591.7	584.214	575.794	404.72	716.97	521.576	0.727473	0.00118713	-0.459035	2.9255
High	Q3E7C1	TFB5	General transcription and DNA repair factor IIH subunit TFB5 OS=Saccharomyces cerevisiae (strain ATCC 204508 / S288c) OX=559292 GN=TFB5 PE=1 SV=1	17	1	1	1	8.2	168.4	179.1	157.2	136.3	157.2	143.2	155.069	163.932	157.2	120.121	132.023	120.893	158.733	124.346	0.78336	0.00142631	-0.352252	2.84579
High	P39522	ILV3	Dihydroxy-acid dehydratase, mitochondrial OS=Saccharomyces cerevisiae (strain ATCC 204508 / S288c) OX=559292 GN=ILV3 PE=1 SV=2	31	13	33	13	62.8	11865.6	11896.2	11313.9	9474.9	10256.2	10388	10926.3	10888.7	11313.9	8350.24	8613.56	8769.78	11043	8577.86	0.776772	0.00149504	-0.364437	2.82535
High	P47169	MET5	Sulfite reductase [NADPH] subunit beta OS=Saccharomyces cerevisiae (strain ATCC 204508 / S288c) OX=559292 GN=MET5 PE=1 SV=1	12	17	20	17	161.1	9688.8	9690	8794.1	7389.9	7696.2	7889.5	8921.79	8869.34	8794.1	6512.73	6463.57	6660.49	8861.74	6545.59	0.738635	0.00154935	-0.437066	2.80985
High	P05694	MET6	5-methyltetrahydropteroyltriglutamate--homocysteine methyltransferase OS=Saccharomyces cerevisiae (strain ATCC 204508 / S288c) OX=559292 GN=MET6 PE=1 SV=4	54	34	187	34	85.8	77873.5	74815.6	68133.5	55479.5	56548.5	57131.2	71708.6	68479.4	68133.5	48894.1	47491.6	48231.4	69440.5	48205.7	0.694202	0.00159758	-0.526573	2.79654
High	P15790	CKA1	Casein kinase II subunit alpha OS=Saccharomyces cerevisiae (strain ATCC 204508 / S288c) OX=559292 GN=CKA1 PE=1 SV=1	24	10	14	10	44.6	6760.1	6835.9	6520	5983.4	6463.2	6687.5	6224.94	6256.96	6520	5273.18	5428.05	5645.73	6333.97	5448.99	0.86028	0.00163837	-0.217121	2.78559
High	P16120	THR4	Threonine synthase OS=Saccharomyces cerevisiae (strain ATCC 204508 / S288c) OX=559292 GN=THR4 PE=1 SV=1	44	18	54	18	57.4	19856.2	18998.5	17345.6	16985	17098.7	16411.5	18284.3	17389.5	17345.6	14968.9	14360.2	13854.9	17673.1	14394.7	0.814495	0.0016774	-0.296023	2.77536
High	E7QIA1	HRI1	Protein HRI1 OS=Saccharomyces cerevisiae (strain Zymaflore VL3) OX=764100 GN=HRI1 PE=3 SV=1	25	6	16	6	27.5	5295.2	5443.6	4694.4	4623.2	4850.5	4477.2	4876.01	4982.58	4694.4	4074.43	4073.64	3779.75	4850.99	3975.94	0.819614	0.00176166	-0.286984	2.75408
High	B3LLV5	ARG7	Arginine biosynthesis bifunctional protein ArgJ, mitochondrial OS=Saccharomyces cerevisiae (strain RM11-1a) OX=285006 GN=ARG7 PE=3 SV=1	45	19	27	19	47.8	7894	8065.7	7523.2	6652.1	7002.4	6983.8	7269.07	7382.61	7523.2	5862.5	5880.89	5895.88	7391.63	5879.76	0.795462	0.00178315	-0.330136	2.74881
High	P07991	CAR2	Ornithine aminotransferase OS=Saccharomyces cerevisiae (strain ATCC 204508 / S288c) OX=559292 GN=CAR2 PE=1 SV=2	41	13	52	13	46.1	25665.4	25742.7	23325	21659.4	22416.2	22772.8	23633.6	23562.5	23325	19088.5	18826	19225.3	23507	19046.6	0.81025	0.00178397	-0.303561	2.74861
High	P09436	ILS1	Isoleucine--tRNA ligase, cytoplasmic OS=Saccharomyces cerevisiae (strain ATCC 204508 / S288c) OX=559292 GN=ILS1 PE=1 SV=1	28	31	71	31	122.9	19921.1	19669.5	18245.9	18627.5	18851.4	19365.4	18344	18003.7	18245.9	16416.4	15832.1	16348.7	18197.9	16199.1	0.890164	0.00188136	-0.167857	2.72553
High	P53141	MLC1	Myosin light chain 1 OS=Saccharomyces cerevisiae (strain ATCC 204508 / S288c) OX=559292 GN=MLC1 PE=1 SV=1	34	6	15	6	16.4	5939.6	6212.3	4822.5	4388.2	4809.5	3517.7	5469.39	5686.17	4822.5	3867.33	4039.21	2969.72	5326.02	3625.42	0.680699	0.00205355	-0.554911	2.68749
High	P07149	FAS1	Fatty acid synthase subunit beta OS=Saccharomyces cerevisiae (strain ATCC 204508 / S288c) OX=559292 GN=FAS1 PE=1 SV=2	32	55	201	55	228.5	62931.3	61382.5	58511.6	54806.7	57034.2	58217.6	57949.3	56184	58511.6	48301.2	47899.5	49148.6	57548.3	48449.8	0.841898	0.00207691	-0.248283	2.68258
High	P36150	MET1	Uroporphyrinogen-III C-methyltransferase OS=Saccharomyces cerevisiae (strain ATCC 204508 / S288c) OX=559292 GN=MET1 PE=1 SV=1	1	1	1	1	66.1	508.5	558.2	506.2	343.9	381.2	375.1	468.245	510.925	506.2	303.079	320.147	316.668	495.123	313.298	0.632767	0.00209622	-0.660253	2.67856
High	P06106	MET17	Homocysteine/cysteine synthase OS=Saccharomyces cerevisiae (strain ATCC 204508 / S288c) OX=559292 GN=MET17 PE=1 SV=3	30	12	57	12	48.6	24873.2	25964.5	21124.2	19420.7	20208.7	17994.1	22904.1	23765.5	21124.2	17115.5	16972.1	15191	22598	16426.2	0.726888	0.00257269	-0.460195	2.58961
High	P46955	NCA3	Beta-glucosidase-like protein NCA3, mitochondrial OS=Saccharomyces cerevisiae (strain ATCC 204508 / S288c) OX=559292 GN=NCA3 PE=3 SV=1	5	2	2	1	35.4	394.3	419.2	317.9	460.3	501.7	429.7	363.085	383.698	317.9	405.663	421.347	362.762	354.894	396.591	1.11749	0.0025949	0.160262	2.58588
High	Q03629	YML079W	Uncharacterized protein YML079W OS=Saccharomyces cerevisiae (strain ATCC 204508 / S288c) OX=559292 GN=YML079W PE=1 SV=1	21	3	5	3	22.4	3832.3	3665	3223.4	2709.7	2676	2683	3528.92	3354.61	3223.4	2388.06	2247.41	2265.05	3368.97	2300.17	0.682752	0.00274108	-0.550567	2.56208
High	P38999	LYS9	Saccharopine dehydrogenase [NADP(+), L-glutamate-forming] OS=Saccharomyces cerevisiae (strain ATCC 204508 / S288c) OX=559292 GN=LYS9 PE=1 SV=1	40	16	25	16	48.9	14371.2	12738.5	12403.9	6473.9	6341.1	5960	13233.5	11659.7	12403.9	5705.45	5325.5	5031.56	12432.4	5354.17	0.430664	0.00279088	-1.21536	2.55426
High	Q04430	CAB1	Pantothenate kinase CAB1 OS=Saccharomyces cerevisiae (strain ATCC 204508 / S288c) OX=559292 GN=CAB1 PE=1 SV=1	14	5	7	5	40.9	2779.3	2713.6	2703.4	2626.5	2649.2	2855.6	2559.28	2483.78	2703.4	2314.74	2224.9	2410.76	2582.15	2316.8	0.897236	0.00287446	-0.156441	2.54144
High	Q3E829	MHF2	Inner kinetochore subunit MHF2 OS=Saccharomyces cerevisiae (strain ATCC 204508 / S288c) OX=559292 GN=MHF2 PE=1 SV=1	26	2	2	2	9	414.7	482.3	331.1	320.5	399.9	250.1	381.87	441.454	331.1	282.457	335.852	211.14	384.808	276.483	0.718496	0.00314124	-0.476949	2.5029
High	P47176	BAT2	Branched-chain-amino-acid aminotransferase, cytosolic OS=Saccharomyces cerevisiae (strain ATCC 204508 / S288c) OX=559292 GN=BAT2 PE=1 SV=1	18	7	10	6	41.6	4818.4	4854.7	4763.9	4383.5	4471.3	4841.9	4436.95	4443.55	4763.9	3863.18	3755.17	4087.64	4548.13	3902	0.857934	0.0031504	-0.221062	2.50163
High	P50107	GLO1	Glyoxalase I OS=Saccharomyces cerevisiae (strain ATCC 204508 / S288c) OX=559292 GN=GLO1 PE=1 SV=1	18	6	7	6	37.2	3348.8	3271.6	3045.7	2625	2808.8	2805.8	3083.69	2994.52	3045.7	2313.42	2358.94	2368.72	3041.31	2347.02	0.771716	0.00327545	-0.373858	2.48473
High	P32476	ERG1	Squalene epoxidase ERG1 OS=Saccharomyces cerevisiae (strain ATCC 204508 / S288c) OX=559292 GN=ERG1 PE=1 SV=2	9	4	6	4	55.1	484.1	523.6	574.7	682.7	730.9	833.7	445.776	479.256	574.7	601.664	613.838	703.828	499.911	639.777	1.27978	0.00338993	0.355898	2.46981
High	P25637	YIH1	Protein IMPACT homolog OS=Saccharomyces cerevisiae (strain ATCC 204508 / S288c) OX=559292 GN=YIH1 PE=1 SV=1	13	2	3	2	29	1507.8	1439.6	1377.6	1396.4	1415.8	1457.3	1388.44	1317.68	1377.6	1230.65	1189.04	1230.28	1361.24	1216.66	0.893789	0.00345944	-0.161994	2.46099
High	P19097	FAS2	Fatty acid synthase subunit alpha OS=Saccharomyces cerevisiae (strain ATCC 204508 / S288c) OX=559292 GN=FAS2 PE=1 SV=2	42	69	253	69	206.8	72992	69521.4	65599.2	62679.7	64065.4	65327.4	67213.6	63633.6	65599.2	55239.7	53804.6	55150.8	65482.1	54731.7	0.835827	0.0034964	-0.258724	2.45638
High	P18899	DDR48	Stress protein DDR48 OS=Saccharomyces cerevisiae (strain ATCC 204508 / S288c) OX=559292 GN=DDR48 PE=1 SV=4	45	8	15	8	46.2	3691.3	3998.6	2796.7	3132.9	3615.9	2424.4	3399.08	3659.95	2796.7	2761.03	3036.77	2046.73	3285.24	2614.84	0.795936	0.00354378	-0.329275	2.45053
High	P32590	SSE2	Heat shock protein homolog SSE2 OS=Saccharomyces cerevisiae (strain ATCC 204508 / S288c) OX=559292 GN=SSE2 PE=1 SV=3	26	19	40	15	77.6	7005.3	6643	6735.5	8599.5	8881.7	9402.2	6450.73	6080.4	6735.5	7578.75	7459.2	7937.54	6422.21	7658.5	1.1925	0.00360119	0.253992	2.44355
High	P47177	YJR149W	Putative nitronate monooxygenase OS=Saccharomyces cerevisiae (strain ATCC 204508 / S288c) OX=559292 GN=YJR149W PE=1 SV=2	4	2	2	2	45.1	520.7	452.1	440.6	484	442.1	465.3	479.479	413.811	440.6	426.55	371.293	392.816	444.63	396.886	0.892622	0.00393909	-0.163879	2.4046
High	P08679	CIT2	Citrate synthase, peroxisomal OS=Saccharomyces cerevisiae (strain ATCC 204508 / S288c) OX=559292 GN=CIT2 PE=1 SV=1	20	9	14	8	51.4	3611.6	3784.5	3569.3	3205.8	3489.1	3491.1	3325.69	3463.99	3569.3	2825.27	2930.28	2947.26	3452.99	2900.94	0.840124	0.0042931	-0.251326	2.36723
High	P47039	BNA3	Probable kynurenine--oxoglutarate transaminase BNA3 OS=Saccharomyces cerevisiae (strain ATCC 204508 / S288c) OX=559292 GN=BNA3 PE=1 SV=1	19	8	13	8	50.1	4095.4	4035.9	3774.6	3474.6	3738.5	3731.8	3771.19	3694.1	3774.6	3062.17	3139.74	3150.47	3746.63	3117.46	0.83207	0.00501364	-0.265222	2.29985
High	P39692	MET10	Sulfite reductase [NADPH] flavoprotein component OS=Saccharomyces cerevisiae (strain ATCC 204508 / S288c) OX=559292 GN=MET10 PE=1 SV=2	11	11	12	11	114.8	3647.2	3769.8	3211.2	2602.4	2684.2	2706.1	3358.47	3450.53	3211.2	2293.5	2254.3	2284.55	3340.07	2277.45	0.681857	0.00532202	-0.552459	2.27392
High	P53912	YNL134C	Uncharacterized protein YNL134C OS=Saccharomyces cerevisiae (strain ATCC 204508 / S288c) OX=559292 GN=YNL134C PE=1 SV=1	20	7	14	6	41.1	3997.7	4038.5	3262.4	5835.3	5879.6	5763.9	3681.22	3696.48	3262.4	5142.66	4937.92	4866.01	3546.7	4982.19	1.40474	0.00534292	0.490304	2.27222
High	P32347	HEM12	Uroporphyrinogen decarboxylase OS=Saccharomyces cerevisiae (strain ATCC 204508 / S288c) OX=559292 GN=HEM12 PE=1 SV=1	24	9	15	9	41.3	7504.6	7342.1	6677.9	5533.8	5906.8	5183	6910.5	6720.29	6677.9	4876.94	4960.76	4375.6	6769.56	4737.77	0.699863	0.00589452	-0.514855	2.22955
High	P32528	DUR1,2	Urea amidolyase OS=Saccharomyces cerevisiae (strain ATCC 204508 / S288c) OX=559292 GN=DUR1,2 PE=1 SV=2	20	33	40	33	201.7	16284.1	15652	14508.1	10823.8	11606.5	12206.1	14995	14326.4	14508.1	9539.03	9747.59	10304.7	14609.8	9863.76	0.675145	0.00605866	-0.56673	2.21762
High	Q08985	SAM4	Homocysteine S-methyltransferase 2 OS=Saccharomyces cerevisiae (strain ATCC 204508 / S288c) OX=559292 GN=SAM4 PE=1 SV=1	30	10	15	9	36.6	5386.2	5389.1	5079	5182.4	5296.4	5565.3	4959.8	4932.69	5079	4567.25	4448.12	4698.35	4990.5	4571.24	0.915989	0.00607829	-0.126597	2.21622
High	P00447	SOD2	Superoxide dismutase [Mn], mitochondrial OS=Saccharomyces cerevisiae (strain ATCC 204508 / S288c) OX=559292 GN=SOD2 PE=1 SV=1	13	4	13	4	25.8	4553.4	4707.7	3920.7	4132.6	4467.8	3814.6	4192.93	4309	3920.7	3642.06	3752.23	3220.37	4140.88	3538.22	0.854462	0.00651104	-0.226912	2.18635
High	P00942	TPI1	Triosephosphate isomerase OS=Saccharomyces cerevisiae (strain ATCC 204508 / S288c) OX=559292 GN=TPI1 PE=1 SV=2	38	7	77	7	26.8	43342.1	42861.9	36042.9	35054.5	36959.2	34677.9	39910.9	39231.9	36042.9	30893.6	31039.8	29275.8	38395.2	30403.1	0.791845	0.0066951	-0.336711	2.17424
High	P04076	ARG4	Argininosuccinate lyase OS=Saccharomyces cerevisiae (strain ATCC 204508 / S288c) OX=559292 GN=ARG4 PE=1 SV=2	40	16	32	16	52	8367.1	7721.5	7001.7	6409.1	6416.5	6427.5	7704.72	7067.56	7001.7	5648.35	5388.83	5426.24	7257.99	5487.8	0.756105	0.00674882	-0.403342	2.17077
High	P20051	URA4	Dihydroorotase OS=Saccharomyces cerevisiae (strain ATCC 204508 / S288c) OX=559292 GN=URA4 PE=1 SV=2	32	9	19	9	40.3	10252.4	9871.6	9952.5	5926	5963.7	5563.8	9440.77	9035.56	9952.5	5222.59	5008.55	4697.08	9476.28	4976.07	0.525108	0.0071144	-0.929313	2.14786
High	P00890	CIT1	Citrate synthase, mitochondrial OS=Saccharomyces cerevisiae (strain ATCC 204508 / S288c) OX=559292 GN=CIT1 PE=1 SV=2	19	9	24	9	53.3	9607.7	10133.1	8652.1	6819	6686.7	5794.6	8847.11	9274.92	8652.1	6009.59	5615.75	4891.93	8924.71	5505.76	0.616912	0.00722402	-0.696864	2.14122
High	P53301	CRH1	Probable glycosidase CRH1 OS=Saccharomyces cerevisiae (strain ATCC 204508 / S288c) OX=559292 GN=CRH1 PE=1 SV=1	7	4	5	4	52.7	825.4	832.4	763.4	798.5	839.9	817.6	760.057	761.903	763.4	703.719	705.381	690.236	761.787	699.779	0.918602	0.00799554	-0.122489	2.09715
High	P38635	HIS2	Histidinol-phosphatase OS=Saccharomyces cerevisiae (strain ATCC 204508 / S288c) OX=559292 GN=HIS2 PE=1 SV=2	16	6	7	6	38.6	2610.5	2389.5	2202.3	1689.6	1801.2	1575.2	2403.84	2187.13	2202.3	1489.05	1512.72	1329.82	2264.42	1443.86	0.637628	0.00805395	-0.649212	2.09399
[truncated: 2,206 more rows]

## Sheet: Explanations
Protein FDR Confidence: Combined	High = 1% FDR (false discovery rate)
Accession	Accession number from the used database e.g. SwissProt
[truncated: 18 more rows]
