# Supplementary material for: Ydj1 interaction at nucleotide-binding-domain of yeast Ssa1 impacts Hsp90 collaboration and client maturation
Source: PLoS Genet. 2022 Nov 9;18(11):e1010442. doi: 10.1371/journal.pgen.1010442 (PMC9645627; doi:10.1371/journal.pgen.1010442)
Supplement: S1 Dataset — (XLSX) [file pgen.1010442.s016.xlsx]

## Sheet: Sheet1
Time (hours)	A1/EV	A1/FLAG-v-Src	A1-T175N/FLAG-v-Src	A1-D158N/FLAG-v-Src				Fig1B
12	0.126	0.02	0.08	0.07
24	0.181	0.03	0.213	0.154
36	0.58	0.05	0.48	0.22
48	2.5	0.05	1.518	0.34		O.D. 600nm
60	3.18	0.062	2.58	0.73
72	3.62	0.11	3.1	1.34
84	4.34	0.06	3.58	2.23
