# Supplementary material for: Ydj1 interaction at nucleotide-binding-domain of yeast Ssa1 impacts Hsp90 collaboration and client maturation
Source: PLoS Genet. 2022 Nov 9;18(11):e1010442. doi: 10.1371/journal.pgen.1010442 (PMC9645627; doi:10.1371/journal.pgen.1010442)
Supplement: S2 Dataset — (XLSX) [file pgen.1010442.s017.xlsx]

## Sheet: Phosphorylation wrt Pgk1
	A1	A1-T175N	A1-D158N			Fig2A
Replicate 1	0.9999	0.3368	0.253
Replicate 2	0.9999	0.1064	0.1163
Replicate 3	0.9999	0.2289	0.128

## Sheet: FLAG-v-Src wrt Pgk1
	A1	A1-T175N	A1-D158N		Fig2B
Replicate 1	1	0.9422	0.8372
Replicate 2	1	0.8851	0.9585
Replicate 3	1	0.7324	0.8211
