# Supplementary material for: Ydj1 interaction at nucleotide-binding-domain of yeast Ssa1 impacts Hsp90 collaboration and client maturation
Source: PLoS Genet. 2022 Nov 9;18(11):e1010442. doi: 10.1371/journal.pgen.1010442 (PMC9645627; doi:10.1371/journal.pgen.1010442)
Supplement: S3 Dataset — (XLSX) [file pgen.1010442.s018.xlsx]

## Sheet: Hsp70 bound by FLAG-v-Src 
	Replicate 1	Replicate 2	Replicate 3		Fig3
A1	99.7672	99.8094	100
A1-T175N	648.697	473.523	571.938
A1-D158N	872.534	705.775	810.205
