# Supplementary material for: Ydj1 interaction at nucleotide-binding-domain of yeast Ssa1 impacts Hsp90 collaboration and client maturation
Source: PLoS Genet. 2022 Nov 9;18(11):e1010442. doi: 10.1371/journal.pgen.1010442 (PMC9645627; doi:10.1371/journal.pgen.1010442)
Supplement: S4 Dataset — (XLSX) [file pgen.1010442.s019.xlsx]

## Sheet: Sheet1
Time	Ssa1 (0.5 µM)	Ssa1-T175N (0.5 µM)	Ssa1-D158N (0.5 µM)		Ssa1 (0.75 µM)	Ssa1-T175N (0.75 µM)	Ssa1-D158N (0.75 µM)		Ssa1 (1.0 µM)	Ssa1-T175N (1.0 µM)	Ssa1-D158N (1.0 µM)			Fig4B
-50	0	0	0		0	0	0		0	0	0
0	-0.0013719	-0.00064714	0		0	-0.0077248	0		0	0.00043531	0
0.2	-0.00062319	0.0006302	-0.00077033		0.00018173	-0.005232	0		6.328e-05	0.003008	0.0016497
0.4	0.00046031	0.0019464	-0.0010405		0.00027691	-0.0015706	-0.0058969		0.00072438	0.0064705	0.0029122
0.6	0.00065659	0.00395	-0.0015605		0.00072639	0.0020645	-0.0015986		0.0011779	0.0103	0.0049346
0.8	0.0012807	0.0061364	-0.0011676		0.0013341	0.0071384	0.0027069		0.0020003	0.0149	0.0072376
1	0.0017995	0.0085904	-0.00046268		0.0014607	0.0121	0.0064583		0.0032655	0.0206	0.0105
1.2	0.0024881	0.012	0.00067017		0.0021241	0.0178	-0.0058969		0.0039117	0.0268	0.014
1.4	0.0036944	0.0157	0.0014012		0.0023476	0.0238	-0.0015986		0.0057276	0.0337	0.0181
1.6	0.0040864	0.0185	0.0021015		0.0025166	0.0302	0.0027069		0.007557	0.0413	0.0221
1.8	0.0045957	0.0224	0.0027484		0.003253	0.0367	0.0064583		0.009262	0.0495	0.0261
2	0.0043775	0.0262	0.003718		0.0038014	0.0431	-0.0058969		0.0107	0.0576	0.0308
2.2	0.0045407	0.0305	0.0052891	0.5 uM	0.0047477	0.0494	-0.0015986	0.75 uM	0.0128	0.0657	0.0356	1 uM
2.4	0.0047906	0.0349	0.0057352		0.0061477	0.056	0.0027069		0.015	0.0741	0.0402
2.6	0.0063271	0.0388	0.0071314		0.0071227	0.063	0.0064583		0.017	0.0823	0.0448
2.8	0.0064658	0.0431	0.0081763		0.0083953	0.0689	-0.0058969		0.0191	0.0899	0.0498
3	0.0066083	0.0469	0.0092658		0.0094873	0.076	-0.0015986		0.0214	0.0983	0.0544
3.2	0.0063679	0.0516	0.0114		0.011	0.0823	0.0027069		0.0241	0.1068	0.0596
3.4	0.0070958	0.0556	0.0132		0.0125	0.0889	0.0064583		0.0264	0.1153	0.0649
3.6	0.0074775	0.0601	0.0147		0.0139	0.0945	-0.0058969		0.028	0.1249	0.0704
3.8	0.0085612	0.0639	0.0166		0.0151	0.1009	-0.0015986		0.0307	0.1338	0.0756
4	0.0089767	0.0683	0.0185		0.0165	0.1074	0.0027069		0.0324	0.1422	0.081
4.2	0.0095774	0.0727	0.02		0.0178	0.1142	0.0064583		0.0343	0.1508	0.0869
4.4	0.0101	0.0768	0.022		0.0193	0.1207	-0.0058969		0.0368	0.1595	0.0923
4.6	0.0101	0.0813	0.0239		0.0207	0.1278	-0.0058969		0.0392	0.1683	0.0983
4.8	0.011	0.0854	0.0266		0.0215	0.1359	-0.0015986		0.0418	0.1775	0.1041
5	0.0109	0.0896	0.0293		0.0218	0.1427	0.0027069		0.0438	0.1866	0.1103
5.2	0.0114	0.0944	0.0311		0.0232	0.1502	0.0064583		0.0463	0.1957	0.1166
5.4	0.0117	0.0987	0.0331		0.0238	0.1575	0.0113		0.0495	0.2044	0.1226
5.6	0.011	0.1024	0.0345		0.0244	0.1649	0.0157		0.0519	0.213	0.1281
5.8	0.0112	0.107	0.0362		0.0259	0.172	0.0209		0.0542	0.2221	0.1332
6	0.0112	0.1114	0.0376		0.0275	0.1783	0.0249		0.0563	0.2308	0.139
6.2	0.0122	0.1167	0.0399		0.0293	0.1857	0.029		0.0596	0.2398	0.1445
6.4	0.0137	0.1219	0.0417		0.0309	0.1928	0.034		0.0627	0.2479	0.1498
6.6	0.0141	0.1265	0.0443		0.0323	0.1996	0.0387		0.0656	0.2571	0.1553
6.8	0.0138	0.1317	0.0464		0.0342	0.2067	0.0423		0.068	0.2663	0.1604
7	0.0139	0.1367	0.0486		0.0357	0.2137	0.046		0.0706	0.2751	0.1659
7.2	0.0143	0.1419	0.0515		0.0374	0.2208	0.0499		0.0729	0.2844	0.1719
7.4	0.0152	0.146	0.0533		0.0395	0.2273	0.0544		0.0756	0.2946	0.1783
7.6	0.0153	0.1504	0.0546		0.041	0.2329	0.0584		0.0781	0.3048	0.1838
7.8	0.016	0.1551	0.0565		0.0419	0.2401	0.062		0.0808	0.3145	0.1895
8	0.0161	0.1594	0.0586		0.0434	0.2471	0.0657		0.083	0.3232	0.1956
8.2	0.0168	0.1642	0.0604		0.0449	0.254	0.0699		0.0855	0.3322	0.2018
8.4	0.0174	0.1688	0.0623		0.0462	0.2604	0.0736		0.0883	0.3414	0.2069
8.6	0.0183	0.1731	0.0643		0.0475	0.2683	0.0778		0.0911	0.3501	0.2126
8.8	0.0186	0.1777	0.0665		0.0484	0.2756	0.0822		0.0934	0.3596	0.2184
9	0.0185	0.1828	0.0691		0.0498	0.2821	0.0866		0.0954	0.3681	0.2237
9.2	0.0191	0.1878	0.0713		0.0519	0.2893	0.091		0.098	0.3764	0.2298
9.4	0.0195	0.1919	0.074		0.0531	0.2956	0.0959		0.0997	0.3847	0.2352
9.6	0.0196	0.1957	0.0758		0.0543	0.3013	0.0995		0.1015	0.3931	0.2405
9.8	0.0207	0.1997	0.0783		0.0568	0.3071	0.1037		0.1037	0.402	0.2452
10	0.0218	0.2045	0.0802		0.0588	0.3125	0.1078		0.1061	0.4106	0.2506
10.2	0.0231	0.2094	0.0832		0.0602	0.3192	0.1119		0.1093	0.4191	0.2554
10.4	0.0234	0.2136	0.0853		0.0617	0.3254	0.1155		0.1121	0.4275	0.2601
10.6	0.023	0.2179	0.0878		0.0627	0.3314	0.119		0.1145	0.4363	0.2658
10.8	0.0233	0.2228	0.0899		0.0641	0.3382	0.123		0.1167	0.4447	0.2705
11	0.0239	0.2277	0.0923		0.0652	0.3443	0.1273		0.1192	0.4529	0.276
11.2	0.0249	0.2321	0.0939		0.067	0.3511	0.1316		0.1219	0.4617	0.2818
11.4	0.0256	0.2364	0.0945		0.0684	0.3576	0.1351		0.1249	0.47	0.287
11.6	0.0263	0.2419	0.0963		0.0696	0.3637	0.1393		0.1273	0.4783	0.2922
11.8	0.0274	0.2466	0.0979		0.0712	0.3712	0.1435		0.13	0.4864	0.2972
12	0.0277	0.2518	0.0996		0.0731	0.3783	0.1477		0.1332	0.4935	0.3025
12.2	0.0286	0.2569	0.1012		0.0742	0.3851	0.1515		0.1357	0.5015	0.3076
12.4	0.0293	0.2618	0.1033		0.0755	0.3916	0.1552		0.1386	0.5095	0.3122
12.6	0.0295	0.2659	0.105		0.078	0.3984	0.1591		0.1416	0.5173	0.3176
12.8	0.0295	0.2706	0.1067		0.0792	0.4055	0.162		0.1449	0.5261	0.3225
13	0.0294	0.275	0.1092		0.0811	0.4126	0.1653		0.1475	0.5327	0.3277
13.2	0.0298	0.2786	0.111		0.0833	0.4192	0.1687		0.1496	0.5402	0.3325
13.4	0.0306	0.2818	0.1125		0.0842	0.4254	0.1719		0.1522	0.5482	0.3368
13.6	0.0311	0.2857	0.115		0.0857	0.432	0.1749		0.1547	0.5569	0.3415
13.8	0.0311	0.2899	0.1164		0.0876	0.4382	0.1786		0.1578	0.5651	0.3452
14	0.0317	0.2938	0.1185		0.0882	0.4441	0.1811		0.161	0.5734	0.3492
14.2	0.0318	0.2979	0.1208		0.0897	0.4497	0.1838		0.1638	0.5814	0.3531
14.4	0.0316	0.3014	0.1229		0.091	0.4558	0.1869		0.1663	0.5893	0.3573
14.6	0.0318	0.3056	0.1249		0.0924	0.4619	0.1905		0.1682	0.5967	0.3616
14.8	0.0317	0.3101	0.1268		0.094	0.4683	0.1938		0.1701	0.6047	0.3653
15	0.0324	0.3146	0.1288		0.0952	0.4739	0.1975		0.1727	0.6117	0.3698
15.2	0.0329	0.3191	0.1303		0.0969	0.4797	0.2013		0.1747	0.6189	0.3731
15.4	0.0332	0.3241	0.1328		0.0982	0.4856	0.2049		0.1771	0.6268	0.3765
15.6	0.0343	0.3292	0.1355		0.0999	0.4903	0.209		0.1791	0.6344	0.3805
15.8	0.0351	0.3329	0.1369		0.1019	0.4957	0.2127		0.1811	0.6417	0.3841
16	0.0355	0.3371	0.1392		0.1028	0.5011	0.216		0.183	0.6487	0.3882
16.2	0.036	0.3407	0.1415		0.1038	0.5065	0.2201		0.185	0.6561	0.3922
16.4	0.0366	0.3443	0.1438		0.1053	0.5114	0.2236		0.1875	0.6632	0.3964
16.6	0.0368	0.3476	0.145		0.1071	0.5168	0.2265		0.1907	0.6704	0.4001
16.8	0.0368	0.3516	0.1466		0.1082	0.5232	0.2295		0.1931	0.677	0.4043
17	0.0373	0.355	0.1485		0.11	0.5289	0.2325		0.1952	0.6832	0.4079
17.2	0.0385	0.359	0.1492		0.1112	0.5341	0.2354		0.1971	0.6904	0.4111
17.4	0.0388	0.3629	0.1509		0.1123	0.5401	0.238		0.1998	0.6978	0.4151
17.6	0.0385	0.3674	0.1529		0.1141	0.5457	0.2406		0.2016	0.705	0.4183
17.8	0.0383	0.3715	0.1536		0.1157	0.5506	0.2433		0.2044	0.712	0.4215
18	0.039	0.3752	0.1552		0.1171	0.5562	0.2451		0.2067	0.719	0.4253
18.2	0.0398	0.38	0.1571		0.119	0.5615	0.2483		0.2089	0.7258	0.4298
18.4	0.04	0.3837	0.1591		0.1206	0.5676	0.2515		0.2111	0.7329	0.4335
18.6	0.04	0.3879	0.1605		0.1218	0.5739	0.2537		0.2128	0.7397	0.4377
18.8	0.0401	0.3914	0.1619		0.1229	0.5797	0.2564		0.2148	0.746	0.4417
19	0.0404	0.3947	0.1635		0.1241	0.5844	0.2596		0.2169	0.7524	0.4449
19.2	0.0408	0.3984	0.1656		0.1257	0.5897	0.2627		0.2188	0.7597	0.4477
19.4	0.0413	0.4022	0.1678		0.1272	0.5947	0.2655		0.2209	0.7666	0.4513
19.6	0.0429	0.4054	0.1699		0.1286	0.5991	0.2683		0.2223	0.7723	0.4543
19.8	0.0443	0.4088	0.1714		0.1301	0.6045	0.2716		0.2242	0.7783	0.4577
20	0.0448	0.4122	0.1737		0.1311	0.6098	0.2746		0.2253	0.7842	0.4609
20.2	0.0458	0.4155	0.1757		0.1323	0.6144	0.2775		0.2274	0.7901	0.4637
20.4	0.047	0.4193	0.1771		0.134	0.6195	0.2796		0.2304	0.7959	0.4667
20.6	0.0473	0.4231	0.1783		0.1358	0.6244	0.2818		0.2328	0.802	0.4695
20.8	0.0481	0.4268	0.1802		0.1371	0.6292	0.2846		0.2342	0.8079	0.4732
21	0.0489	0.4306	0.1818		0.1386	0.6332	0.2868		0.237	0.8139	0.4762
21.2	0.05	0.4355	0.1822		0.1396	0.638	0.2897		0.2393	0.8198	0.479
21.4	0.05	0.4398	0.1844		0.1414	0.6426	0.2919		0.2412	0.8255	0.4812
21.6	0.0507	0.4437	0.1853		0.1425	0.6474	0.2943		0.2432	0.8314	0.4836
21.8	0.0513	0.4476	0.1861		0.1439	0.6523	0.2963		0.2451	0.838	0.4865
22	0.0519	0.4513	0.1874		0.1446	0.6578	0.2983		0.2471	0.8434	0.4891
22.2	0.0524	0.4556	0.1894		0.1453	0.6631	0.301		0.2494	0.8495	0.4924
22.4	0.0519	0.4587	0.1907		0.1462	0.6681	0.3027		0.2511	0.8555	0.494
22.6	0.0521	0.4617	0.1925		0.1471	0.6735	0.3044		0.253	0.8605	0.4968
22.8	0.0521	0.4649	0.1939		0.1481	0.678	0.3065		0.255	0.8659	0.4987
23	0.0522	0.4683	0.196		0.1494	0.6823	0.3084		0.2569	0.8722	0.5006
23.2	0.0525	0.4714	0.198		0.1507	0.6874	0.3108		0.2584	0.8782	0.5032
23.4	0.0524	0.4744	0.1994		0.152	0.6918	0.3133		0.2598	0.8835	0.5054
23.6	0.0526	0.4773	0.2014		0.1533	0.6963	0.3157		0.2613	0.8892	0.508
23.8	0.0527	0.4808	0.2025		0.1549	0.7009	0.3178		0.2633	0.8949	0.5103
24	0.0526	0.4837	0.2043		0.1561	0.7046	0.3201		0.2643	0.9	0.5125
24.2	0.0533	0.4864	0.2062		0.1571	0.7088	0.3221		0.2665	0.9049	0.5151
24.4	0.0536	0.4899	0.2081		0.1589	0.7131	0.3247		0.2682	0.9107	0.5181
24.6	0.0535	0.4934	0.2103		0.1595	0.717	0.3271		0.2696	0.9164	0.5207
24.8	0.054	0.4965	0.2119		0.1601	0.7209	0.3298		0.2713	0.9217	0.5237
25	0.055	0.5005	0.213		0.1612	0.725	0.3323		0.2736	0.9267	0.5259
25.2	0.0558	0.5047	0.2133		0.1614	0.7298	0.3347		0.2751	0.932	0.5281
25.4	0.0556	0.5078	0.2143		0.1618	0.7337	0.3362		0.2764	0.937	0.5308
25.6	0.0562	0.5105	0.2145		0.1624	0.7386	0.3379		0.2784	0.9421	0.5341
25.8	0.0564	0.5138	0.2154		0.1634	0.7428	0.3397		0.2799	0.9465	0.5362
26	0.057	0.5169	0.2166		0.1637	0.7468	0.3421		0.2822	0.951	0.5381
26.2	0.0572	0.5205	0.2178		0.1639	0.7513	0.3435		0.2843	0.9556	0.5404
26.4	0.0577	0.5235	0.2186		0.1648	0.7547	0.3452		0.2865	0.9599	0.5414
26.6	0.0591	0.5273	0.2206		0.1658	0.7588	0.347		0.2895	0.9638	0.5438
26.8	0.0604	0.5311	0.2214		0.1671	0.7626	0.349		0.2915	0.9689	0.5452
27	0.0605	0.5338	0.2226		0.168	0.7667	0.3515		0.2934	0.974	0.5473
27.2	0.0601	0.5365	0.2233		0.1689	0.7708	0.3538		0.2953	0.9788	0.5498
27.4	0.0604	0.5402	0.2249		0.1703	0.7744	0.3557		0.2965	0.9833	0.5519
27.6	0.0602	0.5435	0.2261		0.1717	0.7785	0.3572		0.2983	0.9886	0.5542
27.8	0.0606	0.5465	0.2273		0.1734	0.7818	0.3589		0.2996	0.9928	0.556
28	0.0605	0.5493	0.2287		0.1744	0.7853	0.3608		0.3007	0.997	0.5585
28.2	0.0606	0.552	0.231		0.1761	0.7892	0.3623		0.302	1.002	0.5608
28.4	0.0614	0.5553	0.2324		0.1769	0.7933	0.3636		0.3038	1.0073	0.5627
28.6	0.0613	0.5587	0.2335		0.1776	0.7981	0.3656		0.305	1.0114	0.565
28.8	0.0614	0.5612	0.2341		0.1788	0.8019	0.3675		0.3062	1.016	0.5686
29	0.0628	0.5641	0.2344		0.1796	0.8063	0.3692		0.3073	1.0204	0.5713
29.2	0.0626	0.5667	0.2355		0.1803	0.8103	0.3701		0.3087	1.0251	0.5738
29.4	0.0629	0.5685	0.2357		0.1815	0.8142	0.3717		0.3107	1.0294	0.5758
29.6	0.0641	0.5708	0.2372		0.1827	0.8179	0.3735		0.3116	1.0341	0.5775
29.8	0.0647	0.5731	0.2387		0.1837	0.8215	0.3756		0.313	1.0382	0.5782
30	0.0658	0.5757	0.2402		0.1842	0.8249	0.3773		0.3146	1.0427	0.5796
30.2	0.0665	0.5787	0.2413		0.1848	0.8291	0.3785		0.316	1.0468	0.5808
30.4	0.0672	0.5813	0.2419		0.1861	0.8321	0.3802		0.3168	1.0514	0.5817
30.6	0.0679	0.5852	0.2436		0.1869	0.8356	0.3822		0.3181	1.0558	0.5828
30.8	0.0682	0.5874	0.2445		0.1878	0.8393	0.3843		0.3191	1.0603	0.5841
31	0.0679	0.5906	0.2452		0.1886	0.8427	0.3852		0.3205	1.0644	0.5854
31.2	0.0679	0.5933	0.2457		0.1894	0.846	0.3867		0.3219	1.0674	0.5864
31.4	0.0673	0.5966	0.2472		0.1907	0.8496	0.3879		0.3225	1.0714	0.5871
31.6	0.0665	0.5989	0.2475		0.1922	0.8526	0.3886		0.3241	1.0754	0.5885
31.8	0.0663	0.6014	0.2489		0.1931	0.8552	0.39		0.3254	1.0787	0.5898
32	0.0661	0.6039	0.2496		0.1938	0.8581	0.3905		0.3273	1.0826	0.5916
32.2	0.0661	0.6061	0.2509		0.1944	0.8611	0.3914		0.329	1.0863	0.5932
32.4	0.0669	0.6086	0.2515		0.1944	0.8645	0.3923		0.3301	1.0901	0.5953
32.6	0.0669	0.6113	0.2525		0.1954	0.8671	0.394		0.3307	1.094	0.5982
32.8	0.0676	0.6133	0.253		0.196	0.8694	0.3945		0.3319	1.0985	0.6007
33	0.0689	0.6155	0.2544		0.197	0.8722	0.3961		0.3331	1.1022	0.6018
33.2	0.0693	0.618	0.2559		0.1976	0.875	0.3978		0.3354	1.1057	0.6032
33.4	0.07	0.62	0.2566		0.1986	0.8779	0.3998		0.3367	1.1096	0.6049
33.6	0.071	0.6225	0.258		0.2001	0.8811	0.4019		0.3374	1.1131	0.606
33.8	0.0711	0.6244	0.2591		0.2014	0.8841	0.4037		0.3391	1.1162	0.6071
34	0.0715	0.6267	0.2598		0.2023	0.8869	0.4055		0.3405	1.1199	0.6088
34.2	0.0718	0.6292	0.2604		0.203	0.8905	0.4074		0.3417	1.1232	0.61
34.4	0.0724	0.6322	0.2604		0.2039	0.8926	0.4086		0.3431	1.1268	0.6115
34.6	0.073	0.6357	0.261		0.205	0.8959	0.4109		0.344	1.1306	0.6127
34.8	0.0733	0.6382	0.2609		0.2066	0.8992	0.4119		0.3454	1.1341	0.6145
35	0.0731	0.6414	0.2613		0.2082	0.9022	0.4136		0.3468	1.1374	0.6154
35.2	0.0723	0.6437	0.2623		0.2083	0.9051	0.4154		0.3476	1.1399	0.6161
35.4	0.0717	0.6466	0.2643		0.2095	0.9082	0.4163		0.3479	1.1437	0.6169
35.6	0.0724	0.6487	0.265		0.2101	0.9105	0.417		0.349	1.1468	0.6187
35.8	0.0729	0.6503	0.2662		0.2105	0.9135	0.4183		0.3503	1.1496	0.62
36	0.0733	0.6532	0.2667		0.2114	0.9165	0.4188		0.3514	1.153	0.6213
36.2	0.0738	0.6561	0.268		0.2115	0.9195	0.4196		0.3516	1.1563	0.6226
36.4	0.0746	0.6588	0.2695		0.2121	0.9223	0.4208		0.3519	1.1601	0.6242
36.6	0.0757	0.6615	0.2705		0.2129	0.9251	0.422		0.3527	1.1637	0.6259
36.8	0.0765	0.6637	0.2719		0.2131	0.9284	0.4231		0.3538	1.1672	0.6271
37	0.0764	0.6665	0.2737		0.2143	0.9317	0.4246		0.3548	1.1703	0.6285
37.2	0.077	0.6683	0.2749		0.2146	0.935	0.4257		0.3564	1.1734	0.63
37.4	0.0774	0.6696	0.2758		0.2165	0.9383	0.4271		0.3569	1.1768	0.6314
37.6	0.0775	0.6711	0.2761		0.218	0.9416	0.429		0.3588	1.1791	0.6321
37.8	0.0776	0.673	0.2769		0.2185	0.9435	0.4293		0.3609	1.1822	0.6334
38	0.0783	0.6749	0.2773		0.2189	0.9463	0.4303		0.3626	1.1855	0.6344
38.2	0.0786	0.6771	0.2771		0.22	0.9491	0.4308		0.3642	1.1886	0.6353
38.4	0.0793	0.6789	0.2773		0.2214	0.9516	0.4317		0.3649	1.1922	0.6367
38.6	0.08	0.6809	0.2778		0.2222	0.9544	0.4331		0.3651	1.1963	0.6374
38.8	0.0801	0.6824	0.2785		0.223	0.9568	0.4335		0.367	1.1995	0.6379
39	0.0807	0.6846	0.2796		0.2234	0.959	0.4348		0.368	1.2024	0.6388
39.2	0.0813	0.6866	0.2806		0.2232	0.9607	0.4353		0.3689	1.2046	0.6398
39.4	0.0828	0.6887	0.2816		0.2236	0.9628	0.4361		0.3695	1.2073	0.6409
39.6	0.0838	0.6908	0.2819		0.224	0.9649	0.4368		0.371	1.2092	0.6424
39.8	0.0842	0.693	0.2831		0.2249	0.9678	0.4374		0.3721	1.2111	0.6439
40	0.0841	0.6958	0.2838		0.2258	0.9701	0.4387		0.3728	1.2142	0.6451
40.2	0.084	0.6988	0.2849		0.2264	0.9727	0.4399		0.3731	1.2166	0.6466
40.4	0.0837	0.7011	0.2858		0.2279	0.9759	0.4413		0.3742	1.2193	0.6476
40.6	0.0842	0.7028	0.2871		0.2289	0.9786	0.4417		0.3748	1.2225	0.6491
40.8	0.0838	0.7049	0.2887		0.2301	0.9815	0.4431		0.3758	1.2252	0.6495
41	0.0831	0.7073	0.2894		0.2315	0.984	0.4446		0.3764	1.2284	0.651
41.2	0.0831	0.7085	0.2903		0.232	0.9864	0.4459		0.3772	1.2306	0.6514
41.4	0.083	0.7105	0.2906		0.2328	0.9886	0.4475		0.3778	1.2334	0.6525
41.6	0.0834	0.7124	0.291		0.233	0.9906	0.4478		0.379	1.2364	0.6532
41.8	0.0834	0.7144	0.2914		0.2333	0.9923	0.4475		0.3797	1.2395	0.6537
42	0.0829	0.716	0.2922		0.2341	0.9949	0.4484		0.3793	1.2424	0.6542
42.2	0.0831	0.7176	0.2925		0.235	0.9976	0.4489		0.38	1.2453	0.6552
42.4	0.083	0.7191	0.2934		0.2354	1	0.45		0.3799	1.2479	0.6552
42.6	0.0832	0.7217	0.2941		0.235	1.0015	0.4509		0.3812	1.2507	0.656
42.8	0.0833	0.7232	0.2943		0.235	1.0038	0.4511		0.3825	1.2537	0.6569
43	0.0834	0.7261	0.2945		0.2347	1.0058	0.4523		0.3832	1.2569	0.658
43.2	0.0837	0.7286	0.2951		0.2348	1.0077	0.4534		0.3834	1.2593	0.659
43.4	0.0843	0.7303	0.2962		0.2355	1.0102	0.4542		0.3842	1.2626	0.66
43.6	0.0841	0.7318	0.2969		0.2361	1.0127	0.4552		0.3856	1.2644	0.6613
43.8	0.0848	0.7334	0.2985		0.2363	1.0153	0.4562		0.3862	1.2666	0.6626
44	0.0847	0.7351	0.2984		0.2371	1.0171	0.4575		0.3868	1.2694	0.664
44.2	0.0849	0.737	0.2994		0.2376	1.0196	0.4585		0.3875	1.2714	0.6648
44.4	0.0853	0.7376	0.3003		0.239	1.0217	0.4595		0.3886	1.2735	0.6651
44.6	0.086	0.7388	0.301		0.2396	1.0233	0.4608		0.389	1.2757	0.6661
44.8	0.0869	0.7412	0.3015		0.2404	1.0251	0.4626		0.3899	1.2764	0.6667
45	0.0876	0.743	0.3014		0.2404	1.0265	0.4641		0.3908	1.2785	0.6683
45.2	0.0881	0.7446	0.302		0.241	1.0286	0.464		0.3916	1.2798	0.669
45.4	0.0892	0.7463	0.3029		0.2419	1.0306	0.4644		0.3918	1.2821	0.6698
45.6	0.0895	0.7469	0.3035		0.2426	1.0326	0.4649		0.3921	1.2838	0.67
45.8	0.0897	0.7482	0.3044		0.2443	1.0344	0.4655		0.3926	1.2848	0.6709
46	0.0902	0.7498	0.3052		0.2451	1.0366	0.4665		0.393	1.2866	0.671
46.2	0.0907	0.7514	0.3056		0.2459	1.0383	0.4669		0.3945	1.2887	0.6714
46.4	0.0904	0.7531	0.3055		0.2471	1.0399	0.4678		0.3946	1.2911	0.6721
46.6	0.0907	0.7547	0.3052		0.247	1.0421	0.4687		0.3955	1.2937	0.6731
46.8	0.091	0.7565	0.3051		0.2475	1.0443	0.4693		0.3958	1.2972	0.6735
47	0.0911	0.7586	0.3051		0.2482	1.0465	0.4702		0.3965	1.2999	0.6736
47.2	0.0911	0.7604	0.3056		0.2493	1.0484	0.4705		0.3966	1.3014	0.674
47.4	0.0909	0.7616	0.3059		0.2499	1.0504	0.4707		0.3982	1.3036	0.6749
47.6	0.0917	0.763	0.3063		0.2497	1.052	0.4715		0.399	1.3049	0.6756
47.8	0.0919	0.7646	0.3075		0.2498	1.0536	0.4716		0.3991	1.3069	0.6763
48	0.091	0.7661	0.3072		0.25	1.0555	0.4721		0.4002	1.309	0.6767
48.2	0.0909	0.7678	0.3085		0.2508	1.0569	0.4727		0.4016	1.3116	0.6765
48.4	0.0909	0.7699	0.3088		0.2517	1.059	0.473		0.4019	1.3132	0.6773
48.6	0.0912	0.7721	0.3093		0.252	1.0603	0.4737		0.4023	1.3156	0.6782
48.8	0.0917	0.7743	0.3095		0.2517	1.062	0.474		0.4029	1.3172	0.6794
49	0.0912	0.7761	0.3097		0.2514	1.0637	0.4749		0.4038	1.3199	0.6807
49.2	0.091	0.7778	0.3106		0.252	1.066	0.4746		0.4044	1.3214	0.6816
49.4	0.0909	0.7792	0.3113		0.2523	1.0678	0.475		0.4046	1.3237	0.682
49.6	0.0917	0.7797	0.312		0.2526	1.0695	0.4757		0.4055	1.3257	0.6828
49.8	0.0927	0.7812	0.3125		0.2542	1.0714	0.4756		0.4067	1.3277	0.6842
50	0.0931	0.7828	0.3132		0.2547	1.0732	0.4764		0.4074	1.3302	0.6844
50.2	0.0934	0.7839	0.3132		0.2555	1.075	0.4769		0.4081	1.3325	0.686
50.4	0.0934	0.7854	0.3128		0.2558	1.0764	0.4776		0.4084	1.3344	0.687
50.6	0.0935	0.7868	0.3132		0.2556	1.078	0.4777		0.4092	1.3367	0.6871
50.8	0.094	0.7885	0.3135		0.2569	1.0792	0.4783		0.4099	1.3383	0.6881
51	0.094	0.7892	0.3138		0.2574	1.0804	0.4783		0.4105	1.3389	0.6888
51.2	0.0937	0.7908	0.3141		0.2579	1.0814	0.4792		0.4117	1.3392	0.6895
51.4	0.0936	0.7922	0.3148		0.2576	1.0832	0.4803		0.4126	1.3406	0.6902
51.6	0.0943	0.7933	0.3158		0.2579	1.0847	0.4814		0.4132	1.3415	0.6901
51.8	0.0941	0.7947	0.3168		0.2591	1.0862	0.4822		0.4135	1.3427	0.6908
52	0.094	0.7962	0.3175		0.2597	1.0879	0.4835		0.4143	1.344	0.6902
52.2	0.0941	0.7981	0.3189		0.2605	1.0891	0.484		0.4139	1.3458	0.691
52.4	0.0942	0.799	0.3194		0.2602	1.0909	0.4848		0.414	1.3476	0.6912
52.6	0.0947	0.8002	0.3201		0.2602	1.0919	0.4857		0.4142	1.35	0.6917
52.8	0.0949	0.8019	0.3201		0.2598	1.0935	0.4862		0.4144	1.3523	0.6929
53	0.0952	0.8041	0.3209		0.2599	1.0952	0.4868		0.415	1.3543	0.6938
53.2	0.0954	0.8054	0.3214		0.2604	1.097	0.4871		0.4155	1.3557	0.6939
53.4	0.0955	0.8072	0.3218		0.2606	1.099	0.4874		0.4157	1.3576	0.6943
53.6	0.0962	0.8081	0.3227		0.2615	1.1008	0.4884		0.4168	1.3598	0.6945
53.8	0.0959	0.8099	0.3234		0.2626	1.1022	0.4892		0.4175	1.3622	0.6951
54	0.0959	0.8115	0.3242		0.2626	1.1032	0.4906		0.4176	1.3634	0.6951
54.2	0.0953	0.8124	0.3232		0.2622	1.1051	0.4908		0.418	1.3652	0.696
54.4	0.0952	0.8135	0.3237		0.2618	1.1063	0.4914		0.4187	1.3665	0.6957
54.6	0.0956	0.814	0.3242		0.2624	1.1075	0.4918		0.419	1.368	0.6966
54.8	0.096	0.8154	0.3241		0.2631	1.1087	0.4928		0.4189	1.3687	0.6977
55	0.0966	0.8163	0.3248		0.2631	1.1095	0.4932		0.42	1.3697	0.6982
55.2	0.0972	0.8172	0.3252		0.2633	1.1112	0.4941		0.4213	1.3713	0.6984
55.4	0.0979	0.8179	0.3253		0.2641	1.1129	0.4945		0.4215	1.3734	0.6989
55.6	0.0988	0.8188	0.3254		0.2655	1.1134	0.4949		0.4224	1.3741	0.6992
55.8	0.0987	0.82	0.3258		0.2664	1.115	0.4951		0.4224	1.3758	0.6995
56	0.0989	0.8204	0.3265		0.2662	1.1169	0.4951		0.4222	1.3769	0.6991
56.2	0.0992	0.8212	0.3268		0.2661	1.1182	0.4948		0.4227	1.3788	0.7001
56.4	0.0997	0.8214	0.3277		0.2659	1.1193	0.4946		0.4236	1.3808	0.7005
56.6	0.1	0.8231	0.3284		0.2665	1.121	0.4946		0.4236	1.3829	0.7016
56.8	0.1001	0.8242	0.3291		0.2671	1.1223	0.4938		0.4245	1.3845	0.702
57	0.1004	0.8256	0.3298		0.2678	1.1236	0.4944		0.4256	1.3858	0.7019
57.2	0.1002	0.8265	0.3296		0.2678	1.1251	0.4949		0.4266	1.3874	0.7024
57.4	0.1003	0.8277	0.3301		0.2686	1.1262	0.4958		0.4269	1.3887	0.703
57.6	0.1003	0.8291	0.3308		0.2688	1.1272	0.497		0.4279	1.3905	0.7034
57.8	0.0998	0.8311	0.3316		0.2694	1.1287	0.4977		0.4279	1.3918	0.7041
58	0.0998	0.8326	0.3322		0.27	1.1299	0.4982		0.428	1.3921	0.7048
58.2	0.0996	0.8342	0.3325		0.2704	1.1328	0.4985		0.4286	1.3933	0.7058
58.4	0.1001	0.8359	0.3338		0.2708	1.1334	0.4995		0.4286	1.3944	0.7064
58.6	0.1003	0.8368	0.3338		0.2722	1.1343	0.4999		0.4286	1.3954	0.7076
58.8	0.1009	0.8387	0.334		0.2727	1.1355	0.5004		0.4295	1.3965	0.7081
59	0.1013	0.8399	0.3342		0.2736	1.1365	0.5009		0.4307	1.3979	0.7086
59.2	0.1014	0.8406	0.334		0.2742	1.1385	0.501		0.4314	1.3994	0.7088
59.4	0.1021	0.8419	0.3339		0.2748	1.1402	0.5017		0.4317	1.3999	0.7089
59.6	0.1018	0.8431	0.3338		0.2749	1.1414	0.5021		0.4318	1.4005	0.709
59.8	0.1013	0.8446	0.3344		0.2742	1.1431	0.5021		0.4317	1.4017	0.7089
60	0.1018	0.8447	0.3357		0.2731	1.1439	0.5025		0.4318	1.4021	0.7097
60.2	0.1023	0.8457	0.3359		0.272	1.145	0.5025		0.4326	1.4035	0.7098
60.4	0.102	0.8465	0.3369		0.2717	1.1462	0.5022		0.4334	1.405	0.7105
60.6	0.1021	0.8474	0.3365		0.2713	1.1468	0.503		0.434	1.4062	0.7106
60.8	0.1022	0.8479	0.3359		0.2713	1.1475	0.5033		0.4351	1.4072	0.7101
61	0.102	0.8487	0.3352		0.2712	1.1477	0.505		0.4354	1.4093	0.7106
61.2	0.1017	0.8497	0.3351		0.2707	1.1486	0.5056		0.4359	1.4105	0.7116
61.4	0.1014	0.851	0.3356		0.2712	1.1494	0.5067		0.4363	1.4117	0.712
61.6	0.1009	0.8522	0.3353		0.2715	1.1505	0.5077		0.4374	1.4129	0.7121
61.8	0.1003	0.8535	0.3355		0.2725	1.1519	0.5083		0.438	1.4146	0.7124
62	0.1003	0.8545	0.3359		0.2735	1.153	0.5084		0.4381	1.416	0.7127
62.2	0.0998	0.8555	0.3362		0.274	1.1544	0.5086		0.438	1.4173	0.7136
62.4	0.0995	0.856	0.3367		0.2747	1.1544	0.5087		0.4376	1.4181	0.7146
62.6	0.0998	0.8562	0.3365		0.2763	1.1556	0.5094		0.4374	1.4189	0.7148
62.8	0.1001	0.857	0.3365		0.2767	1.1566	0.5094		0.4379	1.4201	0.7147
63	0.1006	0.8578	0.3367		0.2774	1.1579	0.51		0.4372	1.4213	0.715
63.2	0.1017	0.8583	0.3366		0.2783	1.1596	0.51		0.4367	1.422	0.7148
63.4	0.1029	0.8589	0.3372		0.2782	1.1611	0.5102		0.4358	1.4224	0.7153
63.6	0.1031	0.8602	0.3378		0.2778	1.1622	0.5098		0.4345	1.4239	0.7161
63.8	0.1037	0.8606	0.3385		0.2772	1.1626	0.509		0.4344	1.4248	0.7162
64	0.1045	0.8603	0.3399		0.2771	1.1634	0.509		0.4342	1.4259	0.7171
64.2	0.1053	0.8615	0.3399		0.2771	1.165	0.5086		0.4346	1.4274	0.7165
64.4	0.1054	0.8623	0.3407		0.2775	1.1659	0.509		0.4353	1.4286	0.7168
64.6	0.1063	0.8635	0.34		0.2776	1.166	0.5099		0.4353	1.4291	0.7167
64.8	0.1065	0.8645	0.3406		0.278	1.1671	0.51		0.4355	1.4305	0.7171
65	0.107	0.8648	0.3412		0.2781	1.1675	0.5106		0.4357	1.432	0.718
65.2	0.1068	0.8661	0.3412		0.2781	1.1686	0.511		0.4369	1.4328	0.7178
65.4	0.1062	0.8667	0.3418		0.2783	1.1695	0.5111		0.4381	1.4339	0.718
65.6	0.1057	0.8675	0.3425		0.2789	1.1698	0.5113		0.4391	1.4354	0.7175
65.8	0.1059	0.8693	0.3435		0.2793	1.1714	0.5109		0.4392	1.437	0.7179
66	0.1054	0.8702	0.3443		0.2797	1.1727	0.5105		0.4392	1.4383	0.7184
66.2	0.1055	0.8714	0.3443		0.28	1.1735	0.5109		0.4396	1.439	0.719
66.4	0.1052	0.8729	0.3455		0.2809	1.1746	0.5111		0.4408	1.4396	0.7193
66.6	0.1054	0.8742	0.3452		0.2817	1.1752	0.5123		0.4412	1.4411	0.719
66.8	0.1057	0.8757	0.3451		0.282	1.1763	0.5127		0.4429	1.4417	0.7192
67	0.106	0.8777	0.3449		0.2823	1.1775	0.514		0.4429	1.4425	0.7197
67.2	0.1058	0.8789	0.3446		0.2826	1.1786	0.5144		0.4434	1.4434	0.7197
67.4	0.1056	0.8801	0.3447		0.2816	1.1797	0.5145		0.4441	1.4444	0.7201
67.6	0.1058	0.8805	0.3442		0.2817	1.1808	0.5151		0.4441	1.4464	0.7203
67.8	0.1057	0.8802	0.3448		0.2826	1.1817	0.5154		0.4449	1.4477	0.7202
68	0.1061	0.8811	0.3452		0.2832	1.1833	0.5167		0.4449	1.4486	0.7205
68.2	0.1062	0.8816	0.3452		0.284	1.1852	0.5178		0.4455	1.45	0.7203
68.4	0.1059	0.8821	0.3452		0.2844	1.1861	0.519		0.4456	1.4514	0.7209
68.6	0.1061	0.8829	0.3446		0.2847	1.1871	0.5198		0.4462	1.4517	0.7214
68.8	0.1061	0.8827	0.3452		0.2845	1.1889	0.5202		0.4463	1.4528	0.7218
69	0.1056	0.8822	0.3456		0.2847	1.1898	0.5208		0.4462	1.454	0.7223
69.2	0.1048	0.8834	0.3464		0.2842	1.1904	0.5206		0.4469	1.4549	0.7221
69.4	0.104	0.8841	0.3483		0.2846	1.1917	0.5204		0.4469	1.4553	0.723
69.6	0.1035	0.8852	0.3482		0.2847	1.1923	0.5196		0.4468	1.4561	0.7236
69.8	0.1032	0.8863	0.3476		0.2842	1.1935	0.5195		0.4467	1.4564	0.7245
70	0.1028	0.8865	0.3477		0.284	1.1941	0.519		0.4472	1.4569	0.7258
70.2	0.1028	0.8874	0.348		0.2841	1.1946	0.5194		0.4475	1.4568	0.726
70.4	0.1027	0.8881	0.3485		0.2838	1.1945	0.5193		0.4487	1.4568	0.7273
70.6	0.1034	0.8887	0.3486		0.2839	1.1946	0.5194		0.4488	1.4572	0.7281
70.8	0.1039	0.8899	0.3485		0.2837	1.1952	0.519		0.4487	1.4569	0.7283
71	0.104	0.8909	0.3485		0.2834	1.1952	0.5189		0.4483	1.4578	0.7281
71.2	0.1044	0.8916	0.3492		0.2835	1.1953	0.5191		0.4487	1.4588	0.7279
71.4	0.1053	0.8931	0.3486		0.2838	1.1956	0.5195		0.4491	1.4596	0.7279
71.6	0.106	0.8939	0.3488		0.2846	1.1962	0.5203		0.4486	1.4609	0.7279
71.8	0.1064	0.8948	0.3495		0.2849	1.1972	0.5208		0.4486	1.4622	0.7275
72	0.1072	0.8955	0.3492		0.2854	1.1981	0.5218		0.4487	1.4629	0.7269
72.2	0.1071	0.8957	0.3493		0.2856	1.1993	0.5225		0.4486	1.4637	0.727
72.4	0.1075	0.8962	0.3495		0.2862	1.2001	0.5232		0.4485	1.4642	0.7271
72.6	0.1089	0.8967	0.3495		0.2861	1.2018	0.5242		0.4498	1.4642	0.7274
72.8	0.1086	0.8973	0.3506		0.2863	1.2032	0.5243		0.4496	1.4655	0.7271
73	0.1082	0.8978	0.3515		0.2866	1.2042	0.5247		0.4496	1.4663	0.7283
73.2	0.1074	0.8994	0.3521		0.2867	1.2051	0.525		0.4502	1.467	0.7282
73.4	0.1071	0.9006	0.3519		0.2876	1.2065	0.5252		0.4504	1.4677	0.7288
73.6	0.1065	0.9009	0.3515		0.2868	1.2067	0.5248		0.4508	1.4683	0.7293
73.8	0.1065	0.9012	0.3519		0.2869	1.2072	0.525		0.4508	1.4693	0.7295
74	0.1065	0.9014	0.3525		0.2878	1.2083	0.5248		0.4508	1.4701	0.7305
74.2	0.107	0.9016	0.3523		0.2878	1.2088	0.5258		0.4512	1.4709	0.7308
74.4	0.1074	0.9023	0.3526		0.2877	1.209	0.5256		0.4512	1.4721	0.732
74.6	0.1078	0.9028	0.353		0.288	1.2103	0.5253		0.4509	1.4738	0.7318
74.8	0.1081	0.9039	0.3531		0.2874	1.2114	0.5256		0.4504	1.4745	0.7322
75	0.1082	0.9046	0.3534		0.2878	1.212	0.5263		0.4502	1.4758	0.7322
75.2	0.1086	0.9054	0.3532		0.2883	1.2122	0.5269		0.4504	1.4774	0.733
75.4	0.1092	0.9069	0.3531		0.2886	1.2132	0.5272		0.4505	1.4784	0.7333
75.6	0.1089	0.907	0.353		0.2888	1.2142	0.5273		0.4501	1.4794	0.7336
75.8	0.1094	0.907	0.3524		0.2898	1.2148	0.5274		0.45	1.4807	0.7335
76	0.1096	0.9072	0.3521		0.2907	1.216	0.5277		0.4506	1.4808	0.7333
76.2	0.1098	0.9077	0.3529		0.2905	1.2166	0.5281		0.451	1.4813	0.7338
76.4	0.1108	0.9081	0.353		0.2912	1.2177	0.5284		0.4515	1.4825	0.7347
76.6	0.1119	0.909	0.3533		0.2907	1.2183	0.528		0.4521	1.4835	0.7351
76.8	0.1117	0.9102	0.354		0.2912	1.2188	0.5272		0.4528	1.4844	0.7349
77	0.1115	0.9109	0.3539		0.2913	1.2196	0.5271		0.4535	1.4842	0.7352
77.2	0.1114	0.9124	0.3542		0.292	1.22	0.5272		0.4541	1.4847	0.7347
77.4	0.1124	0.9134	0.3542		0.2918	1.2204	0.5274		0.4548	1.4852	0.7341
77.6	0.112	0.913	0.3547		0.2912	1.2206	0.5277		0.4554	1.4851	0.7343
77.8	0.1131	0.9135	0.3548		0.2912	1.2205	0.5274		0.4558	1.4854	0.734
78	0.1133	0.9142	0.3553		0.2915	1.2211	0.5275		0.4569	1.4857	0.734
78.2	0.1137	0.9143	0.3553		0.2909	1.2217	0.5281		0.4578	1.4863	0.7347
78.4	0.1128	0.915	0.3551		0.2908	1.2223	0.5281		0.4582	1.4872	0.7353
78.6	0.1139	0.915	0.3557		0.2907	1.2231	0.5292		0.4584	1.4872	0.7351
78.8	0.114	0.9153	0.3558		0.2909	1.2237	0.5305		0.4581	1.4872	0.7355
79	0.1132	0.9154	0.3556		0.2919	1.2235	0.5307		0.4578	1.4877	0.736
79.2	0.1126	0.9157	0.355		0.2919	1.2234	0.5306		0.4577	1.4886	0.7372
79.4	0.1129	0.9164	0.356		0.2919	1.2234	0.5307		0.4571	1.4886	0.7376
79.6	0.1119	0.9172	0.3552		0.2922	1.2234	0.5311		0.4572	1.4892	0.7378
79.8	0.1119	0.9173	0.355		0.2928	1.2237	0.5317		0.4575	1.4902	0.7385
80	0.1115	0.9175	0.3554		0.2929	1.2245	0.5321		0.4584	1.4909	0.7393
80.2	0.1112	0.9185	0.3557		0.2928	1.2245	0.5319		0.4585	1.4915	0.7397
80.4	0.1115	0.9189	0.3553		0.2929	1.226	0.5319		0.4585	1.4922	0.7395
80.6	0.1113	0.9197	0.3559		0.2924	1.2267	0.5314		0.4589	1.4927	0.7398
80.8	0.1104	0.9197	0.3561		0.2926	1.2275	0.5319		0.4595	1.4935	0.7396
81	0.1096	0.9202	0.3559		0.2925	1.2286	0.5323		0.4592	1.4942	0.7389
81.2	0.1094	0.921	0.3562		0.293	1.2296	0.5326		0.4586	1.4956	0.7387
81.4	0.1094	0.9212	0.356		0.293	1.2301	0.533		0.4583	1.4965	0.738
81.6	0.1085	0.9216	0.3567		0.2928	1.23	0.5324		0.4592	1.4967	0.7385
81.8	0.109	0.9221	0.357		0.2932	1.2301	0.532		0.4599	1.4967	0.7386
82	0.1083	0.9232	0.358		0.294	1.2311	0.5323		0.4608	1.4975	0.7387
82.2	0.1076	0.9239	0.3582		0.2948	1.2318	0.5322		0.4608	1.4983	0.7388
82.4	0.1081	0.9248	0.3589		0.2952	1.2325	0.5329		0.4609	1.4987	0.7383
82.6	0.1094	0.9257	0.3597		0.2958	1.2333	0.5336		0.4604	1.4984	0.7378
82.8	0.1086	0.9262	0.3595		0.2965	1.2341	0.5336		0.4606	1.4992	0.7384
83	0.1088	0.9269	0.3594		0.2967	1.2342	0.5335		0.4605	1.4997	0.7385
83.2	0.1094	0.9275	0.3596		0.2964	1.2343	0.5333		0.461	1.5	0.7387
83.4	0.1109	0.9284	0.3596		0.2967	1.2341	0.5333		0.4611	1.5003	0.739
83.6	0.1115	0.9298	0.3588		0.2967	1.2347	0.5337		0.4619	1.5007	0.7396
83.8	0.1122	0.9297	0.3587		0.2971	1.2352	0.5338		0.462	1.501	0.7406
84	0.1133	0.9303	0.3587		0.2973	1.2356	0.5337		0.4621	1.5015	0.7406
84.2	0.114	0.9315	0.3586		0.2979	1.2365	0.5341		0.4621	1.5022	0.74
84.4	0.1149	0.9317	0.3586		0.2982	1.2378	0.5343		0.4623	1.5027	0.7401
84.6	0.1154	0.932	0.3584		0.2983	1.2384	0.5341		0.4626	1.5037	0.7411
84.8	0.1154	0.9318	0.3582		0.2987	1.2383	0.535		0.4622	1.5046	0.7408
85	0.1154	0.9323	0.3575		0.2993	1.2392	0.5347		0.4613	1.5049	0.7407
85.2	0.1151	0.9334	0.357		0.3	1.2397	0.535		0.4606	1.5055	0.7409
85.4	0.1148	0.9341	0.3567		0.3	1.2394	0.5346		0.4605	1.5059	0.7411
85.6	0.114	0.9347	0.357		0.2998	1.2392	0.534		0.461	1.5065	0.7415
85.8	0.1136	0.9349	0.3572		0.3002	1.2396	0.5341		0.4609	1.507	0.741
86	0.1128	0.9364	0.3589		0.3	1.2402	0.5346		0.4604	1.5077	0.7405
86.2	0.1125	0.9366	0.3592		0.2999	1.2409	0.5349		0.4601	1.5085	0.7408
86.4	0.1128	0.9369	0.3588		0.2995	1.2418	0.5349		0.46	1.509	0.7408
86.6	0.1118	0.937	0.3591		0.2998	1.2419	0.5354		0.4605	1.5094	0.7414
86.8	0.1114	0.9376	0.3593		0.3004	1.2419	0.536		0.4607	1.5095	0.7416
87	0.1113	0.9382	0.3594		0.3	1.2421	0.5364		0.4611	1.51	0.741
87.2	0.1109	0.9385	0.3599		0.3003	1.2426	0.5364		0.4613	1.5106	0.7414
87.4	0.1107	0.9391	0.3603		0.3008	1.2427	0.5367		0.461	1.5116	0.7419
87.6	0.1103	0.9401	0.3606		0.3	1.2427	0.5374		0.4617	1.5122	0.7424
87.8	0.11	0.9405	0.3604		0.3	1.2426	0.5377		0.462	1.5131	0.7428
88	0.1101	0.9408	0.3604		0.3007	1.2432	0.5374		0.4624	1.5138	0.7426
88.2	0.1108	0.9412	0.3601		0.301	1.2442	0.5381		0.4624	1.5144	0.7432
88.4	0.1112	0.9415	0.3598		0.3004	1.2454	0.5387		0.4627	1.5146	0.7438
88.6	0.1117	0.9417	0.3598		0.3004	1.2461	0.5391		0.4632	1.5149	0.7443
88.8	0.1123	0.9418	0.3599		0.3008	1.2466	0.5401		0.4632	1.5154	0.7445
89	0.1124	0.9418	0.3591		0.3008	1.2475	0.5401		0.4633	1.5158	0.7446
89.2	0.1126	0.942	0.3592		0.3013	1.2484	0.54		0.464	1.5169	0.7449
89.4	0.113	0.942	0.3597		0.3017	1.2491	0.5394		0.4642	1.5179	0.7453
89.6	0.1131	0.9416	0.3601		0.3016	1.2499	0.5401		0.4652	1.5188	0.7456
89.8	0.1134	0.9412	0.3612		0.3018	1.2504	0.5403		0.4658	1.5188	0.7458
90	0.114	0.9416	0.3618		0.3014	1.2512	0.5404		0.4663	1.5191	0.7465
90.2	0.1144	0.941	0.3613		0.3017	1.2507	0.5404		0.467	1.5206	0.7474
90.4	0.1151	0.9417	0.3613		0.3025	1.2506	0.5399		0.4668	1.5205	0.7478
90.6	0.1144	0.9422	0.3626		0.3033	1.2509	0.5409		0.4669	1.5208	0.7485
90.8	0.1149	0.943	0.363		0.3037	1.2514	0.5408		0.4665	1.5202	0.7489
91	0.1147	0.943	0.3632		0.3039	1.2524	0.54		0.4662	1.5205	0.7489
91.2	0.1148	0.9429	0.3632		0.3042	1.2529	0.5407		0.4662	1.5205	0.7491
91.4	0.1147	0.9433	0.3634		0.3041	1.2532	0.5405		0.4667	1.5208	0.7489
91.6	0.1146	0.9441	0.3631		0.3031	1.2541	0.5405		0.466	1.5206	0.7492
91.8	0.1142	0.9441	0.363		0.3027	1.2548	0.5403		0.4656	1.5203	0.7491
92	0.1143	0.9446	0.3628		0.3023	1.2551	0.5404		0.465	1.5202	0.7493
92.2	0.115	0.9459	0.3634		0.3025	1.2559	0.5409		0.464	1.5203	0.7498
92.4	0.1147	0.9474	0.364		0.3019	1.2563	0.5416		0.4641	1.5199	0.7493
92.6	0.1148	0.9483	0.3642		0.3017	1.2568	0.5415		0.4647	1.5199	0.7489
92.8	0.1148	0.9482	0.3642		0.3014	1.2573	0.5416		0.4648	1.5204	0.7484
93	0.1143	0.949	0.3638		0.3016	1.2574	0.5414		0.4645	1.5204	0.7482
93.2	0.1148	0.9497	0.3646		0.3022	1.2576	0.5407		0.4647	1.5208	0.7477
93.4	0.1149	0.9505	0.365		0.3018	1.2575	0.5406		0.4649	1.5212	0.747
93.6	0.1148	0.9513	0.3655		0.3013	1.2572	0.5415		0.4654	1.5215	0.7463
93.8	0.1148	0.9516	0.3655		0.3021	1.2575	0.5413		0.4656	1.5219	0.7457
94	0.1146	0.9525	0.3653		0.3019	1.2571	0.5415		0.4652	1.5233	0.7458
94.2	0.1148	0.9523	0.3656		0.3024	1.2568	0.5415		0.4652	1.5246	0.7461
94.4	0.1155	0.9529	0.3663		0.3028	1.258	0.5415		0.465	1.5253	0.7465
94.6	0.1147	0.9522	0.3661		0.3028	1.2584	0.5424		0.4657	1.5263	0.7467
94.8	0.1156	0.9517	0.366		0.303	1.2593	0.5424		0.4661	1.5262	0.7471
95	0.1161	0.9514	0.3656		0.3035	1.2604	0.5427		0.4667	1.5269	0.7471
95.2	0.1164	0.9511	0.3654		0.3034	1.2605	0.5436		0.4678	1.528	0.7472
95.4	0.1159	0.9509	0.3654		0.3033	1.2613	0.5437		0.468	1.5289	0.7473
95.6	0.1158	0.9514	0.3651		0.3031	1.2621	0.5437		0.4684	1.5292	0.7481
95.8	0.1163	0.9515	0.3653		0.3034	1.2616	0.544		0.469	1.5303	0.7482
96	0.116	0.952	0.3654		0.3042	1.2617	0.544		0.4692	1.531	0.7489
96.2	0.116	0.9522	0.3655		0.305	1.2624	0.5441		0.4695	1.5313	0.75
96.4	0.1156	0.9527	0.3655		0.304	1.2629	0.5442		0.4701	1.5314	0.7503
96.6	0.1159	0.9533	0.3657		0.3039	1.2633	0.5444		0.47	1.5317	0.7506
96.8	0.1156	0.9534	0.3659		0.3042	1.2631	0.545		0.4699	1.5321	0.7508
97	0.1161	0.9544	0.3652		0.3042	1.2629	0.5454		0.4696	1.5322	0.7507
97.2	0.1164	0.955	0.3658		0.3038	1.2629	0.5451		0.4695	1.5324	0.751
97.4	0.1157	0.9553	0.3656		0.3039	1.2632	0.5455		0.4692	1.5325	0.751
97.6	0.1154	0.9562	0.3656		0.3046	1.2636	0.5462		0.4691	1.532	0.7508
97.8	0.1149	0.9558	0.3646		0.3045	1.2637	0.5455		0.4688	1.5326	0.7511
98	0.1148	0.9555	0.3646		0.3039	1.2636	0.5456		0.4682	1.5334	0.7522
98.2	0.115	0.9557	0.364		0.3038	1.2644	0.5455		0.4685	1.534	0.7524
98.4	0.1153	0.956	0.3641		0.3038	1.2652	0.5457		0.469	1.5341	0.7521
98.6	0.1151	0.9561	0.3636		0.3041	1.2654	0.546		0.4696	1.5341	0.7519
98.8	0.1151	0.9566	0.3634		0.3046	1.2664	0.5459		0.4698	1.5342	0.7522
99	0.1148	0.9566	0.3629		0.3045	1.2668	0.5456		0.4701	1.5351	0.7525
99.2	0.1151	0.9563	0.3627		0.3042	1.2667	0.546		0.4706	1.5361	0.7527
99.4	0.1153	0.9569	0.3628		0.3044	1.2672	0.5456		0.4706	1.5369	0.7522
99.6	0.1162	0.9573	0.3631		0.3046	1.2673	0.5447		0.4709	1.5377	0.7524
99.8	0.1167	0.9574	0.3637		0.3049	1.2677	0.5447		0.4702	1.5388	0.752
100	0.1159	0.9572	0.364		0.3047	1.2684	0.5446		0.4705	1.5388	0.7525
100.2	0.1156	0.958	0.3643		0.3041	1.2689	0.5448		0.4707	1.5392	0.7534
100.4	0.1154	0.9592	0.3656		0.3045	1.2692	0.5444		0.4711	1.5395	0.7531
100.6	0.1154	0.9604	0.3665		0.3046	1.2697	0.5456		0.4718	1.5396	0.753
100.8	0.1153	0.9606	0.3664		0.3046	1.2702	0.5466		0.4716	1.5395	0.7526
101	0.1154	0.961	0.3673		0.3055	1.2711	0.5466		0.4713	1.5394	0.7532
101.2	0.1154	0.9616	0.3686		0.3061	1.2716	0.5463		0.4712	1.5395	0.7531
101.4	0.1142	0.9617	0.3686		0.3064	1.2724	0.5463		0.4711	1.5393	0.7521
101.6	0.1141	0.9624	0.3683		0.3064	1.2731	0.5466		0.4714	1.5392	0.7513
101.8	0.1142	0.9632	0.3676		0.3061	1.2732	0.5457		0.4718	1.5403	0.7506
102	0.1141	0.9634	0.3679		0.3058	1.2743	0.5464		0.4717	1.5404	0.7505
102.2	0.1148	0.9643	0.3675		0.306	1.2747	0.546		0.4723	1.5401	0.7498
102.4	0.1159	0.9648	0.3676		0.3063	1.2747	0.5463		0.4723	1.5389	0.7497
102.6	0.1159	0.965	0.3676		0.3063	1.2748	0.5467		0.4726	1.5394	0.7502
102.8	0.116	0.9644	0.3677		0.3059	1.2749	0.5469		0.4722	1.5396	0.751
103	0.1166	0.9637	0.3676		0.306	1.2746	0.5472		0.4723	1.5399	0.7512
103.2	0.1174	0.9635	0.3678		0.3066	1.2741	0.5478		0.4722	1.5405	0.7511
103.4	0.1175	0.964	0.3676		0.3066	1.2744	0.5473		0.4719	1.5407	0.7508
103.6	0.1177	0.9642	0.3675		0.3066	1.2742	0.5473		0.4709	1.5405	0.7513
103.8	0.1173	0.9643	0.3674		0.3065	1.2746	0.5474		0.4706	1.54	0.7515
104	0.117	0.9644	0.3679		0.3055	1.2747	0.5478		0.471	1.5397	0.752
104.2	0.1164	0.9644	0.368		0.3055	1.2746	0.5478		0.4704	1.5401	0.7523
104.4	0.1163	0.9644	0.3683		0.3063	1.2745	0.5489		0.4703	1.5403	0.7521
104.6	0.1157	0.9646	0.3684		0.3062	1.275	0.5499		0.4701	1.5407	0.7526
104.8	0.1156	0.9639	0.3685		0.3059	1.2747	0.5502		0.4693	1.541	0.753
105	0.115	0.9644	0.369		0.3064	1.2752	0.5505		0.47	1.5424	0.7538
105.2	0.1148	0.9645	0.3682		0.3061	1.2758	0.5509		0.4703	1.5431	0.753
105.4	0.114	0.9649	0.3671		0.3055	1.2763	0.5516		0.4701	1.5436	0.7525
105.6	0.1144	0.9659	0.3666		0.3056	1.2768	0.5528		0.4704	1.5441	0.7522
105.8	0.1139	0.9667	0.3663		0.3055	1.277	0.553		0.4706	1.5443	0.7524
106	0.1133	0.9661	0.3668		0.3046	1.2773	0.5532		0.4702	1.5445	0.753
106.2	0.1136	0.9665	0.3663		0.3053	1.2769	0.5538		0.4706	1.544	0.7542
106.4	0.1139	0.9665	0.3664		0.305	1.2768	0.5538		0.4702	1.5444	0.7547
106.6	0.1137	0.9664	0.367		0.3055	1.2771	0.5538		0.4701	1.545	0.7552
106.8	0.1144	0.9659	0.3671		0.3055	1.2775	0.5538		0.4702	1.5453	0.7563
107	0.1146	0.9665	0.3664		0.3056	1.2771	0.5533		0.4705	1.5453	0.7566
107.2	0.115	0.9673	0.3665		0.3053	1.2772	0.553		0.4702	1.5458	0.7571
107.4	0.115	0.9681	0.3668		0.3054	1.2781	0.5525		0.4697	1.5462	0.7577
107.6	0.1155	0.9688	0.3674		0.306	1.278	0.5521		0.4688	1.546	0.7585
107.8	0.1157	0.9688	0.3683		0.3059	1.2788	0.5512		0.469	1.5461	0.7588
108	0.1155	0.9691	0.3693		0.3064	1.2796	0.5506		0.469	1.5469	0.7587
108.2	0.1145	0.9697	0.3695		0.3071	1.2795	0.5507		0.4686	1.5477	0.7586
108.4	0.1142	0.9706	0.3696		0.3074	1.2799	0.5507		0.4695	1.5487	0.7588
108.6	0.114	0.9713	0.3698		0.3077	1.2801	0.5501		0.47	1.5497	0.7591
108.8	0.114	0.9717	0.3701		0.3075	1.2802	0.5501		0.4711	1.5502	0.7593
109	0.114	0.973	0.3698		0.3078	1.2803	0.5509		0.472	1.5512	0.7591
109.2	0.1149	0.9734	0.3694		0.3083	1.2805	0.5518		0.472	1.5512	0.7583
109.4	0.1144	0.9743	0.3695		0.3085	1.2804	0.5528		0.4722	1.5513	0.7578
109.6	0.1148	0.9744	0.3698		0.3088	1.2799	0.5529		0.4722	1.5512	0.7573
109.8	0.1146	0.974	0.3698		0.309	1.2798	0.5525		0.4727	1.5512	0.7567
110	0.1146	0.9737	0.3697		0.309	1.2793	0.5525		0.4725	1.552	0.7562
110.2	0.1154	0.9743	0.3688		0.3097	1.2792	0.5527		0.4728	1.5517	0.7563
110.4	0.1158	0.9745	0.3684		0.3096	1.2799	0.5527		0.4725	1.5521	0.7555
110.6	0.1165	0.9743	0.3684		0.3094	1.2799	0.5532		0.4723	1.5517	0.7559
110.8	0.1172	0.9741	0.3681		0.3089	1.2806	0.553		0.4734	1.5515	0.7555
111	0.1178	0.9742	0.3679		0.3085	1.281	0.5526		0.4737	1.5516	0.755
111.2	0.1186	0.9737	0.368		0.3087	1.2817	0.5525		0.4734	1.5523	0.7552
111.4	0.1187	0.9732	0.3682		0.3092	1.2825	0.552		0.4734	1.5528	0.7558
111.6	0.1191	0.9732	0.3687		0.3089	1.2837	0.5515		0.4739	1.5528	0.7554
111.8	0.1186	0.9736	0.3694		0.3086	1.2846	0.5504		0.4743	1.553	0.7561
112	0.1186	0.9733	0.3694		0.3087	1.2853	0.5507		0.4743	1.5532	0.7561
112.2	0.1181	0.9741	0.3687		0.3087	1.2854	0.5514		0.4741	1.5531	0.7565
112.4	0.1183	0.9745	0.3687		0.3082	1.2859	0.5516		0.474	1.5532	0.757
112.6	0.118	0.9746	0.3689		0.3079	1.2861	0.552		0.4739	1.5534	0.7573
112.8	0.1183	0.9749	0.3693		0.3072	1.2863	0.5525		0.4739	1.554	0.7575
113	0.1186	0.9759	0.3695		0.3073	1.2862	0.5539		0.4734	1.5544	0.7577
113.2	0.1187	0.9766	0.3699		0.3075	1.2854	0.5547		0.4728	1.5542	0.7574
113.4	0.1175	0.9771	0.3703		0.3069	1.2848	0.5544		0.4723	1.5548	0.7569
113.6	0.1174	0.977	0.3701		0.3067	1.2837	0.5544		0.4719	1.5546	0.7563
113.8	0.1169	0.9781	0.3694		0.307	1.2839	0.5548		0.4726	1.5552	0.7562
114	0.117	0.9795	0.369		0.3067	1.2836	0.5555		0.4726	1.5565	0.756
114.2	0.1172	0.9798	0.3687		0.3069	1.2838	0.5558		0.4732	1.5562	0.7561
114.4	0.1171	0.9803	0.369		0.3074	1.2841	0.5562		0.4733	1.5563	0.7561
114.6	0.1168	0.9798	0.3689		0.3079	1.2839	0.5556		0.4735	1.556	0.7561
114.8	0.117	0.9792	0.3687		0.3084	1.2851	0.555		0.4749	1.5563	0.7561
115	0.1172	0.9786	0.369		0.309	1.2858	0.5552		0.4753	1.5567	0.7569
115.2	0.1171	0.9779	0.3686		0.3098	1.2865	0.5549		0.4756	1.5571	0.7571
115.4	0.1168	0.9772	0.3686		0.3103	1.2873	0.5548		0.4766	1.5573	0.7577
115.6	0.1171	0.9773	0.3688		0.3105	1.288	0.5549		0.4771	1.557	0.7582
115.8	0.1171	0.9773	0.3688		0.3111	1.2879	0.5545		0.4772	1.5575	0.7594
116	0.1176	0.9769	0.3685		0.3114	1.2885	0.5553		0.4765	1.5574	0.7599
116.2	0.1169	0.9771	0.3684		0.3116	1.2892	0.5555		0.4758	1.5573	0.7602
116.4	0.1167	0.9772	0.3692		0.3109	1.2898	0.5559		0.4756	1.5573	0.7602
116.6	0.1169	0.9775	0.3699		0.3108	1.2907	0.5557		0.4754	1.5577	0.7602
116.8	0.1168	0.9784	0.3706		0.3108	1.2907	0.556		0.4751	1.5579	0.7599
117	0.1166	0.9795	0.3709		0.3106	1.2914	0.5563		0.4749	1.5579	0.7596
117.2	0.1166	0.9794	0.371		0.31	1.2908	0.5557		0.475	1.5583	0.7601
117.4	0.1162	0.9798	0.3705		0.3099	1.2916	0.5548		0.4752	1.5583	0.7602
117.6	0.1166	0.9798	0.3706		0.3095	1.2911	0.5545		0.4758	1.5583	0.7603
117.8	0.1166	0.9805	0.3705		0.309	1.2912	0.5547		0.4764	1.5592	0.7606
118	0.1171	0.9807	0.3708		0.3083	1.2912	0.5545		0.4766	1.5591	0.7606
118.2	0.1167	0.9801	0.3711		0.3089	1.2912	0.555		0.4765	1.5591	0.7614
118.4	0.1162	0.9804	0.3705		0.309	1.2912	0.5548		0.4764	1.5594	0.7618
118.6	0.1154	0.9801	0.3695		0.3099	1.2913	0.5551		0.4768	1.5602	0.7617
118.8	0.1146	0.9795	0.3693		0.31	1.2919	0.5556		0.477	1.5615	0.7625
119	0.1146	0.9797	0.3689		0.31	1.2922	0.5564		0.4771	1.5613	0.7625
119.2	0.1148	0.9797	0.368		0.3102	1.2918	0.5564		0.4771	1.5617	0.7622
119.4	0.1153	0.9793	0.3683		0.3102	1.2919	0.5562		0.4773	1.5619	0.763
119.6	0.1155	0.9794	0.3678		0.3099	1.2918	0.5562		0.4773	1.5622	0.7634
119.8	0.1151	0.9791	0.3676		0.3099	1.2916	0.5561		0.477	1.5627	0.7635
120	0.1157	0.9792	0.368		0.3089	1.2918	0.5565		0.4765	1.5624	0.7634
120.2	0.116	0.9789	0.3685		0.3087	1.2919	0.5568		0.4763	1.5624	0.7627
120.4	0.1159	0.9796	0.3686		0.3086	1.2929	0.5569		0.4766	1.5621	0.7623
120.6	0.1163	0.9804	0.3683		0.3094	1.293	0.5565		0.4759	1.5623	0.7622
120.8	0.1159	0.9806	0.3683		0.3093	1.2933	0.5559		0.4761	1.5621	0.7621
121	0.1163	0.9805	0.3683		0.3094	1.2947	0.5559		0.4765	1.5625	0.7621
121.2	0.1161	0.9808	0.3692		0.3095	1.2948	0.5551		0.477	1.5621	0.762
121.4	0.1162	0.9819	0.3693		0.3096	1.295	0.5545		0.4773	1.5615	0.7618
121.6	0.1163	0.9824	0.37		0.3092	1.295	0.5544		0.4778	1.5615	0.7617
121.8	0.1155	0.9829	0.3701		0.3092	1.2949	0.5552		0.4779	1.5611	0.7612
122	0.1159	0.9841	0.3707		0.3087	1.2953	0.5555		0.4783	1.5609	0.761
122.2	0.1156	0.9851	0.3709		0.3095	1.2956	0.5567		0.4783	1.5622	0.7615
122.4	0.1157	0.9853	0.3703		0.3092	1.2961	0.5565		0.4785	1.5625	0.7613
122.6	0.1153	0.9852	0.3704		0.3099	1.2963	0.5566		0.479	1.5634	0.7607
122.8	0.1149	0.985	0.3699		0.3087	1.2962	0.557		0.4783	1.5636	0.7602
123	0.1154	0.9851	0.3708		0.308	1.296	0.5567		0.478	1.5633	0.7596
123.2	0.1158	0.9854	0.3716		0.3078	1.2962	0.5568		0.4778	1.5636	0.7596
123.4	0.1159	0.9852	0.372		0.3079	1.2966	0.5572		0.478	1.5639	0.7599
123.6	0.1159	0.9855	0.3718		0.308	1.2964	0.5577		0.4778	1.565	0.7604
123.8	0.1163	0.9851	0.3723		0.3078	1.2959	0.5586		0.477	1.5656	0.7606
124	0.1175	0.9846	0.3726		0.3082	1.2964	0.5593		0.4765	1.5666	0.7607
124.2	0.1178	0.9845	0.3715		0.3093	1.297	0.5591		0.4759	1.5673	0.7609
124.4	0.1178	0.9844	0.371		0.3101	1.2972	0.5597		0.4758	1.568	0.7616
124.6	0.1182	0.9844	0.3707		0.3108	1.2971	0.5596		0.4751	1.5686	0.7621
124.8	0.1184	0.9841	0.3707		0.3108	1.2977	0.5589		0.4759	1.5687	0.7621
125	0.1184	0.9851	0.3706		0.3112	1.2979	0.5584		0.4759	1.5691	0.7613
125.2	0.1187	0.9857	0.371		0.3109	1.2978	0.5583		0.4762	1.5685	0.7613
125.4	0.1191	0.9865	0.3703		0.3109	1.2982	0.5583		0.4765	1.5687	0.7617
125.6	0.1193	0.9876	0.3704		0.3106	1.2981	0.5585		0.4765	1.5685	0.7617
125.8	0.1187	0.9878	0.3702		0.3098	1.2978	0.5586		0.4766	1.5683	0.7611
126	0.1184	0.9892	0.3703		0.3097	1.2983	0.5584		0.4765	1.5685	0.7616
126.2	0.1176	0.989	0.3698		0.3098	1.2986	0.5585		0.4767	1.5685	0.7613
126.4	0.1165	0.988	0.3693		0.3093	1.2988	0.558		0.4771	1.5678	0.7608
126.6	0.1148	0.9882	0.3687		0.3092	1.2984	0.5581		0.4775	1.5678	0.7608
126.8	0.1137	0.9882	0.3682		0.3085	1.2978	0.5582		0.4774	1.5674	0.7605
127	0.1128	0.9883	0.3701		0.3083	1.2975	0.5575		0.4774	1.5673	0.7611
127.2	0.1121	0.9886	0.3701		0.3088	1.2979	0.5577		0.4779	1.5672	0.7621
127.4	0.1115	0.9881	0.3705		0.3094	1.2974	0.5577		0.4779	1.5674	0.7629
127.6	0.1113	0.9875	0.371		0.3096	1.2968	0.5579		0.4778	1.5684	0.7637
127.8	0.1119	0.9862	0.3709		0.3098	1.2959	0.558		0.4776	1.5691	0.7646
128	0.1128	0.9859	0.3705		0.3111	1.2958	0.5582		0.4775	1.5695	0.7647
128.2	0.1139	0.9861	0.37		0.3116	1.2959	0.5578		0.4779	1.5695	0.7652
128.4	0.1148	0.9855	0.3702		0.3121	1.2956	0.5582		0.4775	1.5699	0.766
128.6	0.1151	0.9858	0.3702		0.3119	1.2959	0.5578		0.4777	1.5703	0.7662
128.8	0.1156	0.9861	0.3705		0.3116	1.2956	0.5574		0.4785	1.5706	0.766
129	0.1159	0.9865	0.371		0.3113	1.2962	0.5582		0.4783	1.5709	0.7658
129.2	0.1164	0.9864	0.3717		0.3109	1.2968	0.5593		0.4789	1.5711	0.7661
129.4	0.1169	0.9872	0.371		0.3107	1.2974	0.5593		0.4787	1.5716	0.7657
129.6	0.1173	0.9884	0.3715		0.3105	1.2976	0.56		0.4789	1.5726	0.7662
129.8	0.1162	0.9888	0.3711		0.3105	1.2986	0.5603		0.4785	1.5729	0.7657
130	0.1155	0.99	0.3709		0.3111	1.2991	0.5608		0.4782	1.5731	0.7649
130.2	0.1152	0.99	0.3697		0.3108	1.2996	0.5615		0.4785	1.5744	0.7648
130.4	0.1141	0.99	0.369		0.3111	1.2998	0.5612		0.4786	1.5748	0.7651
130.6	0.1139	0.9907	0.3689		0.3111	1.2999	0.5609		0.4786	1.5749	0.765
130.8	0.1138	0.9904	0.3699		0.3115	1.2997	0.5606		0.4787	1.5747	0.7654
131	0.113	0.9902	0.3707		0.3119	1.3	0.5598		0.479	1.5745	0.766
131.2	0.1124	0.9902	0.371		0.3124	1.3007	0.56		0.479	1.5747	0.7661
131.4	0.113	0.99	0.3717		0.3122	1.3001	0.56		0.4792	1.5744	0.7658
131.6	0.1136	0.9897	0.3716		0.3123	1.3001	0.5603		0.4799	1.5755	0.7652
131.8	0.115	0.9896	0.372		0.313	1.2999	0.5606		0.4796	1.5756	0.765
132	0.1153	0.9901	0.3721		0.3136	1.3005	0.5608		0.4794	1.5753	0.7648
132.2	0.116	0.9904	0.3723		0.3126	1.301	0.5602		0.4793	1.5742	0.7651
132.4	0.1166	0.9903	0.3728		0.3127	1.3011	0.5602		0.4792	1.5738	0.7654
132.6	0.1165	0.9904	0.3732		0.3117	1.3015	0.5608		0.4802	1.5735	0.7651
132.8	0.1174	0.9898	0.3735		0.311	1.3018	0.5614		0.4807	1.5733	0.7649
133	0.1185	0.9895	0.3738		0.3114	1.3024	0.5622		0.4806	1.5733	0.7647
133.2	0.1189	0.9893	0.3733		0.311	1.3031	0.5627		0.4807	1.5727	0.7641
133.4	0.1195	0.9891	0.3728		0.3106	1.3036	0.563		0.4802	1.5731	0.7638
133.6	0.1193	0.9897	0.3731		0.3103	1.3041	0.5638		0.4805	1.5739	0.7645
133.8	0.119	0.9899	0.3726		0.3105	1.304	0.5641		0.48	1.5738	0.7642
134	0.1189	0.9905	0.3717		0.3112	1.304	0.5636		0.48	1.5744	0.7643
134.2	0.1184	0.9903	0.3713		0.311	1.3043	0.5635		0.4801	1.5754	0.7653
134.4	0.1181	0.9903	0.3712		0.3118	1.3042	0.5628		0.4801	1.5747	0.766
134.6	0.1178	0.9902	0.3716		0.3125	1.3042	0.5627		0.4801	1.5745	0.7669
134.8	0.1174	0.9903	0.3715		0.3134	1.3041	0.5624		0.4802	1.5749	0.7673
135	0.1167	0.9906	0.3713		0.3135	1.3042	0.5623		0.4806	1.5743	0.7673
135.2	0.1161	0.9909	0.372		0.3136	1.3038	0.5628		0.4803	1.5751	0.7672
135.4	0.1162	0.9911	0.3715		0.3136	1.3036	0.5628		0.4807	1.5755	0.7668
135.6	0.1148	0.9918	0.3718		0.3138	1.3037	0.5622		0.481	1.5759	0.7667
135.8	0.1142	0.9927	0.3728		0.3142	1.3039	0.5619		0.4805	1.5754	0.7669
136	0.1138	0.9934	0.373		0.3138	1.3036	0.5617		0.4804	1.5752	0.7673
136.2	0.1139	0.9933	0.3734		0.3131	1.3031	0.5619		0.48	1.574	0.7671
136.4	0.1141	0.9933	0.3733		0.3131	1.3034	0.563		0.4802	1.5744	0.7669
136.6	0.114	0.9929	0.3735		0.3122	1.3034	0.5633		0.4804	1.5747	0.7661
136.8	0.1153	0.9922	0.3735		0.312	1.3038	0.5635		0.4808	1.5754	0.7653
137	0.1161	0.9916	0.3736		0.3115	1.3039	0.5635		0.4807	1.576	0.7641
137.2	0.1156	0.9911	0.3732		0.3105	1.3044	0.5633		0.4802	1.5767	0.7633
137.4	0.116	0.9914	0.3729		0.3102	1.3044	0.5634		0.4806	1.5772	0.7628
137.6	0.1153	0.9919	0.3727		0.3104	1.3047	0.5638		0.4812	1.5781	0.7628
137.8	0.1153	0.9919	0.3725		0.3105	1.3054	0.5644		0.4809	1.5782	0.763
138	0.1151	0.9927	0.3722		0.3106	1.3065	0.5637		0.4808	1.5789	0.7632
138.2	0.1155	0.9927	0.3723		0.3109	1.3066	0.5639		0.481	1.579	0.7636
138.4	0.1156	0.9925	0.3721		0.3115	1.3065	0.5637		0.4805	1.5794	0.7639
138.6	0.1158	0.9923	0.3728		0.3116	1.3064	0.5637		0.4803	1.5793	0.7641
138.8	0.1165	0.9921	0.3724		0.3118	1.3067	0.563		0.4802	1.5793	0.7639
139	0.1163	0.9919	0.3731		0.3119	1.3065	0.5626		0.4802	1.5787	0.7645
139.2	0.1159	0.992	0.3733		0.3124	1.3062	0.5625		0.48	1.5794	0.765
139.4	0.1161	0.9925	0.3737		0.3127	1.3067	0.5619		0.48	1.579	0.7648
139.6	0.1158	0.9934	0.3743		0.3132	1.3066	0.5618		0.4799	1.5784	0.7656
139.8	0.1161	0.9939	0.3748		0.3142	1.3063	0.5616		0.48	1.5783	0.766
140	0.1162	0.9948	0.3748		0.3147	1.3056	0.5618		0.48	1.578	0.7664
140.2	0.1161	0.9952	0.3746		0.3149	1.3053	0.5623		0.4797	1.5773	0.7666
140.4	0.1167	0.9959	0.374		0.3148	1.3052	0.5625		0.4803	1.5777	0.7671
140.6	0.1169	0.9967	0.374		0.3149	1.305	0.5619		0.4807	1.5783	0.7671
140.8	0.1181	0.9966	0.3744		0.3143	1.3057	0.562		0.481	1.5788	0.7669
141	0.1181	0.997	0.3738		0.3133	1.3059	0.5626		0.4808	1.5791	0.7674
141.2	0.1174	0.9976	0.3735		0.3138	1.3062	0.5625		0.4806	1.5795	0.7677
141.4	0.1173	0.9978	0.3734		0.3137	1.3066	0.5629		0.481	1.5788	0.7677
141.6	0.1162	0.9978	0.3735		0.3133	1.3074	0.5631		0.4805	1.5797	0.7678
141.8	0.116	0.9979	0.3736		0.3129	1.308	0.5636		0.4797	1.5794	0.7683
142	0.1157	0.9987	0.3744		0.3133	1.3083	0.5629		0.4791	1.5797	0.7679
142.2	0.1147	0.9983	0.3742		0.3134	1.3088	0.5624		0.4791	1.5804	0.7675
142.4	0.114	0.9972	0.3744		0.3129	1.3093	0.5624		0.4787	1.5809	0.7675
142.6	0.1142	0.9968	0.3743		0.313	1.3101	0.5623		0.479	1.5809	0.7671
142.8	0.1144	0.9957	0.3741		0.3127	1.3105	0.5618		0.4795	1.581	0.7667
143	0.1141	0.9953	0.3747		0.3129	1.3101	0.5624		0.4796	1.5809	0.7667
143.2	0.1135	0.9951	0.3744		0.313	1.31	0.5624		0.4803	1.5819	0.7664
143.4	0.1132	0.995	0.3748		0.3137	1.3109	0.5622		0.4808	1.5818	0.7656
143.6	0.1135	0.9955	0.3747		0.3146	1.3108	0.5624		0.4814	1.5815	0.7658
143.8	0.1132	0.996	0.3743		0.3152	1.3105	0.5622		0.4814	1.582	0.7655
144	0.1136	0.9969	0.3739		0.3151	1.3102	0.5626		0.4813	1.5819	0.7657
144.2	0.1144	0.9971	0.3733		0.3145	1.3099	0.5627		0.4811	1.5815	0.7662
144.4	0.1151	0.9975	0.3731		0.3148	1.3098	0.5634		0.4816	1.5817	0.7667
144.6	0.1152	0.9977	0.3731		0.3151	1.31	0.5643		0.4818	1.5817	0.7669
144.8	0.1165	0.9972	0.3731		0.3149	1.31	0.5647		0.4816	1.5813	0.7671
145	0.1169	0.9977	0.3723		0.3149	1.3095	0.5656		0.4816	1.5809	0.7679
145.2	0.1169	0.9976	0.3727		0.3152	1.3089	0.5654		0.4813	1.5808	0.7676
145.4	0.1168	0.997	0.3731		0.3146	1.3085	0.5657		0.4805	1.5807	0.7675
145.6	0.1169	0.9976	0.3734		0.3145	1.3086	0.5656		0.4799	1.5807	0.7672
145.8	0.1163	0.9978	0.3737		0.3146	1.3084	0.5657		0.4794	1.5803	0.7672
146	0.1157	0.9977	0.3746		0.3146	1.3093	0.5649		0.4798	1.5802	0.7665
146.2	0.115	0.997	0.374		0.3147	1.3101	0.5653		0.4799	1.5801	0.766
146.4	0.1147	0.9967	0.3738		0.315	1.3104	0.5652		0.4798	1.5793	0.7661
146.6	0.1145	0.9971	0.3735		0.3147	1.3112	0.5651		0.4803	1.5796	0.766
146.8	0.1141	0.997	0.3736		0.3137	1.3109	0.5648		0.4811	1.5799	0.7663
147	0.1133	0.9966	0.3731		0.3137	1.3104	0.5643		0.4807	1.5804	0.7663
147.2	0.1129	0.9964	0.3727		0.3138	1.3105	0.5636		0.4814	1.5811	0.7661
147.4	0.1129	0.9965	0.3731		0.3138	1.3109	0.5633		0.4813	1.5811	0.7659
147.6	0.1131	0.9967	0.373		0.3136	1.3105	0.5632		0.481	1.5809	0.7665
147.8	0.1124	0.9966	0.3725		0.3132	1.3105	0.5631		0.4805	1.5814	0.7671
148	0.1122	0.9967	0.3726		0.3127	1.3099	0.5629		0.4806	1.5816	0.7677
148.2	0.1131	0.9964	0.3724		0.3131	1.3101	0.5629		0.4805	1.5819	0.7681
148.4	0.1128	0.9959	0.3723		0.3132	1.3106	0.5637		0.4805	1.5823	0.7685
148.6	0.1126	0.9955	0.3718		0.3133	1.3106	0.5636		0.4801	1.5827	0.7694
148.8	0.1133	0.9954	0.3714		0.3134	1.3101	0.5639		0.4803	1.583	0.7696
149	0.1135	0.9955	0.3711		0.3133	1.3102	0.5638		0.4804	1.5839	0.7696
149.2	0.1134	0.9956	0.371		0.3132	1.3105	0.5631		0.4802	1.5843	0.7691
149.4	0.1133	0.995	0.3712		0.3132	1.3105	0.5637		0.4801	1.5847	0.7691
149.6	0.1139	0.996	0.3712		0.3139	1.3106	0.5636		0.4807	1.584	0.7685
149.8	0.1142	0.9961	0.371		0.3141	1.3106	0.5637		0.4812	1.5837	0.768
150	0.1152	0.996	0.3711		0.3144	1.3109	0.5635		0.482	1.5836	0.7683
150.2	0.1156	0.9962	0.3711		0.3148	1.3117	0.564		0.482	1.5835	0.7683
150.4	0.1153	0.9966	0.3711		0.3152	1.3119	0.5638		0.4819	1.5834	0.7683
150.6	0.1152	0.9964	0.3712		0.3149	1.3124	0.5642		0.4824	1.5844	0.7682
150.8	0.1152	0.9962	0.3713		0.3138	1.3114	0.5643		0.4829	1.5851	0.7683
151	0.1154	0.9958	0.3709		0.3146	1.3114	0.5646		0.4827	1.5856	0.768
151.2	0.1158	0.9964	0.3716		0.3145	1.3115	0.5649		0.4833	1.5858	0.7681
151.4	0.1154	0.9966	0.3722		0.3137	1.3113	0.5648		0.4832	1.5858	0.7678
151.6	0.1151	0.9968	0.3723		0.3139	1.3112	0.5653		0.4832	1.5862	0.7684
151.8	0.1151	0.9972	0.3729		0.3137	1.3112	0.5657		0.4826	1.5873	0.7683
152	0.115	0.9974	0.3735		0.3138	1.311	0.5654		0.4826	1.5875	0.768
152.2	0.1152	0.9976	0.3734		0.3136	1.3119	0.5659		0.4822	1.5878	0.7681
152.4	0.1143	0.9979	0.3738		0.3135	1.3123	0.5655		0.4817	1.5883	0.7686
152.6	0.1137	0.9974	0.3741		0.3136	1.3125	0.5653		0.4814	1.588	0.7692
152.8	0.1138	0.9975	0.3734		0.3136	1.3131	0.566		0.4814	1.5882	0.7689
153	0.1132	0.9982	0.3738		0.3133	1.3143	0.5653		0.4815	1.5885	0.7688
153.2	0.1127	0.9983	0.374		0.313	1.3142	0.5656		0.4816	1.5876	0.7685
153.4	0.1125	0.9987	0.3742		0.3128	1.3144	0.5661		0.4819	1.5876	0.7686
153.6	0.1132	0.9999	0.3744		0.313	1.3143	0.566		0.4824	1.587	0.7689
153.8	0.1136	1	0.3738		0.3131	1.3147	0.5654		0.4827	1.5873	0.7693
154	0.1135	0.9998	0.3739		0.3131	1.3151	0.5657		0.4828	1.5872	0.7697
154.2	0.113	0.9993	0.3742		0.3128	1.3154	0.5662		0.4829	1.5868	0.7696
154.4	0.1124	0.9992	0.3738		0.313	1.3151	0.566		0.4829	1.5869	0.7693
154.6	0.1117	0.9989	0.3732		0.313	1.3152	0.5656		0.4836	1.5868	0.7691
154.8	0.1115	0.999	0.3731		0.3121	1.3145	0.5652		0.4838	1.5869	0.7695
155	0.1117	0.9992	0.3728		0.3128	1.3149	0.5653		0.484	1.5869	0.769
155.2	0.1123	0.9994	0.3732		0.3124	1.3145	0.5647		0.4842	1.5872	0.7696
155.4	0.1122	0.9995	0.3731		0.3116	1.3134	0.564		0.4831	1.5868	0.7696
155.6	0.1123	0.9994	0.3729		0.3122	1.3127	0.5643		0.4828	1.5876	0.7702
155.8	0.1125	0.9992	0.373		0.3128	1.3121	0.564		0.4826	1.5876	0.7699
156	0.1127	0.9993	0.3728		0.3131	1.3128	0.5634		0.4825	1.5875	0.7697
156.2	0.1132	0.9993	0.3722		0.3134	1.313	0.5638		0.4819	1.588	0.7702
156.4	0.1136	0.999	0.3727		0.3142	1.3136	0.5636		0.4814	1.5881	0.7702
156.6	0.1139	0.9976	0.3723		0.3138	1.3148	0.5638		0.481	1.5876	0.7707
156.8	0.1142	0.9981	0.3722		0.314	1.3156	0.5645		0.4802	1.5879	0.771
157	0.1133	0.9984	0.3724		0.3146	1.316	0.5643		0.4813	1.5879	0.7711
157.2	0.1131	0.9987	0.3718		0.315	1.3165	0.5652		0.481	1.588	0.7709
157.4	0.1135	0.9998	0.3721		0.3155	1.3179	0.5656		0.4807	1.5886	0.7719
157.6	0.1138	1.0002	0.3716		0.3152	1.3174	0.5661		0.481	1.5893	0.7718
157.8	0.1139	1.0009	0.3711		0.3158	1.3177	0.5667		0.4811	1.5898	0.7721
158	0.1147	1.0016	0.3714		0.3157	1.3173	0.5675		0.4816	1.5901	0.773
158.2	0.1149	1.0028	0.3715		0.3157	1.3169	0.5674		0.482	1.5905	0.7729
158.4	0.1146	1.0033	0.3718		0.3156	1.317	0.5673		0.4822	1.5908	0.7722
158.6	0.1148	1.0034	0.3722		0.3159	1.3161	0.5672		0.4825	1.5901	0.7721
158.8	0.1152	1.0033	0.373		0.3152	1.3154	0.5677		0.4832	1.5899	0.7719
159	0.1156	1.0032	0.3728		0.3161	1.3152	0.5679		0.4835	1.59	0.7715
159.2	0.1155	1.003	0.3735		0.3154	1.3145	0.5679		0.4839	1.5904	0.7717
159.4	0.1148	1.0033	0.3732		0.3139	1.3137	0.5678		0.4834	1.5896	0.7711
159.6	0.1142	1.0032	0.373		0.3139	1.3134	0.5681		0.4844	1.5904	0.771
159.8	0.1138	1.003	0.3732		0.3146	1.3133	0.5679		0.4844	1.59	0.7697
160	0.1137	1.0033	0.3731		0.3141	1.3142	0.5678		0.4844	1.5898	0.7695
160.2	0.1131	1.0024	0.373		0.3146	1.3144	0.5676		0.4849	1.5898	0.769
160.4	0.1126	1.0013	0.3733		0.3151	1.3152	0.5669		0.4847	1.5901	0.7685
160.6	0.1125	1.0003	0.3729		0.3146	1.3162	0.5667		0.4847	1.5895	0.769
160.8	0.1117	1.0003	0.3728		0.3143	1.3165	0.5674		0.4849	1.5896	0.7691
161	0.1111	1.0001	0.3724		0.3144	1.3169	0.5674		0.4856	1.5899	0.7693
161.2	0.1109	0.9997	0.3721		0.3144	1.3181	0.5675		0.4852	1.5903	0.7696
161.4	0.111	1.0004	0.3727		0.3141	1.3181	0.5671		0.4845	1.5908	0.7705
161.6	0.1115	1.0002	0.3724		0.3138	1.3167	0.5666		0.4842	1.5907	0.7709
161.8	0.112	1.001	0.3731		0.3146	1.317	0.5666		0.4839	1.5909	0.7715
162	0.1127	1.0017	0.3732		0.3146	1.3171	0.5663		0.4838	1.591	0.7724
162.2	0.1132	1.0021	0.3733		0.3143	1.317	0.566		0.4825	1.5907	0.7713
162.4	0.1138	1.0018	0.3735		0.3145	1.3163	0.5661		0.4821	1.5905	0.7709
162.6	0.1145	1.0013	0.3735		0.315	1.3157	0.5659		0.4817	1.5901	0.7706
162.8	0.1139	1.001	0.3736		0.3148	1.3166	0.5668		0.4822	1.5902	0.7704
163	0.1134	1.0016	0.373		0.3148	1.3162	0.5668		0.4819	1.5903	0.7704
163.2	0.113	1.0018	0.3732		0.3141	1.3161	0.567		0.4814	1.5898	0.7699
163.4	0.1128	1.0024	0.373		0.3144	1.3158	0.5666		0.4812	1.5896	0.7693
163.6	0.1133	1.0025	0.3726		0.315	1.3157	0.5664		0.4812	1.5901	0.7687
163.8	0.1133	1.0021	0.3719		0.3158	1.3159	0.5663		0.4807	1.5895	0.7681
164	0.1135	1.0023	0.3714		0.316	1.3161	0.5663		0.4808	1.5901	0.7686
164.2	0.1136	1.0024	0.3712		0.3167	1.3164	0.5661		0.4815	1.5907	0.7683
164.4	0.1141	1.0019	0.3711		0.3165	1.3175	0.5657		0.4813	1.5911	0.7689
164.6	0.1145	1.0014	0.3704		0.3158	1.3182	0.5665		0.4823	1.5911	0.769
164.8	0.1144	1.0009	0.3706		0.3152	1.3184	0.5678		0.4828	1.5921	0.7696
165	0.1149	1.0009	0.3713		0.3156	1.3186	0.5678		0.4831	1.5919	0.7702
165.2	0.1153	1.001	0.3714		0.3158	1.3194	0.5673		0.4834	1.5921	0.7709
165.4	0.1155	1.0017	0.3721		0.3157	1.319	0.5672		0.4835	1.5922	0.7719
165.6	0.1152	1.001	0.3725		0.3162	1.3189	0.5684		0.4836	1.5923	0.7718
165.8	0.1157	1.0009	0.3729		0.3163	1.3197	0.5689		0.4841	1.5927	0.7716
166	0.1147	1.001	0.373		0.3162	1.3202	0.5695		0.484	1.5927	0.7719
166.2	0.1147	1.0011	0.3728		0.3159	1.3202	0.5699		0.4835	1.5932	0.7717
166.4	0.114	1.0007	0.3733		0.3158	1.3199	0.5705		0.4841	1.5936	0.772
166.6	0.1131	1.0007	0.3733		0.3156	1.3204	0.5713		0.4841	1.5936	0.7722
166.8	0.1125	1.001	0.3733		0.3153	1.3205	0.5715		0.484	1.5936	0.7732
167	0.112	1.0014	0.3728		0.3154	1.3199	0.5712		0.4837	1.5934	0.7725
167.2	0.1117	1.0011	0.3722		0.3151	1.3196	0.5709		0.4832	1.5932	0.7719
167.4	0.1116	1.0017	0.3712		0.3159	1.319	0.5705		0.4836	1.5941	0.7712
167.6	0.1121	1.0019	0.3703		0.3154	1.3183	0.5699		0.483	1.5949	0.7714
167.8	0.112	1.002	0.3696		0.3158	1.3174	0.57		0.4825	1.5948	0.7718
168	0.1119	1.003	0.3691		0.3158	1.3175	0.5695		0.4827	1.5948	0.7719
168.2	0.1117	1.0034	0.3691		0.3158	1.3176	0.569		0.4834	1.5944	0.7718
168.4	0.112	1.0032	0.369		0.316	1.3178	0.5692		0.4835	1.5943	0.772
168.6	0.1126	1.0037	0.369		0.3157	1.3176	0.5693		0.4839	1.5939	0.7719
168.8	0.1127	1.0041	0.3701		0.315	1.3179	0.5692		0.4833	1.5939	0.7721
169	0.113	1.0049	0.3716		0.3156	1.3177	0.5678		0.4834	1.5937	0.7724
169.2	0.1133	1.0055	0.3722		0.3158	1.3176	0.5672		0.484	1.5946	0.7734
169.4	0.113	1.0053	0.3722		0.3157	1.3171	0.5674		0.484	1.5951	0.7735
169.6	0.1129	1.0046	0.3726		0.3155	1.317	0.5674		0.4841	1.5953	0.7726
169.8	0.1139	1.0039	0.3722		0.3155	1.3174	0.5666		0.4843	1.5952	0.7725
170	0.113	1.004	0.3724		0.3147	1.3181	0.5666		0.4846	1.5953	0.773
170.2	0.1141	1.0045	0.3725		0.3143	1.3187	0.5664		0.4852	1.5952	0.7733
170.4	0.1145	1.0045	0.3734		0.314	1.3188	0.5667		0.4858	1.5951	0.7739
170.6	0.1145	1.0048	0.3727		0.3144	1.3194	0.5667		0.4854	1.5954	0.7738
170.8	0.1144	1.0042	0.3723		0.3143	1.32	0.5667		0.4849	1.5961	0.774
171	0.1138	1.0034	0.3723		0.3137	1.3201	0.5675		0.4847	1.5958	0.7731
171.2	0.1146	1.003	0.3715		0.3131	1.3198	0.5674		0.4842	1.5955	0.7728
171.4	0.1149	1.003	0.3713		0.3135	1.3193	0.5677		0.4844	1.5959	0.7722
171.6	0.1153	1.0029	0.371		0.313	1.3193	0.5682		0.4842	1.5963	0.7723
171.8	0.1158	1.0027	0.3708		0.3132	1.319	0.5692		0.4841	1.5952	0.7718
172	0.1155	1.0024	0.3711		0.3134	1.3198	0.5696		0.4837	1.5944	0.7721
172.2	0.1154	1.0021	0.3715		0.3142	1.3198	0.57		0.4831	1.594	0.7722
172.4	0.1158	1.0027	0.3716		0.314	1.3202	0.5705		0.4824	1.5942	0.7721
172.6	0.1161	1.0028	0.3719		0.3137	1.3204	0.5696		0.482	1.5946	0.772
172.8	0.1159	1.0022	0.3724		0.3138	1.3195	0.5698		0.4819	1.5948	0.7718
173	0.116	1.0026	0.3728		0.3141	1.3189	0.5695		0.4822	1.5947	0.7731
173.2	0.1162	1.0028	0.3723		0.314	1.3182	0.5693		0.4817	1.5948	0.7735
173.4	0.1158	1.0029	0.372		0.3136	1.3184	0.5691		0.482	1.5948	0.7735
173.6	0.1155	1.0029	0.3723		0.3141	1.3188	0.5691		0.483	1.5949	0.7731
173.8	0.1149	1.0027	0.3724		0.314	1.3191	0.5696		0.4838	1.5951	0.773
174	0.1152	1.0031	0.3726		0.3139	1.3199	0.5697		0.4849	1.5945	0.7736
174.2	0.1149	1.0033	0.3729		0.3151	1.3206	0.5698		0.486	1.5941	0.7736
174.4	0.1137	1.0033	0.3729		0.3155	1.3212	0.5707		0.4867	1.5946	0.7743
174.6	0.1124	1.0033	0.372		0.3161	1.3223	0.5707		0.4866	1.5953	0.7739
174.8	0.1119	1.0031	0.3716		0.3163	1.3229	0.5712		0.4869	1.5949	0.7744
175	0.1113	1.003	0.371		0.3162	1.3231	0.5713		0.4867	1.5947	0.7738
175.2	0.1118	1.0029	0.3706		0.3166	1.3237	0.5712		0.487	1.5952	0.7736
175.4	0.1113	1.0027	0.371		0.3171	1.3236	0.5717		0.4871	1.5955	0.7737
175.6	0.1118	1.0025	0.3709		0.3168	1.3235	0.5715		0.4872	1.5963	0.774
175.8	0.1126	1.0026	0.3714		0.3164	1.3236	0.5712		0.4858	1.5964	0.7737
176	0.1127	1.0025	0.3719		0.3157	1.324	0.571		0.4849	1.5969	0.7738
176.2	0.1132	1.0035	0.3721		0.316	1.3246	0.5707		0.4841	1.5976	0.7739
176.4	0.1133	1.0042	0.3723		0.3154	1.3242	0.5707		0.4843	1.5982	0.773
176.6	0.1145	1.0043	0.3723		0.3153	1.3232	0.5704		0.4841	1.5986	0.7731
176.8	0.115	1.0045	0.372		0.3147	1.3222	0.5708		0.484	1.5983	0.7727
177	0.115	1.005	0.372		0.3138	1.3228	0.5704		0.4836	1.5979	0.7728
177.2	0.1148	1.0051	0.3718		0.3137	1.3225	0.5695		0.483	1.5975	0.7725
177.4	0.1149	1.0048	0.3721		0.3137	1.3222	0.5694		0.4838	1.5976	0.772
177.6	0.1146	1.0045	0.3718		0.3139	1.3218	0.5694		0.484	1.5974	0.7713
177.8	0.1146	1.0043	0.3717		0.3135	1.3214	0.5688		0.4842	1.5977	0.7707
178	0.1146	1.0049	0.3713		0.3142	1.3223	0.5686		0.485	1.597	0.7708
178.2	0.1138	1.0048	0.3714		0.3147	1.3224	0.5688		0.4851	1.5967	0.7706
178.4	0.1133	1.0054	0.3709		0.3151	1.3221	0.5695		0.4854	1.5972	0.7704
178.6	0.1134	1.005	0.3702		0.3159	1.3217	0.5691		0.485	1.5967	0.7703
178.8	0.1133	1.0042	0.3699		0.3168	1.3219	0.5691		0.4853	1.5968	0.7703
179	0.1131	1.0041	0.37		0.3165	1.3217	0.5691		0.4853	1.5972	0.7698
179.2	0.1137	1.0035	0.3709		0.3169	1.3215	0.5694		0.4857	1.5974	0.7698
179.4	0.1143	1.0037	0.3713		0.3168	1.3211	0.5697		0.4855	1.5973	0.7696
179.6	0.1147	1.0039	0.3719		0.3164	1.3212	0.5698		0.4857	1.5982	0.7696
179.8	0.1152	1.0054	0.3728		0.3157	1.3228	0.5706		0.4851	1.598	0.7697
180	0.1152	1.0061	0.3732		0.3157	1.323	0.5718		0.4856	1.5983	0.7698
180.2	0.1148	1.0071	0.3731		0.3161	1.3238	0.5732		0.4857	1.5985	0.7701
180.4	0.1144	1.0074	0.3731		0.3159	1.3238	0.5737		0.486	1.5986	0.77
180.6	0.115	1.008	0.3724		0.3154	1.3236	0.5742		0.4858	1.599	0.7706
180.8	0.1145	1.0074	0.372		0.3146	1.3241	0.5745		0.4859	1.5996	0.7707
181	0.1143	1.0074	0.3715		0.3144	1.3244	0.574		0.4856	1.5989	0.7714
181.2	0.1144	1.0072	0.3713		0.3145	1.3242	0.5734		0.4854	1.5985	0.772
181.4	0.1145	1.007	0.3709		0.3146	1.3246	0.573		0.4854	1.5992	0.7723
181.6	0.1141	1.0073	0.3706		0.3147	1.3247	0.5725		0.4855	1.5994	0.7732
181.8	0.1138	1.0076	0.371		0.3146	1.325	0.5718		0.4852	1.5999	0.7729
182	0.1135	1.0073	0.3713		0.315	1.3249	0.5717		0.4857	1.5998	0.7734
182.2	0.1138	1.0063	0.3712		0.3151	1.3239	0.5711		0.4852	1.5997	0.7733
182.4	0.1132	1.0055	0.3713		0.3151	1.3237	0.5709		0.4853	1.6	0.7733
182.6	0.1133	1.0048	0.3715		0.3154	1.3226	0.5703		0.4846	1.6	0.7732
182.8	0.1128	1.0045	0.3719		0.3157	1.3229	0.5699		0.4851	1.6005	0.7731
183	0.1133	1.0051	0.3721		0.3154	1.3224	0.5696		0.4851	1.6006	0.7731
183.2	0.1133	1.0051	0.3718		0.3157	1.3223	0.5695		0.4848	1.6004	0.7729
183.4	0.1128	1.005	0.372		0.3156	1.3226	0.5692		0.4844	1.6005	0.773
183.6	0.1131	1.005	0.3725		0.3153	1.3226	0.5693		0.4841	1.6007	0.7731
183.8	0.1135	1.0053	0.3719		0.3157	1.3229	0.5694		0.4835	1.6	0.7731
184	0.1129	1.0052	0.3713		0.3162	1.3225	0.5701		0.4832	1.6002	0.7728
184.2	0.1123	1.0056	0.3708		0.3156	1.3225	0.5707		0.4822	1.5998	0.773
184.4	0.1123	1.0056	0.3707		0.3158	1.3223	0.5702		0.4817	1.5999	0.7729
184.6	0.1126	1.0059	0.37		0.3157	1.3221	0.5703		0.4818	1.6009	0.773
184.8	0.1133	1.006	0.3702		0.3156	1.3219	0.5701		0.4816	1.6007	0.7732
185	0.1137	1.0062	0.37		0.3157	1.3218	0.5698		0.4816	1.5992	0.7736
185.2	0.1136	1.006	0.3704		0.3154	1.3225	0.5698		0.4817	1.5996	0.773
185.4	0.114	1.006	0.3702		0.3153	1.3231	0.5697		0.4816	1.5995	0.7731
185.6	0.1144	1.0066	0.371		0.3147	1.3231	0.5699		0.4826	1.5993	0.7735
185.8	0.1152	1.0065	0.3723		0.3144	1.3235	0.5704		0.4828	1.5994	0.7736
186	0.1159	1.006	0.3726		0.314	1.3236	0.5707		0.4834	1.5999	0.7739
186.2	0.1161	1.0055	0.3727		0.3137	1.3237	0.5715		0.4836	1.6001	0.7741
186.4	0.1158	1.0053	0.3731		0.3134	1.324	0.5724		0.4841	1.5998	0.7745
186.6	0.1157	1.006	0.3738		0.3136	1.3233	0.5728		0.4841	1.6003	0.7748
186.8	0.1157	1.0062	0.3739		0.3136	1.3238	0.5722		0.4847	1.6008	0.7751
187	0.1157	1.0058	0.3739		0.3129	1.3239	0.5726		0.4847	1.6009	0.7755
187.2	0.1154	1.0053	0.3742		0.3128	1.3235	0.5726		0.4844	1.6006	0.7748
187.4	0.1149	1.0049	0.3743		0.3132	1.3237	0.5725		0.4849	1.601	0.7747
187.6	0.1153	1.0052	0.3745		0.3135	1.3237	0.5728		0.4849	1.601	0.7736
187.8	0.1147	1.0052	0.3739		0.3142	1.3238	0.573		0.4848	1.6007	0.7731
188	0.1143	1.0057	0.3737		0.3145	1.3238	0.5735		0.4848	1.601	0.773
188.2	0.1142	1.0063	0.374		0.3149	1.3232	0.5734		0.4845	1.6006	0.7725
188.4	0.1144	1.0061	0.374		0.3157	1.3238	0.5727		0.4847	1.6005	0.7723
188.6	0.114	1.0067	0.3742		0.3163	1.3236	0.5728		0.4849	1.6002	0.7722
188.8	0.1139	1.0068	0.3737		0.3164	1.3231	0.5729		0.4849	1.5991	0.7724
189	0.1133	1.0063	0.3733		0.3165	1.3231	0.5719		0.4849	1.5989	0.7716
189.2	0.1133	1.0064	0.3727		0.3164	1.3236	0.5719		0.4847	1.5991	0.7711
189.4	0.1134	1.0068	0.3726		0.3166	1.3243	0.5721		0.485	1.5984	0.772
189.6	0.1134	1.007	0.3727		0.3174	1.3242	0.5722		0.4853	1.5984	0.7725
189.8	0.1126	1.0065	0.3729		0.3175	1.324	0.5728		0.4854	1.5986	0.7734
190	0.1123	1.0067	0.3721		0.3177	1.3244	0.5726		0.4859	1.599	0.7735
190.2	0.1121	1.0069	0.3722		0.3173	1.3248	0.573		0.4854	1.599	0.774
190.4	0.1115	1.0071	0.3722		0.3171	1.3247	0.5726		0.4848	1.5989	0.7744
190.6	0.1108	1.0078	0.3727		0.317	1.3241	0.5721		0.4847	1.5997	0.7748
190.8	0.1106	1.0072	0.3724		0.3164	1.3242	0.5716		0.4848	1.5999	0.7752
191	0.1109	1.0068	0.3723		0.3156	1.3239	0.5725		0.485	1.6001	0.7752
191.2	0.1108	1.007	0.3724		0.3153	1.3238	0.5718		0.485	1.6006	0.7746
191.4	0.1101	1.0073	0.3728		0.3148	1.3241	0.5719		0.4857	1.6012	0.775
191.6	0.1109	1.007	0.3729		0.3146	1.324	0.5724		0.4864	1.602	0.775
191.8	0.1117	1.0068	0.3726		0.314	1.324	0.5726		0.4864	1.6022	0.775
192	0.1123	1.0074	0.3728		0.314	1.3235	0.5725		0.4864	1.6027	0.7751
192.2	0.1126	1.0067	0.3732		0.3142	1.3237	0.5727		0.4861	1.6021	0.775
192.4	0.1131	1.0064	0.3734		0.3143	1.3242	0.5734		0.486	1.6024	0.7751
192.6	0.1132	1.0062	0.3738		0.3141	1.3239	0.5742		0.4859	1.6025	0.7745
192.8	0.1137	1.0061	0.3733		0.314	1.3236	0.5744		0.4861	1.6027	0.7751
193	0.1139	1.0056	0.373		0.3145	1.3242	0.5743		0.4863	1.603	0.7749
193.2	0.114	1.0061	0.3727		0.3148	1.3247	0.5747		0.4862	1.6025	0.7754
193.4	0.1133	1.0059	0.3727		0.3156	1.3247	0.5751		0.4864	1.6021	0.7752
193.6	0.1133	1.0055	0.3726		0.3163	1.3239	0.5747		0.4865	1.6024	0.7751
193.8	0.1125	1.0054	0.3721		0.3159	1.324	0.5749		0.4869	1.6029	0.7754
194	0.1132	1.0057	0.3723		0.3164	1.3243	0.5746		0.4869	1.6032	0.7754
194.2	0.1133	1.0057	0.3721		0.3158	1.3237	0.5745		0.4861	1.6028	0.7749
194.4	0.1126	1.0056	0.3718		0.3157	1.3234	0.5739		0.4859	1.6029	0.7756
194.6	0.1127	1.0051	0.3717		0.3155	1.3237	0.5734		0.486	1.6026	0.7757
194.8	0.1127	1.0048	0.3708		0.3153	1.3238	0.5731		0.4862	1.6029	0.7761
195	0.1125	1.0053	0.3705		0.3149	1.3238	0.5727		0.4858	1.6034	0.7759
195.2	0.1121	1.0051	0.3704		0.3141	1.324	0.5718		0.4847	1.6038	0.7758
195.4	0.1117	1.0049	0.3703		0.3133	1.3239	0.5719		0.4856	1.6039	0.7757
195.6	0.1128	1.0043	0.3698		0.3129	1.3239	0.5716		0.4863	1.6038	0.7757
195.8	0.1121	1.004	0.3703		0.3124	1.3245	0.571		0.4851	1.6035	0.7755
196	0.1116	1.0036	0.3709		0.3129	1.3244	0.5712		0.4851	1.6036	0.7757
196.2	0.1113	1.0028	0.3714		0.3132	1.3255	0.5717		0.4845	1.6036	0.7757
196.4	0.1112	1.003	0.3714		0.3135	1.3265	0.5722		0.4848	1.6035	0.7753
196.6	0.1111	1.003	0.3719		0.3133	1.3272	0.5718		0.4848	1.6034	0.775
196.8	0.111	1.0036	0.3714		0.3133	1.3275	0.572		0.4851	1.6033	0.7758
197	0.1111	1.0033	0.371		0.3144	1.3281	0.572		0.4855	1.6036	0.7753
197.2	0.1109	1.0038	0.3709		0.3146	1.3279	0.5728		0.4856	1.6027	0.7743
197.4	0.1105	1.0036	0.3708		0.3147	1.3277	0.5733		0.486	1.6024	0.7741
197.6	0.1105	1.0036	0.3711		0.3147	1.3268	0.5733		0.4861	1.6027	0.7741
197.8	0.1108	1.0037	0.3705		0.3147	1.3266	0.5739		0.4861	1.6028	0.774
198	0.1111	1.0041	0.3707		0.3152	1.326	0.5742		0.4861	1.6026	0.7738
198.2	0.1114	1.0043	0.3704		0.3151	1.3258	0.5745		0.4859	1.6021	0.7738
198.4	0.1116	1.0044	0.3704		0.3153	1.3262	0.5747		0.4857	1.6025	0.7747
198.6	0.112	1.0046	0.3703		0.3159	1.3258	0.5752		0.4855	1.6025	0.7747
198.8	0.1117	1.0053	0.3702		0.3161	1.3254	0.5754		0.4857	1.6031	0.7753
199	0.1117	1.0055	0.3707		0.3157	1.3253	0.5758		0.4852	1.6033	0.7755
199.2	0.1119	1.0053	0.3712		0.3154	1.3248	0.5763		0.485	1.6034	0.7759
199.4	0.1119	1.0051	0.3719		0.3155	1.3245	0.5766		0.486	1.6033	0.7764
199.6	0.1121	1.0047	0.3728		0.3157	1.3246	0.5769		0.486	1.6032	0.7775
199.8	0.1114	1.0044	0.3738		0.3163	1.325	0.5773		0.4855	1.6034	0.7783
200	0.1053	0.9704	0.3738		0.2998	1.2866	0.5773		0.4408	1.5599	0.7783
200.2	0.1032	0.9654	0.3719		0.2952	1.2806	0.5736		0.4368	1.5537	0.7741
200.4	0.1009	0.9597	0.3693		0.2909	1.2735	0.5694		0.4317	1.5462	0.7695
200.6	0.0987	0.9529	0.3666		0.2865	1.2661	0.5647		0.4255	1.5376	0.7636
200.8	0.0962	0.9462	0.3635		0.2815	1.2571	0.5589		0.4187	1.5279	0.7564
201	0.0936	0.9393	0.3608		0.2757	1.2479	0.5534		0.4117	1.5167	0.7492
201.2	0.0908	0.9315	0.3569		0.2701	1.238	0.5474		0.4041	1.5049	0.7416
201.4	0.0884	0.9236	0.3534		0.264	1.228	0.541		0.3967	1.4933	0.7341
201.6	0.086	0.9157	0.3498		0.258	1.2186	0.5348		0.3895	1.4817	0.7264
201.8	0.0838	0.9083	0.3462		0.2525	1.2091	0.5286		0.3819	1.4695	0.719
202	0.0816	0.9014	0.3425		0.247	1.2001	0.5223		0.375	1.4584	0.712
202.2	0.0805	0.8951	0.3393		0.2427	1.1914	0.5163		0.3684	1.4482	0.7053
202.4	0.0791	0.8886	0.3363		0.2375	1.1829	0.511		0.3623	1.438	0.6978
202.6	0.0769	0.8829	0.3329		0.2333	1.1746	0.5065		0.3559	1.4286	0.6914
202.8	0.0744	0.877	0.3285		0.2278	1.1664	0.5014		0.3505	1.4186	0.6844
203	0.0721	0.8715	0.3246		0.224	1.159	0.4957		0.3447	1.4089	0.678
203.2	0.07	0.8662	0.3207		0.2191	1.1522	0.4905		0.339	1.3998	0.6715
203.4	0.0679	0.8612	0.3169		0.2154	1.1449	0.4845		0.3334	1.3902	0.6657
203.6	0.0665	0.8552	0.3137		0.211	1.1378	0.4795		0.3282	1.3805	0.659
203.8	0.0643	0.8495	0.3106		0.2067	1.1305	0.4743		0.3231	1.3718	0.6537
204	0.0629	0.8438	0.3072		0.2026	1.1233	0.4696		0.3176	1.3627	0.6478
204.2	0.0617	0.8379	0.304		0.1987	1.1155	0.4643		0.3125	1.3541	0.6417
204.4	0.0606	0.8322	0.3006		0.1963	1.1084	0.4595		0.3071	1.3454	0.6354
204.6	0.059	0.8263	0.2977		0.1933	1.1006	0.4546		0.3015	1.3374	0.6282
204.8	0.0574	0.8213	0.2943		0.1898	1.0928	0.4493		0.2962	1.3286	0.6211
205	0.0556	0.8152	0.2915		0.1862	1.0859	0.4446		0.2918	1.3197	0.6148
205.2	0.0539	0.8095	0.2879		0.1833	1.0788	0.4392		0.2865	1.3114	0.608
205.4	0.0518	0.8044	0.2853		0.1797	1.0718	0.434		0.2819	1.3034	0.6022
205.6	0.0499	0.7987	0.2831		0.1765	1.0651	0.4288		0.2775	1.2957	0.5956
205.8	0.0483	0.794	0.28		0.1727	1.058	0.4235		0.2722	1.287	0.5894
206	0.0464	0.7887	0.2772		0.1692	1.0504	0.4189		0.2679	1.2793	0.5827
206.2	0.0451	0.7834	0.2748		0.1664	1.0431	0.4136		0.2636	1.2714	0.5759
206.4	0.0436	0.7778	0.2724		0.1628	1.037	0.409		0.2592	1.2634	0.5695
206.6	0.0418	0.7727	0.2699		0.1601	1.031	0.4044		0.2545	1.2558	0.5639
206.8	0.0405	0.7669	0.2669		0.1562	1.0247	0.3994		0.2502	1.2478	0.5585
207	0.0391	0.7618	0.2643		0.1537	1.0188	0.3945		0.2459	1.2402	0.5531
207.2	0.0382	0.7569	0.2616		0.1507	1.0124	0.3903		0.2418	1.2324	0.5484
207.4	0.0369	0.7516	0.2583		0.1483	1.0057	0.3851		0.2381	1.2244	0.5433
207.6	0.0356	0.7464	0.2558		0.1449	0.9992	0.381		0.2347	1.2164	0.538
207.8	0.0346	0.7417	0.2534		0.1423	0.9925	0.377		0.2312	1.2085	0.5329
208	0.0343	0.7371	0.2504		0.1404	0.9865	0.3735		0.2284	1.2003	0.5276
208.2	0.0336	0.7321	0.2469		0.1383	0.9805	0.3693		0.226	1.193	0.5222
208.4	0.0328	0.7272	0.2426		0.1357	0.9741	0.3651		0.2227	1.1856	0.5168
208.6	0.0313	0.722	0.2392		0.1334	0.9677	0.3604		0.2191	1.1788	0.5109
208.8	0.0306	0.7173	0.236		0.1305	0.9621	0.3562		0.2161	1.171	0.5058
209	0.0294	0.7125	0.233		0.1282	0.956	0.3519		0.2133	1.1636	0.5003
209.2	0.0284	0.7089	0.2306		0.1258	0.9501	0.3471		0.2096	1.1559	0.4946
209.4	0.0268	0.7048	0.2283		0.1229	0.9442	0.3423		0.2066	1.1484	0.4896
209.6	0.0266	0.7006	0.226		0.1205	0.938	0.3377		0.2038	1.1413	0.484
209.8	0.026	0.6964	0.2222		0.1179	0.9321	0.3337		0.2002	1.1339	0.4782
210	0.0248	0.6919	0.2196		0.1152	0.9261	0.3294		0.197	1.1266	0.472
210.2	0.0241	0.687	0.2168		0.1127	0.9213	0.3242		0.1933	1.1198	0.4669
210.4	0.0235	0.6819	0.2147		0.1106	0.9165	0.3196		0.1896	1.1126	0.4619
210.6	0.0228	0.6764	0.2121		0.1078	0.9106	0.3156		0.1864	1.1058	0.4573
210.8	0.0222	0.6715	0.2093		0.1056	0.9045	0.3119		0.1834	1.0987	0.4528
211	0.0213	0.6663	0.2072		0.1038	0.8996	0.3086		0.1808	1.0924	0.4484
211.2	0.0204	0.6622	0.2051		0.1016	0.8936	0.3044		0.1782	1.0858	0.444
211.4	0.019	0.6576	0.2027		0.0993	0.8878	0.3003		0.176	1.0797	0.4393
211.6	0.0179	0.6542	0.2008		0.0971	0.8823	0.2967		0.1735	1.0735	0.4352
211.8	0.0173	0.6503	0.1985		0.0958	0.8765	0.2932		0.1716	1.0672	0.4301
212	0.0165	0.6458	0.1954		0.0946	0.8717	0.2895		0.1696	1.061	0.4262
212.2	0.0151	0.6418	0.1924		0.0934	0.8666	0.2865		0.1672	1.055	0.4216
212.4	0.0145	0.6385	0.1902		0.0914	0.8609	0.2827		0.1644	1.0484	0.4164
212.6	0.0139	0.6343	0.1886		0.0906	0.856	0.2792		0.1619	1.0426	0.4118
212.8	0.0136	0.6304	0.1868		0.0885	0.8508	0.2761		0.16	1.0366	0.4078
213	0.0125	0.627	0.1847		0.0875	0.8453	0.2729		0.1575	1.0301	0.4023
213.2	0.0119	0.6232	0.1835		0.0861	0.8398	0.2695		0.1549	1.023	0.3971
213.4	0.0113	0.6194	0.1817		0.0843	0.8351	0.2659		0.1518	1.0172	0.3926
213.6	0.0113	0.616	0.1796		0.0833	0.8298	0.2622		0.1494	1.0108	0.3875
213.8	0.0102	0.6116	0.1773		0.0816	0.8253	0.2586		0.1466	1.0048	0.3822
214	0.0089761	0.6079	0.1753		0.0792	0.8209	0.2553		0.1443	0.9984	0.3773
214.2	0.0082595	0.603	0.1734		0.0785	0.8159	0.2519		0.1421	0.9925	0.3723
214.4	0.0073314	0.5988	0.1719		0.0772	0.8101	0.2488		0.14	0.9871	0.3676
214.6	0.0061493	0.594	0.1698		0.0754	0.8049	0.2463		0.138	0.9818	0.3631
214.8	0.0051453	0.5903	0.1678		0.0743	0.8	0.2427		0.136	0.976	0.359
215	0.0038779	0.5866	0.1662		0.0727	0.7958	0.2395		0.1341	0.9705	0.3551
215.2	0.0032711	0.5831	0.1645		0.0706	0.7905	0.2361		0.1321	0.9651	0.3513
215.4	0.0024272	0.5795	0.162		0.0692	0.7854	0.2333		0.1297	0.9602	0.3477
215.6	0.0019339	0.5762	0.1605		0.0679	0.7802	0.2299		0.128	0.9545	0.3436
215.8	0.0018659	0.5724	0.1581		0.0669	0.7751	0.2271		0.1263	0.9489	0.3395
216	0.0021622	0.5691	0.1563		0.0652	0.771	0.2245		0.1247	0.9426	0.3364
216.2	0.0019822	0.5658	0.1548		0.0638	0.7664	0.2217		0.1238	0.9359	0.3328
216.4	0.0025793	0.5624	0.1532		0.0615	0.7618	0.2183		0.1223	0.9295	0.329
216.6	0.0022828	0.5583	0.1512		0.061	0.7577	0.215		0.1209	0.9242	0.3258
216.8	0.0018487	0.5548	0.1488		0.0593	0.7534	0.2123		0.1196	0.919	0.3217
217	0.0013523	0.5512	0.1476		0.0579	0.7483	0.2095		0.1174	0.9134	0.3183
217.2	0.00091441	0.5475	0.1455		0.0561	0.744	0.2064		0.1155	0.9081	0.315
217.4	0.00015053	0.5442	0.1431		0.0544	0.7401	0.2032		0.1138	0.9028	0.3117
217.6	-0.00049696	0.5408	0.1414		0.0534	0.7355	0.2004		0.1129	0.8967	0.3078
217.8	-0.0023005	0.5368	0.14		0.0526	0.7309	0.1979		0.1122	0.8921	0.3045
218	-0.0037611	0.5336	0.1388		0.0521	0.7265	0.1956		0.1113	0.8871	0.3006
218.2	-0.0045854	0.5299	0.1375		0.0521	0.721	0.1925		0.1098	0.8818	0.2968
218.4	-0.0055995	0.5267	0.1357		0.0513	0.7169	0.1902		0.1082	0.8771	0.2936
218.6	-0.0068848	0.5236	0.1339		0.0502	0.7132	0.1879		0.1065	0.8715	0.29
218.8	-0.0076512	0.5216	0.1319		0.0487	0.7088	0.1849		0.1045	0.8665	0.2874
219	-0.0080831	0.5189	0.1301		0.0475	0.7053	0.1819		0.1028	0.8612	0.2846
219.2	-0.0081314	0.5151	0.1283		0.0466	0.7008	0.1797		0.1008	0.8567	0.2823
219.4	-0.0078073	0.5122	0.1261		0.0452	0.6965	0.1778		0.0994	0.8517	0.279
219.6	-0.0073812	0.509	0.1243		0.0438	0.6927	0.1753		0.0983	0.8454	0.276
219.8	-0.0065959	0.5063	0.1221		0.0429	0.6896	0.173		0.0965	0.8397	0.2734
220	-0.0063378	0.5021	0.1208		0.0413	0.6859	0.1701		0.0956	0.8335	0.271
220.2	-0.0067573	0.4989	0.1193		0.0403	0.6824	0.1672		0.0944	0.8278	0.268
220.4	-0.0065866	0.4953	0.1179		0.0396	0.6785	0.1645		0.0925	0.8228	0.2651
220.6	-0.0070302	0.492	0.116		0.0392	0.6747	0.1618		0.0913	0.8183	0.2622
220.8	-0.0070314	0.4882	0.1142		0.0381	0.6707	0.1596		0.0898	0.814	0.259
221	-0.0071601	0.4845	0.1135		0.0367	0.6661	0.1572		0.0884	0.8099	0.2565
221.2	-0.0078181	0.4814	0.111		0.036	0.6624	0.1547		0.0874	0.8047	0.2528
221.4	-0.0080867	0.4777	0.1096		0.0357	0.6583	0.1523		0.0866	0.8006	0.2495
221.6	-0.0082701	0.4747	0.1087		0.0353	0.6541	0.1497		0.0857	0.7962	0.2464
221.8	-0.0091023	0.4718	0.108		0.035	0.6498	0.1473		0.0844	0.7922	0.243
222	-0.0095411	0.4679	0.1075		0.0346	0.6453	0.1449		0.0829	0.7885	0.2396
222.2	-0.01	0.4642	0.1061		0.0343	0.64	0.1421		0.081	0.7839	0.2365
222.4	-0.0106	0.4611	0.1048		0.0336	0.6361	0.1405		0.0798	0.7801	0.2336
222.6	-0.0116	0.4583	0.1036		0.0324	0.6314	0.1383		0.0784	0.7758	0.2302
222.8	-0.0127	0.4549	0.1023		0.0317	0.6276	0.1354		0.0777	0.7713	0.227
223	-0.0128	0.4507	0.101		0.0307	0.6244	0.1326		0.0762	0.7663	0.2244
223.2	-0.0135	0.4471	0.0996		0.0298	0.6205	0.1313		0.0751	0.7617	0.2225
223.4	-0.0132	0.4442	0.0974		0.0282	0.6172	0.1287		0.0738	0.7571	0.2202
223.6	-0.0137	0.442	0.0961		0.0283	0.6144	0.1259		0.0726	0.7512	0.2179
223.8	-0.0144	0.4391	0.0946		0.0278	0.6114	0.1237		0.0714	0.746	0.2156
224	-0.0152	0.4354	0.0929		0.0264	0.6077	0.122		0.0706	0.7408	0.2131
224.2	-0.0157	0.4333	0.0913		0.0255	0.6051	0.1201		0.07	0.736	0.2107
224.4	-0.0161	0.4305	0.0902		0.0248	0.6011	0.118		0.0688	0.7315	0.2088
224.6	-0.0164	0.4287	0.0889		0.0239	0.5971	0.1161		0.0682	0.7269	0.2062
224.8	-0.017	0.4258	0.0882		0.0227	0.5941	0.1144		0.0676	0.723	0.2032
225	-0.0176	0.4236	0.0871		0.0214	0.5909	0.1131		0.0669	0.7188	0.1997
225.2	-0.0178	0.4215	0.0857		0.0206	0.5874	0.1111		0.0659	0.715	0.1963
225.4	-0.0177	0.4192	0.0847		0.0198	0.5843	0.1093		0.0646	0.7124	0.1933
225.6	-0.0181	0.4171	0.0841		0.0187	0.5811	0.1067		0.0632	0.7082	0.1909
225.8	-0.0181	0.4144	0.084		0.0174	0.5777	0.1051		0.0623	0.7047	0.1878
226	-0.0188	0.4111	0.083		0.0171	0.5736	0.103		0.061	0.7016	0.1856
226.2	-0.0188	0.4089	0.0826		0.0166	0.5697	0.1011		0.0598	0.6975	0.1834
226.4	-0.019	0.4063	0.0818		0.0158	0.5657	0.0998		0.0595	0.6936	0.1805
226.6	-0.0195	0.4029	0.0816		0.0147	0.5615	0.0979		0.0583	0.6895	0.1776
226.8	-0.0194	0.3998	0.081		0.0144	0.5578	0.0957		0.057	0.6854	0.1752
227	-0.0187	0.3971	0.0798		0.0136	0.5541	0.0934		0.0546	0.6816	0.1731
227.2	-0.0187	0.395	0.0783		0.0138	0.5503	0.0918		0.0536	0.6776	0.1715
227.4	-0.0184	0.3928	0.0765		0.014	0.5473	0.0896		0.0525	0.6736	0.1696
227.6	-0.0185	0.3905	0.0747		0.0147	0.5441	0.0881		0.052	0.6688	0.167
227.8	-0.0189	0.3875	0.0733		0.0142	0.5404	0.0863		0.0514	0.6645	0.166
228	-0.0189	0.3845	0.0719		0.0138	0.5376	0.0769		0.0507	0.6603	0.1649
228.2	-0.0192	0.3822	0.0707		0.0129	0.5345	0.0757		0.0501	0.6564	0.164
228.4	-0.0195	0.3796	0.0693		0.0126	0.5307	0.0743		0.0501	0.6526	0.1625
228.6	-0.0202	0.3772	0.0684		0.0119	0.5276	0.0734		0.0499	0.6484	0.1602
228.8	-0.021	0.3741	0.0679		0.0113	0.5247	0.0729		0.0489	0.6444	0.1583
229	-0.0214	0.3717	0.0665		0.0115	0.522	0.0715		0.0484	0.6405	0.156
229.2	-0.0214	0.3697	0.0657		0.0111	0.5191	0.0707		0.0476	0.637	0.1543
229.4	-0.0219	0.3674	0.0645		0.0109	0.5168	0.0695		0.0468	0.6333	0.1526
229.6	-0.0226	0.3654	0.064		0.0102	0.5141	0.069		0.0469	0.6295	0.1512
229.8	-0.0224	0.3633	0.0634		0.0096706	0.5111	0.0684		0.0465	0.6256	0.1487
230	-0.0227	0.3612	0.0626		0.0096372	0.5078	0.0676		0.0452	0.6216	0.1477
230.2	-0.0229	0.3592	0.0624		0.0088229	0.5046	0.0674		0.045	0.6174	0.1458
230.4	-0.0225	0.3572	0.0612		0.0080831	0.5009	0.0662		0.0444	0.6137	0.1429
230.6	-0.022	0.3551	0.0607		0.0073971	0.4978	0.0657		0.043	0.6098	0.1402
230.8	-0.0219	0.353	0.0597		0.0075232	0.4949	0.0647		0.0421	0.6069	0.1379
231	-0.0216	0.3503	0.058		0.0077088	0.4926	0.063		0.0411	0.6031	0.136
231.2	-0.0215	0.348	0.0566		0.0079161	0.4903	0.0616		0.0408	0.5994	0.1341
231.4	-0.022	0.3458	0.0555		0.0078759	0.4882	0.0605		0.0403	0.5959	0.1325
231.6	-0.0219	0.343	0.0548		0.0080474	0.4855	0.0598		0.0393	0.5919	0.131
231.8	-0.0226	0.3408	0.0548		0.0069653	0.4833	0.0598		0.0392	0.588	0.1308
232	-0.0228	0.3383	0.0537		0.0065173	0.4814	0.0587		0.0384	0.5845	0.1293
232.2	-0.023	0.3363	0.0532		0.005727	0.4788	0.0582		0.0377	0.5818	0.1277
232.4	-0.0233	0.334	0.0518		0.0054175	0.4762	0.0568		0.0373	0.5788	0.1259
232.6	-0.0241	0.3319	0.0512		0.0048587	0.4727	0.0562		0.0356	0.5755	0.1245
232.8	-0.0238	0.3294	0.0506		0.0044163	0.4695	0.0556		0.0344	0.5725	0.1234
233	-0.0238	0.3268	0.0493		0.0046846	0.4671	0.0543		0.034	0.5692	0.1216
233.2	-0.0239	0.3249	0.0487		0.0045952	0.4641	0.0537		0.0333	0.5659	0.1202
233.4	-0.0241	0.3228	0.0476		0.0042703	0.4608	0.0526		0.0328	0.5634	0.1184
233.6	-0.0244	0.3204	0.0471		0.0038024	0.4581	0.0521		0.0326	0.5602	0.1168
233.8	-0.0234	0.3179	0.0459		0.0034065	0.4554	0.0509		0.0318	0.5565	0.1147
234	-0.0234	0.3156	0.045		0.0020609	0.4525	0.05		0.0314	0.5527	0.1132
234.2	-0.0235	0.3142	0.0436		0.0014112	0.45	0.0486		0.0309	0.5494	0.111
234.4	-0.023	0.3125	0.0423		0.00095368	0.4472	0.0473		0.0304	0.5466	0.1087
234.6	-0.0237	0.3107	0.041		0.00087054	0.445	0.046		0.03	0.5433	0.1067
234.8	-0.0241	0.3084	0.0397		0.00062519	0.4427	0.0447		0.0298	0.5414	0.106
235	-0.0238	0.3064	0.0381		0.00038738	0.4403	0.0431		0.0289	0.5377	0.1043
235.2	-0.0243	0.3044	0.037		-5.657e-05	0.4378	0.042		0.029	0.5345	0.1024
235.4	-0.0254	0.3022	0.037		-5.462e-05	0.4348	0.042		0.0287	0.5307	0.101
235.6	-0.0262	0.2998	0.0365		-0.00010928	0.4325	0.0415		0.028	0.527	0.0994
235.8	-0.0269	0.2982	0.0353		-0.0014452	0.43	0.0403		0.0277	0.5239	0.0982
236	-0.0272	0.2965	0.0345		-0.0010909	0.4275	0.0395		0.0271	0.5209	0.0963
236.2	-0.0272	0.2948	0.0341		-0.0018393	0.4253	0.0391		0.0268	0.5187	0.0943
236.4	-0.0272	0.2929	0.0334		-0.0024564	0.4223	0.0384		0.026	0.516	0.0928
236.6	-0.0268	0.2902	0.0333		-0.0026924	0.4194	0.0383		0.0253	0.5132	0.0908
236.8	-0.0257	0.2881	0.0325		-0.0029916	0.4173	0.0375		0.0249	0.5102	0.0893
237	-0.0256	0.2856	0.0319		-0.0023769	0.4147	0.0369		0.0249	0.507	0.088
237.2	-0.0252	0.2842	0.0318		-0.003003	0.4126	0.0368		0.0246	0.5041	0.0867
237.4	-0.0259	0.2818	0.0312		-0.0038714	0.4106	0.0362		0.0248	0.5012	0.0849
237.6	-0.0254	0.2792	0.0301		-0.0045348	0.4085	0.0351		0.0241	0.4978	0.0833
237.8	-0.0247	0.2772	0.029		-0.0047756	0.4057	0.034		0.0239	0.4949	0.0817
238	-0.0251	0.2757	0.0285		-0.0048386	0.4029	0.0335		0.0233	0.492	0.08
238.2	-0.026	0.2751	0.0277		-0.0046134	0.4005	0.0327		0.0228	0.4898	0.0788
238.4	-0.0259	0.2733	0.027		-0.0043954	0.398	0.032		0.0228	0.4875	0.0773
238.6	-0.0264	0.2717	0.0262		-0.0047182	0.3953	0.0312		0.0225	0.4855	0.0764
238.8	-0.0259	0.2703	0.026		-0.0052304	0.3923	0.031		0.0217	0.4834	0.0754
239	-0.0261	0.2689	0.0259		-0.0052756	0.3896	0.0309		0.0208	0.4803	0.0734
239.2	-0.0266	0.2671	0.0256		-0.0051511	0.3874	0.0306		0.0203	0.4773	0.0722
239.4	-0.0276	0.2653	0.0259		-0.0051555	0.3846	0.0309		0.0197	0.4743	0.071
239.6	-0.0283	0.2636	0.0253		-0.0056588	0.3834	0.0303		0.0194	0.4714	0.0701
239.8	-0.0285	0.2622	0.0244		-0.0064848	0.3814	0.0294		0.0186	0.4682	0.0698
240	-0.0287	0.2607	0.0246		-0.0062887	0.3796	0.0296		0.0188	0.4653	0.0685
240.2	-0.0288	0.2588	0.0242		-0.0071652	0.378	0.0292		0.0185	0.4627	0.0669
240.4	-0.028	0.257	0.0241		-0.0077193	0.3752	0.0291		0.0186	0.4599	0.0663
240.6	-0.0283	0.2548	0.0229		-0.0081744	0.3732	0.0279		0.0183	0.4568	0.0651
240.8	-0.0284	0.2535	0.022		-0.0086209	0.3715	0.027		0.0187	0.454	0.0647
241	-0.0284	0.2521	0.0219		-0.0081575	0.3692	0.0269		0.0192	0.4507	0.0645
241.2	-0.0285	0.2503	0.0216		-0.0083777	0.3674	0.0266		0.0188	0.4477	0.0631
241.4	-0.0291	0.2476	0.0205		-0.008237	0.3653	0.0255		0.0189	0.4446	0.0624
241.6	-0.0283	0.2455	0.0192		-0.0081774	0.3622	0.0242		0.0184	0.4418	0.0615
241.8	-0.0289	0.244	0.019		-0.0075503	0.3591	0.024		0.0179	0.4388	0.0599
242	-0.0292	0.2422	0.0185		-0.0074803	0.3561	0.0235		0.0173	0.437	0.0587
242.2	-0.0294	0.2407	0.0176		-0.0076961	0.354	0.0226		0.0166	0.4354	0.0578
242.4	-0.0288	0.239	0.0176		-0.0074708	0.3511	0.0226		0.0167	0.4334	0.0567
242.6	-0.0288	0.237	0.0176		-0.0083315	0.3481	0.0226		0.0157	0.4322	0.0551
242.8	-0.0282	0.2365	0.0177		-0.0082679	0.3464	0.0227		0.0146	0.4302	0.0535
243	-0.0282	0.2348	0.0175		-0.0090029	0.3448	0.0225		0.014	0.4285	0.0528
243.2	-0.0284	0.2331	0.017		-0.0088087	0.343	0.022		0.0129	0.4262	0.052
243.4	-0.0294	0.2312	0.0168		-0.0090286	0.3416	0.0218		0.0125	0.4239	0.0514
243.6	-0.0301	0.2294	0.0164		-0.0094794	0.3394	0.0214		0.012	0.4211	0.0505
243.8	-0.0306	0.2283	0.0157		-0.0099018	0.3377	0.0207		0.0117	0.4179	0.0494
244	-0.0304	0.2266	0.0157		-0.0097039	0.3359	0.0207		0.0128	0.4152	0.0477
244.2	-0.0307	0.2248	0.0148		-0.0104	0.3339	0.0198		0.013	0.4122	0.0465
244.4	-0.0304	0.2231	0.0136		-0.0107	0.3322	0.0186		0.0136	0.4099	0.0455
244.6	-0.0307	0.2219	0.013		-0.0104	0.3305	0.018		0.0134	0.4068	0.0446
244.8	-0.0299	0.2209	0.0125		-0.0101	0.3285	0.0175		0.014	0.4036	0.0434
245	-0.0289	0.2195	0.0122		-0.0096253	0.3265	0.0172		0.0132	0.4002	0.0425
245.2	-0.029	0.2172	0.0123		-0.0101	0.3246	0.0173		0.0123	0.3974	0.0411
245.4	-0.0291	0.2153	0.0114		-0.0104	0.3226	0.0164		0.0123	0.3937	0.0396
245.6	-0.0293	0.2137	0.0105		-0.0111	0.3204	0.0155		0.0117	0.3913	0.0382
245.8	-0.0288	0.2126	0.0094467		-0.0117	0.318	0.0144		0.0109	0.3887	0.0371
246	-0.0288	0.2111	0.008168		-0.012	0.315	0.0132		0.0108	0.3871	0.0364
246.2	-0.0283	0.2099	0.0077746		-0.0119	0.3132	0.0128		0.0111	0.3846	0.0353
246.4	-0.0287	0.2087	0.0073459		-0.0117	0.3106	0.0123		0.012	0.3824	0.0348
246.6	-0.0289	0.2072	0.0069558		-0.012	0.3082	0.012		0.0113	0.381	0.0338
246.8	-0.0293	0.2065	0.0066136		-0.0119	0.3069	0.0116		0.0115	0.3787	0.0332
247	-0.0295	0.2047	0.005726		-0.0124	0.3049	0.0107		0.0109	0.3764	0.0323
247.2	-0.03	0.2033	0.0053746		-0.0113	0.3025	0.0104		0.0104	0.3741	0.0317
247.4	-0.031	0.2019	0.0056138		-0.0116	0.3009	0.0106		0.0103	0.3718	0.0306
247.6	-0.0313	0.2003	0.0054828		-0.0122	0.2988	0.0105		0.0108	0.3697	0.0295
247.8	-0.0318	0.1996	0.0057524		-0.0125	0.2979	0.0108		0.0116	0.3681	0.0286
248	-0.0315	0.1979	0.0057508		-0.0127	0.296	0.0108		0.0116	0.3661	0.0281
248.2	-0.032	0.1968	0.0054283		-0.013	0.2948	0.0104		0.0116	0.3636	0.0279
248.4	-0.032	0.1958	0.0058198		-0.0127	0.2933	0.0108		0.0111	0.3618	0.0271
248.6	-0.0312	0.1948	0.0059815		-0.0122	0.2918	0.011		0.0104	0.3593	0.0267
248.8	-0.0315	0.1935	0.0062407		-0.0123	0.2908	0.0112		0.0088304	0.3571	0.0255
249	-0.0315	0.1919	0.0062531		-0.0126	0.2899	0.0113		0.0071133	0.355	0.0248
249.2	-0.0322	0.1907	0.0059346		-0.0135	0.289	0.0109		0.0064016	0.3526	0.0235
249.4	-0.0324	0.1892	0.0051394		-0.014	0.288	0.0101		0.0061643	0.3501	0.0224
249.6	-0.0324	0.1878	0.0039541		-0.0151	0.2866	0.0089541		0.0059379	0.3486	0.0228
249.8	-0.0323	0.187	0.0025047		-0.0154	0.2848	0.0075047		0.0056717	0.3455	0.0225
250	-0.0329	0.1857	0.0015122		-0.015	0.283	0.0065122		0.005752	0.3429	0.0213
250.2	-0.0326	0.1844	0.00071267		-0.0147	0.2816	0.0057127		0.0056206	0.3406	0.0205
250.4	-0.0334	0.1829	-0.00023649		-0.0142	0.2792	0.0047635		0.0055803	0.3385	0.0198
250.6	-0.0332	0.1818	-0.00022332		-0.0145	0.2772	0.0047767		0.0052142	0.3362	0.0177
250.8	-0.0332	0.1804	-0.00051016		-0.0143	0.2757	0.0044898		0.0051083	0.3344	0.0159
251	-0.0327	0.1789	-0.0014132		-0.0146	0.2734	0.0035868		0.0047315	0.3327	0.0144
251.2	-0.0322	0.1774	-0.0013379		-0.0143	0.2714	0.0036621		0.0046722	0.3319	0.014
251.4	-0.0319	0.1754	-0.001265		-0.0152	0.2704	0.003735		0.0048001	0.3308	0.0125
251.6	-0.0316	0.1736	-0.001398		-0.0153	0.2682	0.003602		0.0048931	0.3298	0.0122
251.8	-0.0313	0.1723	-0.0012291		-0.0151	0.2657	0.0037709		0.0047672	0.3291	0.0119
252	-0.0304	0.1709	-0.0020036		-0.0151	0.2636	0.0029964		0.0049903	0.3272	0.0121
252.2	-0.0297	0.1693	-0.0016981		-0.0141	0.2617	0.0033019		0.0049986	0.3249	0.0122
252.4	-0.029	0.168	-0.0019666		-0.0144	0.2594	0.0030334		0.0047276	0.3232	0.0116
252.6	-0.0287	0.1667	-0.0021946		-0.014	0.2578	0.0028054		0.0041869	0.3212	0.0116
252.8	-0.0296	0.1652	-0.001901		-0.0143	0.2561	0.003099		0.0035159	0.3191	0.0116
253	-0.0293	0.1647	-0.0026139		-0.0143	0.254	0.0023861		0.0035674	0.3164	0.0117
253.2	-0.0295	0.1637	-0.0027425		-0.0146	0.2522	0.0022576		0.0046896	0.3143	0.0116
253.4	-0.0302	0.1628	-0.0032523		-0.0144	0.2501	0.0017477		0.0047342	0.3122	0.012
253.6	-0.0308	0.1616	-0.0040874		-0.0144	0.2486	0.00091263		0.0049259	0.3094	0.0117
253.8	-0.0312	0.1608	-0.0047862		-0.0146	0.2472	0.00021377		0.0044	0.3067	0.0112
254	-0.0316	0.1591	-0.0051667		-0.0151	0.2455	-0.00016671		0.0040803	0.3042	0.0109
254.2	-0.0319	0.1583	-0.0053435		-0.0152	0.2438	-0.0003435		0.0038039	0.302	0.0103
254.4	-0.0321	0.1577	-0.0050966		-0.0153	0.2421	-9.657e-05		0.0041223	0.2995	0.0093199
254.6	-0.0323	0.1572	-0.0054203		-0.0163	0.2411	-0.00042032		0.004152	0.2976	0.0073066
254.8	-0.0328	0.1555	-0.0057959		-0.0163	0.2403	-0.00079585		0.0035258	0.2964	0.0058257
255	-0.0329	0.1542	-0.0064358		-0.017	0.2392	-0.0014358		0.0032833	0.2947	0.0045829
255.2	-0.0325	0.1522	-0.0065704		-0.0167	0.2389	-0.0015704		0.0029898	0.2934	0.0034047
255.4	-0.0326	0.1508	-0.0068258		-0.0179	0.2379	-0.0018258		0.0023762	0.292	0.0027649
255.6	-0.0324	0.1494	-0.0071379		-0.0176	0.2365	-0.0021379		0.0016567	0.2903	0.0020015
255.8	-0.0324	0.1487	-0.0074538		-0.0181	0.2354	-0.0024538		0.0014372	0.289	0.0015903
256	-0.0328	0.1482	-0.0084364		-0.0181	0.2344	-0.0034364		0.0013624	0.2875	0.00078068
256.2	-0.0328	0.1475	-0.008716		-0.0181	0.2327	-0.003716		0.0012869	0.2853	0.00087021
256.4	-0.0334	0.1467	-0.0091064		-0.0185	0.2311	-0.0041064		0.00092931	0.284	-9.152e-05
256.6	-0.0345	0.1459	-0.0090237		-0.0181	0.2305	-0.0040237		0.00056416	0.2823	3.607e-05
256.8	-0.0349	0.145	-0.009235		-0.0186	0.2293	-0.004235		0.00081727	0.2801	0.00010249
257	-0.035	0.1448	-0.0102		-0.0184	0.2271	-0.0051588		0.00060588	0.2786	-0.00060132
257.2	-0.0356	0.1436	-0.0102		-0.0185	0.225	-0.0052296		0.00078175	0.277	-0.0016998
257.4	-0.0357	0.1426	-0.0109		-0.0185	0.2235	-0.0058763		-3.55e-05	0.2751	-0.0021437
257.6	-0.0353	0.1411	-0.0112		-0.0181	0.2229	-0.0062451		-0.00025784	0.2728	-0.0033965
257.8	-0.0347	0.1397	-0.0121		-0.019	0.2215	-0.0070709		-0.00022133	0.2706	-0.0037274
258	-0.0345	0.1386	-0.0128		-0.0187	0.22	-0.0078315		7.081e-05	0.2682	-0.0043657
258.2	-0.0341	0.1384	-0.0136		-0.0182	0.2189	-0.008644		0.0004658	0.2663	-0.0052333
258.4	-0.034	0.1377	-0.0146		-0.0177	0.218	-0.0095888		0.00092108	0.2647	-0.00529
258.6	-0.0342	0.1368	-0.0156		-0.0176	0.2167	-0.0106		0.0013983	0.2633	-0.0062872
258.8	-0.0339	0.1355	-0.0159		-0.0168	0.2157	-0.0109		0.0013774	0.2619	-0.0068807
259	-0.0336	0.1344	-0.0165		-0.0172	0.2148	-0.0115		0.0010629	0.2599	-0.006895
259.2	-0.0331	0.133	-0.0166		-0.0168	0.2136	-0.0116		0.0010294	0.2583	-0.0074411
259.4	-0.0322	0.1321	-0.0173		-0.017	0.2112	-0.0123		0.00014111	0.2576	-0.0071668
259.6	-0.0325	0.1318	-0.0177		-0.0165	0.2099	-0.0127		1.396e-05	0.2564	-0.007244
259.8	-0.0335	0.131	-0.0179		-0.0171	0.2085	-0.0129		-0.00021462	0.2556	-0.0072771
260	-0.0338	0.13	-0.0181		-0.0166	0.2076	-0.0131		0.00011145	0.2541	-0.0071683
260.2	-0.0336	0.1287	-0.0176		-0.017	0.2058	-0.0126		0.00021885	0.2525	-0.00633
260.4	-0.0338	0.1273	-0.0163		-0.0165	0.2037	-0.0113		-0.0010119	0.2511	-0.0070351
260.6	-0.0344	0.1268	-0.0163		-0.017	0.2022	-0.0113		-0.001462	0.2494	-0.0071489
260.8	-0.0337	0.1252	-0.016		-0.0169	0.1997	-0.011		-0.0018123	0.248	-0.0071352
261	-0.033	0.1245	-0.0153		-0.0165	0.1978	-0.0103		-0.0020326	0.247	-0.0081658
261.2	-0.0326	0.1229	-0.0146		-0.017	0.1959	-0.0095718		-0.0019022	0.2448	-0.0091016
261.4	-0.0316	0.1214	-0.0145		-0.0168	0.1948	-0.0095171		-0.002154	0.2428	-0.0095752
261.6	-0.0309	0.1202	-0.0141		-0.0166	0.1938	-0.0090708		-0.0017533	0.2404	-0.0113
261.8	-0.0309	0.119	-0.0144		-0.0169	0.1921	-0.0093828		-0.0013568	0.2385	-0.0113
262	-0.0313	0.1183	-0.015		-0.0158	0.1915	-0.01		-0.0006158	0.2366	-0.0123
262.2	-0.0316	0.1179	-0.0151		-0.0158	0.1907	-0.0101		-0.00027399	0.2349	-0.0128
262.4	-0.032	0.1174	-0.0157		-0.0158	0.1902	-0.0107		0.00024008	0.2339	-0.0133
262.6	-0.0317	0.1172	-0.0159		-0.0158	0.1889	-0.0109		0.00026476	0.2325	-0.0148
262.8	-0.0318	0.1167	-0.0169		-0.016	0.1881	-0.0119		5.787e-05	0.2306	-0.0155
263	-0.032	0.1163	-0.0174		-0.0164	0.1872	-0.0124		-0.00036383	0.2292	-0.0164
263.2	-0.0315	0.1164	-0.0174		-0.0163	0.1857	-0.0124		-0.00058299	0.2281	-0.0177
263.4	-0.0313	0.116	-0.0183		-0.0166	0.1854	-0.0133		-0.00098238	0.2276	-0.0183
263.6	-0.0316	0.116	-0.0184		-0.017	0.1854	-0.0134		-0.0010945	0.2268	-0.0191
263.8	-0.0315	0.115	-0.0186		-0.0175	0.1852	-0.0136		-0.0013471	0.2254	-0.0199
264	-0.0312	0.1142	-0.0186		-0.017	0.1842	-0.0136		-0.001116	0.2242	-0.02
264.2	-0.0312	0.1134	-0.0186		-0.0171	0.1823	-0.0136		-0.0015465	0.2235	-0.0199
264.4	-0.0313	0.113	-0.019		-0.0166	0.18	-0.014		-0.0025665	0.2222	-0.0206
264.6	-0.0304	0.1124	-0.0199		-0.0169	0.1794	-0.0149		-0.0022359	0.221	-0.0203
264.8	-0.0294	0.1099	-0.0198		-0.0167	0.178	-0.0148		-0.0015717	0.2198	-0.0198
265	-0.0289	0.1093	-0.02		-0.0177	0.1772	-0.015		-0.0014763	0.2179	-0.0197
265.2	-0.0287	0.1075	-0.0203		-0.0184	0.176	-0.0153		-0.0021284	0.2161	-0.0194
265.4	-0.0281	0.1057	-0.0207		-0.0184	0.1753	-0.0157		-0.0022674	0.2147	-0.019
265.6	-0.0287	0.1041	-0.0208		-0.018	0.1743	-0.0158		-0.0027222	0.2137	-0.0187
265.8	-0.0298	0.1021	-0.0217		-0.0177	0.1734	-0.0167		-0.0029139	0.2126	-0.0185
266	-0.0306	0.1003	-0.0219		-0.0178	0.1725	-0.0169		-0.0020569	0.2113	-0.0188
266.2	-0.0307	0.0997	-0.022		-0.0181	0.1705	-0.017		-0.00223	0.2098	-0.0183
266.4	-0.0314	0.0986	-0.022		-0.0178	0.1698	-0.017		-0.0025937	0.2087	-0.0183
266.6	-0.0312	0.0982	-0.0218		-0.0175	0.1686	-0.0168		-0.0030422	0.2076	-0.0185
266.8	-0.0314	0.0981	-0.0222		-0.0176	0.1671	-0.0172		-0.0031016	0.2055	-0.0184
267	-0.0319	0.0975	-0.0209		-0.0177	0.1651	-0.0159		-0.0034149	0.2047	-0.0188
267.2	-0.0326	0.0974	-0.0209		-0.0174	0.1642	-0.0159		-0.0039732	0.2036	-0.0193
267.4	-0.0332	0.0967	-0.0217		-0.0175	0.1635	-0.0167		-0.0038915	0.2026	-0.0201
267.6	-0.0333	0.0966	-0.0216		-0.0174	0.1618	-0.0166		-0.0042128	0.2011	-0.0209
267.8	-0.0338	0.0964	-0.0216		-0.0175	0.1608	-0.0166		-0.0034018	0.1995	-0.0214
268	-0.0343	0.096	-0.0214		-0.0173	0.1596	-0.0164		-0.0030319	0.1984	-0.0219
268.2	-0.034	0.095	-0.0213		-0.0175	0.158	-0.0163		-0.0029809	0.1966	-0.0222
268.4	-0.0339	0.0948	-0.0216		-0.0184	0.1568	-0.0166		-0.0026824	0.1946	-0.0231
268.6	-0.0331	0.094	-0.0213		-0.0192	0.1562	-0.0163		-0.0016761	0.1925	-0.0235
268.8	-0.0334	0.0923	-0.0217		-0.0196	0.1551	-0.0167		-0.0019435	0.1906	-0.0238
269	-0.0333	0.0918	-0.0221		-0.0199	0.1546	-0.0171		-0.0024323	0.1892	-0.0244
269.2	-0.0333	0.0905	-0.0217		-0.0196	0.154	-0.0167		-0.0030857	0.1881	-0.0248
269.4	-0.0332	0.0893	-0.0228		-0.0201	0.1531	-0.0178		-0.0039513	0.1873	-0.0257
269.6	-0.0334	0.0875	-0.0228		-0.0198	0.1521	-0.0178		-0.0048575	0.186	-0.0258
269.8	-0.0331	0.0859	-0.0237		-0.0204	0.1512	-0.0187		-0.0043266	0.1844	-0.0268
270	-0.0329	0.0853	-0.0239		-0.0209	0.1498	-0.0189		-0.0048997	0.183	-0.0268
270.2	-0.0325	0.0851	-0.0237		-0.0211	0.149	-0.0187		-0.0060775	0.182	-0.0265
270.4	-0.0332	0.0848	-0.023		-0.0216	0.1489	-0.018		-0.0064705	0.1809	-0.0261
270.6	-0.0329	0.0848	-0.0231		-0.0221	0.1478	-0.0181		-0.007063	0.1799	-0.0255
270.8	-0.0327	0.0847	-0.0231		-0.0226	0.146	-0.0181		-0.0069902	0.1787	-0.0253
271	-0.0333	0.0839	-0.0231		-0.0227	0.1441	-0.0181		-0.0075133	0.1778	-0.0251
271.2	-0.0332	0.084	-0.0237		-0.0221	0.1431	-0.0187		-0.0073964	0.1768	-0.0255
271.4	-0.0329	0.0832	-0.0242		-0.0227	0.1428	-0.0192		-0.0070136	0.1749	-0.0256
271.6	-0.0323	0.0829	-0.0237		-0.0226	0.1422	-0.0187		-0.0062004	0.1738	-0.0251
271.8	-0.032	0.0821	-0.0235		-0.0221	0.1421	-0.0185		-0.0055467	0.173	-0.0251
272	-0.0323	0.0814	-0.0233		-0.0222	0.1414	-0.0183		-0.0053323	0.1717	-0.0256
272.2	-0.0318	0.0803	-0.0231		-0.0223	0.14	-0.0181		-0.0046234	0.1706	-0.0259
272.4	-0.0324	0.0802	-0.023		-0.0222	0.1393	-0.018		-0.0033855	0.1697	-0.0259
272.6	-0.0322	0.0788	-0.0232		-0.0212	0.1384	-0.0182		-0.0028042	0.1689	-0.0264
272.8	-0.0322	0.0779	-0.0236		-0.0207	0.1376	-0.0186		-0.0027969	0.1678	-0.0267
273	-0.0322	0.0773	-0.0235		-0.0202	0.137	-0.0185		-0.0024672	0.1673	-0.0275
273.2	-0.0321	0.0766	-0.0239		-0.0202	0.1363	-0.0189		-0.0025761	0.166	-0.0286
273.4	-0.0322	0.076	-0.0244		-0.0201	0.1351	-0.0194		-0.0032572	0.1648	-0.0295
273.6	-0.0321	0.0747	-0.0241		-0.0196	0.134	-0.0191		-0.0031581	0.1629	-0.0294
273.8	-0.0324	0.0747	-0.0244		-0.0195	0.1328	-0.0194		-0.0034886	0.1617	-0.0305
274	-0.0332	0.0744	-0.0239		-0.0191	0.132	-0.0189		-0.004459	0.1608	-0.0306
274.2	-0.0341	0.0746	-0.0234		-0.0191	0.1315	-0.0184		-0.004541	0.1595	-0.0303
274.4	-0.0344	0.0752	-0.0238		-0.0191	0.1299	-0.0188		-0.0045165	0.158	-0.0301
274.6	-0.0337	0.0748	-0.0238		-0.019	0.1286	-0.0188		-0.0045477	0.1572	-0.03
274.8	-0.0325	0.0742	-0.0242		-0.0185	0.1275	-0.0192		-0.0036885	0.1568	-0.0308
275	-0.0321	0.0734	-0.025		-0.018	0.126	-0.02		-0.0045238	0.1555	-0.0308
275.2	-0.0316	0.0727	-0.0252		-0.0181	0.1253	-0.0202		-0.004118	0.1541	-0.031
275.4	-0.0315	0.0719	-0.0258		-0.0183	0.1256	-0.0208		-0.0044382	0.1534	-0.0312
275.6	-0.0312	0.0716	-0.0255		-0.0178	0.1251	-0.0205		-0.0044583	0.1528	-0.0312
275.8	-0.0309	0.0709	-0.026		-0.0173	0.1242	-0.021		-0.0053038	0.1522	-0.032
276	-0.0309	0.0698	-0.0263		-0.0179	0.1231	-0.0213		-0.0054822	0.1515	-0.0326
276.2	-0.0308	0.0688	-0.0265		-0.0183	0.1224	-0.0215		-0.0055277	0.1505	-0.0329
276.4	-0.0312	0.0682	-0.0272		-0.0184	0.1227	-0.0222		-0.0054875	0.1494	-0.0336
276.6	-0.031	0.0678	-0.0277		-0.0179	0.1222	-0.0227		-0.0054967	0.1488	-0.0341
276.8	-0.0313	0.0678	-0.0281		-0.0183	0.1219	-0.0227		-0.005788	0.1477	-0.0338
277	-0.0312	0.0672	-0.0286		-0.018	0.1219	-0.0221		-0.0062324	0.1466	-0.034
277.2	-0.0315	0.0662	-0.0289		-0.0179	0.1205	-0.0227		-0.0067877	0.1452	-0.0343
277.4	-0.033	0.066	-0.0285		-0.0179	0.1198	-0.0226		-0.0074971	0.1435	-0.0339
277.6	-0.033	0.0652	-0.0285		-0.0179	0.1189	-0.0221		-0.0071415	0.1423	-0.0345
277.8	-0.034	0.0644	-0.028		-0.0177	0.1176	-0.0222		-0.0064993	0.1415	-0.0345
278	-0.034	0.0633	-0.0279		-0.0174	0.1169	-0.0223		-0.0061159	0.1404	-0.0345
278.2	-0.0341	0.0625	-0.0277		-0.0178	0.1155	-0.0222		-0.0061565	0.1394	-0.035
278.4	-0.0336	0.0621	-0.0272		-0.017	0.1138	-0.0212		-0.0058394	0.1384	-0.0355
278.6	-0.0327	0.0603	-0.0268		-0.0166	0.1129	-0.0207		-0.0050908	0.1377	-0.0359
278.8	-0.032	0.0601	-0.0268		-0.0165	0.1119	-0.0202		-0.004959	0.1374	-0.037
279	-0.0319	0.0593	-0.0261		-0.0167	0.1102	-0.0202		-0.0051635	0.1367	-0.0366
279.2	-0.032	0.0583	-0.0256		-0.0171	0.1098	-0.0201		-0.0048018	0.1358	-0.0365
279.4	-0.032	0.058	-0.0259		-0.0167	0.1084	-0.0196		-0.0051778	0.1357	-0.0361
279.6	-0.0312	0.0573	-0.0249		-0.016	0.1078	-0.0195		-0.0052888	0.1348	-0.0364
279.8	-0.031	0.0566	-0.0253		-0.016	0.1073	-0.0191		-0.0051222	0.1341	-0.0369
280	-0.0307	0.0555	-0.0255		-0.0165	0.1073	-0.0191		-0.0053038	0.1329	-0.0372
280.2	-0.031	0.0559	-0.0258		-0.0166	0.1072	-0.0191		-0.0050247	0.1315	-0.0371
280.4	-0.0308	0.0562	-0.027		-0.017	0.1074	-0.019		-0.0048345	0.1306	-0.038
280.6	-0.0309	0.0563	-0.0277		-0.0169	0.1061	-0.0185		-0.0055131	0.1297	-0.0379
280.8	-0.0308	0.0559	-0.0285		-0.0176	0.1055	-0.018		-0.0061226	0.1284	-0.0371
281	-0.0307	0.0552	-0.0298		-0.0179	0.1044	-0.0181		-0.0063301	0.1269	-0.0373
281.2	-0.0315	0.0547	-0.0302		-0.0181	0.1037	-0.0183		-0.0061962	0.1262	-0.0378
281.4	-0.0325	0.0543	-0.0312		-0.0186	0.1032	-0.0178		-0.0056807	0.1251	-0.0369
281.6	-0.0327	0.0531	-0.0316		-0.0191	0.1019	-0.0173		-0.0052183	0.1242	-0.0378
281.8	-0.0332	0.0524	-0.0323		-0.019	0.1011	-0.0179		-0.0050559	0.1241	-0.0369
282	-0.0332	0.052	-0.0328		-0.0186	0.1005	-0.0183		-0.0062464	0.1233	-0.0373
282.2	-0.0339	0.0514	-0.0339		-0.0185	0.0999	-0.0184		-0.0069892	0.1226	-0.0382
282.4	-0.0338	0.051	-0.0337		-0.0182	0.0988	-0.0179		-0.0066439	0.1212	-0.0384
282.6	-0.0337	0.0504	-0.0338		-0.0183	0.0977	-0.0183		-0.0064183	0.1205	-0.0384
282.8	-0.0337	0.0509	-0.0338		-0.019	0.0971	-0.018		-0.0068558	0.1199	-0.0381
283	-0.0333	0.0494	-0.0332		-0.0187	0.0963	-0.0179		-0.0072317	0.1197	-0.0368
283.2	-0.0339	0.0485	-0.0332		-0.0193	0.0961	-0.0179		-0.007502	0.1191	-0.0367
283.4	-0.034	0.048	-0.0328		-0.0189	0.0956	-0.0179		-0.0079175	0.1184	-0.0364
283.6	-0.0333	0.047	-0.0317		-0.018	0.0963	-0.0177		-0.0075837	0.1178	-0.0372
283.8	-0.034	0.0469	-0.0316		-0.0184	0.0962	-0.0174		-0.0070456	0.117	-0.0377
284	-0.0337	0.0466	-0.0315		-0.0185	0.0953	-0.0178		-0.0072533	0.1166	-0.0379
284.2	-0.0338	0.0466	-0.0307		-0.0185	0.0951	-0.017		-0.0073094	0.1155	-0.0379
284.4	-0.0328	0.0465	-0.0307		-0.0187	0.094	-0.0166		-0.0069069	0.1142	-0.0387
284.6	-0.0324	0.0461	-0.0296		-0.0193	0.0926	-0.0165		-0.0070985	0.1133	-0.0393
284.8	-0.0318	0.046	-0.029		-0.0198	0.0922	-0.0167		-0.0060448	0.1126	-0.0394
285	-0.0322	0.0458	-0.029		-0.0197	0.0922	-0.0171		-0.005247	0.1119	-0.0398
285.2	-0.0326	0.0455	-0.0289		-0.0192	0.0919	-0.0167		-0.0052076	0.1113	-0.0398
285.4	-0.0323	0.0452	-0.0291		-0.019	0.0911	-0.016		-0.0048888	0.1107	-0.0391
285.6	-0.0325	0.0451	-0.0295		-0.0187	0.0907	-0.016		-0.0052428	0.1093	-0.0394
285.8	-0.0319	0.0455	-0.0303		-0.0174	0.0899	-0.0165		-0.0053093	0.1091	-0.0396
286	-0.0317	0.0451	-0.0306		-0.017	0.0892	-0.0166		-0.00549	0.1074	-0.0402
286.2	-0.032	0.0446	-0.031		-0.0167	0.0883	-0.017		-0.0050962	0.1059	-0.0415
286.4	-0.0322	0.0444	-0.0307		-0.0165	0.0871	-0.0169		-0.0048362	0.1044	-0.0415
286.6	-0.0329	0.044	-0.0302		-0.0163	0.0869	-0.0176		-0.0049424	0.1031	-0.0413
286.8	-0.0328	0.0437	-0.03		-0.0165	0.0862	-0.0179		-0.0051275	0.1022	-0.0412
287	-0.0336	0.0422	-0.0297		-0.0165	0.0852	-0.0181		-0.0055449	0.1014	-0.0409
287.2	-0.0346	0.0418	-0.0302		-0.0174	0.0845	-0.0186		-0.0053459	0.1009	-0.0412
287.4	-0.0353	0.0418	-0.0298		-0.0169	0.0841	-0.0191		-0.0054438	0.1003	-0.0416
287.6	-0.0355	0.0415	-0.0306		-0.0171	0.0828	-0.019		-0.0060825	0.1001	-0.0422
287.8	-0.0365	0.0423	-0.0309		-0.0174	0.082	-0.0186		-0.0066579	0.0991	-0.0423
288	-0.0364	0.0421	-0.0309		-0.0171	0.081	-0.0185		-0.0068699	0.0981	-0.042
288.2	-0.0361	0.0414	-0.0304		-0.0167	0.0805	-0.0182		-0.0074856	0.0972	-0.0425
288.4	-0.0354	0.0412	-0.031		-0.017	0.0791	-0.0183		-0.0077232	0.0965	-0.0424
288.6	-0.0353	0.0414	-0.0303		-0.017	0.0792	-0.019		-0.007727	0.0961	-0.0431
288.8	-0.0348	0.0411	-0.0307		-0.0168	0.0792	-0.0187		-0.0076993	0.0956	-0.0429
289	-0.0353	0.0414	-0.0309		-0.0174	0.079	-0.0193		-0.0078832	0.0952	-0.0427
289.2	-0.0343	0.0405	-0.0319		-0.017	0.0783	-0.0189		-0.0088512	0.0953	-0.0432
289.4	-0.0331	0.0405	-0.0325		-0.0174	0.0782	-0.018		-0.0088575	0.0948	-0.0429
289.6	-0.0328	0.0397	-0.0334		-0.0175	0.0775	-0.0184		-0.0087055	0.0935	-0.0432
289.8	-0.0319	0.0388	-0.0334		-0.0172	0.077	-0.0185		-0.0087733	0.0935	-0.0434
290	-0.0315	0.0378	-0.0331		-0.0177	0.0769	-0.0185		-0.0084187	0.0924	-0.0434
290.2	-0.0315	0.0367	-0.0326		-0.0179	0.0768	-0.0187		-0.0077187	0.0917	-0.0438
290.4	-0.0313	0.0362	-0.0328		-0.0182	0.0761	-0.0193		-0.0070093	0.0913	-0.0433
290.6	-0.0309	0.0354	-0.0321		-0.0179	0.0762	-0.0198		-0.0064567	0.0912	-0.0434
290.8	-0.031	0.0349	-0.0323		-0.0176	0.0748	-0.0197		-0.0056443	0.0909	-0.0429
291	-0.032	0.0346	-0.0323		-0.0181	0.0746	-0.0192		-0.0052824	0.0905	-0.0427
291.2	-0.032	0.0346	-0.0327		-0.0187	0.0741	-0.019		-0.0047378	0.0902	-0.0427
291.4	-0.0329	0.035	-0.0319		-0.0178	0.0734	-0.0187		-0.0047332	0.09	-0.0432
291.6	-0.0329	0.0346	-0.0327		-0.018	0.0726	-0.0174		-0.0052787	0.0894	-0.0429
291.8	-0.0334	0.0342	-0.0323		-0.017	0.0715	-0.017		-0.0043903	0.0881	-0.0424
292	-0.0331	0.0331	-0.0321		-0.0167	0.0709	-0.0167		-0.0041967	0.0871	-0.0422
292.2	-0.0333	0.0326	-0.0324		-0.0168	0.0702	-0.0165		-0.0046465	0.0867	-0.0424
292.4	-0.0336	0.0327	-0.0324		-0.0167	0.0705	-0.0163		-0.0050502	0.0856	-0.0421
292.6	-0.0336	0.0328	-0.0324		-0.0163	0.0713	-0.0165		-0.0047684	0.0847	-0.0422
292.8	-0.0331	0.0325	-0.0323		-0.0171	0.0707	-0.0165		-0.0050647	0.0838	-0.0422
293	-0.0336	0.0322	-0.0327		-0.0185	0.0699	-0.0174		-0.0062249	0.0835	-0.0427
293.2	-0.0328	0.0311	-0.0335		-0.0186	0.0695	-0.0169		-0.0075415	0.0826	-0.0434
293.4	-0.0332	0.0311	-0.0335		-0.0196	0.0695	-0.0171		-0.0079334	0.0818	-0.0429
293.6	-0.0331	0.0302	-0.0331		-0.0205	0.0689	-0.0174		-0.0075812	0.0807	-0.0433
293.8	-0.0331	0.0296	-0.0331		-0.0209	0.0696	-0.0171		-0.0078356	0.0805	-0.0433
294	-0.0326	0.029	-0.0332		-0.0213	0.0688	-0.0167		-0.0077574	0.08	-0.0437
294.2	-0.0326	0.0285	-0.0331		-0.0213	0.0678	-0.017		-0.0079273	0.0795	-0.0442
294.4	-0.0329	0.0284	-0.0331		-0.0214	0.0666	-0.017		-0.0080596	0.0791	-0.0444
294.6	-0.0333	0.0281	-0.0329		-0.0215	0.0668	-0.0168		-0.0083575	0.0787	-0.0454
294.8	-0.0338	0.0282	-0.033		-0.0219	0.0661	-0.0174		-0.0084336	0.0779	-0.0453
295	-0.0347	0.0279	-0.0327		-0.0231	0.0665	-0.017		-0.0083929	0.0766	-0.0454
295.2	-0.0355	0.0275	-0.0324		-0.0235	0.0652	-0.0174		-0.0087028	0.0772	-0.0461
295.4	-0.0363	0.0277	-0.0319		-0.0231	0.0642	-0.0175		-0.0090729	0.0764	-0.0466
295.6	-0.0356	0.0271	-0.0318		-0.0236	0.0635	-0.0172		-0.0088415	0.0755	-0.0465
295.8	-0.0353	0.0268	-0.0313		-0.0229	0.0624	-0.0177		-0.0086932	0.0743	-0.0463
296	-0.0352	0.0269	-0.0315		-0.0235	0.062	-0.0179		-0.0089482	0.0741	-0.046
296.2	-0.035	0.0267	-0.0313		-0.0233	0.0612	-0.0182		-0.008633	0.0735	-0.0461
296.4	-0.0345	0.0261	-0.0312		-0.0231	0.0616	-0.0179		-0.0084245	0.0725	-0.046
296.6	-0.0342	0.0259	-0.0319		-0.0233	0.061	-0.0176		-0.008516	0.0717	-0.046
296.8	-0.0335	0.0258	-0.0321		-0.023	0.0598	-0.0181		-0.0079726	0.0714	-0.0463
297	-0.0332	0.0256	-0.0323		-0.0232	0.0591	-0.0187		-0.0085397	0.071	-0.0464
297.2	-0.0326	0.0257	-0.0326		-0.0224	0.0587	-0.0178		-0.0081119	0.0704	-0.0458
297.4	-0.0331	0.0262	-0.0329		-0.022	0.0582	-0.018		-0.0075249	0.0702	-0.0453
297.6	-0.0321	0.0256	-0.0328		-0.0216	0.0578	-0.017		-0.0068325	0.0695	-0.0455
297.8	-0.0318	0.0251	-0.0338		-0.0203	0.0576	-0.0167		-0.007091	0.069	-0.0458
298	-0.0313	0.0246	-0.0336		-0.019	0.0562	-0.0168		-0.0073948	0.0687	-0.0454
298.2	-0.0307	0.024	-0.0338		-0.0184	0.0554	-0.0167		-0.0072932	0.0675	-0.0459
298.4	-0.0309	0.0235	-0.0346		-0.0177	0.0555	-0.0163		-0.0076359	0.0666	-0.0461
298.6	-0.031	0.0236	-0.0345		-0.0174	0.0559	-0.0171		-0.0078499	0.0661	-0.047
298.8	-0.031	0.024	-0.0345		-0.0167	0.0558	-0.0185		-0.0081873	0.0651	-0.0469
299	-0.0317	0.0231	-0.0344		-0.0168	0.0551	-0.0186		-0.0078174	0.0643	-0.0474
299.2	-0.0319	0.0227	-0.0339		-0.0165	0.0545	-0.0196		-0.0081892	0.0639	-0.0484
299.4	-0.0311	0.023	-0.0336		-0.016	0.0543	-0.0205		-0.0086601	0.0626	-0.0478
299.6	-0.0303	0.023	-0.0333		-0.0157	0.0544	-0.0209		-0.0085761	0.0623	-0.0477
299.8	-0.0302	0.0233	-0.0333		-0.0156	0.0541	-0.0213		-0.0088595	0.0626	-0.0479
300	-0.0307	0.023	-0.0331		-0.0156	0.0531	-0.0213		-0.007858	0.0624	-0.0482
300.2	-0.0304	0.0226	-0.0331		-0.0159	0.0531	-0.0214		-0.0071348	0.062	-0.0483
300.4	-0.0303	0.0219	-0.0338		-0.0166	0.0533	-0.0215		-0.0068584	0.0615	-0.048
300.6	-0.0307	0.0224	-0.0343		-0.0171	0.0524	-0.0219		-0.006629	0.0618	-0.0482
300.8	-0.0305	0.022	-0.0339		-0.0173	0.0517	-0.0231		-0.0056465	0.0616	-0.0474
301	-0.0302	0.0223	-0.0335		-0.018	0.0509	-0.0235		-0.0058955	0.0609	-0.0464
301.2	-0.0301	0.022	-0.0339		-0.0186	0.0507	-0.0231		-0.0056511	0.0606	-0.0457
301.4	-0.031	0.0212	-0.0345		-0.0193	0.0508	-0.0236		-0.0059014	0.06	-0.0455
301.6	-0.03	0.0201	-0.0342		-0.0195	0.0502	-0.0229		-0.0059108	0.0603	-0.0456
301.8	-0.03	0.0185	-0.0354		-0.0192	0.0496	-0.0235		-0.0061784	0.0599	-0.0458
302	-0.03	0.0179	-0.0361		-0.0195	0.0487	-0.0233		-0.0065237	0.0596	-0.0453
302.2	-0.0301	0.0174	-0.0362		-0.0199	0.0478	-0.0231		-0.006495	0.0596	-0.0452
302.4	-0.0306	0.0171	-0.0367		-0.0201	0.0472	-0.0233		-0.0072372	0.0594	-0.0449
302.6	-0.0304	0.0174	-0.0363		-0.0202	0.0469	-0.023		-0.0070784	0.0595	-0.0452
302.8	-0.0303	0.0169	-0.0366		-0.0198	0.0464	-0.0232		-0.0077155	0.0586	-0.045
303	-0.0306	0.016	-0.0365		-0.0198	0.0457	-0.0224		-0.0082252	0.0581	-0.0461
303.2	-0.0306	0.0162	-0.0367		-0.02	0.0466	-0.022		-0.008755	0.0573	-0.0464
303.4	-0.0308	0.0166	-0.0371		-0.0206	0.0465	-0.0216		-0.0093235	0.0575	-0.0466
303.6	-0.031	0.0166	-0.0369		-0.0204	0.0462	-0.0203		-0.0093069	0.0568	-0.0475
303.8	-0.0318	0.0173	-0.0371		-0.0198	0.0456	-0.019		-0.0094349	0.0562	-0.0472
304	-0.032	0.0169	-0.0368		-0.0197	0.0453	-0.0184		-0.0092243	0.0555	-0.0467
304.2	-0.0321	0.0166	-0.037		-0.0203	0.0453	-0.0177		-0.01	0.0554	-0.0465
304.4	-0.0325	0.0161	-0.0365		-0.0208	0.0449	-0.0174		-0.0101	0.0543	-0.046
304.6	-0.0332	0.0162	-0.0356		-0.021	0.044	-0.0167		-0.0104	0.0541	-0.0464
304.8	-0.0336	0.0159	-0.0348		-0.0213	0.0439	-0.0168		-0.011	0.0528	-0.046
305	-0.0335	0.0156	-0.0349		-0.0213	0.0445	-0.0165		-0.0111	0.0519	-0.0459
305.2	-0.0341	0.0156	-0.0345		-0.022	0.0444	-0.016		-0.0104	0.0511	-0.0461
305.4	-0.0342	0.0152	-0.0341		-0.0215	0.0443	-0.0157		-0.0107	0.0505	-0.0465
305.6	-0.0332	0.0147	-0.0341		-0.0212	0.0431	-0.0156		-0.0108	0.0507	-0.0468
305.8	-0.033	0.0144	-0.0344		-0.021	0.0424	-0.0156		-0.0107	0.0507	-0.0472
306	-0.0331	0.0144	-0.0343		-0.0203	0.0411	-0.0159		-0.0104	0.0504	-0.047
306.2	-0.0326	0.0143	-0.034		-0.0198	0.0409	-0.0166		-0.01	0.0504	-0.0463
306.4	-0.0318	0.0138	-0.0349		-0.0195	0.0408	-0.0171		-0.0093869	0.0495	-0.0461
306.6	-0.0309	0.0139	-0.0349		-0.0186	0.0407	-0.0173		-0.0089008	0.0489	-0.0464
306.8	-0.0307	0.0138	-0.0352		-0.0178	0.0405	-0.018		-0.0083319	0.0481	-0.0464
307	-0.031	0.0134	-0.0354		-0.0177	0.0398	-0.0186		-0.0081813	0.0476	-0.0471
307.2	-0.0308	0.0128	-0.0362		-0.0182	0.0392	-0.0193		-0.0072412	0.0464	-0.0468
307.4	-0.0306	0.0122	-0.0366		-0.018	0.0386	-0.0195		-0.0071581	0.0457	-0.0463
307.6	-0.0306	0.0115	-0.0367		-0.0174	0.0378	-0.0192		-0.0066468	0.0447	-0.046
307.8	-0.0311	0.0116	-0.0371		-0.0172	0.0375	-0.0195		-0.0067935	0.044	-0.0456
308	-0.031	0.0106	-0.0371		-0.0181	0.0373	-0.0199		-0.006707	0.0439	-0.0456
308.2	-0.0314	0.01	-0.0369		-0.0181	0.0367	-0.0201		-0.0068194	0.0439	-0.0456
308.4	-0.0318	0.0097744	-0.0365		-0.018	0.0364	-0.0202		-0.0070987	0.0436	-0.0454
308.6	-0.0324	0.0089856	-0.0362		-0.0183	0.0364	-0.0198		-0.0076307	0.0438	-0.0459
308.8	-0.0326	0.0086624	-0.036		-0.0185	0.037	-0.0198		-0.0074429	0.0428	-0.0457
309	-0.0329	0.0083921	-0.0358		-0.0191	0.037	-0.02		-0.0068579	0.0425	-0.0456
309.2	-0.0327	0.0090086	-0.035		-0.0196	0.0358	-0.0206		-0.0068354	0.042	-0.046
309.4	-0.0323	0.0090683	-0.035		-0.019	0.0359	-0.0204		-0.0080013	0.0421	-0.0465
309.6	-0.0315	0.0085206	-0.0353		-0.0196	0.035	-0.0198		-0.0076759	0.0425	-0.0466
309.8	-0.0315	0.0090272	-0.0355		-0.0193	0.0347	-0.0197		-0.0074629	0.0424	-0.0467
310	-0.0321	0.0090723	-0.0357		-0.0192	0.0347	-0.0203		-0.0072444	0.0416	-0.0463
310.2	-0.0315	0.0094937	-0.0355		-0.0194	0.0353	-0.0208		-0.0072287	0.0405	-0.0459
310.4	-0.0312	0.0103	-0.0355		-0.0195	0.0348	-0.021		-0.0066088	0.0395	-0.0454
310.6	-0.0312	0.0114	-0.0351		-0.0198	0.034	-0.0213		-0.0065939	0.039	-0.0449
310.8	-0.0314	0.0116	-0.0354		-0.0196	0.0335	-0.0213		-0.0063446	0.0386	-0.0447
311	-0.0315	0.0113	-0.0356		-0.0203	0.0322	-0.022		-0.0064827	0.0376	-0.0453
311.2	-0.031	0.0105	-0.0359		-0.0202	0.0316	-0.0215		-0.006326	0.0366	-0.0455
311.4	-0.0312	0.0102	-0.0359		-0.0204	0.0316	-0.0212		-0.0067409	0.036	-0.0456
311.6	-0.0315	0.0105	-0.0359		-0.0214	0.031	-0.021		-0.0065802	0.0356	-0.0454
311.8	-0.0319	0.0102	-0.036		-0.0215	0.0301	-0.0203		-0.0069783	0.0353	-0.0457
312	-0.032	0.0093154	-0.0361		-0.0213	0.0298	-0.0198		-0.006768	0.0359	-0.0457
312.2	-0.032	0.0088114	-0.0351		-0.0205	0.0294	-0.0195		-0.0069321	0.037	-0.0453
312.4	-0.0322	0.0091425	-0.0344		-0.0201	0.0295	-0.0186		-0.0076795	0.0372	-0.046
312.6	-0.0323	0.008583	-0.034		-0.0202	0.0302	-0.0178		-0.0071281	0.0373	-0.0464
312.8	-0.0315	0.0083174	-0.0337		-0.0201	0.0302	-0.0177		-0.0070568	0.0368	-0.0463
313	-0.0316	0.0081408	-0.0342		-0.0188	0.0301	-0.0182		-0.006769	0.0369	-0.0469
313.2	-0.0313	0.007775	-0.0334		-0.0181	0.03	-0.018		-0.0067313	0.0366	-0.0479
313.4	-0.0316	0.0073735	-0.0335		-0.0175	0.0308	-0.0174		-0.0066327	0.0364	-0.0478
313.6	-0.0316	0.0067016	-0.0333		-0.0179	0.031	-0.0172		-0.006624	0.0364	-0.048
313.8	-0.0324	0.0070918	-0.0337		-0.0175	0.0312	-0.0181		-0.0067819	0.0362	-0.0471
314	-0.0325	0.0067305	-0.0334		-0.0171	0.0319	-0.0181		-0.0063321	0.0353	-0.0467
314.2	-0.0321	0.0057595	-0.0338		-0.0173	0.0323	-0.018		-0.0062523	0.0344	-0.0464
314.4	-0.0326	0.0057626	-0.0335		-0.0175	0.0319	-0.0183		-0.0062233	0.034	-0.0456
314.6	-0.0325	0.0060501	-0.0335		-0.0177	0.0318	-0.0185		-0.0066551	0.0342	-0.0456
314.8	-0.0325	0.0057711	-0.0343		-0.0171	0.0317	-0.0191		-0.0064547	0.0338	-0.0457
315	-0.0321	0.0054194	-0.0345		-0.0179	0.0306	-0.0196		-0.0060921	0.0334	-0.046
315.2	-0.0324	0.0044868	-0.0346		-0.0181	0.0303	-0.019		-0.0062793	0.0331	-0.0452
315.4	-0.0329	0.0046982	-0.0352		-0.0191	0.0298	-0.0196		-0.0067298	0.0327	-0.0447
315.6	-0.0328	0.0049421	-0.0358		-0.0193	0.0282	-0.0193		-0.0065753	0.0323	-0.0441
315.8	-0.0326	0.0046537	-0.036		-0.0191	0.0273	-0.0192		-0.0068337	0.0325	-0.0448
316	-0.0325	0.005093	-0.0362		-0.019	0.0269	-0.0194		-0.0072442	0.0326	-0.0452
316.2	-0.0321	0.0060514	-0.0362		-0.0181	0.0262	-0.0195		-0.0075025	0.0326	-0.0453
316.4	-0.0322	0.006574	-0.0371		-0.018	0.0259	-0.0198		-0.0082992	0.0321	-0.0461
316.6	-0.0321	0.0069102	-0.0376		-0.0179	0.0257	-0.0196		-0.0081482	0.0315	-0.0464
316.8	-0.0317	0.0063221	-0.0379		-0.0171	0.0253	-0.0203		-0.0083586	0.0314	-0.0463
317	-0.0321	0.0064882	-0.038		-0.0167	0.0254	-0.0202		-0.0083336	0.031	-0.0472
317.2	-0.0326	0.0065258	-0.0379		-0.0178	0.0253	-0.0204		-0.0089768	0.0304	-0.0476
317.4	-0.0326	0.0059742	-0.0382		-0.0178	0.0255	-0.0214		-0.0089552	0.0304	-0.0476
317.6	-0.0325	0.0055254	-0.038		-0.0186	0.0244	-0.0215		-0.009689	0.0308	-0.0479
317.8	-0.0327	0.0049291	-0.0376		-0.019	0.0238	-0.0213		-0.00932	0.0303	-0.0475
318	-0.0328	0.0039608	-0.0371		-0.0195	0.0242	-0.0205		-0.0090773	0.0291	-0.048
318.2	-0.0331	0.0032538	-0.0375		-0.02	0.0244	-0.0201		-0.0087569	0.0293	-0.0479
318.4	-0.034	0.0031024	-0.0373		-0.0195	0.0244	-0.0202		-0.0084123	0.0295	-0.0475
318.6	-0.0335	0.0029385	-0.0376		-0.0193	0.0249	-0.0201		-0.00769	0.0299	-0.048
318.8	-0.0337	0.0026618	-0.0379		-0.0188	0.0245	-0.0188		-0.0064982	0.0296	-0.048
319	-0.0344	0.0023425	-0.0377		-0.0199	0.0243	-0.0181		-0.0055846	0.029	-0.0476
319.2	-0.035	0.0023703	-0.0375		-0.0193	0.0238	-0.0175		-0.0056058	0.0286	-0.0467
319.4	-0.0354	0.0021788	-0.0374		-0.0197	0.023	-0.0179		-0.0055198	0.0283	-0.0472
319.6	-0.0355	0.0025958	-0.0381		-0.0195	0.0218	-0.0175		-0.0050913	0.028	-0.0475
319.8	-0.0347	0.0028221	-0.0385		-0.019	0.0217	-0.0171		-0.0053964	0.0274	-0.0481
320	-0.035	0.0028319	-0.0391		-0.018	0.0211	-0.0173		-0.0055641	0.0267	-0.048
320.2	-0.0343	0.0029714	-0.0392		-0.0174	0.021	-0.0175		-0.0051537	0.0258	-0.0474
320.4	-0.0342	0.0028415	-0.0398		-0.0179	0.0211	-0.0177		-0.0056071	0.0258	-0.0471
320.6	-0.0334	0.0034168	-0.0395		-0.018	0.0208	-0.0171		-0.005852	0.0251	-0.0465
320.8	-0.0321	0.0034422	-0.0398		-0.0186	0.0212	-0.0179		-0.0071095	0.025	-0.0464
321	-0.0312	0.0041	-0.0402		-0.0194	0.0212	-0.0181		-0.0077684	0.0244	-0.0464
321.2	-0.0308	0.0043242	-0.0397		-0.0193	0.0211	-0.0191		-0.0087087	0.024	-0.0458
321.4	-0.03	0.0045818	-0.0386		-0.0191	0.021	-0.0193		-0.0095664	0.0238	-0.0461
321.6	-0.0301	0.0045427	-0.0382		-0.0192	0.0207	-0.0191		-0.0101	0.0232	-0.0463
321.8	-0.0302	0.0039258	-0.0372		-0.0192	0.0213	-0.019		-0.01	0.0224	-0.0462
322	-0.0305	0.003161	-0.0374		-0.0195	0.0219	-0.0181		-0.01	0.022	-0.0459
322.2	-0.0311	0.0031972	-0.0381		-0.0185	0.0224	-0.018		-0.0097309	0.0228	-0.0459
322.4	-0.0316	0.0024457	-0.0379		-0.0179	0.0229	-0.0179		-0.0098697	0.0224	-0.0458
322.6	-0.0318	0.0021018	-0.0377		-0.0177	0.023	-0.0171		-0.009708	0.0225	-0.0464
322.8	-0.0332	0.0018891	-0.0374		-0.0177	0.0227	-0.0167		-0.0091976	0.0226	-0.0463
323	-0.0344	0.0018637	-0.0371		-0.018	0.0227	-0.0178		-0.0095471	0.0227	-0.0457
323.2	-0.0353	0.0013468	-0.0365		-0.0173	0.0219	-0.0178		-0.009468	0.0237	-0.0468
323.4	-0.036	0.0007089	-0.0369		-0.0175	0.0213	-0.0186		-0.0089867	0.0234	-0.0481
323.6	-0.0359	0.0013348	-0.037		-0.0175	0.0206	-0.019		-0.0085334	0.0231	-0.0477
323.8	-0.0358	0.0007747	-0.0369		-0.0171	0.021	-0.0195		-0.0085067	0.0229	-0.0472
324	-0.0362	0.0011409	-0.0368		-0.0172	0.0207	-0.02		-0.0082613	0.0233	-0.0474
324.2	-0.0355	0.0021496	-0.0371		-0.0178	0.0205	-0.0195		-0.0079815	0.023	-0.0466
324.4	-0.0348	0.0020653	-0.0379		-0.0182	0.0208	-0.0193		-0.007801	0.0234	-0.0471
324.6	-0.0341	0.0022467	-0.0377		-0.019	0.0204	-0.0188		-0.0081333	0.0227	-0.0471
324.8	-0.0327	0.0020784	-0.0372		-0.0192	0.0208	-0.0199		-0.0082988	0.022	-0.0466
325	-0.0323	0.0020104	-0.0374		-0.0193	0.0203	-0.0193		-0.0078309	0.0222	-0.0461
325.2	-0.0321	0.0018569	-0.0368		-0.019	0.0201	-0.0197		-0.0074134	0.0214	-0.0457
325.4	-0.0317	0.0016399	-0.0368		-0.0192	0.0196	-0.0195		-0.0070551	0.0208	-0.0466
325.6	-0.0318	0.00054734	-0.0368		-0.0192	0.019	-0.019		-0.0060606	0.0207	-0.0471
325.8	-0.0315	-0.00021087	-0.0366		-0.0189	0.0188	-0.018		-0.0059238	0.02	-0.0461
326	-0.0313	-0.00078983	-0.0372		-0.019	0.0175	-0.0174		-0.0059345	0.0191	-0.0464
326.2	-0.0315	-0.00035083	-0.0373		-0.0192	0.0174	-0.0179		-0.0055055	0.0182	-0.0464
326.4	-0.0317	-0.00075732	-0.0369		-0.0195	0.0175	-0.018		-0.0054204	0.018	-0.0463
326.6	-0.0321	-0.00098418	-0.0366		-0.0192	0.0175	-0.0186		-0.0051194	0.0177	-0.0467
326.8	-0.0329	-0.0018168	-0.0367		-0.0197	0.0172	-0.0194		-0.0049432	0.0183	-0.0472
327	-0.0334	-0.0017686	-0.0372		-0.0196	0.0164	-0.0193		-0.0054605	0.0177	-0.0472
327.2	-0.0346	-0.0015488	-0.0364		-0.0196	0.0158	-0.0191		-0.0048303	0.0178	-0.0488
327.4	-0.0349	-0.0014993	-0.0367		-0.0188	0.0156	-0.0192		-0.0052986	0.0174	-0.0486
327.6	-0.0352	-0.00077597	-0.0365		-0.0187	0.0156	-0.0192		-0.0054717	0.0178	-0.0486
327.8	-0.0354	-0.0014876	-0.0371		-0.0186	0.0165	-0.0195		-0.0060558	0.0184	-0.0486
328	-0.0347	-0.00073058	-0.0369		-0.0185	0.0164	-0.0185		-0.0065547	0.0185	-0.0489
328.2	-0.0339	-0.00076493	-0.037		-0.0186	0.0166	-0.0179		-0.0069856	0.0188	-0.0488
328.4	-0.0332	-0.0011328	-0.0366		-0.0188	0.0171	-0.0177		-0.0073229	0.0185	-0.0492
328.6	-0.033	-0.0011874	-0.0354		-0.0189	0.0162	-0.0177		-0.0078117	0.0183	-0.0489
328.8	-0.0323	-0.0012036	-0.0351		-0.0188	0.0158	-0.018		-0.0075829	0.0181	-0.0483
329	-0.0321	-0.0017949	-0.036		-0.019	0.015	-0.0173		-0.0080699	0.0192	-0.0484
329.2	-0.0322	-0.0026735	-0.0359		-0.0183	0.014	-0.0175		-0.0079858	0.018	-0.0487
329.4	-0.0319	-0.0030254	-0.0356		-0.0184	0.0138	-0.0175		-0.0088534	0.0178	-0.0494
329.6	-0.0319	-0.0026485	-0.0357		-0.0181	0.0136	-0.0171		-0.0088404	0.0172	-0.0496
329.8	-0.032	-0.0026462	-0.0361		-0.018	0.0135	-0.0172		-0.0086287	0.0158	-0.0485
330	-0.0318	-0.0025944	-0.0368		-0.0186	0.0131	-0.0178		-0.0085319	0.0151	-0.0484
330.2	-0.0322	-0.0017212	-0.036		-0.019	0.014	-0.0182		-0.0084181	0.0148	-0.0483
330.4	-0.0323	-0.0014645	-0.0356		-0.019	0.0143	-0.019		-0.0082427	0.0139	-0.0481
330.6	-0.0325	-0.0018228	-0.0359		-0.0188	0.0141	-0.0192		-0.0084104	0.0126	-0.0485
330.8	-0.0328	-0.0022672	-0.0364		-0.0199	0.0142	-0.0193		-0.0089537	0.0124	-0.0493
331	-0.0333	-0.0015349	-0.0363		-0.0195	0.014	-0.019		-0.0091141	0.0115	-0.0497
331.2	-0.0336	-0.0010073	-0.0357		-0.0198	0.0143	-0.0192		-0.0091052	0.0116	-0.0509
331.4	-0.0337	-0.00093312	-0.0361		-0.0194	0.0145	-0.0192		-0.0093645	0.011	-0.0509
331.6	-0.0338	-0.00080087	-0.0363		-0.0199	0.0147	-0.0189		-0.0090064	0.0109	-0.0508
331.8	-0.0335	-0.0015315	-0.0358		-0.0204	0.0151	-0.019		-0.0093121	0.011	-0.0504
332	-0.0328	-0.0009253	-0.0357		-0.0207	0.0147	-0.0192		-0.0096461	0.0106	-0.0498
332.2	-0.0328	-0.00071659	-0.0361		-0.0205	0.0142	-0.0195		-0.0098253	0.0114	-0.0496
332.4	-0.0325	-0.0011155	-0.0359		-0.0202	0.0136	-0.0192		-0.0095117	0.0117	-0.0489
332.6	-0.0324	-0.0019799	-0.036		-0.0202	0.0128	-0.0197		-0.0093248	0.013	-0.0484
332.8	-0.032	-0.0025217	-0.0365		-0.0206	0.0128	-0.0196		-0.0092599	0.0132	-0.0481
333	-0.032	-0.0034767	-0.0367		-0.0202	0.0122	-0.0196		-0.0096959	0.0134	-0.048
333.2	-0.0321	-0.0038568	-0.0373		-0.02	0.0122	-0.0188		-0.0094878	0.0133	-0.0479
333.4	-0.0318	-0.003345	-0.0373		-0.0195	0.0121	-0.0187		-0.0093529	0.0139	-0.0474
333.6	-0.0317	-0.0031089	-0.038		-0.0191	0.0121	-0.0186		-0.0089287	0.0138	-0.0477
333.8	-0.0321	-0.0040632	-0.0383		-0.0191	0.0122	-0.0185		-0.0085311	0.0133	-0.0471
334	-0.0317	-0.0040942	-0.0388		-0.0189	0.012	-0.0186		-0.0083927	0.0129	-0.0479
334.2	-0.0314	-0.0033788	-0.0383		-0.0186	0.0121	-0.0188		-0.0084009	0.0123	-0.0483
334.4	-0.0312	-0.0041874	-0.0387		-0.0192	0.012	-0.0189		-0.0083398	0.0114	-0.0481
334.6	-0.032	-0.0049221	-0.0388		-0.0188	0.0118	-0.0188		-0.00889	0.011	-0.049
334.8	-0.0324	-0.0051163	-0.0385		-0.0196	0.0119	-0.019		-0.0089045	0.0108	-0.0499
335	-0.0325	-0.0046813	-0.0385		-0.0193	0.0115	-0.0183		-0.0084227	0.0105	-0.0503
335.2	-0.033	-0.0040385	-0.0378		-0.0201	0.0114	-0.0184		-0.0083275	0.0101	-0.0509
335.4	-0.0335	-0.0031502	-0.0378		-0.0192	0.0116	-0.0181		-0.0080913	0.0102	-0.051
335.6	-0.034	-0.002972	-0.0378		-0.0192	0.0114	-0.018		-0.0079803	0.0099287	-0.051
335.8	-0.0337	-0.0031809	-0.0368		-0.0192	0.011	-0.0186		-0.0078641	0.0093425	-0.0508
336	-0.0332	-0.0027114	-0.0373		-0.0186	0.0102	-0.019		-0.0078866	0.0096406	-0.0503
336.2	-0.0334	-0.0025552	-0.0363		-0.0183	0.0101	-0.019		-0.0078716	0.0104	-0.0498
336.4	-0.0326	-0.0032797	-0.0359		-0.0183	0.01	-0.0188		-0.0073119	0.0106	-0.0497
336.6	-0.0328	-0.0033808	-0.0362		-0.0183	0.0099253	-0.0199		-0.0073762	0.0103	-0.0496
336.8	-0.0325	-0.0030521	-0.0358		-0.0184	0.0103	-0.0195		-0.0074451	0.0096905	-0.0491
337	-0.0328	-0.0029281	-0.0358		-0.0178	0.0101	-0.0198		-0.0077447	0.009762	-0.0482
337.2	-0.0329	-0.0032624	-0.0361		-0.0184	0.01	-0.0194		-0.0078506	0.0101	-0.0475
337.4	-0.0329	-0.0033576	-0.0357		-0.0182	0.0098446	-0.0199		-0.0080494	0.0103	-0.0474
337.6	-0.033	-0.0032619	-0.0359		-0.0182	0.0101	-0.0204		-0.0085848	0.009514	-0.0477
337.8	-0.0331	-0.0035651	-0.0359		-0.0184	0.0098257	-0.0207		-0.0086044	0.0092023	-0.0472
338	-0.0325	-0.0036187	-0.0361		-0.0184	0.0093716	-0.0205		-0.0089545	0.0090577	-0.047
338.2	-0.0324	-0.002892	-0.0356		-0.0183	0.0092754	-0.0202		-0.0091719	0.0093167	-0.0463
338.4	-0.0324	-0.0037783	-0.035		-0.0191	0.0089879	-0.0202		-0.0095739	0.0091361	-0.0465
338.6	-0.0323	-0.0034073	-0.0347		-0.0189	0.0081288	-0.0206		-0.0096677	0.0085453	-0.047
338.8	-0.0311	-0.002653	-0.0343		-0.0196	0.0081417	-0.0202		-0.0092756	0.0080502	-0.0477
339	-0.0305	-0.0019371	-0.0342		-0.0199	0.0081847	-0.02		-0.0090268	0.0074941	-0.0483
339.2	-0.0303	-0.0011774	-0.0338		-0.0199	0.0080758	-0.0195		-0.0090911	0.0076724	-0.0486
339.4	-0.0297	-0.00073004	-0.0345		-0.0195	0.0082189	-0.0191		-0.0087896	0.0072207	-0.0489
339.6	-0.0299	-0.0013096	-0.0342		-0.0198	0.0082423	-0.0191		-0.0083002	0.0063549	-0.0488
339.8	-0.0295	-0.0016966	-0.0339		-0.0195	0.0079191	-0.0189		-0.0085371	0.0057846	-0.0491
340	-0.0294	-0.0014823	-0.0348		-0.0195	0.0071891	-0.0186		-0.0088036	0.0057002	-0.0494
340.2	-0.0296	-0.0019624	-0.035		-0.0199	0.0075704	-0.0192		-0.0089264	0.0046321	-0.0491
340.4	-0.0301	-0.0028856	-0.0364		-0.0193	0.0072929	-0.0188		-0.0080741	0.0042362	-0.0491
340.6	-0.031	-0.0031907	-0.0373		-0.0195	0.0075802	-0.0196		-0.0078004	0.00328	-0.0487
340.8	-0.0314	-0.0035284	-0.0379		-0.0201	0.0076426	-0.0193		-0.0073685	0.0042426	-0.0486
341	-0.0326	-0.0039937	-0.038		-0.02	0.0072228	-0.0201		-0.0079283	0.0049381	-0.048
341.2	-0.0331	-0.0048647	-0.038		-0.0211	0.0070424	-0.0192		-0.0077231	0.0046892	-0.048
341.4	-0.0336	-0.0048632	-0.0384		-0.0203	0.0072902	-0.0192		-0.0078749	0.0048864	-0.0477
341.6	-0.0338	-0.0052441	-0.0385		-0.02	0.0076218	-0.0192		-0.0080305	0.0049165	-0.047
341.8	-0.0342	-0.0060611	-0.0379		-0.0204	0.0076024	-0.0186		-0.0080016	0.005772	-0.0467
342	-0.0343	-0.0063505	-0.0376		-0.0207	0.0072661	-0.0183		-0.008606	0.0059573	-0.0462
342.2	-0.0343	-0.0058431	-0.0372		-0.0208	0.0069746	-0.0183		-0.0085626	0.0059129	-0.0468
342.4	-0.0338	-0.0064778	-0.037		-0.0219	0.0070856	-0.0183		-0.0087786	0.0058788	-0.0474
342.6	-0.0335	-0.0057304	-0.0367		-0.0217	0.0071614	-0.0184		-0.0083881	0.0058404	-0.0477
342.8	-0.0328	-0.0051249	-0.0358		-0.0219	0.0078212	-0.0178		-0.0077435	0.006078	-0.0479
343	-0.0326	-0.0053406	-0.036		-0.0218	0.0077182	-0.0184		-0.0079269	0.0063212	-0.0481
343.2	-0.0325	-0.0054319	-0.0347		-0.0216	0.0079839	-0.0182		-0.0079607	0.0071896	-0.0476
343.4	-0.0327	-0.0052415	-0.0356		-0.0216	0.0081579	-0.0182		-0.0079641	0.0068535	-0.0475
343.6	-0.0334	-0.0055828	-0.0365		-0.0209	0.0081831	-0.0184		-0.0082231	0.0066578	-0.0469
343.8	-0.0332	-0.0053736	-0.0374		-0.0207	0.0078837	-0.0184		-0.0087186	0.0059602	-0.0467
344	-0.0325	-0.005494	-0.0381		-0.0203	0.0074304	-0.0183		-0.0085127	0.0056239	-0.0467
344.2	-0.0324	-0.0058475	-0.0386		-0.0199	0.0074325	-0.0191		-0.0084247	0.005576	-0.0464
344.4	-0.0324	-0.0056351	-0.0391		-0.0195	0.0074935	-0.0189		-0.0082088	0.0053002	-0.0463
344.6	-0.0324	-0.0052182	-0.0391		-0.0193	0.0069582	-0.0196		-0.0087021	0.0048663	-0.0469
344.8	-0.0316	-0.004589	-0.0394		-0.0186	0.0060303	-0.0199		-0.0091649	0.0057386	-0.047
345	-0.0311	-0.004042	-0.0391		-0.0184	0.005504	-0.0199		-0.0103	0.00494	-0.047
345.2	-0.0305	-0.003994	-0.0394		-0.0186	0.0053003	-0.0195		-0.01	0.0037106	-0.0477
345.4	-0.0304	-0.0043322	-0.0397		-0.018	0.0053643	-0.0198		-0.0107	0.0035388	-0.0478
345.6	-0.0304	-0.0047235	-0.0388		-0.0183	0.0049044	-0.0195		-0.0115	0.0035794	-0.0478
345.8	-0.031	-0.0045655	-0.0388		-0.0187	0.0042058	-0.0195		-0.0119	0.003487	-0.0475
346	-0.0308	-0.0042283	-0.0388		-0.0188	0.0039411	-0.0199		-0.0121	0.00292	-0.0477
346.2	-0.0311	-0.0038577	-0.0387		-0.0187	0.0042162	-0.0193		-0.0113	0.003156	-0.0484
346.4	-0.0316	-0.0041059	-0.0385		-0.019	0.0040495	-0.0195		-0.0106	0.0035178	-0.0484
346.6	-0.0318	-0.0035847	-0.0378		-0.0188	0.0043151	-0.0201		-0.0096525	0.0038009	-0.0483
346.8	-0.032	-0.0031637	-0.0372		-0.0189	0.0048621	-0.02		-0.008983	0.0036298	-0.0484
347	-0.0323	-0.0035843	-0.0376		-0.0184	0.005016	-0.0211		-0.0087423	0.0035118	-0.0487
347.2	-0.0327	-0.0036039	-0.0375		-0.0185	0.0053344	-0.0203		-0.0076943	0.0034288	-0.048
347.4	-0.0328	-0.003424	-0.039		-0.0187	0.0054115	-0.02		-0.0073118	0.0029522	-0.0479
347.6	-0.0332	-0.0042718	-0.04		-0.0188	0.0062221	-0.0204		-0.0074657	0.0031897	-0.0471
347.8	-0.0332	-0.0050727	-0.0396		-0.0187	0.0065123	-0.0207		-0.0071085	0.0034671	-0.0472
348	-0.0326	-0.0059595	-0.0387		-0.0183	0.0063613	-0.0208		-0.0072546	0.0037355	-0.0479
348.2	-0.0325	-0.0065242	-0.0382		-0.0184	0.0059646	-0.0219		-0.0078741	0.0038358	-0.0482
348.4	-0.0327	-0.0060923	-0.038		-0.0186	0.0058612	-0.0217		-0.0081144	0.0029054	-0.0481
348.6	-0.033	-0.0070599	-0.0376		-0.0185	0.0051595	-0.0219		-0.0085046	0.002688	-0.0483
348.8	-0.0322	-0.0065488	-0.0368		-0.0182	0.0051269	-0.0218		-0.0088689	0.0023514	-0.0485
349	-0.0325	-0.0071129	-0.0357		-0.0188	0.0049651	-0.0216		-0.0091892	0.0018244	-0.0491
349.2	-0.0327	-0.0075476	-0.0345		-0.0185	0.0045601	-0.0216		-0.0094595	0.0015038	-0.0494
349.4	-0.0328	-0.0077542	-0.0343		-0.0182	0.0041554	-0.0209		-0.0098953	0.0015398	-0.0496
349.6	-0.0329	-0.0073796	-0.0338		-0.0178	0.0040568	-0.0207		-0.0104	0.0013302	-0.0492
349.8	-0.0328	-0.007137	-0.0335		-0.0176	0.0036028	-0.0203		-0.0105	0.0013356	-0.048
350	-0.0323	-0.0068456	-0.0331		-0.0175	0.0034923	-0.0199		-0.01	0.001173	-0.048
350.2	-0.0327	-0.006483	-0.0329		-0.0179	0.0033623	-0.0195		-0.0096547	0.0016276	-0.048
350.4	-0.0321	-0.006287	-0.0329		-0.0181	0.0023819	-0.0193		-0.0087262	0.0016062	-0.0478
350.6	-0.0315	-0.00551	-0.0331		-0.0183	0.0028209	-0.0186		-0.008779	0.0016759	-0.0476
350.8	-0.0302	-0.0045829	-0.0337		-0.0177	0.0032181	-0.0184		-0.0085822	0.00088469	-0.0472
351	-0.0297	-0.0050616	-0.0352		-0.0177	0.0033006	-0.0186		-0.0084805	0.0010506	-0.0475
351.2	-0.0291	-0.0052013	-0.0364		-0.018	0.0033639	-0.018		-0.0085759	0.0017387	-0.0471
351.4	-0.0288	-0.0051655	-0.0372		-0.0188	0.0032594	-0.0183		-0.0090037	0.0020313	-0.0468
351.6	-0.0288	-0.006178	-0.0382		-0.0192	0.0040155	-0.0187		-0.0093886	0.002228	-0.0472
351.8	-0.0294	-0.0063161	-0.0376		-0.0191	0.0040793	-0.0188		-0.0093472	0.002188	-0.0477
352	-0.0297	-0.0064717	-0.0381		-0.0195	0.0034603	-0.0187		-0.0091263	0.001684	-0.0483
352.2	-0.03	-0.0063729	-0.0383		-0.02	0.0034916	-0.019		-0.0086059	0.0011927	-0.0484
352.4	-0.0311	-0.0058994	-0.0388		-0.0203	0.003648	-0.0188		-0.0081411	0.00098878	-0.0487
352.6	-0.0319	-0.0067744	-0.0385		-0.0199	0.0036693	-0.0189		-0.0085199	0.00067824	-0.0486
352.8	-0.0322	-0.0061326	-0.0378		-0.0193	0.0042123	-0.0184		-0.0088969	0.0004525	-0.0482
353	-0.0324	-0.0064352	-0.0374		-0.0195	0.0041531	-0.0185		-0.0085131	-6.454e-05	-0.0489
353.2	-0.0328	-0.0060528	-0.0373		-0.0191	0.0045998	-0.0187		-0.0087256	-0.00093398	-0.0494
353.4	-0.0328	-0.0062718	-0.0371		-0.0187	0.0044542	-0.0188		-0.008643	-0.0012369	-0.0499
353.6	-0.0331	-0.0058005	-0.0367		-0.0183	0.0040942	-0.0187		-0.0095557	-0.0015155	-0.0495
353.8	-0.0332	-0.0054739	-0.0363		-0.0185	0.0031145	-0.0183		-0.0097248	-0.0014003	-0.0491
354	-0.0332	-0.0051763	-0.0363		-0.0182	0.0023958	-0.0184		-0.0093616	-0.00094018	-0.0496
354.2	-0.0338	-0.0042957	-0.0355		-0.018	0.0017493	-0.0186		-0.0091791	-0.00033362	-0.0496
354.4	-0.033	-0.0040008	-0.0354		-0.0181	0.0012927	-0.0185		-0.0086537	-0.00068761	-0.0494
354.6	-0.0328	-0.0040173	-0.0354		-0.0174	0.0012361	-0.0182		-0.0096101	-7.679e-05	-0.049
354.8	-0.0326	-0.0038027	-0.0357		-0.0174	0.0013808	-0.0188		-0.009324	-0.00039025	-0.0493
355	-0.0328	-0.0044416	-0.0365		-0.0177	0.0019695	-0.0185		-0.0095131	0.00015732	-0.0497
355.2	-0.0323	-0.0049028	-0.0364		-0.0179	0.0020929	-0.0182		-0.0095875	0.00082708	-0.0497
355.4	-0.032	-0.0053423	-0.0362		-0.0188	0.0023542	-0.0178		-0.0092227	0.00023693	-0.0496
355.6	-0.0321	-0.0058669	-0.0362		-0.0192	0.0025298	-0.0176		-0.0090198	0.00027016	-0.0501
355.8	-0.0329	-0.0053515	-0.0363		-0.0197	0.0025219	-0.0175		-0.0087808	0.00023519	-0.0495
356	-0.0328	-0.0053035	-0.0363		-0.02	0.0020708	-0.0179		-0.0077735	-0.00016847	-0.049
356.2	-0.0324	-0.0052507	-0.0358		-0.0205	0.0021525	-0.0181		-0.0072015	-0.00032565	-0.0485
356.4	-0.0326	-0.0060486	-0.0362		-0.0199	0.001332	-0.0183		-0.0077351	-0.00056882	-0.0483
356.6	-0.0322	-0.0071415	-0.0359		-0.0195	0.00066659	-0.0177		-0.0079126	-0.00087448	-0.0472
356.8	-0.0317	-0.0078824	-0.0359		-0.0191	0.00041238	-0.0177		-0.0085549	-0.0011484	-0.0464
357	-0.0321	-0.0089464	-0.0357		-0.0185	3.906e-05	-0.018		-0.0082625	-0.0027366	-0.0472
357.2	-0.0324	-0.0091583	-0.0356		-0.0178	-0.00010727	-0.0188		-0.0087585	-0.0033057	-0.047
357.4	-0.0331	-0.0099343	-0.0351		-0.0172	-0.001398	-0.0192		-0.0086671	-0.0032928	-0.0474
357.6	-0.0336	-0.0092777	-0.0362		-0.0172	-0.0017751	-0.0191		-0.0091243	-0.0026074	-0.0473
357.8	-0.034	-0.0094045	-0.0368		-0.017	-0.0023245	-0.0195		-0.008428	-0.0026167	-0.0476
358	-0.0343	-0.0088027	-0.037		-0.0161	-0.0024312	-0.02		-0.0089135	-0.0024626	-0.0475
358.2	-0.0353	-0.0087017	-0.037		-0.0156	-0.0022316	-0.0203		-0.0090657	-0.0025994	-0.0477
358.4	-0.0355	-0.0090343	-0.0374		-0.0157	-0.0023498	-0.0199		-0.0094963	-0.0026118	-0.0478
358.6	-0.0357	-0.0088675	-0.038		-0.0155	-0.0017327	-0.0193		-0.0104	-0.0019096	-0.0481
358.8	-0.0357	-0.0089325	-0.0381		-0.0163	-0.0012385	-0.0195		-0.0106	-0.0023254	-0.0489
359	-0.0351	-0.0095228	-0.0383		-0.017	-0.00040938	-0.0191		-0.0113	-0.0021191	-0.0491
359.2	-0.0344	-0.0097156	-0.0386		-0.0176	-0.00025301	-0.0187		-0.0113	-0.0023099	-0.0488
359.4	-0.0342	-0.0096915	-0.038		-0.0188	-0.00010487	-0.0183		-0.0106	-0.0028891	-0.0481
359.6	-0.0342	-0.0088919	-0.0386		-0.0193	0.00045794	-0.0185		-0.0102	-0.0023749	-0.0484
359.8	-0.0341	-0.0082301	-0.0387		-0.0194	0.0012495	-0.0182		-0.0105	-0.0032686	-0.0477
360	-0.0336	-0.0079169	-0.0378		-0.0197	0.0013129	-0.018		-0.0099344	-0.0040659	-0.047
360.2	-0.0329	-0.0081263	-0.0381		-0.0199	0.0012042	-0.0181		-0.0096756	-0.0040762	-0.0471
360.4	-0.0331	-0.0092517	-0.0382		-0.0199	0.00099937	-0.0174		-0.0092957	-0.003759	-0.0467
360.6	-0.033	-0.0097959	-0.0378		-0.0197	0.0011379	-0.0174		-0.0084989	-0.0032311	-0.0457
360.8	-0.0327	-0.0102	-0.0371		-0.019	0.00089917	-0.0177		-0.0086087	-0.0032356	-0.0457
361	-0.0333	-0.0108	-0.0371		-0.0181	0.0012571	-0.0179		-0.007325	-0.0035564	-0.0457
361.2	-0.0331	-0.0105	-0.0373		-0.0179	0.0013707	-0.0188		-0.0072311	-0.0027458	-0.0461
361.4	-0.0339	-0.0102	-0.0376		-0.018	0.00060909	-0.0192		-0.0070451	-0.0018384	-0.0463
361.6	-0.0339	-0.0096371	-0.0383		-0.018	0.0006164	-0.0197		-0.007524	-0.0013104	-0.0462
361.8	-0.0342	-0.0089774	-0.0381		-0.0174	0.0006008	-0.02		-0.0072883	-0.0015739	-0.0468
362	-0.0345	-0.0083758	-0.0385		-0.0166	-0.0002686	-0.0205		-0.0081353	-0.0010314	-0.0466
362.2	-0.0347	-0.008835	-0.0384		-0.0161	-0.00056144	-0.0199		-0.0081099	-0.00024254	-0.0469
362.4	-0.0343	-0.0084867	-0.038		-0.0163	-0.001129	-0.0195		-0.0086989	0.00012909	-0.0468
362.6	-0.0341	-0.0085254	-0.0377		-0.0166	-0.00043872	-0.0191		-0.0094106	0.00015699	-0.0471
362.8	-0.0335	-0.0093609	-0.0366		-0.017	-0.00086095	-0.0185		-0.0095952	-0.00029833	-0.047
363	-0.0329	-0.0096278	-0.0368		-0.0173	8.472e-05	-0.0178		-0.01	-0.0014042	-0.0464
363.2	-0.0327	-0.0089443	-0.0369		-0.0173	4.62e-06	-0.0172		-0.0099341	-0.0025227	-0.0462
363.4	-0.0327	-0.008871	-0.0367		-0.0176	0.00018544	-0.0172		-0.0099438	-0.0029025	-0.0465
363.6	-0.0325	-0.0082553	-0.0375		-0.017	0.00076755	-0.017		-0.0106	-0.003734	-0.0469
363.8	-0.0324	-0.00822	-0.0375		-0.0172	0.0010802	-0.0161		-0.0113	-0.0050028	-0.0466
364	-0.0325	-0.0082399	-0.0367		-0.0183	0.00095881	-0.0156		-0.0106	-0.0057237	-0.0468
364.2	-0.0325	-0.0093191	-0.0371		-0.0186	0.0011687	-0.0157		-0.0101	-0.0055589	-0.0473
364.4	-0.0326	-0.0103	-0.036		-0.0189	0.0012595	-0.0155		-0.0090761	-0.0051825	-0.0472
364.6	-0.0319	-0.0105	-0.0358		-0.0187	0.00079517	-0.0163		-0.008506	-0.0049494	-0.047
364.8	-0.0311	-0.0108	-0.0351		-0.0186	-0.00025242	-0.017		-0.0087601	-0.0052005	-0.0475
365	-0.0322	-0.0114	-0.0359		-0.0183	-3.457e-05	-0.0176		-0.0084251	-0.0053921	-0.0473
365.2	-0.0326	-0.0108	-0.0359		-0.018	-8.249e-05	-0.0188		-0.0087031	-0.0059248	-0.0482
365.4	-0.0328	-0.0097642	-0.036		-0.0186	-0.00075923	-0.0193		-0.008692	-0.0055637	-0.0486
365.6	-0.033	-0.0095729	-0.0358		-0.0187	-0.0012104	-0.0194		-0.0083456	-0.005254	-0.0486
365.8	-0.0332	-0.0085145	-0.0354		-0.0191	-0.0020873	-0.0197		-0.0080735	-0.0046827	-0.0484
366	-0.0326	-0.0083161	-0.0355		-0.019	-0.002945	-0.0199		-0.0080589	-0.0043467	-0.0484
366.2	-0.0319	-0.0083969	-0.0348		-0.0192	-0.0032559	-0.0199		-0.0079594	-0.0039767	-0.048
366.4	-0.0325	-0.0082048	-0.0342		-0.0193	-0.0033849	-0.0197		-0.0082174	-0.0040352	-0.0476
366.6	-0.033	-0.0080592	-0.0338		-0.0198	-0.0031876	-0.019		-0.008296	-0.004092	-0.0464
366.8	-0.0328	-0.0083661	-0.0341		-0.0198	-0.0028921	-0.0181		-0.0083069	-0.0045178	-0.0464
367	-0.0328	-0.0077903	-0.0348		-0.0201	-0.002634	-0.0179		-0.0085355	-0.0049857	-0.0461
367.2	-0.0331	-0.0073812	-0.0352		-0.0201	-0.0027827	-0.018		-0.0083033	-0.0047086	-0.0461
367.4	-0.0335	-0.0083232	-0.0353		-0.0194	-0.0027886	-0.018		-0.0080516	-0.0046618	-0.046
367.6	-0.0331	-0.0084303	-0.0359		-0.0195	-0.0025879	-0.0174		-0.0078772	-0.0050667	-0.0462
367.8	-0.034	-0.0089902	-0.036		-0.0195	-0.0018406	-0.0166		-0.0079966	-0.004314	-0.0463
368	-0.0336	-0.0096426	-0.0359		-0.0194	-0.0020361	-0.0161		-0.0080618	-0.0045733	-0.0464
368.2	-0.0334	-0.0106	-0.0355		-0.0188	-0.0014707	-0.0163		-0.0081992	-0.0046133	-0.0465
368.4	-0.0329	-0.0104	-0.0352		-0.0185	-0.0018529	-0.0166		-0.0076793	-0.004235	-0.0462
368.6	-0.0327	-0.0103	-0.0359		-0.0181	-0.0020742	-0.017		-0.0076086	-0.004496	-0.0469
368.8	-0.0326	-0.0104	-0.0362		-0.0174	-0.0020528	-0.0173		-0.0082937	-0.0053753	-0.0473
369	-0.0331	-0.0101	-0.0369		-0.0163	-0.0015331	-0.0173		-0.0077851	-0.0059764	-0.0476
369.2	-0.0321	-0.0095769	-0.0369		-0.0159	-0.0014057	-0.0176		-0.007693	-0.0061591	-0.0484
369.4	-0.0312	-0.0096988	-0.0371		-0.0163	-0.001106	-0.017		-0.0075865	-0.0056981	-0.0481
369.6	-0.0312	-0.0094868	-0.0371		-0.0158	-0.0015159	-0.0172		-0.0071983	-0.0056519	-0.0476
369.8	-0.0304	-0.009478	-0.0374		-0.0154	-0.0018543	-0.0183		-0.0070425	-0.0065975	-0.0476
370	-0.0295	-0.0097746	-0.0385		-0.0148	-0.0021106	-0.0186		-0.0068993	-0.0071459	-0.0481
370.2	-0.03	-0.0098998	-0.0383		-0.015	-0.0028051	-0.0189		-0.0071734	-0.0073432	-0.0474
370.4	-0.031	-0.01	-0.0382		-0.0157	-0.0028782	-0.0187		-0.0078857	-0.0080216	-0.0472
370.6	-0.0316	-0.0097382	-0.0387		-0.0161	-0.0031467	-0.0186		-0.0075582	-0.0085346	-0.0463
370.8	-0.0319	-0.00968	-0.0389		-0.0159	-0.0030689	-0.0183		-0.0080604	-0.0086418	-0.0464
371	-0.032	-0.0097655	-0.0385		-0.0164	-0.002976	-0.018		-0.0076547	-0.0082329	-0.0462
371.2	-0.0325	-0.0103	-0.0383		-0.0164	-0.002902	-0.0186		-0.008029	-0.0081409	-0.0463
371.4	-0.0329	-0.0109	-0.0377		-0.0165	-0.0029452	-0.0187		-0.0087193	-0.0080413	-0.0471
371.6	-0.0331	-0.0105	-0.0379		-0.0171	-0.0025351	-0.0191		-0.0090073	-0.0072877	-0.0469
371.8	-0.0341	-0.0108	-0.0372		-0.0172	-0.0019742	-0.019		-0.0091489	-0.0066339	-0.0468
372	-0.0339	-0.0108	-0.0371		-0.0173	-0.0024744	-0.0192		-0.0095071	-0.00663	-0.0465
372.2	-0.0339	-0.0113	-0.0365		-0.0174	-0.0018975	-0.0193		-0.009271	-0.0065216	-0.0471
372.4	-0.034	-0.0109	-0.0368		-0.0177	-0.0021601	-0.0198		-0.0092735	-0.0068582	-0.0476
372.6	-0.0344	-0.0103	-0.0373		-0.0178	-0.0015635	-0.0198		-0.0094275	-0.0063347	-0.0482
372.8	-0.0341	-0.01	-0.0374		-0.0181	-0.0016782	-0.0201		-0.0096968	-0.0062839	-0.0482
373	-0.0339	-0.0104	-0.0374		-0.0179	-0.0018806	-0.0201		-0.008642	-0.0058143	-0.0479
373.2	-0.0332	-0.0103	-0.0377		-0.0186	-0.001995	-0.0194		-0.0092087	-0.005058	-0.0478
373.4	-0.0327	-0.0105	-0.0383		-0.0192	-0.0013981	-0.0195		-0.0083627	-0.0049611	-0.0475
373.6	-0.0326	-0.01	-0.0384		-0.0186	-0.0022501	-0.0195		-0.0075993	-0.0044656	-0.0468
373.8	-0.0321	-0.0103	-0.0387		-0.0184	-0.0023492	-0.0194		-0.0075008	-0.0047742	-0.0467
374	-0.0328	-0.0102	-0.0381		-0.0187	-0.0032425	-0.0188		-0.0072337	-0.004183	-0.0469
374.2	-0.033	-0.0099466	-0.0369		-0.019	-0.0037828	-0.0185		-0.0073423	-0.0044206	-0.0471
374.4	-0.0336	-0.0095094	-0.0374		-0.0189	-0.0036286	-0.0181		-0.0073742	-0.0047761	-0.0471
374.6	-0.0333	-0.0086749	-0.0372		-0.0184	-0.0036609	-0.0174		-0.0063258	-0.0046202	-0.0466
374.8	-0.0329	-0.0081057	-0.0362		-0.0183	-0.0037334	-0.0163		-0.006823	-0.0040516	-0.0471
375	-0.0325	-0.0086474	-0.0358		-0.0183	-0.0038302	-0.0159		-0.0060352	-0.0039463	-0.0477
375.2	-0.0323	-0.0086664	-0.0355		-0.0182	-0.0043466	-0.0163		-0.0068744	-0.0037943	-0.0479
375.4	-0.0327	-0.0079852	-0.0359		-0.0184	-0.0036804	-0.0158		-0.0067292	-0.0036854	-0.0484
375.6	-0.0328	-0.008015	-0.0361		-0.0181	-0.0031713	-0.0154		-0.0060823	-0.0038425	-0.0483
375.8	-0.0326	-0.0081703	-0.0357		-0.0178	-0.0033506	-0.0148		-0.0063044	-0.0044199	-0.0487
376	-0.0324	-0.008756	-0.0357		-0.018	-0.0037831	-0.015		-0.0073773	-0.0046586	-0.0497
376.2	-0.0323	-0.0090766	-0.0353		-0.0189	-0.0027317	-0.0157		-0.008005	-0.0055177	-0.0502
376.4	-0.0326	-0.0089427	-0.0356		-0.0197	-0.00272	-0.0161		-0.0081322	-0.0062057	-0.0505
376.6	-0.0327	-0.0086709	-0.0359		-0.0195	-0.0025723	-0.0159		-0.0081418	-0.0057684	-0.0506
376.8	-0.0323	-0.0082742	-0.0356		-0.0195	-0.0023117	-0.0164		-0.008528	-0.0061153	-0.051
377	-0.0323	-0.0083929	-0.036		-0.0196	-0.002198	-0.0164		-0.0079084	-0.0058438	-0.0506
377.2	-0.0324	-0.008042	-0.0365		-0.0202	-0.0020278	-0.0165		-0.008047	-0.0060437	-0.0504
377.4	-0.0322	-0.0082729	-0.0369		-0.0205	-0.0020335	-0.0171		-0.0075352	-0.0058042	-0.05
377.6	-0.0325	-0.0078016	-0.0367		-0.0203	-0.0016751	-0.0172		-0.0073905	-0.0059128	-0.0494
377.8	-0.0328	-0.0083127	-0.0365		-0.0205	-0.0016737	-0.0173		-0.0079742	-0.006809	-0.0495
378	-0.0327	-0.0080192	-0.0365		-0.0208	-0.0021396	-0.0174		-0.0072501	-0.0068894	-0.0496
378.2	-0.032	-0.0080702	-0.0366		-0.0204	-0.0019294	-0.0177		-0.0076221	-0.0079158	-0.0495
378.4	-0.0321	-0.0080825	-0.0367		-0.02	-0.0013012	-0.0178		-0.0076291	-0.0080163	-0.0489
378.6	-0.0308	-0.0083791	-0.0357		-0.0194	-0.0015187	-0.0181		-0.0075343	-0.0077444	-0.0484
378.8	-0.0304	-0.0082233	-0.0359		-0.0192	-0.0016479	-0.0179		-0.0077969	-0.0082307	-0.0491
379	-0.03	-0.0085386	-0.0364		-0.0189	-0.0023694	-0.0186		-0.0078321	-0.0084688	-0.0491
379.2	-0.0299	-0.0088906	-0.0366		-0.0188	-0.0024968	-0.0192		-0.0085393	-0.0079417	-0.0485
379.4	-0.0299	-0.0081174	-0.0368		-0.0178	-0.0025354	-0.0186		-0.0083439	-0.0083724	-0.0483
379.6	-0.0298	-0.0083092	-0.0366		-0.0177	-0.0032835	-0.0184		-0.0089228	-0.0080502	-0.0478
379.8	-0.0299	-0.0086081	-0.0364		-0.0178	-0.003751	-0.0187		-0.0098003	-0.0079139	-0.0472
380	-0.0299	-0.0091413	-0.0365		-0.0179	-0.0039732	-0.019		-0.0104	-0.0079675	-0.0472
380.2	-0.0304	-0.0090482	-0.0368		-0.0181	-0.0031408	-0.0189		-0.0103	-0.0086427	-0.0461
380.4	-0.0311	-0.0090508	-0.0371		-0.0172	-0.0034808	-0.0184		-0.0097224	-0.0083613	-0.0458
380.6	-0.0315	-0.0090693	-0.0366		-0.0171	-0.0034803	-0.0183		-0.0105	-0.0083367	-0.0454
380.8	-0.0321	-0.0085856	-0.0361		-0.0167	-0.0032403	-0.0183		-0.0108	-0.0083754	-0.0453
381	-0.0333	-0.009326	-0.0369		-0.0171	-0.00324	-0.0182		-0.0101	-0.0079457	-0.045
381.2	-0.034	-0.0098038	-0.037		-0.0171	-0.0036064	-0.0184		-0.0098312	-0.0077526	-0.0451
381.4	-0.0341	-0.0103	-0.0374		-0.0172	-0.0030728	-0.0181		-0.0103	-0.0082187	-0.045
381.6	-0.035	-0.0108	-0.0371		-0.0174	-0.0025898	-0.0178		-0.0104	-0.0085753	-0.0452
381.8	-0.0353	-0.0117	-0.0372		-0.0179	-0.0030232	-0.018		-0.0106	-0.0092372	-0.0451
382	-0.0352	-0.0119	-0.0375		-0.0184	-0.0028748	-0.0189		-0.01	-0.009439	-0.045
382.2	-0.0353	-0.013	-0.0372		-0.0185	-0.0030672	-0.0197		-0.0103	-0.0095564	-0.0456
382.4	-0.0348	-0.0135	-0.0368		-0.0187	-0.002447	-0.0195		-0.0103	-0.0093035	-0.0461
382.6	-0.0341	-0.0136	-0.0372		-0.0184	-0.0028727	-0.0195		-0.0102	-0.009779	-0.0463
382.8	-0.0339	-0.0131	-0.0372		-0.0195	-0.0029913	-0.0196		-0.0097369	-0.0106	-0.0468
383	-0.0334	-0.0137	-0.0375		-0.0194	-0.0028374	-0.0202		-0.0095281	-0.0093735	-0.0472
383.2	-0.033	-0.0131	-0.0372		-0.0195	-0.0030307	-0.0205		-0.0091765	-0.0091581	-0.0473
383.4	-0.0329	-0.0118	-0.0367		-0.0191	-0.0029241	-0.0203		-0.0082447	-0.008916	-0.048
383.6	-0.0331	-0.0114	-0.0372		-0.0199	-0.0025084	-0.0205		-0.008416	-0.008832	-0.0481
383.8	-0.0321	-0.0111	-0.0372		-0.0204	-0.0019854	-0.0208		-0.0086684	-0.0095177	-0.048
384	-0.0321	-0.0103	-0.0371		-0.0212	-0.002313	-0.0204		-0.0080159	-0.0097018	-0.0484
384.2	-0.032	-0.01	-0.0367		-0.0215	-0.0022341	-0.02		-0.0076515	-0.0095612	-0.0475
384.4	-0.0318	-0.009371	-0.0364		-0.0215	-0.0021145	-0.0194		-0.0073452	-0.0096407	-0.0475
384.6	-0.0317	-0.0088504	-0.0361		-0.022	-0.0024808	-0.0192		-0.007588	-0.0101	-0.048
384.8	-0.0312	-0.0079481	-0.0358		-0.0209	-0.0024697	-0.0189		-0.0072167	-0.01	-0.0481
385	-0.0309	-0.0077805	-0.0356		-0.0209	-0.0023318	-0.0188		-0.0068998	-0.0097481	-0.0479
385.2	-0.0308	-0.0079066	-0.036		-0.0203	-0.0025662	-0.0178		-0.0073367	-0.0096852	-0.0487
385.4	-0.0304	-0.0083306	-0.0364		-0.0205	-0.0021652	-0.0177		-0.0075865	-0.0095538	-0.0483
385.6	-0.0303	-0.0087379	-0.0366		-0.0209	-0.0024421	-0.0178		-0.0078536	-0.0088279	-0.0484
385.8	-0.03	-0.008805	-0.0366		-0.0208	-0.0031428	-0.0179		-0.0078651	-0.0090292	-0.0483
386	-0.0294	-0.0087654	-0.0368		-0.0204	-0.0037281	-0.0181		-0.0075831	-0.0088664	-0.0483
386.2	-0.0292	-0.0096689	-0.0367		-0.02	-0.0042498	-0.0172		-0.0079859	-0.0083852	-0.0485
386.4	-0.0293	-0.0095483	-0.0367		-0.0197	-0.0039702	-0.0171		-0.0082769	-0.009036	-0.0482
386.6	-0.0294	-0.009737	-0.0369		-0.0192	-0.00427	-0.0167		-0.0081316	-0.009827	-0.0476
386.8	-0.0292	-0.0097252	-0.0368		-0.0193	-0.0033473	-0.0171		-0.0078279	-0.008868	-0.0482
387	-0.0295	-0.0101	-0.0364		-0.018	-0.0028525	-0.0171		-0.008315	-0.0084273	-0.0491
387.2	-0.0298	-0.0098044	-0.0359		-0.0179	-0.003035	-0.0172		-0.0083141	-0.0087567	-0.0491
387.4	-0.0307	-0.0098078	-0.0358		-0.0175	-0.0023839	-0.0174		-0.0087476	-0.0089086	-0.0495
387.6	-0.0309	-0.0105	-0.0365		-0.0182	-0.002395	-0.0179		-0.0097456	-0.0096859	-0.0492
387.8	-0.031	-0.0104	-0.0362		-0.0188	-0.0023594	-0.0184		-0.0102	-0.0099168	-0.0489
388	-0.0319	-0.0101	-0.0358		-0.0185	-0.0025772	-0.0185		-0.0096644	-0.0093073	-0.0486
388.2	-0.0325	-0.0101	-0.0358		-0.0178	-0.0022366	-0.0187		-0.009326	-0.0097079	-0.048
388.4	-0.0324	-0.0098125	-0.0361		-0.0178	-0.0020005	-0.0184		-0.0094629	-0.0103	-0.0483
388.6	-0.0326	-0.01	-0.0364		-0.0173	-0.002506	-0.0195		-0.0092097	-0.0101	-0.0483
388.8	-0.0325	-0.0097187	-0.0363		-0.017	-0.0028283	-0.0194		-0.0091994	-0.0109	-0.0476
389	-0.0328	-0.0097148	-0.0359		-0.0174	-0.0033607	-0.0195		-0.0091772	-0.0107	-0.0481
389.2	-0.0332	-0.0106	-0.037		-0.0177	-0.003182	-0.0191		-0.0094308	-0.0107	-0.0481
389.4	-0.0331	-0.0104	-0.0366		-0.0178	-0.0035581	-0.0199		-0.0087923	-0.0109	-0.0475
389.6	-0.033	-0.0102	-0.0362		-0.0173	-0.0041651	-0.0204		-0.0085698	-0.0105	-0.0477
389.8	-0.0328	-0.0092767	-0.0357		-0.0167	-0.00556	-0.0212		-0.0080925	-0.01	-0.0475
390	-0.0321	-0.0095516	-0.0358		-0.0162	-0.0057969	-0.0215		-0.0078714	-0.0099141	-0.0477
390.2	-0.0322	-0.0101	-0.0351		-0.0165	-0.0061607	-0.0215		-0.0071249	-0.0098271	-0.0478
390.4	-0.0323	-0.0095904	-0.0349		-0.0166	-0.0061606	-0.022		-0.0063534	-0.0102	-0.048
390.6	-0.0321	-0.0094134	-0.035		-0.0169	-0.0055718	-0.0209		-0.0057586	-0.0098604	-0.0483
390.8	-0.0317	-0.0095036	-0.035		-0.0166	-0.0051584	-0.0209		-0.005562	-0.009493	-0.0484
391	-0.032	-0.009803	-0.0349		-0.0159	-0.0057583	-0.0203		-0.0055648	-0.0101	-0.0485
391.2	-0.0319	-0.0101	-0.0355		-0.0164	-0.0060692	-0.0205		-0.0054044	-0.0101	-0.0487
391.4	-0.0322	-0.0105	-0.0359		-0.0169	-0.0057551	-0.0209		-0.0060927	-0.01	-0.0483
391.6	-0.0318	-0.0113	-0.0364		-0.0177	-0.0060899	-0.0208		-0.0068873	-0.0094778	-0.0477
391.8	-0.0326	-0.0109	-0.0362		-0.0182	-0.0059087	-0.0204		-0.0069403	-0.0084534	-0.0472
392	-0.0336	-0.0107	-0.0358		-0.018	-0.0059317	-0.02		-0.0074458	-0.0078125	-0.0466
392.2	-0.0336	-0.0112	-0.0365		-0.0178	-0.0055199	-0.0197		-0.007914	-0.0077768	-0.0469
392.4	-0.0327	-0.0115	-0.0372		-0.0177	-0.0058323	-0.0192		-0.0089522	-0.0074165	-0.0466
392.6	-0.0332	-0.0115	-0.0373		-0.0178	-0.0059706	-0.0193		-0.0097428	-0.0074239	-0.0461
392.8	-0.0335	-0.0113	-0.0381		-0.0177	-0.0059201	-0.018		-0.0101	-0.0080188	-0.0465
393	-0.0337	-0.0108	-0.0375		-0.0178	-0.0052854	-0.0179		-0.0106	-0.0073329	-0.0467
393.2	-0.0336	-0.011	-0.038		-0.0175	-0.0053389	-0.0175		-0.0113	-0.0071671	-0.0458
393.4	-0.0334	-0.0102	-0.0379		-0.0168	-0.0058473	-0.0182		-0.0116	-0.0073854	-0.0456
393.6	-0.0332	-0.01	-0.0378		-0.0173	-0.0055205	-0.0188		-0.0116	-0.00654	-0.046
393.8	-0.0326	-0.0103	-0.0382		-0.0172	-0.0054615	-0.0185		-0.0114	-0.0068838	-0.0463
394	-0.032	-0.0103	-0.0378		-0.0166	-0.0047759	-0.0178		-0.0114	-0.0077837	-0.0467
394.2	-0.0324	-0.0098918	-0.0374		-0.0171	-0.0046695	-0.0178		-0.0097161	-0.0082514	-0.0468
394.4	-0.0328	-0.0098506	-0.0377		-0.0169	-0.0040939	-0.0173		-0.0090114	-0.0087104	-0.0471
394.6	-0.0325	-0.01	-0.0377		-0.0169	-0.0036194	-0.017		-0.008722	-0.0093082	-0.0474
394.8	-0.0326	-0.0096994	-0.0372		-0.0168	-0.0040227	-0.0174		-0.0077096	-0.01	-0.0468
395	-0.0327	-0.0095849	-0.0372		-0.017	-0.0043039	-0.0177		-0.0072802	-0.0102	-0.047
395.2	-0.0332	-0.01	-0.0367		-0.0171	-0.0043238	-0.0178		-0.0071956	-0.0106	-0.0467
395.4	-0.033	-0.0102	-0.0358		-0.0176	-0.0041905	-0.0173		-0.0072883	-0.0095991	-0.0459
395.6	-0.033	-0.0098275	-0.0353		-0.0175	-0.0046357	-0.0167		-0.006998	-0.0094355	-0.0457
395.8	-0.0334	-0.0091794	-0.0345		-0.0177	-0.004403	-0.0162		-0.0065979	-0.0090401	-0.0457
396	-0.0333	-0.0090805	-0.0335		-0.0174	-0.0050668	-0.0165		-0.0071952	-0.0093315	-0.0459
396.2	-0.0327	-0.0092633	-0.034		-0.0172	-0.0052824	-0.0166		-0.0073597	-0.0097209	-0.046
396.4	-0.032	-0.0092864	-0.0337		-0.0173	-0.0055088	-0.0169		-0.0074416	-0.0093207	-0.0456
396.6	-0.0327	-0.0092041	-0.0339		-0.0178	-0.005539	-0.0166		-0.0081324	-0.0095881	-0.0452
396.8	-0.0323	-0.0093134	-0.0347		-0.0176	-0.0051147	-0.0159		-0.0074931	-0.0093532	-0.0459
397	-0.0315	-0.0091814	-0.034		-0.0182	-0.004836	-0.0164		-0.0076754	-0.0093027	-0.0457
397.2	-0.0315	-0.0103	-0.0343		-0.0184	-0.0054087	-0.0169		-0.0080047	-0.0091012	-0.0455
397.4	-0.0312	-0.011	-0.0348		-0.0187	-0.0047269	-0.0177		-0.0082146	-0.0095243	-0.0463
397.6	-0.0312	-0.0113	-0.0349		-0.0196	-0.0046011	-0.0182		-0.0077985	-0.0093534	-0.047
397.8	-0.0311	-0.0115	-0.035		-0.0196	-0.0046194	-0.018		-0.0073926	-0.0095415	-0.0477
398	-0.0313	-0.0112	-0.0347		-0.0197	-0.0045802	-0.0178		-0.0069305	-0.0094712	-0.0479
398.2	-0.0317	-0.0115	-0.0349		-0.0202	-0.0048511	-0.0177		-0.0059018	-0.0093528	-0.0483
398.4	-0.0319	-0.0118	-0.0351		-0.02	-0.0049161	-0.0178		-0.0054422	-0.0095013	-0.0481
398.6	-0.0318	-0.0115	-0.0351		-0.0201	-0.0051437	-0.0177		-0.0049606	-0.0098776	-0.0474
398.8	-0.032	-0.011	-0.0353		-0.0201	-0.005428	-0.0178		-0.0038877	-0.01	-0.0462
399	-0.0319	-0.0111	-0.0357		-0.0198	-0.0055291	-0.0175		-0.0035888	-0.0103	-0.0455
399.2	-0.0322	-0.011	-0.0359		-0.019	-0.0060205	-0.0168		-0.0027714	-0.0108	-0.0443
399.4	-0.0313	-0.0106	-0.0358		-0.0191	-0.0061479	-0.0173		-0.0018925	-0.0106	-0.0429
[truncated: 31 more rows]
