# Supplementary material for: Ydj1 interaction at nucleotide-binding-domain of yeast Ssa1 impacts Hsp90 collaboration and client maturation
Source: PLoS Genet. 2022 Nov 9;18(11):e1010442. doi: 10.1371/journal.pgen.1010442 (PMC9645627; doi:10.1371/journal.pgen.1010442)
Supplement: S5 Dataset — (XLSX) [file pgen.1010442.s020.xlsx]

## Sheet: Sheet1
	A1	A1-T175N	A1-D158N			Fig6A
Replicate 1	99.9991	8.9675	2.415
Replicate 2	99.9895	7.9842	3.4465
Replicate 3	99.9984	7.2045	2.8479
