# Supplementary material for: Ydj1 interaction at nucleotide-binding-domain of yeast Ssa1 impacts Hsp90 collaboration and client maturation
Source: PLoS Genet. 2022 Nov 9;18(11):e1010442. doi: 10.1371/journal.pgen.1010442 (PMC9645627; doi:10.1371/journal.pgen.1010442)
Supplement: S6 Dataset — (XLSX) [file pgen.1010442.s021.xlsx]

## Sheet: Sheet1
Time	A1	Ssa1-T175N	Ssa1-D158N			Fig6B
-30	0	0	0
0.2	0.96	-0.4619	-0.1176
0.4	2.3752	-0.7788	-0.136
0.6	3.4708	-1.3569	-1.457
0.8	3.8074	-1.5	-1.5938
1	4.5569	-1.415	-1.4118
1.2	5.5648	-1.3756	-1.5703
1.4	6.1734	-1.1216	-1.4581
1.6	7.0802	-1.348	-1.2192
1.8	8.0162	-1.5879	-0.8226
2	8.5675	-1.0341	-0.6182
2.2	8.9679	-0.6046	-0.6413
2.4	9.2587	-1.1865	-0.1891
2.6	9.7684	-0.9093	0.0958
2.8	9.2072	-0.9628	-0.1306
3	9.4072	-1.073	-0.0375
3.2	9.7895	-2.2005	-0.1794
3.4	9.7779	-2.6095	-0.8758
3.6	10.1697	-2.302	-1.7066
3.8	10.8169	-1.5571	-2.0413
4	10.9734	-1.1325	-2.7851
4.2	11.8283	-0.7326	-2.6358
4.4	12.178	-0.1915	-2.3156
4.6	12.1543	-0.2435	-2.2687
4.8	12.0519	0.749	-1.3646
5	12.5639	1.121	-0.9785
5.2	12.5997	2.1543	-0.5227
5.4	13.1038	2.1076	0.3473
5.6	13.4507	1.8383	0.7235
5.8	13.224	2.3527	1.532
6	12.776	2.5771	1.7731
6.2	12.3978	1.8606	1.7604
6.4	12.0928	1.2623	2.4195
6.6	11.6531	0.9319	2.7518
6.8	10.7978	0.663	2.7044
7	10.706	-0.303	3.0361
7.2	10.7529	-1.1152	2.3284
7.4	10.6885	-1.6418	1.4494
7.6	11.0144	-1.5676	1.5782
7.8	10.9124	-2.0952	1.2101
8	11.0613	-2.8778	1.2931
8.2	11.4529	-3.0198	1.6059
8.4	11.4896	-2.989	1.7033
8.6	12.349	-2.3152	1.9388
8.8	12.8328	-1.3088	2.7498
9	13.0291	-0.6787	2.9689
9.2	13.2447	0.0263	2.9871
9.4	13.9151	-0.0268	3.2422
9.6	13.1341	0.5627	3.5026
9.8	12.7837	0.989	4.2038
10	12.7703	0.8754	4.2851
10.2	12.9059	0.6611	4.0505
10.4	13.2474	1.0127	3.9353
10.6	12.6826	1.285	3.7788
10.8	13.0148	1.0568	3.9554
11	13.2184	1.1892	4.0534
11.2	13.6482	1.652	4.2967
11.4	13.8842	1.9127	3.9897
11.6	13.6993	1.9659	4.3288
11.8	13.9302	1.9193	4.2409
12	14.7248	2.1371	4.7863
12.2	14.7519	2.1403	5.5104
12.4	15.2658	2.7053	6.4948
12.6	15.8176	3.5371	7.2766
12.8	16.1298	2.8683	7.4795
13	16.3461	2.2045	7.7572
13.2	16.5624	1.7006	7.893
13.4	16.3355	1.6318	8.4107
13.6	15.8746	0.787	9.4569
13.8	15.717	0.494	10.0882
14	16.4251	0.7587	10.3587
14.2	16.886	0.7238	10.903
14.4	16.763	1.1656	11.0189
14.6	16.2878	1.1639	11.1195
14.8	16.4218	0.9458	11.35
15	16.0749	1.7716	11.5377
15.2	16.111	1.9776	11.5979
15.4	16.1822	1.6018	11.4119
15.6	16.1443	1.1774	11.2425
15.8	16.6536	1.7341	11.5522
16	16.7356	1.6305	11.5869
16.2	16.6822	1.8564	11.4294
16.4	17.1797	2.3249	11.3739
16.6	17.2102	2.7261	10.999
16.8	17.5379	2.8379	10.4718
17	17.2347	2.7174	10.6908
17.2	17.4055	3.07	10.5947
17.4	16.892	3.1704	11.2546
17.6	17.0912	2.8024	11.9829
17.8	17.2995	3.0813	12.1639
18	17.5869	3.5603	11.7101
18.2	17.29	3.3233	12.221
18.4	16.6796	3.1933	11.653
18.6	16.7875	2.8517	11.3124
18.8	16.1223	2.5654	11.6955
19	15.8331	2.6038	11.3241
19.2	16.19	2.3257	11.184
19.4	17.3184	2.0979	11.1152
19.6	17.7971	2.2579	10.5711
19.8	17.9183	2.0749	10.8652
20	18.2543	1.9331	10.7885
20.2	19.056	3.0404	10.8309
20.4	19.802	3.6312	11.3119
20.6	19.88	4.6972	11.5149
20.8	19.9273	4.3611	11.6118
21	19.6508	4.365	12.4036
21.2	20.0586	4.5215	13.5806
21.4	19.5687	4.5195	14.2811
21.6	19.6135	4.171	14.084
21.8	19.2893	4.4251	14.4448
22	18.8407	4.5086	14.247
22.2	18.5876	4.1086	15.2032
22.4	18.7756	3.9714	15.6748
22.6	18.7179	4.0248	16.4719
22.8	18.1972	3.794	16.7643
23	18.1973	3.8768	16.9543
23.2	18.2315	3.7114	17.1594
23.4	19.1608	3.6867	17.352
23.6	18.8538	3.3564	17.8102
23.8	19.2793	3.5087	17.9433
24	19.9146	3.9424	18.0916
24.2	20.178	4.7851	18.3725
24.4	20.8534	4.9922	18.1663
24.6	20.3607	4.8356	17.7182
24.8	20.7345	4.0024	17.9063
25	20.5659	4.0461	18.5301
25.2	21.4508	3.7323	19.2172
25.4	21.6927	3.2471	18.4463
25.6	21.5378	3.4676	18.1185
25.8	22.0953	3.3174	17.8645
26	22.79	2.531	17.1862
26.2	23.3831	2.4753	16.9409
26.4	23.3539	2.835	16.93
26.6	22.9119	3.4119	16.5508
26.8	22.9027	3.6262	15.0147
27	22.8474	4.0563	14.804
27.2	23.0443	4.1953	14.6778
27.4	24.0906	5.1521	14.7225
27.6	23.5788	5.6063	14.4859
27.8	23.7497	6.6887	14.5569
28	23.3952	6.5394	15.2169
28.2	23.2521	7.0744	15.3814
28.4	24.342	6.9354	15.4375
28.6	24.2415	6.0664	15.8982
28.8	24.6975	6.0883	16.6811
29	24.8764	5.8099	17.7646
29.2	25.3807	5.4968	18.2165
29.4	24.9768	5.33	18.3241
29.6	24.6416	5.5562	19.3101
29.8	25.195	4.582	19.8296
30	25.2756	3.8222	19.5226
30.2	24.8961	4.2044	19.5901
30.4	24.3109	4.155	20.1508
30.6	24.2986	4.403	20.1274
30.8	24.0556	4.4106	19.5787
31	24.1805	4.2689	20.2746
31.2	23.9939	4.5076	20.0722
31.4	23.7616	5.8162	20.1581
31.6	23.1556	5.6716	20.168
31.8	23.8462	5.9592	20.1517
32	24.5391	5.7287	19.9825
32.2	24.9132	6.1475	19.2631
32.4	25.808	5.4497	18.4526
32.6	26.1634	5.5281	17.8435
32.8	26.8066	6.1272	17.864
33	27.5377	6.4609	17.6515
33.2	28.2243	6.3326	17.8014
33.4	28.7768	6.4617	18.1763
33.6	29.2896	6.143	18.4253
33.8	29.0041	5.7489	18.0012
34	29.1021	5.5766	17.5036
34.2	28.9992	6.2196	18.4461
34.4	29.1344	6.4209	18.978
34.6	28.8746	6.7536	19.862
34.8	28.3304	6.2007	19.341
35	28.0341	6.3867	19.3207
35.2	27.3346	7.2433	19.9048
35.4	27.0694	7.7159	20.7335
35.6	27.3443	7.423	20.9481
35.8	27.6978	7.2493	21.149
36	27.1297	6.9455	21.8148
36.2	27.1172	6.8205	21.5775
36.4	27.0475	6.3217	20.9291
36.6	27.6409	6.2592	21.214
36.8	27.5177	5.9522	21.7984
37	27.785	6.534	22.4232
37.2	27.8923	5.3324	23.0253
37.4	27.6455	5.4777	21.9562
37.6	27.3486	5.7712	21.3417
37.8	26.4972	6.2926	20.8554
38	26.8122	6.2586	20.7331
38.2	27.245	6.7628	20.6683
38.4	27.561	7.6127	20.4729
38.6	27.0003	7.522	20.8632
38.8	26.457	7.2764	19.6899
39	26.0402	8.5484	20.0816
39.2	25.9546	8.6987	20.4752
39.4	25.8091	8.4438	19.6313
39.6	26.3307	8.2349	19.5802
39.8	26.4296	7.8555	19.6555
40	26.6341	7.3611	19.8162
40.2	27.4915	6.8964	19.7165
40.4	27.7728	6.1242	19.6274
40.6	28.2351	5.9761	20.2061
40.8	27.9383	6.2101	20.9458
41	28.7496	6.1492	21.5586
41.2	29.8016	5.4326	21.0159
41.4	30.423	5.5245	20.2035
41.6	30.8477	5.3106	20.7288
41.8	30.3627	5.7455	21.3854
42	30.8466	6.04	21.3489
42.2	30.7935	6.4812	21.7603
42.4	30.4349	7.4457	22.3846
42.6	29.9471	7.2201	22.4933
42.8	29.3241	7.5935	22.1612
43	28.6536	8.6406	22.0522
43.2	28.577	8.7291	21.8632
43.4	28.255	8.565	21.3701
43.6	28.4879	8.126	21.5997
43.8	27.6669	8.0058	21.5463
44	27.0685	7.7568	21.1433
44.2	26.6812	7.9104	21.0316
44.4	26.2734	7.4705	20.268
44.6	26.5876	8.0212	20.0489
44.8	26.4126	7.444	20.1438
45	27.2676	6.6734	20.263
45.2	27.746	6.3203	20.1985
45.4	27.3841	6.402	20.0299
45.6	27.2811	6.7412	20.2472
45.8	26.9575	7.4589	21.1704
46	27.4126	7.3769	21.1079
46.2	27.9243	7.5583	21.4852
46.4	28.4282	8.5034	21.8086
46.6	29.2655	9.019	21.7149
46.8	29.0723	9.535	21.7072
47	30.0504	9.3734	21.0088
47.2	30.8002	8.8826	21.2003
47.4	30.9086	8.2639	20.7167
47.6	30.9898	7.9344	20.4025
47.8	30.1355	7.8217	19.8142
48	30.0301	7.8076	19.3319
48.2	30.5876	7.1836	19.5599
48.4	30.707	6.3485	19.6461
48.6	30.8584	6.0667	19.4141
48.8	30.2936	5.4434	19.1465
49	30.3467	5.6151	19.5888
49.2	29.6674	6.2199	19.7251
49.4	29.1039	7.8092	20.122
49.6	29.2459	8.6344	20.7733
49.8	29.3499	8.8624	21.6318
50	29.5738	8.81	21.3107
50.2	30.471	8.985	21.414
50.4	30.448	9.2839	22.3228
50.6	30.3809	9.7541	21.5599
50.8	30.0479	9.384	20.6574
51	30.669	9.0164	20.3055
51.2	31.2516	9.2333	20.4944
51.4	31.2362	9.1049	20.5062
51.6	31.7413	8.7824	20.6579
51.8	31.148	8.5119	20.7229
52	31.4071	8.527	21.272
52.2	31.3447	8.2745	21.6726
52.4	30.6596	7.6865	21.562
52.6	30.2825	7.9434	21.367
52.8	30.2094	7.6823	21.5351
53	30.2159	7.9927	21.2592
53.2	30.0351	8.529	20.836
53.4	30.2402	9.2586	20.8093
53.6	30.3534	8.3486	20.627
53.8	30.6616	7.2382	20.5759
54	31.0374	7.5585	20.715
54.2	30.7816	7.1716	21.153
54.4	30.3706	7.7233	20.7678
54.6	30.5469	8.0418	19.7273
54.8	31.0449	8.0129	19.5075
55	31.451	8.095	19.34
55.2	32.6695	8.0846	18.9004
55.4	32.5177	8.1929	19.0025
55.6	32.8722	8.4237	19.7671
55.8	32.4303	7.9672	19.9043
56	32.7885	8.4782	20.2015
56.2	31.9857	8.6105	19.8391
56.4	32.1139	8.7887	19.6404
56.6	32.3402	9.0731	20.449
56.8	31.972	8.9271	20.8837
57	32.1324	9.3995	20.5297
57.2	32.1342	9.5622	21.0726
57.4	31.2746	9.4855	21.3867
57.6	31.0299	8.4014	21.7921
57.8	31.0134	7.7277	21.3634
58	30.9112	8.3141	21.6506
58.2	30.2604	7.4609	21.6542
58.4	31.0508	7.6511	21.1621
58.6	31.2351	7.9996	20.7738
58.8	31.4859	8.5355	19.8071
59	32.2319	8.8351	19.0141
59.2	32.671	8.8033	18.9868
59.4	32.6314	9.283	19.0493
59.6	32.8839	8.9171	19.3958
59.8	33.3083	9.2726	18.8276
60	33.5904	10.2699	18.0387
60.2	32.9937	10.7251	18.3686
60.4	32.9308	11.0743	18.9732
60.6	32.3149	10.8134	20.3985
60.8	31.8831	11.2868	21.0722
61	32.2374	11.0437	20.7539
61.2	31.6864	10.7182	21.0211
61.4	31.3023	9.9506	21.038
61.6	31.2348	9.1449	21.0636
61.8	30.8641	8.9624	20.7548
62	31.0623	8.4785	21.7952
62.2	30.5754	7.6503	21.1875
62.4	31.0005	8.3033	20.7993
62.6	30.7959	9.472	20.0152
62.8	31.204	10.1762	19.3353
63	31.1587	9.8686	20.0275
63.2	31.0393	9.5903	20.2926
63.4	31.3418	9.5535	20.079
63.6	31.2328	9.1759	19.8599
63.8	32.0699	9.1167	19.7795
64	32.0841	8.9236	19.917
64.2	31.9879	9.0001	20.9575
64.4	31.6653	8.5949	21.072
64.6	32.39	8.2876	21.2619
64.8	33.2451	8.9106	21.2876
65	33.6047	8.8762	20.7198
65.2	33.5596	8.9734	20.7644
65.4	34.0778	8.7108	21.0427
65.6	34.0551	8.6616	21.2424
65.8	34.4895	7.886	21.6291
66	35.12	8.0458	21.6515
66.2	34.5453	8.6081	20.8516
66.4	35.169	9.6027	20.9528
66.6	35.0258	9.9503	20.9833
66.8	35.3933	9.2267	21.2314
67	35.1543	8.8271	22.1362
67.2	35.051	8.7743	22.1339
67.4	35.0042	8.8369	21.9038
67.6	34.7789	8.93	21.6824
67.8	35.2008	8.1785	22.2482
68	34.8861	8.4204	22.5082
68.2	34.5726	8.3511	22.0861
68.4	33.9249	8.156	21.8942
68.6	34.4418	8.4033	22.2251
68.8	33.6363	8.8674	22.3162
69	33.6377	8.9007	21.9396
69.2	33.7366	9.2985	22.4489
69.4	33.4598	8.8742	22.7136
69.6	34.2093	9.5301	22.5411
69.8	34.2958	10.0687	22.1947
70	34.3372	10.8263	22.0801
70.2	33.7558	9.8874	21.6076
70.4	33.8794	9.8276	21.123
70.6	33.6543	9.5365	21.0487
70.8	33.776	9.1107	20.9921
71	33.4486	9.3926	21.525
71.2	33.5215	9.6281	20.7679
71.4	34.2531	10.1645	20.6646
71.6	34.2319	10.3217	20.5519
71.8	34.1495	10.0511	21.3021
72	33.6308	10.2943	21.2918
72.2	33.141	10.4207	21.2969
72.4	32.2815	10.2627	22.1606
72.6	32.6296	10.7053	22.7091
72.8	32.0641	11.2794	22.9425
73	32.2768	11.4265	22.8955
73.2	32.9153	11.6338	22.8953
73.4	32.974	11.2985	22.673
73.6	34.0871	11.5637	22.7502
73.8	33.5819	11.5341	22.9599
74	33.6163	11.1213	22.6285
74.2	32.812	10.1064	21.0783
74.4	31.943	10.1272	20.2832
74.6	32.243	9.3053	21.2108
74.8	32.5777	9.082	21.4241
75	32.8141	8.6278	21.2828
75.2	33.7596	8.6235	21.1202
75.4	34.3692	8.5205	21.4274
75.6	34.1002	8.6695	20.9072
75.8	33.4867	8.4077	20.4848
76	32.8077	8.4276	20.2718
76.2	32.6393	8.5471	20.1427
76.4	32.5965	8.7505	19.787
76.6	33.469	9.0651	19.629
76.8	33.8573	9.0688	19.2964
77	34.4582	9.0716	18.6044
77.2	35.1854	9.1193	18.346
77.4	35.5527	9.1853	18.6707
77.6	35.8022	8.7558	19.0752
77.8	35.6321	8.8276	18.7224
78	35.7527	8.7375	17.9023
78.2	35.3958	8.3412	17.1211
78.4	35.531	8.6466	18.1442
78.6	37.004	7.9697	19.3183
78.8	37.3534	8.7516	19.0219
79	37.3138	8.4385	19.7785
79.2	37.2994	8.5365	20.1863
79.4	37.0563	8.6558	19.7702
79.6	36.3649	9.0759	19.6692
79.8	35.9359	9.5597	20.5476
80	35.7926	9.9757	21.2257
80.2	35.6458	9.4183	21.7065
80.4	35.4993	9.0924	21.6115
80.6	35.3251	9.3291	21.7584
80.8	35.07	9.8551	22.1077
81	34.6474	9.9358	22.5313
81.2	34.617	9.2819	23.501
81.4	34.7237	8.8313	23.7701
81.6	34.6853	7.9687	23.4305
81.8	35.0653	8.6313	22.8768
82	35.6942	9.0198	22.9061
82.2	36.3887	9.1347	22.8661
82.4	37.0499	9.102	22.8518
82.6	38.0402	9.0273	22.2027
82.8	37.7182	9.4327	21.8382
83	37.0725	8.5159	21.675
83.2	37.0208	8.3173	21.2317
83.4	37.4355	8.9861	20.6287
83.6	37.4308	9.5793	20.5475
83.8	37.2718	9.5361	20.4212
84	36.9041	9.5391	20.0888
84.2	36.2603	9.7263	19.456
84.4	35.5895	9.9718	18.6929
84.6	35.2508	10.4822	18.5535
84.8	34.5649	9.7689	19.288
85	33.9785	9.561	20.0238
85.2	33.5991	9.4407	20.1156
85.4	32.6792	9.7677	19.7343
85.6	32.2611	9.4273	19.3841
85.8	32.1211	9.6935	19.9381
86	32.6882	9.3223	20.3021
86.2	33.5326	9.9804	19.8958
86.4	34.2035	9.5374	20.049
86.6	34.8895	8.6167	20.345
86.8	34.9896	7.6259	20.5431
87	35.4675	7.5443	20.4843
87.2	36.5923	8.2646	20.5796
87.4	37.0166	9.2435	20.72
87.6	37.6099	10.1274	20.5144
87.8	38.0357	10.811	20.367
88	38.835	10.9999	20.3211
88.2	39.0499	11.0216	19.885
88.4	38.9733	10.2764	19.8736
88.6	38.7013	10.434	20.762
88.8	38.5206	10.1306	21.6017
89	38.2083	10.7483	21.8702
89.2	37.6261	11.3745	21.6177
89.4	36.9289	11.0888	22.0079
89.6	36.6808	10.8887	22.1331
89.8	36.5811	11.4417	22.2537
90	37.1531	11.7167	22.0799
90.2	37.2767	11.9264	21.8929
90.4	36.6779	11	22.6343
90.6	37.0327	10.6812	22.6736
90.8	36.3664	10.6813	22.2
91	35.9532	11.2507	22.3194
91.2	35.9812	11.546	21.7724
91.4	35.9011	11.8577	21.3787
91.6	36.7387	12.5231	19.9152
91.8	36.9974	11.3996	19.7555
92	37.287	10.6525	19.8887
92.2	37.0706	10.4458	19.3054
92.4	36.5327	10.0977	19.4191
92.6	36.7063	9.5136	19.5687
92.8	36.7548	8.7199	19.31
93	36.4118	8.2582	18.7687
93.2	36.2711	7.9374	18.6662
93.4	36.8099	7.1058	18.5718
93.6	37.02	7.7708	18.7294
93.8	37.4457	7.3205	18.2304
94	37.3491	7.2017	18.4456
94.2	36.5433	6.9674	19.1892
94.4	36.9789	7.2413	20.544
94.6	37.4165	7.6256	21.7242
94.8	36.8741	7.3568	21.7013
95	37.123	8.0971	22.1868
95.2	37.5686	8.6951	21.9711
95.4	37.6868	8.9128	22.4061
95.6	37.4893	9.8496	22.9383
95.8	37.1415	9.6238	24.0114
96	37.2991	10.7444	24.2496
96.2	36.5531	10.7915	23.8121
96.4	36.0772	10.6823	23.9024
96.6	36.0779	10.2723	23.0675
96.8	35.5463	10.2127	23.5879
97	35.8357	10.0451	23.8134
97.2	36.3701	10.1542	23.3445
97.4	36.7497	10.2104	23.036
97.6	37.2521	10.3862	22.5219
97.8	37.3185	9.6596	22.1862
98	36.9622	9.3911	22.8697
98.2	37.3812	8.7595	23.5008
98.4	38.2568	8.3907	23.2984
98.6	38.0875	7.5349	22.6789
98.8	37.9964	7.3237	21.5078
99	38.3065	7.978	21.6578
99.2	38.3848	7.4939	21.3048
99.4	37.963	7.4842	20.9919
99.6	37.3086	7.8264	20.4613
99.8	36.7162	7.3058	19.998
100	36.7826	7.8435	18.8711
100.2	36.4732	7.6731	18.2277
100.4	36.3736	7.7877	17.731
100.6	35.8624	7.6247	17.937
100.8	35.1229	8.1972	18.8959
101	34.8989	8.8553	18.7412
101.2	35.4006	9.2581	18.0975
101.4	35.5907	9.2406	18.4709
101.6	36.5066	8.79	19.0621
101.8	36.0871	8.8698	19.1325
102	36.6843	9.0401	19.5793
102.2	37.4577	9.2757	19.7169
102.4	37.7746	8.497	19.1757
102.6	38.0219	8.7013	19.4198
102.8	38.2235	9.7437	19.8517
103	38.8746	10.2592	20.1678
103.2	38.2135	9.863	20.2844
103.4	37.2866	10.3371	20.7391
103.6	37.0153	9.9447	20.621
103.8	36.7672	10.4015	20.1823
104	37.242	11.0728	19.8552
104.2	37.0467	10.709	19.5648
104.4	36.5494	10.781	18.8388
104.6	35.9687	10.6481	19.1844
104.8	35.466	10.8448	18.9028
105	35.6325	11.0811	18.8887
105.2	36.9584	10.9048	19.4779
105.4	37.0235	10.3721	20.3563
105.6	36.7423	10.3962	20.8701
105.8	36.7465	10.7917	20.3942
106	36.9533	10.8708	20.9495
106.2	37.2522	10.8482	21.1409
106.4	37.3011	10.0436	20.6593
106.6	36.6685	10.3689	20.8406
106.8	36.2796	10.4518	21.2569
107	35.9057	10.14	21.2666
107.2	35.0904	9.2279	21.7576
107.4	35.2218	9.0364	21.131
107.6	36.4659	8.9685	20.2088
107.8	37.154	9.8585	19.803
108	37.5291	10.0285	19.3299
108.2	37.2227	9.6929	18.1747
108.4	36.9996	10.1195	17.8191
108.6	37.7617	10.5608	18.1101
108.8	38.169	10.9427	17.2912
109	38.6468	11.0702	17.7111
109.2	39.6857	11.192	17.7978
109.4	39.2235	11.2668	18.2732
109.6	38.4831	11.8312	18.1029
109.8	38.3625	12.0936	18.293
110	37.581	12.4659	18.9451
110.2	37.8018	12.2314	19.1229
110.4	37.839	12.128	19.3737
110.6	37.1785	12.042	19.9178
110.8	37.2767	12.4986	20.5966
111	38.1433	12.2373	20.5908
111.2	38.4388	11.7682	20.4397
111.4	38.3795	11.8906	20.1516
111.6	39.1957	11.7731	20.3495
111.8	39.4207	11.7792	21.0676
112	39.3974	11.6289	20.4838
112.2	39.638	11.3777	20.2779
112.4	40.104	11.6479	21.1128
112.6	40.6136	11.818	20.9305
112.8	39.9882	11.977	20.2788
113	39.664	11.6615	19.5041
113.2	39.3655	12.1012	19.3069
113.4	39.0782	12.0929	19.0755
113.6	37.8281	12.0974	18.3857
113.8	37.8537	11.2271	18.7421
114	38.306	10.9077	18.6406
114.2	38.9916	10.934	18.1542
114.4	39.399	11.1028	18.0913
114.6	39.1268	10.8322	17.525
114.8	39.6447	10.6423	17.0246
115	39.5367	10.2644	16.5476
115.2	38.4513	9.6923	15.9969
115.4	38.259	9.0602	16.0283
115.6	38.866	8.8534	16.6998
115.8	39.1668	8.6659	17.0083
116	39.4997	9.0856	16.9874
116.2	39.4129	8.7664	17.7643
116.4	38.8157	8.991	18.4706
116.6	38.2349	9.6893	18.5886
116.8	37.9988	10.7916	18.8503
117	37.6694	10.718	19.1021
117.2	38.1272	11.1297	19.9739
117.4	38.8443	11.5254	20.3617
117.6	38.5937	11.7341	20.3515
117.8	39.342	11.6849	20.7824
118	39.5389	12.0912	21.0291
118.2	39.9024	12.6162	20.9455
118.4	39.5342	12.5781	20.9488
118.6	38.9052	12.8796	21.1809
118.8	39.0597	12.816	21.099
119	37.6889	12.7589	21.4537
119.2	37.3346	12.6815	21.2013
119.4	37.2083	12.2762	21.3044
119.6	36.9755	12.5311	21.0975
119.8	37.5361	12.517	20.1727
120	37.8165	12.7482	20.259
120.2	37.7614	12.4445	20.1367
120.4	38.1524	12.7375	19.3384
120.6	37.9644	13.3972	19.2941
120.8	37.9228	13.0624	19.228
121	37.9971	12.59	19.3154
121.2	39.115	12.9477	19.1773
121.4	38.9775	13.2671	19.0726
121.6	38.3595	12.8025	18.7509
121.8	37.6847	12.317	19.252
122	37.1449	11.8001	19.6311
122.2	37.0418	11.8604	20.1247
122.4	36.0059	11.1278	21.3458
122.6	35.7301	10.3646	22.1503
122.8	35.5637	9.751	22.1663
123	35.7212	9.009	22.4893
123.2	36.3141	8.9184	22.0281
123.4	36.3196	8.5648	21.3568
123.6	36.7959	8.8919	21.3215
123.8	37.5258	8.949	21.6521
124	37.8586	9.0764	22.1578
124.2	38.3286	9.3845	21.9335
124.4	37.9834	9.9039	21.5022
124.6	37.9528	10.0993	21.3901
124.8	38.5863	10.0967	21.2797
125	38.9489	11.3793	21.4829
125.2	38.5629	12.5334	21.5217
125.4	37.3894	13.2138	21.9765
125.6	37.0163	13.3452	22.4277
125.8	36.7531	13.513	22.4905
126	37.0176	13.8052	22.22
126.2	37.3862	13.7833	22.6605
126.4	37.7493	13.4911	22.3577
126.6	38.5471	13.234	21.3616
126.8	39.4606	12.9319	20.8405
127	40.3745	11.8141	20.3612
127.2	40.542	11.5831	19.6714
127.4	41.1661	10.9863	19.7593
127.6	42.4817	10.0888	20.1132
127.8	42.9889	9.6174	20.4343
128	42.9663	9.2941	20.4103
128.2	43.0319	9.7462	19.8726
128.4	43.1327	9.4872	20.336
128.6	43.0521	8.8384	19.9579
128.8	42.853	8.9787	20.1171
129	42.5141	9.4201	20.4552
129.2	41.1241	9.756	20.849
129.4	40.1979	10.2835	20.9736
129.6	39.5346	10.6158	20.956
129.8	38.7811	10.5851	21.0818
130	38.1788	11.8058	20.7007
130.2	37.2836	11.972	21.2303
130.4	36.8434	12.2303	20.622
130.6	36.3673	12.0491	20.2454
130.8	36.0418	12.0519	20.0517
131	34.9631	11.9744	19.7066
131.2	35.2237	12.1372	18.8882
131.4	35.927	12.1937	19.089
131.6	36.2346	11.6646	18.7033
131.8	36.2136	12.0666	19.2616
132	36.4534	11.657	19.3099
132.2	37.4514	12.1202	19.2869
132.4	37.8103	11.0805	19.9866
132.6	38.0362	10.6669	19.8159
132.8	38.0985	10.7143	20.0179
133	37.9412	10.9668	21.3259
133.2	38.5838	10.5948	21.1465
133.4	38.8262	10.427	21.347
133.6	38.8974	10.2138	21.9483
133.8	38.57	9.7951	22.1408
134	39.5932	10.5099	21.828
134.2	40.2406	9.7977	22.3908
134.4	40.2786	9.7404	21.5052
134.6	40.4894	10.2635	20.8043
134.8	40.6539	10.5881	20.0322
135	40.3135	11.1162	19.7347
135.2	40.8942	11.4358	19.6677
135.4	41.1477	11.6376	20.4434
135.6	41.0744	11.1575	21.1729
135.8	41.4584	11.8038	21.5539
136	41.1667	11.6147	21.189
136.2	40.0765	12.0678	21.4739
136.4	39.7487	11.4283	22.1279
136.6	39.3472	11.4163	21.8475
136.8	39.334	11.4326	21.3794
137	39.0354	11.0818	21.7087
137.2	38.8039	10.2807	20.2312
137.4	38.1402	10.2246	20.495
137.6	37.206	10.3184	20.7436
137.8	36.5912	10.1027	20.4816
138	36.773	10.1888	19.721
138.2	36.4999	9.6091	19.6451
138.4	36.2773	9.5546	19.1389
138.6	36.4703	9.6913	18.984
138.8	36.7101	9.7618	19.2507
139	37.1427	9.6457	19.5601
139.2	37.4127	9.3294	20.0252
139.4	37.8885	9.0851	20.3628
139.6	38.5159	8.8699	21.1404
139.8	39.8054	9.4354	21.2271
140	39.9032	9.4873	21.4404
140.2	39.9605	9.7867	21.724
140.4	40.9548	9.607	21.3754
140.6	40.6993	9.5877	20.9374
140.8	40.9071	10.0193	21.0775
141	41.0535	9.9899	21.1566
141.2	41.0934	9.8406	20.38
141.4	41.3293	9.8191	20.6629
141.6	40.7006	9.806	20.5932
141.8	40.0154	9.7063	20.3968
142	40.217	9.3385	20.6343
142.2	40.1522	8.7222	21.055
142.4	40.3607	9.2314	21.1287
142.6	39.7799	9.6311	21.3174
142.8	39.6577	10.3374	21.2397
143	39.5501	9.9884	20.4928
143.2	38.7066	10.1578	20.4433
143.4	38.4949	10.047	20.3643
143.6	38.1334	10.0919	20.1138
143.8	38.3379	10.5942	19.4693
144	37.926	10.9004	19.3018
144.2	37.8407	11.0958	18.7659
144.4	37.5369	11.2692	18.6383
144.6	36.9257	10.9963	18.8056
144.8	37.0798	10.659	18.8434
145	37.4057	9.9089	18.264
145.2	37.975	8.8992	18.4004
145.4	37.5853	8.7927	18.7106
145.6	37.206	8.8882	19.0076
145.8	37.3248	9.1028	19.9138
146	38.1514	8.8883	20.6392
146.2	38.4797	8.8323	20.5754
146.4	39.4597	9.9859	21.0398
146.6	39.5258	10.3721	21.5133
146.8	40.2493	11.094	21.4742
147	40.729	10.559	20.9838
147.2	40.73	10.2991	20.9786
147.4	41.006	10.039	20.6317
147.6	41.2133	10.1421	19.9589
147.8	41.2128	9.8104	19.8694
148	41.587	10.0029	19.9388
148.2	40.7777	9.7285	19.644
148.4	40.8595	10.2423	19.1427
148.6	40.5851	9.1989	19.1896
148.8	39.9755	8.206	19.6261
149	39.1255	7.3499	19.7442
149.2	38.3931	7.294	20.4036
149.4	37.7323	8.1926	19.6116
149.6	38.0663	8.7373	19.5915
149.8	37.7565	8.5469	19.3492
150	37.4647	8.6741	18.5438
150.2	37.8812	9.5453	18.7093
150.4	37.6069	10.2279	19.1387
150.6	37.5439	10.8413	19.0005
150.8	37.4318	11.1982	19.2532
151	37.8841	11.3572	18.64
151.2	37.7663	11.5004	18.8208
151.4	37.7343	11.9293	19.1723
151.6	37.6099	12.2993	19.285
151.8	37.4745	11.8195	19.7421
152	37.9435	12.0259	19.8581
152.2	37.9319	11.8237	19.8957
152.4	39.0704	12.1858	20.0154
152.6	39.1488	10.9433	20.4301
152.8	38.9229	10.1591	20.9394
153	39.2508	10.2437	20.8312
153.2	39.9986	10.0955	19.913
153.4	40.7751	10.3579	18.8855
153.6	40.4952	10.193	18.7517
153.8	40.1496	9.861	17.5987
154	39.6579	10.0649	17.4038
154.2	39.5475	10.4547	18.2139
154.4	38.8976	9.6472	18.5141
154.6	39.1992	9.6135	18.4325
154.8	39.2123	9.5906	19.0341
155	39.3426	10.2281	18.8383
155.2	38.5889	10.5564	19.6084
155.4	38.0131	10.5981	20.3008
155.6	37.6723	10.5271	20.7368
155.8	37.6302	10.8955	21.5541
156	37.4587	11.1779	21.3874
156.2	37.3712	11.6985	21.5263
156.4	37.6025	12.4287	21.5932
156.6	37.3746	12.4067	21.2092
156.8	36.8361	12.7056	21.4
157	37.0303	13.2672	20.7293
157.2	36.6168	13.1272	20.4569
157.4	36.7619	13.4283	20.8134
157.6	36.2258	12.6868	20.8776
157.8	36.1869	12.2369	20.4219
158	36.2296	12.0728	20.7516
158.2	36.3978	11.4289	21.3473
158.4	37.0838	10.639	21.3629
158.6	37.372	10.5599	21.0673
158.8	37.9507	10.2119	21.4843
159	37.914	10.7617	21.218
159.2	37.9666	10.5447	21.248
159.4	38.0167	10.4456	21.2321
159.6	38.0606	11.3693	21.6444
159.8	38.5575	12.4287	22.1194
160	38.8728	12.2705	21.451
160.2	39.1591	12.9282	21.1827
160.4	39.3363	13.3272	20.8551
160.6	39.6185	13.6291	20.5213
160.8	39.3674	14.2353	20.841
161	39.7169	14.4123	20.8374
161.2	38.7812	14.2363	21.2267
161.4	39.6958	13.3246	21.432
161.6	39.794	13.027	21.4
161.8	39.3511	13.0568	21.4488
162	39.5412	13.0291	21.3716
162.2	39.6307	12.6867	22.1153
162.4	39.8453	12.5896	21.9333
162.6	39.8467	12.3877	22.0238
162.8	40.3586	12.9599	22.852
163	40.2473	14.0501	22.6508
163.2	40.3344	14.2472	22.8154
163.4	40.3818	14.5647	23.099
163.6	40.3818	14.5192	23.4214
163.8	40.6098	14.7558	23.0631
164	40.3835	14.2491	22.4034
164.2	39.7185	14.3706	22.1178
164.4	39.5008	14.4762	21.6094
164.6	39.0758	14.0902	21.0103
164.8	38.4021	13.6349	20.6789
165	38.4475	13.1985	20.039
165.2	37.4393	12.1801	20.0305
165.4	38.2964	12.2271	19.6649
165.6	37.4813	12.8976	18.7371
165.8	36.3738	12.9218	18.7341
166	36.8598	13.0819	18.4723
166.2	37.2389	13.305	19.0394
166.4	36.8142	13.0689	19.272
166.6	37.1265	13.6024	19.2263
166.8	36.9919	14.5348	19.8124
167	37.6173	13.5768	19.989
167.2	38.1941	13.1518	20.6387
167.4	37.4929	12.9031	20.6582
167.6	37.6975	12.4684	21.0729
167.8	37.9609	13.1549	21.6528
168	38.4119	12.5333	22.3831
168.2	37.6428	12.4501	22.5265
168.4	38.2116	11.4592	22.3332
168.6	38.086	10.1527	22.2954
168.8	38.0458	9.8428	22.7538
169	38.0386	9.9926	22.7377
169.2	37.7948	9.5637	22.4348
169.4	38.0165	10.0278	21.6522
169.6	37.5393	10.7241	21.0572
169.8	37.6686	11.3559	20.8824
170	38.2054	12.0488	20.4653
170.2	37.6279	12.1091	20.9225
170.4	37.3951	12.6353	20.8317
170.6	37.0613	12.7404	20.0621
170.8	37.0177	12.5762	20.3072
171	37.6682	12.2563	20.2516
171.2	37.2042	12.5264	20.0198
171.4	36.4183	12.5318	19.5556
171.6	37.0641	12.4222	20.2214
171.8	36.6879	12.7489	20.6423
172	36.5939	12.2185	20.8486
172.2	35.9353	12.4455	20.9733
172.4	36.8199	11.9129	21.0315
172.6	36.1687	11.0129	21.5616
172.8	36.1213	10.7723	21.8873
173	36.3787	10.3873	22.2323
173.2	37.4587	10.5487	22.0737
173.4	37.4622	10.6121	22.1327
173.6	38.0268	11.114	21.9518
173.8	37.8198	11.4108	22.9516
174	38.1278	11.7309	22.762
174.2	37.7533	11.2801	22.7968
174.4	38.3101	12.0693	22.4123
174.6	38.2873	11.383	22.1087
174.8	39.0696	11.9973	21.9052
175	39.0542	11.9605	21.1846
175.2	38.6281	11.5552	20.5968
175.4	38.3712	12.1394	19.734
175.6	38.3555	12.1779	19.4994
175.8	37.615	12.8796	18.9487
176	37.758	13.4665	19.1927
176.2	37.9601	13.4988	19.4121
176.4	38.6707	12.9079	19.2371
176.6	38.2272	12.2696	19.8437
176.8	38.792	12.3808	19.9175
177	38.7093	12.3088	20.5486
177.2	39.7906	12.3593	20.4998
177.4	39.2997	11.5973	20.7718
177.6	39.3829	11.4741	20.9515
177.8	39.6142	11.1888	21.5645
178	39.7593	11.1926	20.6126
178.2	39.8734	10.5818	20.6681
178.4	39.9648	11.2321	20.9193
178.6	40.0005	10.8602	21.057
178.8	39.6096	11.8206	20.803
179	39.236	11.4817	20.5047
179.2	38.7993	12.1502	20.1369
179.4	37.9221	12.9256	20.3473
179.6	38.014	12.8762	20.7396
179.8	37.0896	13.6521	21.5287
180	37.5131	13.2733	21.8322
180.2	37.6837	12.2185	21.8076
180.4	37.8144	12.422	21.4487
180.6	37.7288	12.1215	21.6725
180.8	37.7713	11.9075	21.4093
181	37.4851	11.5226	20.8476
181.2	37.8906	11.4715	20.8886
181.4	38.2975	11.4804	20.8451
181.6	38.2736	11.3442	20.5075
181.8	38.21	10.8521	19.8926
182	38.034	11.3671	19.9678
182.2	38.1398	12.1619	19.5102
182.4	37.7495	12.7158	19.119
182.6	37.4385	12.9914	19.1039
182.8	36.8406	13.884	18.8308
183	36.325	13.4783	18.9623
183.2	35.7485	13.5427	18.8573
183.4	35.9256	12.7762	19.5398
183.6	35.9502	12.2147	19.8501
183.8	35.6374	11.6322	20.051
184	36.2338	10.7737	19.4721
184.2	36.1453	10.3168	19.0248
184.4	36.1842	10.2113	19.2188
184.6	36.6668	9.9558	19.5578
184.8	36.9847	10.4922	19.3202
185	37.2424	10.6375	19.4411
185.2	37.6269	11.3001	20.017
185.4	38.3258	11.5142	19.9255
185.6	38.2314	11.6942	19.7374
185.8	38.364	12.2001	19.1889
186	38.8133	13.4989	19.605
186.2	38.6089	13.8727	19.3898
186.4	38.6187	13.8762	19.6914
186.6	38.6461	14.2048	20.1066
186.8	38.5308	14.0841	19.8233
187	38.888	13.3435	19.5917
187.2	38.7538	13.0921	19.2001
187.4	39.4824	12.884	19.6034
187.6	39.3572	12.6834	19.8098
187.8	39.1842	11.7998	19.4969
188	38.7801	11.7905	19.2634
188.2	38.0859	12.0359	19.4459
188.4	37.8246	11.4459	20.457
188.6	37.8441	11.7177	20.7586
188.8	37.9354	12.2478	20.6948
189	37.4526	12.2845	20.9188
189.2	37.3544	12.357	20.514
189.4	37.4119	11.8459	20.3533
189.6	37.7403	11.3978	20.223
189.8	37.8836	11.5494	20.5213
190	37.8955	11.6033	21.3115
190.2	38.0322	10.984	21.5076
190.4	38.242	11.5205	21.7205
190.6	38.7079	11.4608	21.1478
190.8	39.0717	11.7533	20.9361
191	39.2174	11.6885	20.2961
191.2	39.1521	12.2682	20.4393
191.4	40.1496	12.7594	20.9025
191.6	39.8998	12.151	20.8709
191.8	39.5275	11.9178	21.2975
192	39.4509	12.4532	21.3392
192.2	38.8286	12.565	21.2315
192.4	38.5321	12.7946	21.5756
192.6	38.1783	12.9358	21.155
192.8	37.7601	13.1803	20.5413
193	37.5928	12.6067	20.6456
193.2	38.084	11.9148	20.5702
193.4	37.8826	11.2822	20.6307
193.6	37.8461	11.4129	20.2026
193.8	38.0724	11.6621	20.7596
194	37.6714	11.4783	20.9322
194.2	37.9188	10.9865	20.6845
194.4	38.2151	11.2874	20.5177
194.6	38.7795	11.0969	19.9851
194.8	38.7861	11.6615	20.538
195	38.4331	11.8542	20.289
195.2	38.5315	12.7693	21.1104
195.4	38.8572	13.0803	22.0271
195.6	38.7304	12.9031	22.455
195.8	38.7223	13.1261	23.5384
196	38.2924	13.9774	23.4687
196.2	37.7109	14.0455	23.4178
196.4	37.7105	14.7944	23.5395
196.6	37.6423	14.4202	23.2916
196.8	37.8167	14.0721	23.1412
197	38.3556	13.1117	23.1563
197.2	38.6974	12.5401	22.7271
197.4	38.5205	12.5015	21.7336
197.6	39.0077	12.3862	21.2255
197.8	39.6588	11.9941	20.5677
198	39.693	11.6372	19.5171
198.2	40.0715	11.2558	18.3436
198.4	40.0591	11.4846	17.4078
198.6	39.8378	11.5799	16.8251
198.8	39.1046	11.8653	16.7686
199	38.4095	12.1354	16.4873
199.2	37.9366	12.4151	16.9611
199.4	37.7412	12.5794	17.5847
199.6	37.0042	12.6446	17.9453
199.8	36.3752	12.8421	18.6447
200.004	36.3752	12.0568	18.6447
200.204	35.2517	12.1804	17.902
200.404	34.8871	12.508	17.1907
200.604	33.9488	12.164	17.1769
200.804	33.0062	11.5896	16.5352
201.004	31.9371	11.5976	16.1161
201.204	30.9848	10.7383	15.9746
201.404	30.5363	10.9879	16.0276
201.604	29.3875	10.3292	15.512
201.804	28.9344	9.6717	15.268
202.004	28.5344	9.0228	14.8714
202.204	28.5685	8.3784	15.0522
202.404	28.6991	8.8291	14.6932
202.604	28.1643	8.701	15.2162
202.804	27.7686	8.3806	15.7527
203.004	27.3704	7.933	15.8104
203.204	27.8382	8.2296	15.3292
203.404	28.2031	8.8917	15.4724
203.604	27.8062	9.2429	15.2886
203.804	27.1652	9.4664	14.4071
204.004	27.7389	10.0091	14.9442
204.204	27.6992	9.0056	14.5219
204.404	28.1138	9.5269	14.3036
204.604	27.541	8.6761	13.6612
204.804	27.5379	8.4664	13.0639
205.004	27.0275	8.4908	12.7838
205.204	26.7041	7.9033	13.0513
205.404	26.7661	8.1773	12.9002
205.604	26.2777	7.3204	12.5707
205.804	26.4112	7.5711	12.2964
206.004	26.0812	8.5693	12.3168
206.204	25.5419	8.8107	12.7266
206.404	25.0365	9.8693	12.6947
206.604	24.3039	9.7803	12.8075
206.804	24.096	10.2417	13.0073
207.004	23.966	10.7332	12.5735
207.204	23.2805	10.6668	12.6092
207.404	22.5444	10.7057	12.4985
207.604	22.4821	10.7087	11.898
207.804	21.2379	10.2177	11.3213
208.004	21.6839	9.6658	11.9368
208.204	21.3388	8.5873	12.0279
208.404	21.4265	8.7351	11.1629
208.604	21.2906	7.455	10.2438
208.804	22.5568	7.8322	10.4184
209.004	23.072	7.3957	9.9783
209.204	23.3826	6.9755	10.0517
209.404	23.933	7.5914	9.7716
209.604	24.2045	7.1644	9.6739
209.804	24.6166	7.5952	9.2551
210.004	24.3973	8.3184	9.9297
210.204	24.0165	8.6428	9.9712
210.404	24.2777	9.6292	9.8248
210.604	24.4633	9.9532	10.2961
210.804	24.5928	10.1225	10.1051
211.004	23.5127	10.2396	9.6158
211.204	23.1277	9.599	8.9397
211.404	23.2816	10.1522	8.0811
211.604	23.0192	9.7579	8.181
211.804	21.8752	9.2255	8.6881
212.004	21.5871	9.1523	9.4477
212.204	21.2112	8.4933	9.5978
212.404	21.5931	8.2691	8.7995
212.604	21.1734	7.2422	8.5048
212.804	22.2989	6.62	8.5369
213.004	22.1129	5.971	7.7424
213.204	21.4583	5.5827	7.3047
213.404	21.0779	5.4351	6.7124
213.604	20.4501	4.6746	6.2887
213.804	20.4493	4.6571	6.0877
214.004	19.8294	5.902	6.2319
214.204	19.8292	6.1116	6.2379
214.404	19.8453	6.1341	6.1838
214.604	19.16	6.0106	6.1234
214.804	19.2503	5.1415	5.3016
215.004	18.2937	5.3557	5.6369
215.204	18.7526	5.0349	5.3153
215.404	18.9379	4.9595	5.8021
215.604	18.3134	4.5434	6.4372
215.804	17.7043	4.916	7.0485
216.004	17.7345	4.5317	7.6703
216.204	18.0424	4.5572	7.6057
216.404	18.8411	4.388	6.838
216.604	19.0698	3.7047	7.0082
216.804	20.25	3.559	6.8162
217.004	20.5978	4.2677	5.7854
217.204	20.7649	3.8607	5.6371
217.404	21.2195	4.2701	5.1394
217.604	21.0555	4.8243	4.8181
217.804	21.2672	4.7518	4.3733
218.004	21.3581	5.5219	4.3807
218.204	21.1758	4.8854	4.5037
218.404	20.8147	5.1883	3.5158
218.604	20.7149	5.2217	3.2028
218.804	21.0991	5.5971	3.1527
219.004	20.3506	5.8531	3.544
219.204	19.9715	5.7125	3.4806
219.404	19.2578	5.0395	3.0036
219.604	17.5765	5.2001	3.172
219.804	16.672	5.0324	3.9323
220.004	16.34	4.8672	3.9372
220.204	15.9112	4.6291	4.149
220.404	15.6854	3.9466	4.3678
220.604	15.2102	3.5408	4.7634
220.804	15.1265	3.531	4.7349
221.004	15.2564	3.2837	4.545
221.204	15.4031	2.2114	5.2965
221.404	15.7351	2.7318	5.1819
221.604	14.8387	2.8288	5.3135
221.804	14.7587	2.418	5.1761
222.004	14.9707	2.5381	5.8639
222.204	15.2836	2.3103	5.8247
222.404	15.9193	3.0514	5.6061
222.604	16.1115	3.574	5.681
222.804	16.2343	3.7546	4.9107
223.004	16.3886	3.1621	4.2688
223.204	16.1175	2.9789	3.0529
223.404	16.2286	3.2043	2.1087
223.604	16.6002	3.4862	2.7681
223.804	17.2042	3.4506	2.2078
224.004	18.0872	3.4904	1.5693
224.204	17.983	3.0401	1.4762
224.404	18.0365	3.2745	1.217
224.604	17.6816	3.3165	0.3718
224.804	17.7326	2.5578	0.5251
225.004	17.3496	2.5972	0.5939
225.204	16.8943	2.6073	0.5822
225.404	16.4519	3.1863	0.5082
225.604	15.0191	3.3438	0.3034
225.804	14.1992	3.0827	0.4558
226.004	13.8178	2.5164	1.115
226.204	13.5325	2.4222	1.1615
226.404	12.8072	2.017	0.7881
226.604	11.9552	2.0491	0.542
226.804	11.9141	1.6126	0.7202
227.004	11.7355	0.9897	0.8778
227.204	11.6849	0.9753	1.1736
227.404	11.8813	0.7967	1.6471
227.604	12.3651	-0.243	1.8195
227.804	12.1748	-0.1383	1.2187
228.004	12.7828	-0.1099	1.2447
228.204	13.3037	-0.2317	0.9501
228.404	14.0248	-0.3238	0.8704
228.604	13.9979	-0.4326	0.4642
228.804	14.0778	-0.9925	0.7431
229.004	14.3886	-0.1321	0.4772
229.204	14.454	0.1585	-0.0010683
229.404	14.0683	0.6725	0.1557
229.604	13.3912	1.5762	-0.3907
229.804	13.4099	2.1859	-0.5415
230.004	13.9641	2.5867	-0.1145
230.204	14.6338	3.1075	0.1398
230.404	14.8623	3.4742	-0.4651
230.604	15.3492	4.0454	0.3967
230.804	15.8088	3.7374	0.5952
231.004	15.5119	3.9015	0.3884
231.204	15.587	3.8201	1.3582
231.404	15.7824	3.8889	1.2375
231.604	15.8767	3.6698	1.0645
231.804	15.2736	4.3598	0.6463
232.004	15.6665	3.9948	0.3966
232.204	16.1935	2.9996	-0.7329
232.404	15.5812	3.103	-0.8566
232.604	14.7026	2.8349	-0.8978
232.804	14.17	3.423	-1.358
233.004	13.8945	3.3538	-1.3321
233.204	12.5246	3.1076	-1.817
233.404	12.2664	3.4771	-2.2609
233.604	11.7172	3.9496	-2.1409
233.804	11.6447	4.0256	-1.9657
234.004	12.2871	3.8592	-1.0537
234.204	12.6689	3.5136	-1.2206
234.404	12.8581	3.6342	-1.5129
234.604	13.0705	3.8297	-1.0629
234.804	13.5074	3.7843	-1.755
235.004	13.3573	4.3771	-1.6058
235.204	13.5897	3.2044	-0.8668
235.404	13.916	3.1542	-1.3404
235.604	13.3594	2.2433	-1.2287
235.804	12.9082	2.2506	-1.6903
236.004	12.6583	1.1863	-1.9665
236.204	13.0576	0.6401	-3.1294
236.404	12.6602	0.916	-3.1685
236.604	12.8222	0.7208	-3.1813
236.804	12.1751	1.1414	-4.0959
237.004	11.9768	0.0346	-4.4854
237.204	11.7818	0.1263	-5.1858
237.404	11.7108	0.0253	-4.6405
237.604	11.6775	0.2594	-3.8223
237.804	11.8741	0.5024	-3.1448
238.004	12.1074	1.1579	-3.0281
238.204	12.1241	1.2854	-2.8909
238.404	12.1742	1.6589	-2.3012
238.604	12.2574	2.2587	-1.5919
238.804	12.3263	1.8856	-0.8236
239.004	11.5889	1.8101	0.107
239.204	11.5041	1.9597	1.1061
239.404	12.335	2.4609	1.702
239.604	12.1727	2.7198	1.7322
239.804	11.9134	2.8848	0.9858
240.004	11.78	2.3627	0.6056
240.204	11.9751	2.1435	0.5483
240.404	11.5657	2.1569	0.4282
240.604	11.439	1.9355	-0.2688
240.804	10.9116	2.1079	-0.992
241.004	10.9773	2.0166	-1.2164
241.204	10.6883	2.5214	-1.2362
241.404	10.2148	2.2048	-1.0216
241.604	10.4331	2.2686	-1.74
241.804	9.3527	1.3758	-1.4932
242.004	8.8245	1.2941	-2.6695
242.204	8.7652	0.7237	-2.6892
242.404	8.6906	0.4498	-2.299
242.604	8.4892	0.811	-2.0573
242.804	8.3112	-0.0241	-2.1386
243.004	8.7968	0.0276	-2.5142
243.204	9.4478	0.7705	-2.462
243.404	10.3683	0.7852	-2.5263
243.604	10.3873	0.8723	-3.017
243.804	9.5271	0.4249	-3.2133
244.004	9.8281	0.5177	-2.2888
244.204	10.0278	0.9148	-1.4346
244.404	10.3439	1.7543	-0.9932
244.604	10.0213	2.4833	-0.5067
244.804	9.5649	3.3039	-0.5074
245.004	9.4328	3.4025	-0.2328
245.204	9.7682	2.5085	-0.3344
245.404	10.124	1.8263	-0.6045
245.604	10.3565	0.7655	-1.414
245.804	10.7144	0.1079	-1.7214
246.004	11.2298	0.46	-2.3843
246.204	11.8003	0.4351	-2.5059
246.404	12.1674	-0.1626	-2.2357
246.604	11.8152	-0.4214	-3.0766
246.804	11.9092	-1.8494	-3.4785
247.004	12.6258	-2.0327	-3.11
247.204	12.4356	-1.8342	-3.1128
247.404	12.5002	-2.4195	-3.1515
247.604	11.9247	-2.9835	-3.6166
247.804	10.9378	-2.9654	-2.9404
248.004	10.8829	-2.3491	-2.3582
248.204	10.5904	-1.6518	-2.1772
248.404	9.9758	-1.0997	-2.3185
248.604	9.6384	-0.7073	-2.8308
248.804	9.3283	-0.9212	-3.4096
249.004	9.271	-1.4114	-3.3255
249.204	9.6775	-1.8588	-3.2294
249.404	10.1323	-1.5441	-3.5133
249.604	10.8999	-1.4384	-3.5498
249.804	10.8958	-0.6459	-2.7279
250.004	11.5279	-0.3364	-1.8232
250.204	11.9267	-0.0982	-1.58
250.404	11.684	0.3005	-1.0503
250.604	11.7501	-0.0744	-0.9133
250.804	11.7536	-0.376	-0.4513
251.004	11.9152	-0.1437	-0.2204
251.204	11.7555	0.0661	-0.3161
251.404	11.5215	-0.05	0.2834
251.604	11.0557	0.0724	0.1637
251.804	10.6769	-0.1061	0.7259
252.004	10.0859	0.2867	-0.187
252.204	9.5979	-0.0043078	-0.3233
252.404	9.8728	0.0167	-1.0125
252.604	9.3065	-0.5738	-0.6119
252.804	8.4072	-1.0028	-1.472
253.004	8.1572	-0.9324	-1.9919
253.204	8.2529	-0.2168	-2.2816
253.404	8.571	-0.6077	-2.6326
253.604	8.3857	-0.2501	-2.8502
253.804	7.5141	-0.0447	-2.5549
254.004	7.5083	-0.4831	-3.1144
254.204	7.3318	-0.8504	-3.1757
254.404	7.0787	-0.6572	-3.2168
254.604	7.5466	-1.1485	-3.279
254.804	7.3376	-0.7238	-3.8219
255.004	8.1205	-0.5181	-3.8898
255.204	9.7623	-0.536	-3.6185
255.404	10.1548	-0.2579	-3.1599
255.604	10.3775	-0.6195	-2.9047
255.804	10.7255	-0.6221	-2.3642
256.004	10.8531	-0.4514	-1.8529
256.204	11.4501	-0.9307	-1.4146
256.404	11.8	-0.6907	-0.6396
256.604	11.1592	-0.9134	-0.7086
256.804	11.0275	-0.851	-1.7366
257.004	10.6773	-0.1107	-1.6229
257.204	10.7294	0.4383	-1.4694
257.404	10.9144	0.0904	-1.5057
257.604	10.0813	0.358	-1.7909
257.804	10.1057	-0.4978	-1.5996
258.004	9.4241	-1.5779	-2.4409
258.204	9.5153	-1.6246	-2.4617
258.404	9.2816	-0.9239	-2.6794
258.604	9.6768	-0.3622	-2.7029
258.804	9.4434	0.0213	-3.7286
259.004	10.1093	0.2813	-3.8794
259.204	10.3999	0.2426	-4.1983
259.404	10.2981	0.7991	-3.4167
259.604	9.9509	0.3946	-2.6489
259.804	9.8276	0.1076	-2.2276
260.004	9.8674	0.3525	-1.6158
260.204	9.7524	0.5963	-1.1721
260.404	9.1611	0.754	-0.2801
260.604	8.9034	0.4715	-0.7208
260.804	8.3831	0.28	-0.8201
261.004	8.2768	1.1935	-0.468
261.204	8.29	0.9572	-0.6099
261.404	8.5991	0.2005	-0.7484
261.604	8.8773	-0.3954	-1.1427
261.804	9.4158	-1.2109	-1.8027
262.004	9.1446	-0.983	-2.4887
262.204	9.0974	-0.1703	-2.853
262.404	9.4088	0.0358	-3.38
262.604	9.1275	0.2441	-3.8679
262.804	8.3463	0.0554	-5.1151
263.004	8.531	-0.2879	-4.9228
263.204	8.8749	-0.5318	-4.8678
263.404	9.1175	-0.8428	-3.9701
263.604	8.5533	-0.9056	-3.6118
263.804	9.187	-0.8416	-3.5554
264.004	9.3563	-0.639	-3.7384
264.204	9.0012	-0.1264	-3.4405
264.404	8.789	-0.5386	-3.4228
264.604	8.4415	-0.2822	-2.9845
264.804	8.2418	-0.1713	-2.598
265.004	8.0598	-0.1055	-1.6526
265.204	7.9331	-0.9878	-1.6559
265.404	8.3162	-1.7014	-1.7582
265.604	8.3874	-1.6749	-2.9272
265.804	8.46	-1.2547	-3.0115
266.004	8.0105	-0.9026	-2.8593
266.204	7.5422	-1.0036	-2.8179
266.404	7.3025	-1.4212	-3.3283
266.604	6.6962	-1.5742	-2.9953
266.804	6.4932	-1.4632	-3.1592
267.004	6.5561	-1.2293	-3.1263
267.204	6.729	-0.4056	-3.5653
267.404	7.3728	-0.2226	-3.2701
267.604	7.4649	0.3066	-3.8308
267.804	8.3576	0.0552	-4.1864
268.004	8.2891	0.3374	-4.1704
268.204	8.7493	1.1925	-4.2118
268.404	8.5303	1.0705	-3.5746
268.604	8.7225	1.2985	-2.8103
268.804	8.819	0.5035	-2.596
269.004	7.888	-0.3307	-1.9344
269.204	8.0885	-0.7841	-2.3359
269.404	8.0324	-0.4367	-2.7038
269.604	7.4295	-0.2899	-2.6727
269.804	7.0755	-0.1766	-1.2612
270.004	6.6543	-0.9268	-1.1605
270.204	6.2997	-1.4294	-0.9824
270.404	5.6268	-1.6903	-1.4206
270.604	5.3534	-1.7592	-1.1125
270.804	5.6143	-1.4639	-1.2143
271.004	5.67	-1.4034	-1.5639
271.204	6.6378	-1.5162	-1.3968
271.404	7.6859	-1.92	-0.5281
271.604	7.8506	-1.4904	-0.9103
271.804	9.0712	-0.8075	-1.3885
272.004	9.5079	-0.8855	-1.2035
272.204	9.8063	-1.25	-1.6859
272.404	9.7405	-1.4174	-1.1745
272.604	9.9198	-2.3403	-1.4993
272.804	9.1491	-2.5497	-1.6865
273.004	9.0011	-2.8396	-1.4828
273.204	9.8312	-2.3857	-1.1986
273.404	8.8627	-1.9932	-1.3348
273.604	8.5981	-2.4673	-0.9513
273.804	8.31	-1.8028	-0.9418
274.004	7.8346	-2.6136	-1.557
274.204	7.6654	-2.804	-1.4735
274.404	6.9207	-2.83	-1.7211
274.604	7.4005	-2.6688	-2.239
274.804	7.0275	-2.1793	-2.192
275.004	7.0246	-2.6269	-2.3328
275.204	7.4573	-2.4853	-2.3496
275.404	7.5161	-2.2472	-2.5522
275.604	7.5266	-1.6609	-2.6067
275.804	8.2326	-2.1978	-2.7707
276.004	8.4363	-2.8294	-2.229
276.204	8.8912	-2.6495	-1.7234
276.404	8.7983	-2.4811	-0.9339
276.604	8.4754	-2.4575	-1.068
276.804	8.2002	-2.1621	-0.6174
277.004	8.5648	-2.102	-0.3749
277.204	9.1706	-2.6642	-0.1808
277.404	8.7583	-2.5115	-0.3866
277.604	9.1495	-2.4566	-0.3389
277.804	8.2696	-2.4104	-1.194
278.004	8.2507	-3.6932	-2.1396
278.204	8.1496	-3.5413	-2.6315
278.404	7.4798	-3.6686	-3.0494
278.604	6.9838	-3.877	-3.4832
278.804	6.1124	-4.561	-3.2562
279.004	6.3403	-5.6309	-2.9913
279.204	5.952	-5.8264	-3.1412
279.404	5.6286	-5.8514	-2.5935
279.604	5.6352	-5.8992	-1.9011
279.804	6.3045	-5.932	-0.9316
280.004	6.1306	-4.7312	0.1758
280.204	6.0767	-4.4691	1.0161
280.404	5.1805	-4.0814	1.6156
280.604	5.3824	-3.8312	1.2461
280.804	5.5821	-4.0262	1.1592
281.004	5.5956	-4.1108	0.8866
281.204	6.5383	-4.0469	0.2628
281.404	6.8446	-2.5509	0.2708
281.604	6.6145	-2.0431	0.1007
281.804	6.845	-1.8114	-0.4076
282.004	7.4646	-1.1992	-1.1047
282.204	7.0504	-0.5483	-0.9615
282.404	7.267	-0.9581	-0.944
282.604	6.9467	-1.49	-0.4892
282.804	7.4273	-1.7616	-0.39
283.004	7.7498	-2.1532	0.0591
283.204	7.7164	-3.1835	0.1734
283.404	7.5508	-3.5164	0.1093
283.604	7.2921	-3.7854	-0.008345
283.804	7.721	-3.8326	0.4427
284.004	6.8876	-4.5288	0.4176
284.204	6.4855	-5.1797	0.3592
284.404	6.4655	-5.3971	0.6639
284.604	6.5932	-6.126	-0.2177
284.804	6.7469	-6.7514	-1.3686
285.004	6.6199	-6.797	-1.3899
285.204	7.1547	-5.0218	-1.7079
285.404	7.6525	-4.0129	-1.5217
285.604	7.8045	-2.8252	-1.7589
285.804	8.4624	-2.3167	-1.5796
286.004	8.9813	-1.5051	-1.9805
286.204	8.5214	-1.3628	-1.8188
286.404	8.7155	-1.615	-1.1737
286.604	8.2995	-1.6157	-0.7868
286.804	8.2375	-2.0059	-1.4841
287.004	8.1938	-2.4804	-1.6787
287.204	7.2819	-3.3327	-1.4674
287.404	6.7662	-2.8177	-1.5517
287.604	6.0549	-2.7029	-1.4476
287.804	6.0596	-3.3029	-1.0084
288.004	5.5604	-3.5349	-0.3834
288.204	5.6219	-3.9406	-1.2391
288.404	5.5642	-4.304	-1.5311
288.604	4.989	-5.208	-2.1265
288.804	5.6178	-5.355	-3.0593
289.004	5.8826	-4.701	-2.5749
289.204	6.8788	-3.6914	-1.8154
289.404	7.6294	-3.7716	-1.7292
289.604	8.228	-3.5988	-1.2662
289.804	8.1858	-3.8555	-0.6977
290.004	8.1849	-3.4069	-1.3312
290.204	7.9986	-3.6331	-1.3776
290.404	7.6544	-3.4139	-1.6531
290.604	7.1789	-3.4127	-1.9804
290.804	6.6976	-3.8444	-2.6544
291.004	5.585	-3.292	-2.1241
291.204	4.5788	-3.1086	-1.1685
291.404	3.7208	-2.5722	-1.1572
291.604	2.9455	-3.0731	-1.5529
291.804	3.127	-3.5345	-1.3843
292.004	3.8204	-3.3955	-1.5055
292.204	3.7447	-4.0696	-2.4798
292.404	3.5211	-4.0822	-1.7166
292.604	4.1142	-4.019	-2.1603
292.804	5.4208	-3.3337	-2.6698
293.004	6.7219	-3.3872	-2.0585
293.204	7.6191	-3.6696	-2.1198
293.404	8.181	-3.2397	-2.4136
293.604	8.7268	-3.0966	-2.5317
293.804	8.6206	-2.2337	-2.7806
294.004	8.5185	-2.2668	-3.431
294.204	8.828	-2.314	-3.082
294.404	8.068	-1.7798	-2.956
294.604	7.5722	-1.9586	-2.544
294.804	6.9258	-1.7987	-2.4083
295.004	6.6946	-1.5147	-1.784
295.204	6.3899	-1.3527	-1.6554
295.404	5.8733	-1.1528	-1.9627
295.604	6.3399	-2.1088	-1.0712
295.804	6.6292	-2.2127	-0.0679
296.004	6.8499	-2.1118	0.1384
296.204	6.3416	-2.089	0.6397
296.404	6.0912	-2.2638	0.8425
296.604	6.2265	-2.1704	-0.3163
296.804	6.2866	-2.3184	-0.5177
297.004	6.5641	-2.6173	-0.5597
297.204	6.6989	-1.7285	-1.2785
297.404	6.4048	-1.0775	-1.2511
297.604	5.9181	-1.2441	-1.1679
297.804	6.1968	-1.2318	-0.8316
298.004	5.7242	-1.6189	-0.7406
298.204	6.6655	-1.005	-0.5974
298.404	5.9006	-0.7333	-0.539
298.604	6.096	-1.1529	-0.5997
298.804	6.4574	-0.7494	-0.136
299.004	6.939	-1.239	-0.7418
299.204	6.8034	-1.4461	-0.6049
299.404	7.0007	-1.7675	-0.3583
299.604	7.1421	-2.6175	0.4134
299.804	6.6664	-3.1974	0.2093
300.004	5.9846	-3.5183	0.0367
300.204	5.0597	-3.819	0.147
300.404	4.3631	-4.4435	-0.3797
300.604	4.1323	-4.3945	-1.1645
300.804	4.4247	-4.4768	-0.484
301.004	5.1453	-3.857	-0.6614
301.204	4.9959	-3.1249	-1.2215
301.404	5.432	-3.4	-1.9178
301.604	6.194	-3.5548	-1.8968
301.804	7.0052	-3.2285	-2.3605
302.004	7.0009	-2.5611	-2.059
302.204	7.3743	-1.8505	-2.4207
302.404	6.6672	-1.9586	-2.1579
302.604	7.7253	-1.8667	-2.1605
302.804	8.233	-1.0967	-1.9819
303.004	8.2797	-1.089	-2.3094
303.204	8.998	-0.8571	-1.7758
303.404	8.753	-0.4621	-2.0041
303.604	8.6413	-0.5162	-2.2903
303.804	8.1753	-1.772	-2.3215
304.004	7.5622	-1.948	-1.7208
304.204	7.2017	-1.9894	-2.0929
304.404	7.3629	-2.5096	-2.6174
304.604	7.2722	-2.3876	-2.9103
304.804	7.4933	-3.4912	-2.5
305.004	7.076	-3.4707	-2.7662
305.204	6.9957	-3.809	-2.5957
305.404	7.2893	-4.1026	-1.5881
305.604	6.7247	-4.17	-1.5935
305.804	6.2854	-4.2722	-1.555
306.004	5.8876	-4.4202	-0.8748
306.204	4.8697	-4.4265	-0.4132
306.404	4.5135	-4.4205	-0.3971
306.604	4.7938	-3.6287	-0.1234
306.804	4.2668	-3.2021	-0.0907
307.004	4.7936	-3.0698	-0.2407
307.204	5.7475	-2.9106	-0.8832
307.404	5.5352	-2.3895	-1.141
307.604	5.6943	-2.5763	-0.9651
307.804	5.8049	-2.6584	-1.2346
308.004	6.1841	-1.9133	-1.7747
308.204	6.3767	-1.3651	-2.6986
308.404	6.4827	-1.6592	-3.7317
308.604	6.4645	-1.278	-4.0633
308.804	7.0626	-2.0051	-3.2643
309.004	7.0916	-1.9696	-2.8429
309.204	7.655	-2.029	-1.7311
309.404	7.5792	-1.8287	-1.3665
309.604	7.7221	-2.2442	-2.5521
309.804	7.6886	-2.7452	-2.8642
310.004	7.4283	-2.5798	-2.8108
310.204	7.0947	-2.7134	-2.9106
310.404	7.4162	-3.2246	-3.4612
310.604	7.8805	-3.4883	-3.3624
310.804	7.888	-3.9475	-3.5685
311.004	9.3492	-4.7959	-3.4828
311.204	8.7825	-4.8062	-3.5766
311.404	8.6024	-4.6566	-2.6945
311.604	8.8846	-4.8859	-1.8808
311.804	9.4809	-4.852	-1.6108
312.004	9.4613	-4.7957	-1.198
312.204	9.1045	-4.361	-0.4379
312.404	8.3693	-4.2765	-0.6078
312.604	8.6655	-3.3169	-0.1809
312.804	8.1182	-2.4705	0.6368
313.004	7.8638	-1.2965	0.7894
313.204	7.6525	-0.4757	1.4323
313.404	7.0146	0.0013625	1.2217
313.604	6.2954	-0.1784	0.7996
313.804	6.0306	0.0010102	-0.4181
314.004	6.3784	-0.0025851	-0.5467
314.204	6.8014	-0.2198	-1.4111
314.404	7.0557	-0.4402	-1.4019
314.604	7.0268	-0.6299	-1.5556
314.804	6.4244	-1.2062	-1.6959
315.004	6.3511	-2.6447	-1.34
315.204	5.925	-2.7819	-1.1293
315.404	6.2667	-3.7636	-0.8696
315.604	6.3086	-4.3201	-0.5617
315.804	6.2218	-4.7643	-0.8717
316.004	6.263	-5.0114	-0.2386
316.204	6.5147	-4.9258	-0.7227
316.404	6.2402	-5.1143	-1.319
316.604	6.7468	-3.589	-1.7883
316.804	6.1861	-3.0526	-1.2335
317.004	5.9801	-2.8823	-0.6131
317.204	5.1629	-2.9912	-0.1657
317.404	4.9859	-3.1848	0.1015
317.604	4.5794	-3.018	-0.3418
317.804	4.8036	-2.5326	-0.1626
318.004	5.1923	-2.5099	0.5425
318.204	5.8326	-1.4659	0.3843
318.404	5.6677	-1.1229	1.1164
318.604	5.9502	-0.6417	1.1491
318.804	5.3657	-1.0579	1.724
319.004	5.3055	-1.5305	1.9518
319.204	5.177	-1.169	1.749
319.404	4.7579	-1.4774	2.1043
319.604	4.6323	-1.4311	2.0916
319.804	4.7816	-1.6905	1.4776
320.004	5.2908	-2.2729	1.4944
320.204	5.3081	-2.2011	0.1072
320.404	5.0198	-2.9029	0.4216
320.604	5.2008	-2.9648	-0.0151
320.804	5.5564	-4.0581	-0.323
321.004	5.3866	-4.2887	-0.4489
321.204	5.4897	-5.0027	-0.631
321.404	5.7431	-4.9374	-1.015
321.604	5.5604	-4.6464	-1.6273
321.804	6.0886	-4.4141	-1.1401
322.004	6.6012	-3.7597	-0.7497
322.204	6.4385	-3.4555	-1.0507
322.404	5.9285	-3.5668	-0.8006
322.604	6.1146	-3.1696	-0.463
322.804	5.6272	-3.1461	0.2659
323.004	5.4667	-3.206	-0.8444
323.204	5.9926	-2.6039	-0.9007
323.404	5.6608	-2.5229	-0.6393
323.604	5.4501	-2.4163	-1.8733
323.804	5.2984	-2.1914	-2.1897
324.004	4.6387	-1.7037	-2.4746
324.204	4.1652	-1.4233	-2.0628
324.404	4.4694	-1.8227	-2.2424
324.604	4.7252	-1.5938	-2.7108
324.804	5.4028	-1.7718	-3.2982
325.004	5.787	-2.1906	-3.5875
325.204	5.6756	-3.2404	-4.047
325.404	5.6808	-3.2081	-4.0955
325.604	5.8176	-3.9951	-3.3998
325.804	5.6893	-4.5406	-2.2238
326.004	5.372	-4.5571	-0.8673
326.204	4.7842	-5.4247	-0.1217
326.404	4.897	-5.8557	0.513
326.604	5.0263	-5.3955	1.0611
326.804	5.1076	-5.7203	1.5403
327.004	5.6354	-5.9606	0.9209
327.204	6.011	-5.8811	1.0787
327.404	5.5039	-6.2014	0.2747
327.604	5.6817	-6.0164	-0.2891
327.804	5.0766	-5.276	0.311
328.004	4.0357	-5.0397	0.3613
328.204	4.6661	-4.9186	0.5208
328.404	5.4965	-4.5061	-0.6695
328.604	5.2608	-4.2673	-0.8209
328.804	6.164	-4.3901	-1.8218
329.004	6.2394	-5.067	-2.4346
329.204	6.3025	-5.5201	-2.2977
329.404	7.3847	-5.2327	-2.159
329.604	8.1948	-5.8034	-2.0933
329.804	8.306	-5.6611	-1.8257
330.004	8.6749	-5.0935	-1.1124
330.204	8.018	-5.3716	-0.9298
330.404	7.5001	-5.6382	-1.757
330.604	7.0346	-5.064	-0.9202
330.804	7.0732	-5.5151	-0.5122
331.004	7.0613	-5.7905	-1.1239
331.204	6.6656	-5.957	-1.2945
331.404	6.4707	-5.7592	-1.0115
331.604	5.8546	-5.7249	-0.2016
331.804	5.0382	-5.4543	0.7977
332.004	3.9394	-5.3399	1.7309
332.204	4.4527	-4.6354	2.1973
332.404	3.996	-4.8869	2.1236
332.604	3.3595	-5.1883	2.3814
332.804	3.5743	-4.9305	1.8046
333.004	3.9288	-4.9714	1.6354
333.204	4.7392	-4.3137	1.4576
333.404	5.2684	-3.5665	1.0448
333.604	5.4865	-3.6288	0.5673
333.804	5.5044	-3.5714	0.537
334.004	5.604	-3.634	0.3435
334.204	5.1022	-4.075	-0.5792
334.404	5.668	-4.6042	-1.4264
334.604	6.0314	-4.7816	-0.6244
334.804	7.1605	-5.1638	-1.2477
335.004	7.1639	-5.7411	-1.6032
335.204	7.326	-5.2672	-1.7297
335.404	7.2767	-5.2088	-1.4177
335.604	7.7584	-5.5397	-1.1988
335.804	7.7853	-5.7894	-0.9466
336.004	7.6577	-5.9388	-0.472
336.204	8.1153	-7.2961	-0.2062
336.404	7.3471	-8.1706	-0.7183
336.604	7.1065	-8.2309	-0.7981
336.804	7.2947	-7.9885	-1.0301
337.004	7.9743	-8.1277	-0.9519
337.204	7.1348	-7.7432	-0.6898
337.404	7.0716	-7.4007	-0.503
337.604	7.5715	-7.8539	-0.3345
337.804	7.0329	-7.7763	0.1532
338.004	6.2673	-7.1361	0.4393
338.204	5.9181	-7.1662	0.1946
338.404	6.1497	-7.1678	0.6017
338.604	5.6253	-6.1801	1.152
338.804	5.7524	-5.9948	0.6013
339.004	5.1982	-5.3148	-0.2072
339.204	5.3022	-4.3102	-0.3162
339.404	4.7828	-4.1081	0.4943
339.604	5.5624	-4.1301	0.5231
339.804	5.1188	-4.1953	0.2799
340.004	5.3503	-4.4682	0.5528
340.204	5.2026	-4.5205	0.6661
340.404	5.143	-4.1381	0.3059
340.604	6.1213	-3.9713	0.4653
340.804	6.4467	-4.3519	0.2826
341.004	7.0509	-4.6659	0.3164
341.204	6.6946	-4.6419	0.0605
341.404	7.1509	-5.1124	0.2639
341.604	7.3535	-5.4469	0.6553
341.804	6.4282	-4.9156	0.9625
342.004	6.1087	-4.8956	0.5777
342.204	6.2026	-5.2719	-0.109
342.404	6.1468	-4.052	0.2079
342.604	5.665	-4.1558	0.0897
342.804	6.3513	-4.8307	-0.788
343.004	5.9688	-4.5084	-1.355
343.204	5.5253	-4.6148	-0.6669
343.404	5.5008	-4.4642	-0.7693
343.604	6.1236	-4.878	-0.9222
343.804	5.8654	-4.7036	-0.0945
344.004	6.7826	-4.6081	0.4381
344.204	6.6505	-4.3467	0.9902
344.404	6.9123	-4.4239	1.1584
344.604	7.3463	-3.9224	1.213
344.804	7.018	-4.1391	0.4221
345.004	6.9081	-4.633	0.2338
345.204	6.3944	-4.5023	-0.2818
345.404	5.9688	-4.9368	-0.2434
345.604	5.9146	-4.1554	-0.2067
345.804	5.3753	-3.3828	0.0481
346.004	6.0239	-3.3129	-0.3619
346.204	6.1756	-3.1737	-0.4781
346.404	6.2012	-3.1279	0.4626
346.604	6.1391	-4.7153	0.0713
346.804	5.813	-4.8649	-0.4252
347.004	5.5357	-5.2751	-0.8358
347.204	5.7087	-5.5025	-1.3232
347.404	6.2038	-5.8266	-1.8522
347.604	6.2332	-6.3758	-1.2737
347.804	6.3098	-5.227	-0.3125
348.004	7.3893	-5.9622	-0.3294
348.204	7.162	-6.4961	0.0439
348.404	7.534	-6.2641	0.2499
348.604	7.7839	-5.7632	-0.0973
348.804	7.4646	-6.356	-0.9092
349.004	7.2531	-5.8768	-0.4414
349.204	6.884	-5.9717	-0.3852
349.404	6.9708	-6.0123	0.0165
349.604	7.5337	-5.3798	0.6108
349.804	7.2587	-5.1163	0.9325
350.004	7.8814	-5.1806	1.1152
350.204	7.5966	-5.2819	1.5139
350.404	8.1144	-5.7567	1.9876
350.604	8.1842	-5.2703	1.8254
350.804	8.0069	-4.9746	1.4006
351.004	8.0204	-5.1573	0.4169
351.204	7.7825	-5.3859	0.2089
351.404	7.8907	-5.675	0.7884
351.604	8.0039	-4.8233	0.6383
351.804	7.7705	-4.8356	0.8808
352.004	7.7286	-5.9438	0.9891
352.204	7.4308	-5.5069	1.0942
352.404	7.2446	-5.5281	0.7347
352.604	6.6004	-5.1459	-0.0245
352.804	5.3297	-5.9062	0.6074
353.004	5.0269	-5.5232	0.8714
353.204	4.15	-6.0293	0.7842
353.404	3.6512	-5.4645	0.6119
353.604	3.2378	-5.4916	0.6689
353.804	2.8555	-5.5088	0.9163
354.004	3.3687	-5.151	1.1813
354.204	2.905	-5.2531	0.5504
354.404	3.6073	-5.5681	0.5385
354.604	4.1809	-5.1391	0.509
354.804	4.6529	-5.6874	0.3708
355.004	4.5354	-5.9172	0.3802
355.204	5.5037	-6.371	1.2219
355.404	5.5549	-6.7938	1.8169
355.604	5.9128	-6.7331	1.488
355.804	5.8897	-7.5087	2.012
356.004	6.0707	-7.5257	2.153
356.204	6.1525	-7.3514	2.0751
356.404	5.688	-7.5824	2.191
356.604	5.1668	-7.1405	2.6786
356.804	4.5179	-7.6785	3.2851
357.004	4.423	-7.1389	3.1587
357.204	3.736	-6.9622	3.1059
357.404	3.4636	-6.7761	2.8318
357.604	4.0143	-6.2099	3.0719
357.804	4.29	-6.1458	2.2761
358.004	4.2937	-5.4169	1.6408
358.204	4.3623	-5.7126	0.4178
358.404	5.3952	-6.1535	0.0411
358.604	6.0424	-6.0374	-0.1468
358.804	6.5747	-5.809	-0.1081
359.004	6.6601	-6.1334	-0.0638
359.204	6.6903	-5.543	-0.1931
359.404	6.5818	-6.0987	-0.2453
359.604	7.5437	-5.7919	-0.1143
359.804	7.3549	-5.592	0.0228
360.004	7.1216	-5.6239	-0.5062
360.204	6.7314	-5.5117	-0.1341
360.404	6.3564	-5.8887	0.1234
360.604	6.4957	-5.9689	-0.0673
360.804	6.6669	-6.6286	0.1631
361.004	7.0291	-6.5094	0.5754
361.204	6.8766	-5.8314	-0.7302
361.404	7.257	-5.161	-0.4468
361.604	7.9193	-4.8037	-0.5514
361.804	8.1611	-4.7127	-1.5165
362.004	8.3494	-4.0028	-1.4326
362.204	8.8076	-4.0175	-2.6155
362.404	8.243	-3.7391	-2.9361
362.604	8.2854	-3.5766	-2.6048
362.804	8.2044	-3.1836	-2.7243
363.004	7.5802	-2.9749	-2.8583
363.204	7.1853	-1.6277	-3.139
363.404	7.3275	-1.9112	-2.2733
363.604	7.2699	-1.3627	-2.0674
363.804	6.7175	-1.0745	-1.5788
364.004	6.7693	-1.0294	-0.9766
364.204	6.3338	-1.057	-0.0020962
364.404	6.1362	-2.1751	0.763
364.604	6.8671	-2.2157	1.4186
364.804	6.9371	-2.3929	2.465
365.004	6.903	-2.3549	2.4514
365.204	6.4673	-2.4766	2.1726
365.404	6.9727	-2.6814	2.9268
365.604	7.1843	-3.3906	1.9654
365.804	7.1155	-3.8707	0.9566
366.004	6.9914	-4.008	1.1706
366.204	7.1878	-4.6578	0.5568
366.404	6.8366	-5.0544	0.7152
366.604	7.5155	-5.2701	0.2075
366.804	7.1223	-5.1182	0.0995
367.004	6.9781	-4.8601	-0.6498
367.204	6.7074	-4.42	-0.1519
367.404	6.7525	-4.778	0.1393
367.604	6.7771	-4.1003	0.4839
367.804	6.6249	-3.4803	0.7276
368.004	6.9546	-2.7863	1.0198
368.204	6.6891	-2.6965	0.771
368.404	7.3138	-3.1889	1.3646
368.604	8.0261	-2.1256	1.4978
368.804	7.6315	-1.8541	1.7891
369.004	7.1273	-1.4779	1.4481
369.204	6.9856	-1.3713	1.6054
369.404	7.4284	-1.4472	1.7804
369.604	7.4968	-2.0711	1.06
369.804	7.4769	-2.4899	1.114
370.004	7.54	-2.689	1.6874
370.204	8.2477	-3.4344	1.4265
370.404	8.3099	-3.6976	1.5839
370.604	7.8439	-3.5174	1.0308
370.804	7.0637	-3.7592	1.5097
371.004	6.2344	-4.648	1.385
371.204	5.6232	-4.9769	1.772
371.404	5.8546	-5.0092	1.1303
371.604	5.3745	-4.5684	1.3266
371.804	5.6446	-4.4876	0.7444
372.004	5.5196	-4.4196	0.909
372.204	5.276	-4.5361	0.2086
372.404	5.6563	-4.5062	0.6302
372.604	5.1754	-4.7292	1.228
372.804	4.726	-4.7219	1.601
373.004	4.9989	-4.6177	1.6161
373.204	5.5184	-4.7273	1.5953
373.404	5.4953	-5.084	1.8905
373.604	5.9514	-5.1472	1.4392
373.804	6.4728	-5.4189	2.1357
374.004	6.8303	-5.7313	2.1725
374.204	7.5049	-6.0517	2.2573
374.404	7.1648	-6.2153	2.9158
374.604	6.8045	-6.0307	3.1788
374.804	6.5106	-6.2066	2.5851
375.004	5.9469	-6.0965	2.8586
375.204	5.9399	-5.279	2.3408
375.404	6.5032	-4.1818	1.9863
375.604	6.1242	-3.8572	2.2738
375.804	5.7221	-3.7038	1.4983
376.004	4.8889	-3.5275	0.9676
376.204	4.5884	-3.1695	0.5766
376.404	4.4307	-3.4001	1.2417
376.604	4.325	-3.6399	1.3777
376.804	4.6956	-2.8916	0.6181
377.004	4.6974	-3.039	0.6918
377.204	4.4869	-3.1711	0.4667
377.404	4.3434	-3.4871	1.362
377.604	5.0194	-3.3532	1.8951
377.804	4.5421	-3.3579	2.4192
378.004	4.5045	-3.67	2.5759
378.204	4.626	-4.5039	2.954
378.404	4.6286	-4.5191	2.9323
378.604	5.1339	-4.9002	2.7022
378.804	5.1729	-4.9673	2.1308
379.004	5.7685	-5.0135	2.633
379.204	6.247	-5.5609	2.2798
379.404	6.2656	-5.014	1.8557
379.604	5.6434	-5.1273	1.9491
379.804	5.4679	-5.0694	1.7273
380.004	5.2042	-5.9988	1.7938
380.204	5.0357	-5.3679	2.1545
380.404	5.2321	-5.4314	2.1706
380.604	5.9818	-5.1758	1.4897
380.804	6.3796	-4.7115	1.466
381.004	6.9015	-4.6917	3.1145
381.204	7.2961	-4.0597	2.9092
381.404	7.5808	-3.3794	3.3782
381.604	8.0555	-2.5389	3.1297
381.804	7.7784	-2.2905	2.6433
382.004	8.1277	-2.6258	2.6269
382.204	7.7015	-2.4222	2.2365
382.404	7.2886	-2.0175	2.35
382.604	6.9581	-2.6911	2.114
382.804	6.2229	-2.1913	2.1198
383.004	5.5256	-1.8658	2.675
383.204	4.8518	-1.9337	3.1339
383.404	4.3818	-1.1534	2.8844
383.604	3.6472	-2.1385	3.5327
383.804	3.2358	-3.326	3.3004
384.004	3.0477	-4.3925	3.1556
384.204	3.1755	-4.4498	3.0084
384.404	3.1005	-5.0765	2.3325
384.604	4.2026	-5.0005	2.4963
384.804	4.9769	-4.8008	2.969
385.004	5.7911	-4.8596	3.4838
385.204	6.7834	-4.5706	1.7408
385.404	8.1552	-5.2986	1.5787
385.604	8.1022	-5.2304	1.4399
385.804	8.4076	-5.441	1.4387
386.004	8.415	-6.303	1.7648
386.204	8.3479	-6.0951	2.173
386.404	8.2104	-6.2147	2.1874
386.604	7.9817	-6.3291	1.7958
386.804	7.3343	-5.4818	2.1929
387.004	7.166	-5.8446	2.7549
387.204	7.5495	-6.9101	1.7968
387.404	7.3074	-7.0443	1.676
387.604	6.6957	-8.1368	2.0669
387.804	6.6298	-7.938	2.0311
388.004	6.5692	-7.2134	2.0503
388.204	6.4601	-7.7635	1.4877
388.404	6.1118	-7.2973	1.3016
388.604	6.9765	-6.8247	1.6839
388.804	6.7623	-6.4434	1.6855
389.004	6.9809	-5.8468	2.1879
389.204	6.952	-5.2781	1.5783
389.404	7.0176	-4.8806	2.6016
389.604	6.9526	-4.036	2.5783
389.804	7.3843	-4.0937	2.8656
390.004	6.9348	-4.2481	3.3134
390.204	7.0087	-3.9833	3.8779
390.404	6.5191	-3.2662	3.6032
390.604	5.4531	-2.7284	4.0539
390.804	5.0127	-2.7298	4.05
391.004	4.9675	-3.4283	4.3183
391.204	4.8811	-3.6675	4.4062
391.404	4.2006	-3.5392	5.4739
391.604	4.5048	-3.7385	5.4563
391.804	4.2698	-3.4657	5.3749
392.004	4.744	-4.0033	4.4634
392.204	4.9483	-4.3844	3.7065
392.404	4.8356	-4.0441	3.3322
392.604	5.0913	-3.7719	2.9405
392.804	5.119	-3.0948	2.1214
393.004	5.4959	-2.9528	1.6966
393.204	5.1136	-2.6388	0.4972
393.404	5.7215	-2.886	0.4555
393.604	5.4619	-3.5631	-0.4745
393.804	4.8081	-3.8805	-0.3552
394.004	4.1142	-3.3217	-0.0285
394.204	3.9919	-3.3945	0.1436
394.404	3.917	-2.8171	0.7813
394.604	3.5434	-2.3215	1.7462
394.804	3.9928	-2.6814	1.765
395.004	3.9696	-2.7779	2.7794
395.204	4.3257	-2.9367	3.2911
395.404	4.2457	-3.1145	3.2822
395.604	5.1549	-3.0812	3.0202
395.804	5.6109	-3.1789	3.3983
396.004	5.6758	-3.2587	3.0072
396.204	5.6203	-2.8902	2.1584
396.404	5.6973	-3.0877	1.8189
396.604	6.0556	-3.2235	1.7253
396.804	6.5003	-3.2368	0.9898
397.004	6.3118		1.0812
397.204	6.2505		0.269
397.404	5.7707		0.1074
397.604	5.3021		-0.2515
397.804	5.1056		0.0244
398.004	4.708		0.4905
398.204	4.8424		0.961
398.404	5.0158		1.7594
398.604	4.8389		1.9344
398.804	5.0142		1.8621
399.004	5.0218		2.726
399.204	5.1275		2.989
399.404	5.1368		3.248
399.604	5.4473		3.6888
[truncated: 1 more rows]
