# Supplementary material for: Ydj1 interaction at nucleotide-binding-domain of yeast Ssa1 impacts Hsp90 collaboration and client maturation
Source: PLoS Genet. 2022 Nov 9;18(11):e1010442. doi: 10.1371/journal.pgen.1010442 (PMC9645627; doi:10.1371/journal.pgen.1010442)
Supplement: S7 Dataset — (XLSX) [file pgen.1010442.s022.xlsx]

## Sheet: 0 hours
Strains	Replicate 1	Replicate 2	Replicate 3
A1/sti1Δ	0.0203	0.0296	0.024
A1/sti1Δ(Dox)	0.0247	0.0259	0.0251
A1-T175N/sti1Δ	0.0078	0.0294	0.00994
A1-T175N/sti1Δ (Dox)	0.0227	0.0261	0.0249
A1-D158N/sti1Δ	0.0087	0.0257	0.0026557
A1-D158N/sti1Δ(Dox)	0.0229	0.0248	0.0317

## Sheet: 6 hours
Strains	Replicate 1	Replicate 2	Replicate 3
A1/sti1	-0.0027	-0.0047	0.0055983
A1/sti1(Dox)	0.0025	-0.0074	0.0033206
A1-T175N/sti1	-0.0034	0.002	0.0026228
A1-T175N/sti1 (Dox)	0.008	-0.0017	0.0076001
A1-D158N/sti1	0.0123	-0.0016	0.0095509
A1-D158N/sti1(Dox)	-0.003	-0.0019	0.0047749

## Sheet: 12 hours
Strains	Replicate 1	Replicate 2	Replicate 3
A1/sti1	0.0203	0.0263	0.0244
A1/sti1(Dox)	0.0064	0.0042	0.0060336
A1-T175N/sti1	0.0035	0.0034	0.0031005
A1-T175N/sti1 (Dox)	0.0247	0.0098	0.0172
A1-D158N/sti1	0.0187	0.0131	0.0162
A1-D158N/sti1(Dox)	0.0256	0.0213	0.007247

## Sheet: 18 hours
Strains	Replicate 1	Replicate 2	Replicate 3
A1/sti1	0.0444	0.0412	0.0465
A1/sti1(Dox)	0.0542	0.0348	0.0399
A1-T175N/sti1	0.0166	0.0167	0.0171
A1-T175N/sti1 (Dox)	0.0148	0.0117	0.0153
A1-D158N/sti1	0.0275	0.0303	0.0298
A1-D158N/sti1(Dox)	0.0113	0.0098	0.0101

## Sheet: 24 hours
Strains	Replicate 1	Replicate 2	Replicate 3
A1/sti1	0.0926	0.0993	0.0978
A1/sti1(Dox)	0.0997	0.0924	0.0955
A1-T175N/sti1	0.0341	0.0308	0.0333
A1-T175N/sti1 (Dox)	0.0231	0.0154	0.0171
A1-D158N/sti1	0.0699	0.0775	0.0702
A1-D158N/sti1(Dox)	0.0229	0.0214	0.0184

## Sheet: 30 hours
Strains	Replicate 1	Replicate 2	Replicate 3
A1/sti1	0.1854	0.1937	0.1954
A1/sti1(Dox)	0.2099	0.1966	0.2125
A1-T175N/sti1	0.0905	0.0554	0.0668
A1-T175N/sti1 (Dox)	0.0411	0.0282	0.04
A1-D158N/sti1	0.1172	0.1191	0.0987
A1-D158N/sti1(Dox)	0.0411	0.0484	0.0432

## Sheet: 36 hours
Strains	Replicate 1	Replicate 2	Replicate 3
A1/sti1	0.3085	0.3346	0.3482
A1/sti1(Dox)	0.3691	0.3402	0.3391
A1-T175N/sti1	0.1098	0.0933	0.0923
A1-T175N/sti1 (Dox)	0.0418	0.0323	0.0314
A1-D158N/sti1	0.1731	0.1856	0.1789
A1-D158N/sti1(Dox)	0.0801	0.0647	0.0653

## Sheet: 42 hours
Strains	Replicate 1	Replicate 2	Replicate 3
A1/sti1	0.4097	0.4527	0.444
A1/sti1(Dox)	0.4675	0.4302	0.4279
A1-T175N/sti1	0.1382	0.1313	0.1356
A1-T175N/sti1 (Dox)	0.0486	0.0343	0.0473
A1-D158N/sti1	0.2187	0.235	0.2495
A1-D158N/sti1(Dox)	0.1022	0.0958	0.0851

## Sheet: 48 hours
Strains	Replicate 1	Replicate 2	Replicate 3
A1/sti1	0.4572	0.4703	0.4412
A1/sti1(Dox)	0.4528	0.4401	0.4199
A1-T175N/sti1	0.2108	0.1978	0.2195
A1-T175N/sti1 (Dox)	0.0583	0.0499	0.0542
A1-D158N/sti1	0.3279	0.2967	0.2868
A1-D158N/sti1(Dox)	0.1031	0.1528	0.1293

## Sheet: 54 hours
Strains	Replicate 1	Replicate 2	Replicate 3
A1/sti1	0.4508	0.456	0.4369
A1/sti1(Dox)	0.441	0.437	0.4392
A1-T175N/sti1	0.307	0.269	0.234
A1-T175N/sti1 (Dox)	0.0763	0.0871	0.0178
A1-D158N/sti1	0.3787	0.357	0.323
A1-D158N/sti1(Dox)	0.1495	0.1435	0.146

[truncated: 1 more sheets: 60 hours]
