# Supplementary material for: Ydj1 interaction at nucleotide-binding-domain of yeast Ssa1 impacts Hsp90 collaboration and client maturation
Source: PLoS Genet. 2022 Nov 9;18(11):e1010442. doi: 10.1371/journal.pgen.1010442 (PMC9645627; doi:10.1371/journal.pgen.1010442)
Supplement: S8 Dataset — (XLSX) [file pgen.1010442.s023.xlsx]

## Sheet: Sheet1
		Supernatant 0 hr %	Pellet 0 hr %	Supernatant 10 hr %	Pellet 10 hr %		Fig8F
Ssa1	Replicate 1	18.2563	81.7437	19.7326	80.2674
	Replicate 2	18.3148	81.6852	24.4286	75.5714
	Replicate 3	28.9363	71.0637	24.3413	75.6587
Ssa1-T175N	Replicate 1	33.8947	66.1053	25.4172	74.5828
	Replicate 2	35.8312	65.0194	24.4899	75.5101
	Replicate 3	37.956	62.044	26.3377	73.6623
