# Supplementary material for: Ydj1 interaction at nucleotide-binding-domain of yeast Ssa1 impacts Hsp90 collaboration and client maturation
Source: PLoS Genet. 2022 Nov 9;18(11):e1010442. doi: 10.1371/journal.pgen.1010442 (PMC9645627; doi:10.1371/journal.pgen.1010442)
Supplement: S9 Dataset — (XLSX) [file pgen.1010442.s024.xlsx]

## Sheet: Sheet1
	Percentage		Fig8G
Hsp90 Clients	14.14
Hsp90 physical interactors	35.35
Protein kinases	13.13
transcription factors	4.04
Transcriptional regulation	8.08
Translation	6.06
Uncategorised	50.5
