# Supplementary material for: Ydj1 interaction at nucleotide-binding-domain of yeast Ssa1 impacts Hsp90 collaboration and client maturation
Source: PLoS Genet. 2022 Nov 9;18(11):e1010442. doi: 10.1371/journal.pgen.1010442 (PMC9645627; doi:10.1371/journal.pgen.1010442)
Supplement: S10 Dataset — (XLSX) [file pgen.1010442.s025.xlsx]

## Sheet: Sheet1
Time (min)	Ydj1	Ydj1+Ssa1	Ydj1+Ssa1+Sti1	Ydj1+Ssa1+Sti1+Hsp82	Ydj1+Ssa1-D158N	Ydj1+Ssa1-D158N+Sti1	Ydj1+Ssa1-D158N+Sti1+Hsp82		Fig9A
0	2.2621	2.4621	1.7443	2.3031	2.4902	2.2743	2.8358
5	2.1161	4.1769	8.2002	16.5524	6.1037	13.2498	18.181
10	2.3595	7.956	13.7613	32.4453	12.7914	27.2864	35.2939
15	2.287	9.9258	22.5846	50.7237	21.2516	38.0455	52.9987
20	2.3609	14.1997	29.9124	61.8401	24.3083	47.7008	61.276
25	2.7492	15.1446	38.8656	70.4071	30.7833	58.636	74.0303
30	2.6528	18.4101	45.2112	77.679	33.8681	65.3899	80.0771
35	2.6211	21.0449	49.6537	87.6002	37.7813	58.942	92.143
