# Supplementary material for: Ydj1 interaction at nucleotide-binding-domain of yeast Ssa1 impacts Hsp90 collaboration and client maturation
Source: PLoS Genet. 2022 Nov 9;18(11):e1010442. doi: 10.1371/journal.pgen.1010442 (PMC9645627; doi:10.1371/journal.pgen.1010442)
Supplement: S11 Dataset — (XLSX) [file pgen.1010442.s026.xlsx]

## Sheet: Sheet1
	Ydj1	Ydj1+Ssa1	Ydj1+Ssa1+Sti1	Ydj1+Ssa1+Sti1+Hsp82	Ydj1+Ssa1-T175N	Ydj1+Ssa1-T175N+Sti1	Ydj1+Ssa1-T175N+Sti1+Hsp82		Fig9B
0	2.2621	2.4621	1.7443	2.3031	2.4267	3.0562	2.1487
5	2.1161	4.1769	8.2002	16.5524	6.192	8.7682	13.0275
10	2.3595	7.956	13.7613	32.4453	12.0817	16.7262	26.913
15	2.287	9.9258	22.5846	50.7237	14.9746	23.2912	33.327
20	2.3609	14.1997	29.9124	61.8401	17.0857	35.2027	43.8636
25	2.7492	15.1446	38.8656	70.4071	24.3295	41.8703	53.8676
30	2.6528	18.4101	45.2112	77.679	27.5419	44.6373	62.7662
35	2.6211	21.0449	49.6537	87.6002	29.852	48.2387	63.8367
