# Supplementary material for: Ydj1 interaction at nucleotide-binding-domain of yeast Ssa1 impacts Hsp90 collaboration and client maturation
Source: PLoS Genet. 2022 Nov 9;18(11):e1010442. doi: 10.1371/journal.pgen.1010442 (PMC9645627; doi:10.1371/journal.pgen.1010442)
Supplement: S12 Dataset — (XLSX) [file pgen.1010442.s027.xlsx]

## Sheet: Sheet1
Time (min)	Ssa1+Ydj1 (1)	Ssa1+Ydj1 (2)	Ssa1+Ydj1 (3)	Ssa1-T175N+Ydj1 (1)	Ssa-T175N+Ydj1 (2)	Ssa1-T175N+Ydj1 (3)	Ssa1-D158N+Ydj1 (1)	Ssa-D158N+Ydj1 (2)	Ssa1-D158N+Ydj1 (3)	Ydj1 (1)	Ydj1 (2)	Ydj1 (3)		Fig9C
0	2.8908	2.731	2.5543	2.3082	2.3638	2.5355	2.6386	2.1394	3.0133	1.4351	1.5655	1.5263
15	27.6708	25.7198	27.0571	47.2763	43.9782	53.3123	53.9333	48.084	52.1606	4.3958	3.9788	4.0685
30	35.5331	29.1353	31.987	62.6232	64.4154	62.0981	62.9003	56.6071	63.3579	6.0445	6.6052	5.826
45	46.8305	39.5293	42.368	71.7142	67.9437	70.3321	75.894	63.5762	68.3647	8.1134	8.5952	8.2634
60	59.4538	60.1295	58.9829	77.1591	76.68	77.9627	77.5965	61.4194	78.2529	9.9197	9.3899	9.7049
