# Supplementary material for: Ydj1 interaction at nucleotide-binding-domain of yeast Ssa1 impacts Hsp90 collaboration and client maturation
Source: PLoS Genet. 2022 Nov 9;18(11):e1010442. doi: 10.1371/journal.pgen.1010442 (PMC9645627; doi:10.1371/journal.pgen.1010442)
Supplement: S13 Dataset — (XLSX) [file pgen.1010442.s028.xlsx]

## Sheet: Sheet1
	Replicate 1	Replicate 2	Replicate 3			Fig9D
Ydj1	0.1346	0.2187	0.1281
Ssa1	6.12	7.5	6.367
Ssa1-T175N	5.29	6.1932	7.2391
Ssa1-D158N	6.97	7.06	7.649
