# Supplementary material for: Ydj1 interaction at nucleotide-binding-domain of yeast Ssa1 impacts Hsp90 collaboration and client maturation
Source: PLoS Genet. 2022 Nov 9;18(11):e1010442. doi: 10.1371/journal.pgen.1010442 (PMC9645627; doi:10.1371/journal.pgen.1010442)
Supplement: S14 Dataset — (XLSX) [file pgen.1010442.s029.xlsx]

## Sheet: Sheet1
Time	Ssa1	Ssa2	Ssa3	Ssa4			Fig10B
-30	-0.005	-0.0026221	-0.0018491
0	-0.009584	0.0015	-0.0106	0.0032626
0.2	-0.0079187	0.0158	-0.011	0.0015602
0.4	-0.0061681	0.017	-0.0103	9.6561e-05
0.6	-0.0039866	0.0183	-0.009255	0.0012486
0.8	-0.0017544	0.0189	-0.0087599	0.002339
1	0.0014008	0.0206	-0.0079007	0.0030741
1.2	0.0051964	0.0218	-0.0064463	0.004244
1.4	0.0092125	0.0231	-0.0060241	0.0050759
1.6	0.0138	0.0242	-0.0051821	0.0057245
1.8	0.0184	0.0251	-0.0048651	0.0054344
2	0.0238	0.026	-0.0047921	0.0055375
2.2	0.0294	0.0267	-0.003679	0.0051955
2.4	0.0337	0.0266	-0.0029762	0.005035
2.6	0.0386	0.0266	-0.0020063	0.0050481
2.8	0.0443	0.0278	-0.00029693	0.0054095
3	0.0493	0.0288	0.00042102	0.0050637
3.2	0.0552	0.0298	0.0016754	0.0062899
3.4	0.0609	0.0318	0.0025977	0.0061021
3.6	0.0662	0.0328	0.0042222	0.0059145
3.8	0.0714	0.0342	0.0058988	0.0070621
4	0.0772	0.0362	0.007672	0.0077623
4.2	0.0825	0.0383	0.0098246	0.0085908
4.4	0.0872	0.0396	0.0118	0.0085838
4.6	0.092	0.0415	0.0139	0.008981
4.8	0.0973	0.0427	0.0151	0.009339
5	0.1029	0.0449	0.0175	0.0097301
5.2	0.1079	0.0465	0.0191	0.0102
5.4	0.1131	0.0479	0.0199	0.01
5.6	0.1186	0.0494	0.0214	0.0096056
5.8	0.1235	0.0505	0.0225	0.0096822
6	0.1289	0.0519	0.0236	0.0101
6.2	0.1338	0.0527	0.0251	0.01
6.4	0.1385	0.0533	0.0264	0.009484
6.6	0.1439	0.0543	0.028	0.0094856
6.8	0.1486	0.0545	0.029	0.0096715
7	0.1529	0.0554	0.0303	0.0087379
7.2	0.1582	0.0568	0.0312	0.0091478
7.4	0.1632	0.0578	0.0325	0.0083905
7.6	0.1677	0.0579	0.0345	0.0085238
7.8	0.1722	0.0592	0.0359	0.0094953
8	0.176	0.0606	0.0379	0.0095966
8.2	0.1799	0.0614	0.0396	0.0095637
8.4	0.1837	0.062	0.041	0.0096202
8.6	0.1886	0.0634	0.0419	0.0107
8.8	0.1927	0.0642	0.0426	0.0107
9	0.1969	0.0652	0.0443	0.0107
9.2	0.2009	0.0668	0.0454	0.0108
9.4	0.2054	0.0674	0.0465	0.0108
9.6	0.2099	0.0688	0.0475	0.0104
9.8	0.2144	0.0703	0.0488	0.0109
10	0.2186	0.0717	0.049	0.0104
10.2	0.2228	0.0725	0.0504	0.0102
10.4	0.2262	0.0732	0.0525	0.01
10.6	0.23	0.0735	0.054	0.0102
10.8	0.2331	0.0738	0.0552	0.0103
11	0.2366	0.0753	0.0567	0.0103
11.2	0.2403	0.0764	0.0579	0.0107
11.4	0.2431	0.0771	0.0598	0.0109
11.6	0.2458	0.0777	0.0614	0.0113
11.8	0.2492	0.0789	0.0632	0.0118
12	0.2515	0.0805	0.065	0.0124
12.2	0.2544	0.0814	0.0668	0.0122
12.4	0.2574	0.0826	0.0679	0.0122
12.6	0.261	0.0839	0.0685	0.0121
12.8	0.2634	0.0852	0.0702	0.0119
13	0.2672	0.0867	0.0719	0.0112
13.2	0.2704	0.088	0.0725	0.0109
13.4	0.2744	0.0897	0.0732	0.0105
13.6	0.2782	0.0915	0.074	0.0103
13.8	0.282	0.0931	0.0748	0.0104
14	0.2854	0.0943	0.0758	0.0098222
14.2	0.289	0.0948	0.0775	0.0098373
14.4	0.2917	0.0955	0.0783	0.0094259
14.6	0.2945	0.0962	0.0791	0.0101
14.8	0.2965	0.0967	0.08	0.0106
15	0.2988	0.0981	0.0808	0.0104
15.2	0.3011	0.0992	0.082	0.0108
15.4	0.3031	0.0999	0.0826	0.0113
15.6	0.3054	0.1008	0.084	0.0117
15.8	0.3082	0.1015	0.0855	0.0127
16	0.3101	0.1023	0.087	0.0129
16.2	0.3124	0.1028	0.0879	0.0131
16.4	0.3153	0.1037	0.0884	0.013
16.6	0.318	0.1049	0.0895	0.0123
16.8	0.3205	0.1059	0.0911	0.0118
17	0.3236	0.1073	0.0915	0.0114
17.2	0.3265	0.1084	0.0923	0.0115
17.4	0.3297	0.1097	0.0936	0.0119
17.6	0.3322	0.1105	0.0943	0.0121
17.8	0.3346	0.1114	0.0955	0.0122
18	0.3366	0.1122	0.0968	0.0125
18.2	0.3385	0.1121	0.0982	0.0128
18.4	0.3403	0.1133	0.0997	0.0136
18.6	0.3422	0.1139	0.1014	0.0146
18.8	0.344	0.1156	0.1031	0.0143
19	0.3458	0.1179	0.1046	0.0144
19.2	0.3478	0.1191	0.1062	0.015
19.4	0.3495	0.12	0.1072	0.015
19.6	0.3509	0.1208	0.1088	0.0151
19.8	0.3523	0.1217	0.1094	0.0155
20	0.3542	0.1231	0.1104	0.0152
20.2	0.3562	0.1244	0.111	0.0152
20.4	0.3582	0.1252	0.111	0.0145
20.6	0.36	0.1252	0.1113	0.0139
20.8	0.3618	0.1262	0.1118	0.0131
21	0.3639	0.1271	0.112	0.0131
21.2	0.366	0.1276	0.1124	0.0128
21.4	0.3682	0.1282	0.1125	0.013
21.6	0.3697	0.1294	0.1123	0.0136
21.8	0.3708	0.13	0.1133	0.0133
22	0.3724	0.1308	0.1142	0.0138
22.2	0.3746	0.1314	0.1157	0.0137
22.4	0.3759	0.1326	0.1167	0.0133
22.6	0.3777	0.1329	0.1178	0.0128
22.8	0.379	0.1343	0.1193	0.0129
23	0.3798	0.1351	0.121	0.0129
23.2	0.3812	0.1355	0.1216	0.0128
23.4	0.3827	0.1356	0.1224	0.0129
23.6	0.3833	0.1364	0.1233	0.0126
23.8	0.3846	0.1369	0.1248	0.0122
24	0.3858	0.1378	0.1266	0.0128
24.2	0.3871	0.1379	0.127	0.013
24.4	0.3884	0.1381	0.1274	0.0133
24.6	0.3892	0.1377	0.1285	0.0134
24.8	0.3901	0.1387	0.1296	0.0127
25	0.391	0.139	0.13	0.0127
25.2	0.3922	0.1399	0.1307	0.0126
25.4	0.3936	0.1405	0.1313	0.0132
25.6	0.3948	0.1409	0.132	0.0133
25.8	0.3961	0.1409	0.1329	0.013
26	0.3973	0.1416	0.1329	0.0139
26.2	0.3986	0.1419	0.1337	0.0133
26.4	0.3996	0.1422	0.1341	0.0129
26.6	0.401	0.1428	0.1349	0.0134
26.8	0.4027	0.1443	0.1356	0.0136
27	0.4036	0.1455	0.1364	0.0132
27.2	0.4057	0.1468	0.1364	0.014
27.4	0.408	0.1474	0.1364	0.0139
27.6	0.4093	0.1485	0.1378	0.0139
27.8	0.411	0.1491	0.1394	0.014
28	0.4128	0.1504	0.1405	0.0137
28.2	0.4139	0.1515	0.1409	0.0137
28.4	0.4147	0.1519	0.1417	0.0142
28.6	0.4147	0.1522	0.1425	0.0133
28.8	0.4155	0.1528	0.1429	0.0126
29	0.4157	0.1529	0.1439	0.0128
29.2	0.4166	0.1533	0.145	0.0132
29.4	0.4176	0.1538	0.1456	0.0135
29.6	0.4186	0.1541	0.146	0.0134
29.8	0.4194	0.1549	0.1464	0.0133
30	0.4196	0.1564	0.1468	0.013
30.2	0.4203	0.1576	0.1479	0.0128
30.4	0.422	0.1592	0.1484	0.0133
30.6	0.4227	0.1613	0.1486	0.0134
30.8	0.4238	0.1623	0.1496	0.0139
31	0.4245	0.1639	0.15	0.0145
31.2	0.4262	0.1648	0.1506	0.0153
31.4	0.4274	0.1655	0.1522	0.0153
31.6	0.4284	0.1659	0.154	0.0153
31.8	0.4296	0.1662	0.1548	0.0151
32	0.4301	0.1666	0.1556	0.0148
32.2	0.4307	0.167	0.156	0.0149
32.4	0.4315	0.1665	0.1564	0.0148
32.6	0.4322	0.1666	0.1568	0.014
32.8	0.4329	0.1664	0.1575	0.0134
33	0.4332	0.1661	0.1581	0.013
33.2	0.4347	0.1656	0.1586	0.0129
33.4	0.4351	0.1661	0.1592	0.012
33.6	0.4357	0.1666	0.1597	0.0117
33.8	0.4368	0.1669	0.1608	0.0119
34	0.4369	0.1677	0.1613	0.0121
34.2	0.438	0.1683	0.1614	0.0128
34.4	0.4391	0.1691	0.1621	0.0132
34.6	0.4391	0.1703	0.1625	0.0137
34.8	0.4405	0.1704	0.1637	0.0144
35	0.4414	0.1716	0.1646	0.0151
35.2	0.4416	0.1723	0.1661	0.0151
35.4	0.4414	0.1731	0.1674	0.0156
35.6	0.4423	0.1735	0.1675	0.016
35.8	0.4435	0.1743	0.1677	0.0162
36	0.4445	0.1748	0.1678	0.0167
36.2	0.4451	0.1756	0.1676	0.0164
36.4	0.4459	0.1758	0.1675	0.0161
36.6	0.4468	0.176	0.1679	0.0155
36.8	0.4477	0.176	0.1681	0.0148
37	0.4486	0.176	0.1681	0.0142
37.2	0.4496	0.1764	0.1686	0.0146
37.4	0.4498	0.1769	0.1696	0.0144
37.6	0.4505	0.1771	0.1705	0.0141
37.8	0.4518	0.1767	0.1706	0.0145
38	0.4525	0.1766	0.1704	0.0148
38.2	0.4538	0.177	0.1706	0.015
38.4	0.4545	0.1776	0.1713	0.0148
38.6	0.4552	0.1777	0.1714	0.0149
38.8	0.4557	0.178	0.1724	0.0154
39	0.4558	0.179	0.1732	0.0154
39.2	0.4556	0.1801	0.1735	0.0157
39.4	0.4557	0.1806	0.1741	0.0158
39.6	0.4568	0.1816	0.1746	0.0158
39.8	0.457	0.1827	0.1745	0.0158
40	0.4573	0.1834	0.1747	0.0163
40.2	0.4575	0.1837	0.1752	0.0155
40.4	0.4589	0.1846	0.1759	0.0159
40.6	0.4595	0.1859	0.1765	0.0161
40.8	0.4607	0.1867	0.177	0.016
41	0.4612	0.188	0.1777	0.0163
41.2	0.4611	0.1886	0.1784	0.0174
41.4	0.462	0.1885	0.1795	0.0173
41.6	0.4623	0.1891	0.1798	0.0172
41.8	0.4642	0.1892	0.1796	0.0178
42	0.4644	0.1893	0.1799	0.0177
42.2	0.4648	0.1896	0.1807	0.0173
42.4	0.4654	0.189	0.1807	0.0163
42.6	0.4654	0.1887	0.1812	0.0164
42.8	0.4651	0.1888	0.1818	0.0166
43	0.4657	0.1888	0.1815	0.0161
43.2	0.4661	0.1889	0.1817	0.0157
43.4	0.466	0.1892	0.1822	0.0143
43.6	0.466	0.1897	0.1825	0.0144
43.8	0.4651	0.1897	0.1826	0.014
44	0.4655	0.1898	0.1836	0.0135
44.2	0.4665	0.1901	0.1846	0.0134
44.4	0.467	0.1908	0.1857	0.0136
44.6	0.4674	0.1914	0.1858	0.0133
44.8	0.4678	0.1915	0.1868	0.0136
45	0.4672	0.1921	0.1876	0.0143
45.2	0.4672	0.1919	0.1887	0.0151
45.4	0.4686	0.1927	0.1901	0.0153
45.6	0.4686	0.1937	0.1904	0.0159
45.8	0.4698	0.1942	0.1915	0.016
46	0.4693	0.1944	0.192	0.0163
46.2	0.4703	0.1945	0.193	0.0166
46.4	0.4715	0.1949	0.1925	0.0162
46.6	0.4719	0.1956	0.1925	0.0157
46.8	0.472	0.1958	0.1926	0.0151
47	0.4732	0.1963	0.1923	0.015
47.2	0.474	0.1975	0.1929	0.0144
47.4	0.4741	0.1982	0.1929	0.0144
47.6	0.4743	0.1982	0.1935	0.0146
47.8	0.4745	0.1983	0.1939	0.0139
48	0.4752	0.1993	0.1942	0.0144
48.2	0.4755	0.1997	0.1946	0.0142
48.4	0.4754	0.2	0.1946	0.0145
48.6	0.4757	0.1998	0.1944	0.0145
48.8	0.4758	0.2004	0.1954	0.0144
49	0.4764	0.2004	0.1958	0.015
49.2	0.477	0.2006	0.1964	0.0156
49.4	0.4773	0.2018	0.197	0.0156
49.6	0.4774	0.2025	0.197	0.0159
49.8	0.478	0.2036	0.198	0.0162
50	0.4788	0.2041	0.1973	0.0165
50.2	0.4802	0.2044	0.197	0.0163
50.4	0.4804	0.205	0.1963	0.0163
50.6	0.4803	0.2052	0.1969	0.0158
50.8	0.48	0.205	0.1977	0.016
51	0.4804	0.2053	0.1977	0.0165
51.2	0.4799	0.2056	0.198	0.0166
51.4	0.4799	0.2057	0.1983	0.0171
51.6	0.4798	0.2059	0.1988	0.0169
51.8	0.4796	0.2064	0.1987	0.0174
52	0.4794	0.2066	0.1991	0.0173
52.2	0.4788	0.2068	0.1993	0.0169
52.4	0.4786	0.2076	0.1998	0.0172
52.6	0.4792	0.208	0.2005	0.0163
52.8	0.4796	0.2089	0.2012	0.0163
53	0.48	0.2088	0.2019	0.0169
53.2	0.4807	0.2093	0.2024	0.0169
53.4	0.4812	0.2105	0.2026	0.0163
53.6	0.4821	0.211	0.2028	0.0166
53.8	0.4828	0.2116	0.2031	0.0172
54	0.4838	0.2111	0.2024	0.0171
54.2	0.4842	0.2112	0.2027	0.017
54.4	0.4844	0.2111	0.2029	0.0172
54.6	0.4851	0.2108	0.2039	0.0167
54.8	0.4856	0.2108	0.2034	0.017
55	0.4857	0.2112	0.2028	0.0169
55.2	0.4862	0.2106	0.2032	0.0168
55.4	0.4872	0.2108	0.2037	0.0169
55.6	0.4873	0.211	0.2038	0.0163
55.8	0.4875	0.2111	0.2042	0.0165
56	0.4875	0.2116	0.2046	0.0159
56.2	0.4875	0.2127	0.2046	0.0163
56.4	0.4884	0.2137	0.2057	0.0168
56.6	0.489	0.2138	0.2066	0.0162
56.8	0.4891	0.2144	0.207	0.0167
57	0.4891	0.2148	0.2074	0.0165
57.2	0.4895	0.2154	0.2075	0.0164
57.4	0.4883	0.2158	0.208	0.0165
57.6	0.4884	0.2152	0.209	0.0168
57.8	0.4885	0.2152	0.2096	0.0169
58	0.4883	0.215	0.2099	0.0164
58.2	0.4883	0.215	0.2104	0.0159
58.4	0.4881	0.2149	0.2107	0.0159
58.6	0.4881	0.2146	0.2114	0.016
58.8	0.4882	0.2151	0.2111	0.0159
59	0.4884	0.2149	0.2116	0.0156
59.2	0.489	0.2139	0.2128	0.0158
59.4	0.4894	0.2145	0.2133	0.0161
59.6	0.4903	0.215	0.2136	0.0162
59.8	0.4913	0.2154	0.2139	0.0163
60	0.492	0.2159	0.2141	0.0159
60.2	0.4927	0.2163	0.2143	0.0163
60.4	0.4934	0.217	0.215	0.0164
60.6	0.4936	0.2173	0.2145	0.0151
60.8	0.4939	0.2182	0.2146	0.0152
61	0.4941	0.2187	0.2143	0.0154
61.2	0.495	0.2188	0.2146	0.0156
61.4	0.4949	0.2192	0.2151	0.016
61.6	0.4953	0.2196	0.2154	0.0156
61.8	0.4956	0.2201	0.2158	0.0158
62	0.495	0.2199	0.2161	0.0161
62.2	0.4951	0.2198	0.2168	0.0161
62.4	0.4943	0.2205	0.2169	0.0164
62.6	0.4947	0.2203	0.2176	0.0163
62.8	0.4947	0.2205	0.2173	0.0164
63	0.4948	0.2201	0.2177	0.0171
63.2	0.4947	0.2198	0.2177	0.0182
63.4	0.4947	0.2205	0.2178	0.0185
63.6	0.4946	0.2201	0.2179	0.0187
63.8	0.4948	0.2197	0.218	0.0179
64	0.4945	0.2201	0.2177	0.0171
64.2	0.4942	0.2206	0.217	0.0174
64.4	0.4945	0.221	0.2168	0.0176
64.6	0.4947	0.2208	0.2165	0.0173
64.8	0.4948	0.2211	0.2163	0.0175
65	0.4949	0.2217	0.2159	0.0177
65.2	0.4952	0.2221	0.2167	0.0174
65.4	0.4947	0.2232	0.2172	0.0172
65.6	0.4951	0.2232	0.2174	0.0165
65.8	0.496	0.2229	0.2179	0.0167
66	0.4964	0.223	0.2183	0.0174
66.2	0.4967	0.2236	0.2183	0.0162
66.4	0.4967	0.2238	0.2182	0.0161
66.6	0.4975	0.223	0.2189	0.0164
66.8	0.4977	0.223	0.219	0.0168
67	0.4979	0.2236	0.2193	0.0174
67.2	0.4977	0.2242	0.2193	0.0176
67.4	0.4978	0.2255	0.2198	0.0174
67.6	0.4977	0.2258	0.2196	0.0168
67.8	0.4981	0.2262	0.2198	0.0164
68	0.4976	0.2272	0.22	0.017
68.2	0.4981	0.2265	0.2204	0.0175
68.4	0.4985	0.2264	0.2211	0.0174
68.6	0.498	0.2266	0.2223	0.0171
68.8	0.4975	0.2271	0.2222	0.0163
69	0.4967	0.2274	0.2226	0.0162
69.2	0.4973	0.227	0.2242	0.0163
69.4	0.4969	0.2264	0.2247	0.0158
69.6	0.4978	0.226	0.2245	0.0158
69.8	0.4983	0.2262	0.2243	0.0164
70	0.4989	0.2261	0.2246	0.0166
70.2	0.4993	0.2258	0.2244	0.0159
70.4	0.4993	0.2256	0.225	0.0166
70.6	0.4994	0.2255	0.225	0.0163
70.8	0.4999	0.2266	0.2247	0.0164
71	0.5002	0.2276	0.225	0.017
71.2	0.5005	0.2283	0.2249	0.0168
71.4	0.5004	0.2287	0.2251	0.0172
71.6	0.5006	0.2284	0.2248	0.0171
71.8	0.5005	0.228	0.2251	0.0174
72	0.5006	0.2289	0.2253	0.0177
72.2	0.5008	0.2285	0.2251	0.0176
72.4	0.5009	0.229	0.2255	0.0175
72.6	0.5003	0.2291	0.2264	0.0173
72.8	0.5001	0.2292	0.2257	0.0168
73	0.4999	0.2295	0.2265	0.017
73.2	0.5003	0.2289	0.2274	0.0174
73.4	0.4999	0.229	0.2265	0.0176
73.6	0.5006	0.2293	0.2259	0.0183
73.8	0.5012	0.2294	0.226	0.0186
74	0.5014	0.2296	0.2264	0.0186
74.2	0.5015	0.2302	0.2264	0.0178
74.4	0.5012	0.2301	0.2269	0.0176
74.6	0.5014	0.2304	0.2267	0.0174
74.8	0.5016	0.231	0.2273	0.0184
75	0.5018	0.2311	0.2271	0.019
75.2	0.5019	0.2312	0.2271	0.0191
75.4	0.5023	0.2308	0.2279	0.0197
75.6	0.5025	0.2309	0.2276	0.0198
75.8	0.5028	0.2316	0.2279	0.0202
76	0.5026	0.2325	0.2282	0.0207
76.2	0.5032	0.232	0.2287	0.0206
76.4	0.5043	0.2323	0.2291	0.0203
76.6	0.5041	0.2334	0.2299	0.0198
76.8	0.5049	0.2342	0.2298	0.0196
77	0.5055	0.235	0.23	0.0192
77.2	0.5061	0.2351	0.2297	0.019
77.4	0.5074	0.2353	0.2293	0.0188
77.6	0.5083	0.2357	0.2297	0.0185
77.8	0.509	0.2357	0.2298	0.018
78	0.509	0.2367	0.2289	0.0181
78.2	0.5092	0.2366	0.2283	0.0176
78.4	0.5091	0.236	0.2284	0.0182
78.6	0.5087	0.2359	0.228	0.0183
78.8	0.5086	0.2354	0.2277	0.0185
79	0.5085	0.2353	0.2271	0.0182
79.2	0.5085	0.2348	0.2275	0.0184
79.4	0.5085	0.2342	0.2284	0.0179
79.6	0.5078	0.2343	0.2278	0.0185
79.8	0.5077	0.2343	0.2291	0.0184
80	0.5076	0.2341	0.2294	0.0182
80.2	0.5082	0.2333	0.2295	0.0175
80.4	0.508	0.2344	0.2296	0.0174
80.6	0.507	0.2354	0.2303	0.0166
80.8	0.507	0.2357	0.2303	0.0161
81	0.507	0.2362	0.23	0.0157
81.2	0.5074	0.2372	0.2309	0.0154
81.4	0.5077	0.2378	0.2306	0.0151
81.6	0.508	0.2386	0.2307	0.0154
81.8	0.5074	0.2391	0.2302	0.0159
82	0.5071	0.2399	0.2301	0.0167
82.2	0.507	0.2399	0.2307	0.0166
82.4	0.5068	0.24	0.2311	0.0171
82.6	0.5063	0.2405	0.2315	0.0171
82.8	0.5066	0.2408	0.2313	0.0176
83	0.5069	0.2411	0.2321	0.0171
83.2	0.5076	0.2413	0.2323	0.0177
83.4	0.5076	0.2413	0.2335	0.0178
83.6	0.5076	0.2411	0.2335	0.0185
83.8	0.508	0.2408	0.2343	0.0184
84	0.5086	0.2401	0.2339	0.0189
84.2	0.5083	0.2398	0.2346	0.0186
84.4	0.5084	0.2396	0.2353	0.0183
84.6	0.5084	0.2392	0.2355	0.0184
84.8	0.5091	0.2389	0.2351	0.0184
85	0.5099	0.2387	0.2353	0.0187
85.2	0.5104	0.239	0.2359	0.0187
85.4	0.5103	0.2384	0.2356	0.0184
85.6	0.5112	0.2382	0.2355	0.0189
85.8	0.5105	0.2383	0.2356	0.0186
86	0.5103	0.238	0.2355	0.0184
86.2	0.5102	0.2385	0.2352	0.0185
86.4	0.5104	0.2392	0.2345	0.0184
86.6	0.5102	0.24	0.2347	0.0184
86.8	0.5111	0.2393	0.2343	0.018
87	0.5118	0.2399	0.2344	0.0174
87.2	0.5115	0.2407	0.2337	0.0178
87.4	0.5113	0.2414	0.2337	0.0179
87.6	0.511	0.241	0.2331	0.018
87.8	0.5109	0.2414	0.2325	0.0185
88	0.5108	0.2419	0.233	0.0184
88.2	0.5109	0.2426	0.2335	0.0176
88.4	0.5107	0.2425	0.2334	0.018
88.6	0.5106	0.2434	0.2333	0.0191
88.8	0.5106	0.2439	0.2333	0.0193
89	0.5109	0.244	0.2335	0.0188
89.2	0.5107	0.2441	0.2338	0.019
89.4	0.5105	0.2442	0.2337	0.0192
89.6	0.5105	0.2446	0.2339	0.0195
89.8	0.5096	0.2452	0.2336	0.0193
90	0.5093	0.245	0.2339	0.0194
90.2	0.5096	0.2456	0.2344	0.0189
90.4	0.51	0.2456	0.2349	0.018
90.6	0.5106	0.2458	0.2358	0.0183
90.8	0.5115	0.2451	0.2362	0.0176
91	0.5119	0.2459	0.2364	0.0178
91.2	0.5121	0.2453	0.2364	0.0177
91.4	0.5128	0.2443	0.237	0.0178
91.6	0.5128	0.2436	0.2374	0.0175
91.8	0.5132	0.2435	0.2381	0.0172
92	0.5137	0.2434	0.2391	0.0168
92.2	0.514	0.2436	0.2393	0.0164
92.4	0.5134	0.2439	0.2395	0.0168
92.6	0.5138	0.2443	0.2389	0.017
92.8	0.5141	0.2442	0.2386	0.0165
93	0.5145	0.2441	0.2384	0.0158
93.2	0.5147	0.2443	0.2383	0.0162
93.4	0.5147	0.2447	0.2382	0.016
93.6	0.5144	0.2452	0.2382	0.0154
93.8	0.5143	0.2452	0.2379	0.0153
94	0.5147	0.2448	0.2381	0.0152
94.2	0.5153	0.2449	0.2374	0.015
94.4	0.5155	0.2457	0.2372	0.0154
94.6	0.5157	0.2458	0.2375	0.0159
94.8	0.5163	0.2459	0.2379	0.0154
95	0.516	0.2457	0.2381	0.0159
95.2	0.5165	0.2457	0.2381	0.0159
95.4	0.5158	0.2454	0.2387	0.0161
95.6	0.5157	0.2453	0.2391	0.0161
95.8	0.5162	0.2448	0.2397	0.0173
96	0.516	0.2451	0.2402	0.0173
96.2	0.5151	0.2458	0.2397	0.0174
96.4	0.5143	0.2458	0.2393	0.0177
96.6	0.5144	0.2461	0.2396	0.0183
96.8	0.5145	0.2459	0.24	0.0179
97	0.5147	0.2467	0.2396	0.0169
97.2	0.5151	0.2475	0.2395	0.0169
97.4	0.515	0.2483	0.2394	0.0171
97.6	0.5146	0.2481	0.2393	0.0171
97.8	0.5147	0.2477	0.2396	0.0173
98	0.5147	0.2481	0.2394	0.0171
98.2	0.5144	0.2483	0.2394	0.0169
98.4	0.5144	0.2493	0.24	0.0174
98.6	0.5147	0.2489	0.2407	0.0178
98.8	0.5151	0.2496	0.2406	0.018
99	0.5146	0.2496	0.2409	0.0188
99.2	0.5148	0.2497	0.2416	0.0192
99.4	0.5147	0.249	0.2418	0.0196
99.6	0.5146	0.2484	0.2422	0.0204
99.8	0.515	0.2479	0.2422	0.0212
100	0.5143	0.2473	0.242	0.0202
100.2	0.5141	0.2475	0.2417	0.0202
100.4	0.5143	0.2476	0.242	0.0195
100.6	0.5141	0.2478	0.242	0.0194
100.8	0.5146	0.248	0.2412	0.0188
101	0.5149	0.2492	0.2406	0.0182
101.2	0.5154	0.2489	0.2405	0.0181
101.4	0.5158	0.2485	0.24	0.0178
101.6	0.516	0.2477	0.2403	0.0166
101.8	0.5159	0.2484	0.2406	0.0158
102	0.5163	0.2493	0.2406	0.0159
102.2	0.5166	0.249	0.2406	0.0165
102.4	0.5171	0.2489	0.2408	0.0169
102.6	0.5175	0.2489	0.2406	0.0171
102.8	0.5184	0.2489	0.241	0.0171
103	0.5185	0.249	0.2416	0.0171
103.2	0.5185	0.249	0.2424	0.0168
103.4	0.5185	0.2491	0.2423	0.0172
103.6	0.5184	0.2494	0.2424	0.0179
103.8	0.5185	0.249	0.2425	0.0179
104	0.518	0.2488	0.2432	0.0174
104.2	0.5186	0.2494	0.2437	0.017
104.4	0.5184	0.2495	0.2434	0.017
104.6	0.5177	0.2495	0.2425	0.0179
104.8	0.5175	0.2494	0.2423	0.0179
105	0.5169	0.2493	0.242	0.0182
105.2	0.5169	0.2487	0.2416	0.0181
105.4	0.5176	0.2489	0.242	0.0182
105.6	0.5174	0.2494	0.2418	0.0177
105.8	0.5172	0.2503	0.2422	0.018
106	0.5174	0.2501	0.2422	0.0185
106.2	0.5172	0.2495	0.242	0.0181
106.4	0.5182	0.2498	0.2426	0.0173
106.6	0.5187	0.2505	0.243	0.0174
106.8	0.5195	0.2504	0.2441	0.0167
107	0.5192	0.2512	0.2442	0.0165
107.2	0.519	0.2516	0.2447	0.0166
107.4	0.5196	0.2514	0.2445	0.0176
107.6	0.5202	0.2523	0.245	0.0175
107.8	0.5204	0.2521	0.2449	0.0176
108	0.5208	0.2512	0.2452	0.0179
108.2	0.5211	0.2508	0.244	0.0183
108.4	0.5215	0.2512	0.2433	0.019
108.6	0.5211	0.2509	0.2431	0.02
108.8	0.5215	0.2505	0.2432	0.0206
109	0.5211	0.2506	0.2436	0.0211
109.2	0.5217	0.2505	0.2435	0.0204
109.4	0.5227	0.2502	0.2436	0.0204
109.6	0.5225	0.25	0.2433	0.0208
109.8	0.5223	0.25	0.2443	0.0211
110	0.5221	0.2505	0.2446	0.0212
110.2	0.5219	0.2511	0.2447	0.0209
110.4	0.5222	0.2516	0.2453	0.0208
110.6	0.5218	0.2523	0.2458	0.0209
110.8	0.5218	0.2528	0.2464	0.0207
111	0.5209	0.2539	0.2458	0.0214
111.2	0.521	0.2538	0.2458	0.0215
111.4	0.5209	0.2543	0.2456	0.0217
111.6	0.5209	0.2552	0.2468	0.0215
111.8	0.5203	0.255	0.2462	0.0225
112	0.52	0.255	0.2465	0.0225
112.2	0.52	0.2556	0.2458	0.0228
112.4	0.5204	0.2562	0.2457	0.0227
112.6	0.5202	0.2553	0.2459	0.0225
112.8	0.5206	0.2552	0.2462	0.0218
113	0.5201	0.2546	0.2461	0.0211
113.2	0.5205	0.2535	0.2453	0.0206
113.4	0.5212	0.2526	0.2451	0.0207
113.6	0.5207	0.2523	0.2449	0.0207
113.8	0.5203	0.2527	0.245	0.0202
114	0.5198	0.2529	0.2443	0.0195
114.2	0.52	0.2529	0.2438	0.0193
114.4	0.52	0.2529	0.2434	0.0191
114.6	0.52	0.253	0.2442	0.0194
114.8	0.5202	0.2525	0.2442	0.0198
115	0.5203	0.2526	0.2441	0.0205
115.2	0.5207	0.2522	0.2443	0.0203
115.4	0.5203	0.253	0.2447	0.0207
115.6	0.5209	0.2534	0.246	0.0213
115.8	0.5205	0.2537	0.2461	0.022
116	0.5214	0.2543	0.2466	0.0218
116.2	0.5216	0.2547	0.2464	0.0224
116.4	0.5219	0.2545	0.246	0.022
116.6	0.5226	0.2547	0.2463	0.0212
116.8	0.5229	0.2552	0.246	0.021
117	0.523	0.2547	0.2456	0.0211
117.2	0.5232	0.2551	0.2452	0.0216
117.4	0.5234	0.2549	0.2453	0.0213
117.6	0.5228	0.2548	0.2456	0.0214
117.8	0.5222	0.2548	0.2464	0.0211
118	0.5223	0.2545	0.2465	0.0215
118.2	0.522	0.2542	0.2466	0.0217
118.4	0.5212	0.2537	0.2466	0.0218
118.6	0.5211	0.253	0.2464	0.0217
118.8	0.5213	0.2523	0.246	0.0215
119	0.5215	0.2524	0.2459	0.0216
119.2	0.5211	0.2523	0.2456	0.0209
119.4	0.5208	0.2524	0.2461	0.0207
119.6	0.521	0.2521	0.2466	0.0211
119.8	0.5213	0.2525	0.2468	0.0204
120	0.5225	0.2532	0.2471	0.0195
120.2	0.522	0.2533	0.2466	0.0193
120.4	0.5225	0.2536	0.2458	0.0184
120.6	0.5227	0.2547	0.2456	0.0179
120.8	0.523	0.2549	0.2456	0.0176
121	0.5231	0.2558	0.2465	0.0173
121.2	0.523	0.2567	0.2466	0.0176
121.4	0.5231	0.2568	0.2471	0.0177
121.6	0.523	0.2571	0.248	0.0184
121.8	0.5232	0.2575	0.2484	0.0187
122	0.5235	0.2577	0.2483	0.0199
122.2	0.5231	0.2576	0.2479	0.0203
122.4	0.5226	0.2576	0.2477	0.0206
122.6	0.5227	0.2578	0.2475	0.0205
122.8	0.5227	0.2581	0.248	0.0206
123	0.5229	0.2584	0.2479	0.0209
123.2	0.5228	0.2582	0.2481	0.0211
123.4	0.5232	0.2583	0.2486	0.022
123.6	0.5236	0.2584	0.249	0.0225
123.8	0.5248	0.2587	0.2489	0.0218
124	0.5256	0.2585	0.2491	0.0219
124.2	0.5254	0.2574	0.2484	0.0215
124.4	0.5262	0.257	0.2481	0.0212
124.6	0.5264	0.2569	0.2484	0.0208
124.8	0.5263	0.257	0.2485	0.02
125	0.5256	0.2571	0.2477	0.0194
125.2	0.5251	0.2565	0.2472	0.0185
125.4	0.525	0.2561	0.2474	0.0182
125.6	0.5255	0.255	0.2478	0.018
125.8	0.5252	0.2549	0.2478	0.0185
126	0.5249	0.254	0.2473	0.0189
126.2	0.5247	0.2541	0.2477	0.0186
126.4	0.5243	0.2543	0.2478	0.0187
126.6	0.5245	0.2551	0.2481	0.019
126.8	0.5247	0.2555	0.2486	0.0193
127	0.5251	0.2556	0.2488	0.0199
127.2	0.5253	0.2557	0.249	0.0207
127.4	0.5257	0.2562	0.25	0.0218
127.6	0.5257	0.257	0.2499	0.0222
127.8	0.5263	0.258	0.2496	0.0224
128	0.5261	0.2588	0.2508	0.0226
128.2	0.5262	0.2585	0.2504	0.0227
128.4	0.5262	0.2589	0.2512	0.023
128.6	0.5257	0.2595	0.2511	0.0226
128.8	0.5249	0.2597	0.2506	0.0225
129	0.5245	0.2594	0.2496	0.0218
129.2	0.5237	0.2587	0.2507	0.0211
129.4	0.5243	0.2589	0.2512	0.021
129.6	0.5248	0.2583	0.2515	0.0213
129.8	0.5241	0.2577	0.2514	0.0216
130	0.5243	0.2568	0.2507	0.0206
130.2	0.5247	0.2565	0.2515	0.0202
130.4	0.5252	0.2559	0.2512	0.0196
130.6	0.526	0.2564	0.2512	0.0199
130.8	0.5267	0.2558	0.2505	0.0196
131	0.5271	0.2556	0.2499	0.0196
131.2	0.5272	0.2559	0.2499	0.0196
131.4	0.5278	0.2571	0.2504	0.0197
131.6	0.5283	0.2586	0.2496	0.0197
131.8	0.528	0.2593	0.2498	0.0194
132	0.528	0.26	0.25	0.0196
132.2	0.528	0.2599	0.2486	0.0196
132.4	0.528	0.2604	0.2488	0.0201
132.6	0.5283	0.2603	0.2479	0.0203
132.8	0.5278	0.2606	0.2483	0.0203
133	0.5272	0.2611	0.249	0.0201
133.2	0.5265	0.2616	0.2498	0.0202
133.4	0.5265	0.2621	0.2503	0.0202
133.6	0.5259	0.2614	0.2509	0.0207
133.8	0.5251	0.2606	0.2507	0.0207
134	0.5251	0.26	0.2508	0.0201
134.2	0.5258	0.2589	0.2519	0.0204
134.4	0.5263	0.2584	0.2518	0.0202
134.6	0.5269	0.2584	0.2518	0.0211
134.8	0.5268	0.2582	0.2516	0.0207
135	0.5265	0.2595	0.2526	0.0209
135.2	0.5277	0.2603	0.2526	0.0205
135.4	0.5282	0.2609	0.2527	0.0205
135.6	0.5285	0.2616	0.252	0.0207
135.8	0.5285	0.2613	0.2515	0.0202
136	0.5286	0.2623	0.2502	0.0207
136.2	0.5285	0.2617	0.2494	0.0207
136.4	0.5289	0.2614	0.2493	0.0207
136.6	0.5289	0.2613	0.2491	0.0207
136.8	0.5284	0.2619	0.2497	0.021
137	0.5286	0.2622	0.2497	0.021
137.2	0.5284	0.2621	0.2495	0.0212
137.4	0.5292	0.2615	0.2496	0.0222
137.6	0.5299	0.2611	0.2498	0.0226
137.8	0.5306	0.2604	0.2498	0.0227
138	0.5309	0.2596	0.2501	0.0225
138.2	0.5307	0.2588	0.2506	0.0231
138.4	0.5307	0.2586	0.2506	0.023
138.6	0.531	0.2589	0.2512	0.0227
138.8	0.5304	0.2597	0.2513	0.0222
139	0.53	0.2606	0.2512	0.0215
139.2	0.5302	0.2601	0.2503	0.0206
139.4	0.5296	0.2605	0.2509	0.0206
139.6	0.5292	0.2612	0.2503	0.0209
139.8	0.5289	0.2611	0.2499	0.0203
140	0.5284	0.2618	0.2496	0.0207
140.2	0.5284	0.2615	0.2502	0.0203
140.4	0.5278	0.2619	0.2504	0.0199
140.6	0.5272	0.2619	0.2507	0.0203
140.8	0.5273	0.2622	0.2507	0.0208
141	0.5277	0.2619	0.2507	0.0208
141.2	0.5281	0.2618	0.2516	0.0214
141.4	0.5293	0.2623	0.2516	0.0221
141.6	0.5299	0.2616	0.2523	0.0217
141.8	0.5305	0.2613	0.2523	0.0214
142	0.5301	0.2614	0.2526	0.0218
142.2	0.5299	0.2612	0.2521	0.0221
142.4	0.5305	0.2608	0.2514	0.0215
142.6	0.5305	0.2609	0.2509	0.0209
142.8	0.5297	0.2613	0.2506	0.0207
143	0.5296	0.2616	0.2504	0.0203
143.2	0.5298	0.262	0.2503	0.0205
143.4	0.53	0.263	0.2506	0.0214
143.6	0.5302	0.2627	0.2501	0.0218
143.8	0.5306	0.263	0.2508	0.0212
144	0.5306	0.2636	0.2518	0.0209
144.2	0.5301	0.2639	0.2528	0.0204
144.4	0.5295	0.2642	0.2527	0.0203
144.6	0.5291	0.2636	0.253	0.0208
144.8	0.5297	0.264	0.2534	0.0208
145	0.5296	0.2643	0.2538	0.0213
145.2	0.5297	0.2645	0.2542	0.0215
145.4	0.5303	0.2637	0.2535	0.0215
145.6	0.5309	0.2627	0.2538	0.0211
145.8	0.5306	0.2628	0.2534	0.0207
146	0.5301	0.2623	0.253	0.0204
146.2	0.5304	0.2615	0.2517	0.0197
146.4	0.5304	0.2611	0.2515	0.019
146.6	0.5308	0.2612	0.2515	0.0203
146.8	0.5312	0.2615	0.2515	0.021
147	0.5318	0.2619	0.2518	0.0217
147.2	0.5317	0.2616	0.252	0.0223
147.4	0.5316	0.2608	0.2525	0.0233
147.6	0.5318	0.2602	0.2534	0.0231
147.8	0.5312	0.2601	0.2547	0.023
148	0.5303	0.2594	0.2553	0.0222
148.2	0.5295	0.2595	0.2553	0.0222
148.4	0.5296	0.2594	0.2556	0.0227
148.6	0.5295	0.2592	0.2562	0.0229
148.8	0.5298	0.2599	0.256	0.0232
149	0.529	0.2605	0.2556	0.0234
149.2	0.5296	0.2606	0.2552	0.0224
149.4	0.53	0.2606	0.2545	0.0216
149.6	0.5297	0.261	0.2542	0.0207
149.8	0.5296	0.2609	0.2533	0.0196
150	0.5299	0.2606	0.2527	0.0191
150.2	0.5302	0.2611	0.252	0.0197
150.4	0.5302	0.2617	0.2517	0.0204
150.6	0.5304	0.2624	0.251	0.0224
150.8	0.5306	0.2628	0.2512	0.0225
151	0.5305	0.2632	0.2509	0.0232
151.2	0.5298	0.263	0.2506	0.0234
151.4	0.5296	0.2627	0.251	0.0233
151.6	0.5293	0.2624	0.2511	0.0231
151.8	0.5288	0.2624	0.2518	0.0229
152	0.5285	0.2623	0.2519	0.0225
152.2	0.5294	0.2623	0.2521	0.0227
152.4	0.53	0.2618	0.253	0.0227
152.6	0.5302	0.262	0.2532	0.023
152.8	0.5309	0.2623	0.2533	0.0227
153	0.5318	0.2633	0.2533	0.0222
153.2	0.5325	0.2632	0.253	0.0206
153.4	0.5328	0.2631	0.2531	0.0199
153.6	0.5332	0.263	0.2535	0.0195
153.8	0.5334	0.2629	0.2536	0.019
154	0.5329	0.263	0.254	0.0191
154.2	0.5325	0.264	0.2544	0.0192
154.4	0.5318	0.264	0.2541	0.0186
154.6	0.5316	0.2644	0.2539	0.0191
154.8	0.5319	0.2648	0.2543	0.0191
155	0.5311	0.2651	0.2542	0.0197
155.2	0.5304	0.2654	0.2544	0.0198
155.4	0.5299	0.2652	0.255	0.0206
155.6	0.53	0.2661	0.2549	0.0214
155.8	0.5298	0.2664	0.2556	0.0219
156	0.5298	0.2653	0.2557	0.0219
156.2	0.5296	0.265	0.2561	0.022
156.4	0.5295	0.2645	0.2568	0.0224
156.6	0.5302	0.2647	0.2569	0.0227
156.8	0.5315	0.2644	0.2571	0.0223
157	0.532	0.2644	0.2565	0.022
157.2	0.5323	0.2639	0.256	0.0209
157.4	0.5326	0.2637	0.2563	0.0215
157.6	0.5321	0.2639	0.2561	0.0213
157.8	0.5319	0.2634	0.2557	0.0212
158	0.5317	0.263	0.2554	0.0211
158.2	0.5319	0.2627	0.255	0.0209
158.4	0.5318	0.2626	0.2546	0.0211
158.6	0.5322	0.2631	0.2541	0.0222
158.8	0.5324	0.2627	0.2541	0.0225
159	0.5318	0.2624	0.254	0.0232
159.2	0.5324	0.2634	0.2535	0.023
159.4	0.5324	0.2637	0.2535	0.0235
159.6	0.533	0.2647	0.2531	0.024
159.8	0.533	0.2649	0.2532	0.0239
160	0.5327	0.2653	0.2534	0.0234
160.2	0.533	0.266	0.254	0.023
160.4	0.5339	0.2658	0.2544	0.0228
160.6	0.5339	0.2659	0.2545	0.0221
160.8	0.5343	0.2659	0.255	0.0215
161	0.5348	0.2663	0.2544	0.0206
161.2	0.5354	0.2668	0.2543	0.0202
161.4	0.535	0.2664	0.2549	0.0202
161.6	0.5346	0.2662	0.2544	0.0204
161.8	0.5348	0.2657	0.2547	0.0205
162	0.535	0.2654	0.2547	0.0201
162.2	0.535	0.2652	0.2551	0.0197
162.4	0.5349	0.2654	0.2553	0.0199
162.6	0.5348	0.2655	0.2548	0.0205
162.8	0.535	0.2653	0.255	0.0198
163	0.5345	0.266	0.2546	0.0189
163.2	0.535	0.2666	0.2539	0.0186
163.4	0.5346	0.2674	0.2534	0.0194
163.6	0.5347	0.2683	0.2527	0.0202
163.8	0.5347	0.2688	0.2526	0.0204
164	0.5342	0.2692	0.2533	0.02
164.2	0.5338	0.269	0.2534	0.02
164.4	0.5334	0.2686	0.253	0.0202
164.6	0.533	0.2683	0.254	0.0194
164.8	0.5336	0.2679	0.255	0.0195
165	0.5343	0.2678	0.2547	0.0195
165.2	0.5342	0.2676	0.2553	0.0202
165.4	0.5335	0.2666	0.2557	0.0212
165.6	0.5331	0.2665	0.2553	0.0216
165.8	0.533	0.2656	0.2557	0.0216
166	0.533	0.2645	0.256	0.0213
166.2	0.5326	0.2641	0.2567	0.0214
166.4	0.5325	0.2639	0.2566	0.0221
166.6	0.5325	0.2643	0.2565	0.0221
166.8	0.5324	0.2649	0.2569	0.0218
167	0.5324	0.2649	0.2565	0.0214
167.2	0.5329	0.2648	0.2564	0.0223
167.4	0.5324	0.2654	0.2563	0.0231
167.6	0.5326	0.2656	0.2563	0.0229
167.8	0.5329	0.2662	0.2565	0.0227
168	0.5327	0.2663	0.2561	0.0227
168.2	0.5328	0.2658	0.2554	0.0232
168.4	0.5338	0.2651	0.2555	0.0229
168.6	0.5339	0.2654	0.2562	0.0227
168.8	0.5343	0.2654	0.2563	0.0227
169	0.5344	0.2659	0.2553	0.0225
169.2	0.5339	0.2665	0.255	0.0227
169.4	0.5339	0.2667	0.2548	0.0227
169.6	0.5342	0.2669	0.2542	0.0227
169.8	0.5345	0.2662	0.2546	0.0226
170	0.5346	0.2663	0.2546	0.0223
170.2	0.5349	0.2668	0.2548	0.0221
170.4	0.5355	0.2671	0.2548	0.0227
170.6	0.5356	0.268	0.255	0.0225
170.8	0.5356	0.2684	0.2552	0.0225
171	0.5356	0.2679	0.2555	0.0222
171.2	0.5349	0.268	0.2557	0.0226
171.4	0.5347	0.2682	0.2559	0.0232
171.6	0.5344	0.2683	0.2562	0.0224
171.8	0.5343	0.2681	0.2567	0.0227
172	0.5341	0.267	0.2568	0.0232
172.2	0.5345	0.2668	0.2566	0.0231
172.4	0.5344	0.2664	0.2567	0.023
172.6	0.5342	0.2669	0.256	0.0229
172.8	0.5339	0.2665	0.2558	0.0229
173	0.5336	0.2661	0.2552	0.0231
173.2	0.5333	0.266	0.2556	0.0231
173.4	0.5339	0.2657	0.2551	0.0233
173.6	0.5339	0.2654	0.2549	0.0242
173.8	0.5341	0.2647	0.2546	0.0243
174	0.5343	0.2646	0.2544	0.0239
174.2	0.5351	0.2646	0.2545	0.0238
174.4	0.5352	0.265	0.2547	0.0241
174.6	0.5351	0.2663	0.255	0.0239
174.8	0.5351	0.2667	0.2559	0.0236
175	0.535	0.2668	0.257	0.0244
175.2	0.5348	0.2675	0.2574	0.0243
175.4	0.5353	0.2679	0.2577	0.0243
175.6	0.5354	0.2684	0.2581	0.0235
175.8	0.5355	0.2688	0.2586	0.0234
176	0.536	0.2689	0.258	0.0231
176.2	0.5361	0.2698	0.2576	0.0224
176.4	0.5362	0.2694	0.2577	0.0218
176.6	0.5364	0.2693	0.2579	0.0215
176.8	0.5356	0.2689	0.2584	0.0212
177	0.5361	0.2684	0.2582	0.0209
177.2	0.5359	0.2686	0.2577	0.021
177.4	0.5365	0.2682	0.2569	0.0209
177.6	0.5364	0.268	0.2574	0.0208
177.8	0.5364	0.2673	0.2571	0.021
178	0.5367	0.2668	0.2574	0.0209
178.2	0.5368	0.2664	0.257	0.0213
178.4	0.5367	0.2666	0.2571	0.0215
178.6	0.537	0.2666	0.2569	0.022
178.8	0.5366	0.266	0.2574	0.0226
179	0.5366	0.2658	0.2572	0.0234
179.2	0.5364	0.265	0.2567	0.0236
179.4	0.537	0.2648	0.2559	0.0238
179.6	0.5365	0.2649	0.2558	0.0233
179.8	0.5365	0.265	0.2558	0.0236
180	0.5366	0.2646	0.2551	0.0233
180.2	0.5368	0.2647	0.2555	0.0224
180.4	0.5372	0.2647	0.2556	0.0223
180.6	0.5373	0.265	0.2559	0.0225
180.8	0.5373	0.2657	0.256	0.0222
181	0.5377	0.2662	0.2554	0.0227
181.2	0.5374	0.2668	0.2555	0.0225
181.4	0.5373	0.2668	0.2564	0.0224
181.6	0.5365	0.267	0.2576	0.0227
181.8	0.5358	0.2675	0.258	0.0235
182	0.536	0.2677	0.2587	0.0235
182.2	0.5355	0.2677	0.2587	0.0232
182.4	0.5355	0.2685	0.2594	0.0232
182.6	0.535	0.2686	0.2591	0.0235
182.8	0.5342	0.2686	0.2601	0.0237
183	0.5347	0.2683	0.2594	0.0233
183.2	0.5342	0.2671	0.2586	0.0231
183.4	0.5341	0.2679	0.2576	0.0222
183.6	0.5334	0.268	0.2573	0.0218
183.8	0.5342	0.2679	0.2566	0.0221
184	0.5344	0.2676	0.256	0.0213
184.2	0.5343	0.268	0.2556	0.0208
184.4	0.5346	0.2684	0.2554	0.0212
184.6	0.5348	0.2686	0.2554	0.0214
184.8	0.5351	0.2681	0.2551	0.0219
185	0.5354	0.2678	0.2554	0.0235
185.2	0.5354	0.2673	0.2556	0.0238
185.4	0.5354	0.2669	0.2568	0.0244
185.6	0.5361	0.2674	0.2575	0.0248
185.8	0.5371	0.2675	0.2585	0.0254
186	0.5374	0.2671	0.2594	0.0254
186.2	0.5376	0.2669	0.26	0.0251
186.4	0.5384	0.2669	0.2606	0.0252
186.6	0.5386	0.2666	0.2604	0.0251
186.8	0.5385	0.2664	0.2611	0.0246
187	0.539	0.2658	0.2604	0.024
187.2	0.5386	0.2657	0.2596	0.0235
187.4	0.5383	0.2665	0.2586	0.0232
187.6	0.538	0.2668	0.2584	0.023
187.8	0.5379	0.2674	0.258	0.0224
188	0.5371	0.2686	0.2578	0.022
188.2	0.5362	0.2693	0.2581	0.0224
188.4	0.5364	0.2695	0.2585	0.0221
188.6	0.5361	0.2696	0.2582	0.0223
188.8	0.536	0.2699	0.2578	0.023
189	0.5362	0.2703	0.258	0.0234
189.2	0.536	0.2703	0.2578	0.0234
189.4	0.5359	0.2705	0.2577	0.0232
189.6	0.536	0.2703	0.257	0.0236
189.8	0.5357	0.2695	0.2576	0.0237
190	0.5355	0.2688	0.2579	0.0236
190.2	0.5356	0.2683	0.258	0.0231
190.4	0.5363	0.2682	0.2582	0.0234
190.6	0.5366	0.2684	0.2586	0.0231
190.8	0.5371	0.2677	0.2587	0.0231
191	0.5381	0.2671	0.2585	0.0234
191.2	0.5381	0.2671	0.2581	0.0234
191.4	0.538	0.2671	0.2587	0.0231
191.6	0.5381	0.2679	0.2592	0.0232
191.8	0.538	0.2681	0.2598	0.0235
192	0.538	0.2688	0.2596	0.0242
192.2	0.5383	0.2692	0.26	0.0243
192.4	0.5385	0.2695	0.2598	0.0237
192.6	0.5385	0.2703	0.259	0.0244
192.8	0.5382	0.2713	0.2593	0.0248
193	0.5383	0.2713	0.2587	0.0252
193.2	0.5383	0.2716	0.2582	0.0255
193.4	0.5383	0.2712	0.2575	0.0255
193.6	0.5379	0.2709	0.2575	0.0261
193.8	0.5378	0.2705	0.258	0.0263
194	0.5382	0.2702	0.2582	0.0261
194.2	0.5379	0.2702	0.2579	0.0256
194.4	0.5382	0.2703	0.2588	0.0248
194.6	0.5382	0.2697	0.2587	0.0247
194.8	0.5386	0.2692	0.2585	0.0248
195	0.5385	0.2695	0.2594	0.0244
195.2	0.538	0.2692	0.2594	0.0238
195.4	0.5376	0.2692	0.2589	0.0228
195.6	0.5377	0.2694	0.2585	0.0228
195.8	0.5375	0.2692	0.2582	0.023
196	0.5374	0.2696	0.2574	0.0232
196.2	0.5374	0.2698	0.2576	0.0229
196.4	0.5376	0.2701	0.2571	0.0227
196.6	0.5375	0.2702	0.2569	0.0225
196.8	0.5379	0.2703	0.2575	0.0232
197	0.5389	0.2706	0.2565	0.0231
197.2	0.5397	0.2712	0.257	0.0222
197.4	0.54	0.2714	0.2572	0.0223
197.6	0.5401	0.2718	0.2576	0.0221
197.8	0.5409	0.2716	0.2581	0.0218
198	0.5414	0.2718	0.2586	0.0216
198.2	0.5412	0.2716	0.259	0.0213
198.4	0.5411	0.2712	0.2595	0.0215
198.6	0.5408	0.2709	0.2592	0.0228
198.8	0.5406	0.2707	0.2594	0.0233
199	0.5398	0.2706	0.2593	0.0241
199.2	0.5389	0.2696	0.2585	0.0249
199.4	0.538	0.2691	0.258	0.0257
199.6	0.5373	0.2685	0.2583	0.0273
199.8	0.5362	0.2679	0.258	0.029
199.997	0.5362	0.2679	0.258	0.029
200.197	0.5306	0.2654	0.2555	0.0276
200.397	0.5243	0.2624	0.2521	0.0262
200.597	0.5172	0.2589	0.2485	0.0247
200.797	0.5099	0.2552	0.2446	0.0227
200.997	0.5019	0.2515	0.2404	0.0209
201.197	0.4929	0.2472	0.2357	0.02
201.397	0.4842	0.2432	0.2311	0.0193
201.597	0.4754	0.2389	0.2268	0.0183
201.797	0.467	0.2353	0.2224	0.0176
201.997	0.459	0.2314	0.2184	0.0172
202.197	0.4522	0.228	0.2149	0.017
202.397	0.4454	0.2246	0.2119	0.0159
202.597	0.4389	0.2212	0.2089	0.0156
202.797	0.4319	0.2168	0.2063	0.0152
202.997	0.4255	0.2136	0.2034	0.0145
203.197	0.4195	0.2104	0.201	0.0145
203.397	0.4137	0.2078	0.1981	0.0143
203.597	0.4081	0.2041	0.1952	0.0144
203.797	0.4015	0.2006	0.1922	0.0142
203.997	0.3963	0.1979	0.1892	0.0142
204.197	0.3912	0.1952	0.1862	0.0143
204.397	0.3861	0.1922	0.1825	0.0137
204.597	0.381	0.1893	0.1796	0.0133
204.797	0.3764	0.1875	0.1764	0.0135
204.997	0.3709	0.185	0.1733	0.0144
205.197	0.3656	0.1826	0.1699	0.0155
205.397	0.3605	0.1804	0.1669	0.0153
205.597	0.3558	0.1781	0.1648	0.015
205.797	0.351	0.1758	0.1623	0.0153
205.997	0.3464	0.1733	0.1597	0.0152
206.197	0.3416	0.1713	0.1571	0.015
206.397	0.3368	0.1692	0.155	0.015
206.597	0.3316	0.1666	0.1528	0.0143
206.797	0.327	0.1636	0.151	0.0143
206.997	0.3226	0.1618	0.1484	0.0131
207.197	0.3186	0.1596	0.1466	0.0128
207.397	0.314	0.1573	0.1443	0.0126
207.597	0.309	0.1541	0.1417	0.0124
207.797	0.3046	0.1513	0.1395	0.0117
207.997	0.3006	0.1493	0.1375	0.0114
208.197	0.2965	0.1474	0.1351	0.0109
208.397	0.2926	0.1452	0.1321	0.0108
208.597	0.2883	0.1431	0.1298	0.0108
208.797	0.2845	0.1412	0.1277	0.0114
208.997	0.2803	0.1386	0.1251	0.0112
209.197	0.2768	0.1367	0.1225	0.011
209.397	0.2729	0.1351	0.1209	0.0109
209.597	0.27	0.1333	0.1195	0.0113
209.797	0.2658	0.1315	0.1178	0.0112
209.997	0.2625	0.1297	0.1155	0.0103
210.197	0.2588	0.1274	0.1136	0.01
210.397	0.256	0.1253	0.1125	0.0102
210.597	0.2532	0.1228	0.111	0.0102
210.797	0.2503	0.1203	0.1096	0.0108
210.997	0.2471	0.1188	0.1076	0.0107
211.197	0.2436	0.1172	0.1061	0.0114
211.397	0.2403	0.1158	0.1045	0.0113
211.597	0.2371	0.1138	0.1023	0.0111
211.797	0.2343	0.1121	0.1009	0.0116
211.997	0.2314	0.1107	0.0986	0.0126
212.197	0.2284	0.1094	0.0962	0.012
212.397	0.2252	0.107	0.0938	0.0126
212.597	0.2218	0.1052	0.0922	0.0128
212.797	0.2191	0.1036	0.0906	0.0131
212.997	0.2165	0.1023	0.0887	0.0133
213.197	0.214	0.1014	0.0877	0.0135
213.397	0.2112	0.1006	0.0868	0.0132
213.597	0.2091	0.0995	0.0853	0.0131
213.797	0.2063	0.0981	0.0841	0.012
213.997	0.2049	0.0961	0.0824	0.0108
214.197	0.2025	0.0944	0.0817	0.0106
214.397	0.2004	0.093	0.0805	0.0109
214.597	0.1978	0.092	0.0791	0.0104
214.797	0.195	0.0912	0.0778	0.0101
214.997	0.1925	0.0903	0.0763	0.009693
215.197	0.1896	0.0898	0.075	0.0084626
215.397	0.1877	0.0895	0.0737	0.0074535
215.597	0.1853	0.0883	0.0719	0.0075873
215.797	0.1827	0.087	0.0711	0.0073921
215.997	0.1802	0.0854	0.0692	0.0074419
216.197	0.177	0.0835	0.0679	0.0071684
216.397	0.1741	0.0815	0.0671	0.0086455
216.597	0.1717	0.0805	0.0663	0.0091097
216.797	0.1692	0.0791	0.0654	0.0090619
216.997	0.1672	0.0773	0.0641	0.0095419
217.197	0.165	0.0762	0.0627	0.0103
217.397	0.1625	0.0748	0.0618	0.0101
217.597	0.1602	0.0732	0.0605	0.0105
217.797	0.1578	0.0711	0.0598	0.0102
217.997	0.1556	0.0694	0.0592	0.0098604
218.197	0.1527	0.0681	0.0582	0.0102
218.397	0.15	0.0667	0.0572	0.01
218.597	0.1479	0.0663	0.0565	0.0089253
218.797	0.1459	0.0659	0.0556	0.0085594
218.997	0.1438	0.0653	0.055	0.0081186
219.197	0.142	0.065	0.0542	0.0067521
219.397	0.1413	0.0647	0.0544	0.0064047
219.597	0.1389	0.0639	0.0534	0.006586
219.797	0.137	0.0628	0.0526	0.0064745
219.997	0.1356	0.0622	0.0519	0.0062528
220.197	0.1326	0.0618	0.0513	0.0061952
220.397	0.131	0.0613	0.0508	0.0063373
220.597	0.1305	0.0611	0.0493	0.005918
220.797	0.1292	0.0607	0.0481	0.0055374
220.997	0.1279	0.0604	0.0464	0.0061731
221.197	0.126	0.0602	0.0459	0.0068762
221.397	0.124	0.0598	0.0445	0.0067796
221.597	0.1225	0.059	0.0431	0.007489
221.797	0.1212	0.058	0.0422	0.0080285
221.997	0.1192	0.057	0.0419	0.0084003
222.197	0.1173	0.0564	0.0412	0.0086205
222.397	0.1152	0.0548	0.0407	0.0084532
222.597	0.1142	0.0542	0.0403	0.0080294
222.797	0.1126	0.0529	0.0397	0.0082942
222.997	0.1109	0.0517	0.0392	0.0088502
223.197	0.1094	0.0507	0.0394	0.008492
223.397	0.1082	0.0495	0.0395	0.0079579
223.597	0.1068	0.0481	0.0381	0.0080182
223.797	0.106	0.0466	0.038	0.0079833
223.997	0.1045	0.0464	0.038	0.0069413
224.197	0.1025	0.0453	0.0372	0.0062368
224.397	0.1021	0.0448	0.0365	0.0062784
224.597	0.1015	0.0446	0.0355	0.0057613
224.797	0.1001	0.0445	0.0347	0.0054938
224.997	0.0987	0.0442	0.0339	0.0055957
225.197	0.0978	0.0436	0.0329	0.0060521
225.397	0.0968	0.0433	0.0318	0.005745
225.597	0.0963	0.0425	0.031	0.006344
225.797	0.0953	0.0422	0.0301	0.0067297
225.997	0.0936	0.0417	0.0294	0.0069273
226.197	0.0915	0.0411	0.0285	0.0066447
226.397	0.0902	0.0399	0.028	0.0064889
226.597	0.0889	0.0387	0.0274	0.0059832
226.797	0.0876	0.0376	0.0269	0.006484
226.997	0.0863	0.0374	0.0266	0.0073295
227.197	0.0854	0.0368	0.0271	0.0070366
227.397	0.085	0.0352	0.0269	0.007052
227.597	0.0841	0.034	0.0263	0.0072975
227.797	0.0824	0.0332	0.0266	0.007453
227.997	0.0807	0.033	0.0258	0.0072954
228.197	0.0798	0.0327	0.0253	0.0071801
228.397	0.0788	0.0326	0.0248	0.0074863
228.597	0.078	0.0318	0.0244	0.0069435
228.797	0.0774	0.0319	0.0245	0.007143
228.997	0.0769	0.0315	0.0244	0.0077674
229.197	0.0768	0.031	0.0234	0.0083921
229.397	0.0765	0.0309	0.0226	0.0078687
229.597	0.0761	0.0307	0.0209	0.0085128
229.797	0.0752	0.0307	0.0197	0.0081465
229.997	0.0739	0.0305	0.0194	0.0080974
230.197	0.0723	0.0302	0.0187	0.0076575
230.397	0.072	0.0297	0.0182	0.0070774
230.597	0.0707	0.0291	0.0171	0.0067207
230.797	0.0699	0.0298	0.0167	0.0078823
230.997	0.0691	0.0304	0.0165	0.0084608
231.197	0.0681	0.0299	0.0168	0.0086044
231.397	0.0667	0.0294	0.0165	0.0085147
231.597	0.0651	0.0295	0.0158	0.0081004
231.797	0.0643	0.0303	0.0152	0.0081909
231.997	0.0636	0.0305	0.0153	0.0079851
232.197	0.0628	0.0305	0.0152	0.0072706
232.397	0.0623	0.0298	0.0154	0.0062632
232.597	0.0614	0.0291	0.0154	0.006063
232.797	0.0602	0.0283	0.0157	0.0060014
232.997	0.0599	0.0279	0.0154	0.0062097
233.197	0.0602	0.0277	0.0151	0.0056654
233.397	0.0599	0.0274	0.015	0.0055522
233.597	0.0589	0.0271	0.0151	0.0057091
233.797	0.0577	0.0266	0.0155	0.0053704
233.997	0.0568	0.0263	0.0157	0.0053791
234.197	0.0549	0.026	0.0152	0.0053176
234.397	0.0545	0.0249	0.0148	0.0048314
234.597	0.053	0.0247	0.0144	0.0050327
234.797	0.0524	0.0244	0.0147	0.0061047
234.997	0.0514	0.0238	0.0146	0.005831
235.197	0.0502	0.0226	0.0142	0.0058242
235.397	0.0493	0.022	0.0134	0.0055146
235.597	0.0491	0.022	0.0128	0.0057318
235.797	0.0493	0.0224	0.0121	0.006114
235.997	0.0487	0.0218	0.0123	0.0052769
236.197	0.0479	0.0217	0.0115	0.0044813
236.397	0.0478	0.0215	0.0111	0.0041339
236.597	0.0468	0.0206	0.0107	0.0042607
236.797	0.0465	0.0198	0.0103	0.004221
236.997	0.047	0.0202	0.009944	0.0045788
237.197	0.0474	0.0204	0.0101	0.0045191
237.397	0.0463	0.02	0.0097331	0.0045859
237.597	0.0453	0.0203	0.0102	0.0039752
237.797	0.0444	0.0203	0.0101	0.003655
237.997	0.0439	0.0201	0.0093209	0.0035785
238.197	0.0428	0.0197	0.0090512	0.0036028
238.397	0.0426	0.0193	0.0093354	0.0029185
238.597	0.0417	0.0186	0.0097266	0.0024577
238.797	0.0409	0.0179	0.01	0.0023668
238.997	0.0401	0.0171	0.01	0.0027267
239.197	0.0393	0.016	0.0095341	0.0033813
239.397	0.0392	0.0151	0.0090736	0.0036755
239.597	0.0394	0.0151	0.0094569	0.0049745
239.797	0.0389	0.0159	0.0095878	0.0051796
239.997	0.0384	0.0155	0.0092856	0.0048001
240.197	0.0379	0.0154	0.008705	0.0054157
240.397	0.0368	0.0148	0.0087912	0.0056044
240.597	0.037	0.0141	0.0091173	0.0058219
240.797	0.0375	0.0137	0.0081158	0.0059781
240.997	0.0373	0.0143	0.0077219	0.0059751
241.197	0.0369	0.0152	0.007686	0.0058226
241.397	0.0358	0.0153	0.007539	0.0056039
241.597	0.035	0.0163	0.008148	0.0051305
241.797	0.0342	0.0164	0.0080845	0.0046448
241.997	0.0337	0.0166	0.0078675	0.004705
242.197	0.033	0.0172	0.0084722	0.0042592
242.397	0.0324	0.0175	0.0081976	0.0035396
242.597	0.0319	0.0162	0.0090101	0.0034529
242.797	0.0308	0.0158	0.0088107	0.004171
242.997	0.0309	0.015	0.008717	0.0044482
243.197	0.0304	0.0145	0.0076439	0.0053421
243.397	0.0309	0.014	0.0078728	0.0050341
243.597	0.0307	0.0137	0.0078896	0.0054975
243.797	0.0304	0.0141	0.0075014	0.0047995
243.997	0.0305	0.0127	0.0073696	0.0048048
244.197	0.0305	0.0119	0.0072249	0.0054082
244.397	0.0305	0.0118	0.0081527	0.0050853
244.597	0.0318	0.0115	0.0075897	0.0050763
244.797	0.0322	0.0113	0.0070422	0.0046507
244.997	0.0315	0.0119	0.0066768	0.0055415
245.197	0.031	0.0119	0.007022	0.0054515
245.397	0.03	0.0115	0.0069086	0.0052667
245.597	0.0294	0.0117	0.0066653	0.0052569
245.797	0.0282	0.0116	0.0064446	0.0048932
245.997	0.0269	0.0117	0.0062707	0.0054323
246.197	0.0262	0.0115	0.0064569	0.0049914
246.397	0.0258	0.011	0.0058267	0.0045652
246.597	0.0247	0.01	0.0061509	0.0045021
246.797	0.0244	0.0102	0.0049835	0.0043547
246.997	0.0246	0.01	0.0040414	0.0037024
247.197	0.0241	0.0097129	0.0034449	0.0044099
247.397	0.0247	0.0093857	0.0036811	0.0037828
247.597	0.0246	0.0094	0.0033788	0.0042626
247.797	0.0247	0.0102	0.0037312	0.0039537
247.997	0.0255	0.0096545	0.0047388	0.0050761
248.197	0.026	0.0096074	0.0047538	0.0057842
248.397	0.0261	0.0098814	0.0047048	0.0052354
248.597	0.0258	0.0097948	0.0044264	0.0053339
248.797	0.0261	0.0102	0.0042278	0.0057711
248.997	0.0254	0.0115	0.0039968	0.0068878
249.197	0.025	0.0112	0.0041725	0.006604
249.397	0.0239	0.0109	0.00347	0.0064734
249.597	0.0226	0.0104	0.0031755	0.0066301
249.797	0.0209	0.0107	0.003557	0.0063147
249.997	0.0199	0.0101	0.0038441	0.0068711
250.197	0.02	0.0095576	0.0038427	0.0059198
250.397	0.0192	0.0096282	0.0032835	0.0050799
250.597	0.0188	0.0089553	0.0026202	0.0052184
250.797	0.0191	0.0085028	0.0022036	0.0051678
250.997	0.0194	0.0083114	0.0018969	0.0047375
251.197	0.0191	0.0079501	0.002656	0.0052071
251.397	0.0196	0.0079729	0.0029145	0.0049428
251.597	0.0197	0.0080715	0.0031181	0.0050292
251.797	0.0199	0.0080632	0.0033409	0.0052347
251.997	0.0207	0.0069576	0.0041296	0.0063831
252.197	0.0207	0.0068428	0.0039871	0.0057185
252.397	0.0203	0.0071173	0.004121	0.0057981
252.597	0.02	0.0080478	0.004437	0.0060651
252.797	0.0204	0.0085172	0.0042232	0.0060312
252.997	0.0195	0.0092604	0.0045905	0.0059742
253.197	0.0197	0.0084809	0.0044746	0.005821
253.397	0.0195	0.0083218	0.0040902	0.0053504
253.597	0.0187	0.008838	0.0041106	0.0056311
253.797	0.018	0.0088366	0.0041231	0.0047975
253.997	0.0177	0.0085378	0.0036447	0.0049444
254.197	0.0171	0.0086241	0.0030197	0.0039024
254.397	0.0161	0.0089003	0.0024031	0.0028257
254.597	0.0161	0.0083659	0.0014891	0.0032721
254.797	0.0163	0.0080402	0.0016567	0.0021626
254.997	0.0159	0.0080916	0.0013883	0.0022922
255.197	0.0157	0.0080171	0.0017071	0.0030549
255.397	0.0161	0.008126	0.0012194	0.0019978
255.597	0.0158	0.0079077	0.00095416	0.0021798
255.797	0.015	0.0076033	0.0011331	0.0024567
255.997	0.0145	0.0064732	0.0019919	0.0027282
256.197	0.014	0.0070701	0.0022464	0.0024305
256.397	0.013	0.0071226	0.0024722	0.0023265
256.597	0.0123	0.0067875	0.0027911	0.0024597
256.797	0.0116	0.0067078	0.0032476	0.0031149
256.997	0.0117	0.007067	0.003985	0.0036473
257.197	0.0119	0.0069484	0.0043477	0.0036237
257.397	0.0111	0.0067967	0.0045778	0.0040965
257.597	0.0101	0.00715	0.0047705	0.0042294
257.797	0.0097703	0.0066243	0.0046992	0.0038372
257.997	0.0094657	0.0068712	0.0041109	0.0046572
258.197	0.0090026	0.0065851	0.0038152	0.0048278
258.397	0.0094626	0.0063136	0.0033211	0.0049677
258.597	0.0102	0.0059673	0.0031825	0.0063472
258.797	0.0106	0.0053732	0.0038815	0.0050823
258.997	0.0106	0.0056181	0.0036379	0.0055865
259.197	0.0111	0.0065648	0.0030814	0.0058863
259.397	0.0114	0.0063106	0.0024762	0.0048719
259.597	0.0111	0.0061186	0.0029155	0.0055705
259.797	0.0109	0.0060253	0.003727	0.0053686
259.997	0.0115	0.0058567	0.0040978	0.0045593
260.197	0.0117	0.0066105	0.0043321	0.0045576
260.397	0.0115	0.0061141	0.0045189	0.0040469
260.597	0.0118	0.0058283	0.004538	0.0043377
260.797	0.0119	0.0066127	0.0047164	0.0045826
260.997	0.0122	0.0070562	0.0043186	0.0039659
261.197	0.0119	0.0069758	0.0043442	0.0036042
261.397	0.0123	0.0063238	0.0047566	0.0034538
261.597	0.0123	0.0066303	0.004392	0.0028754
261.797	0.0128	0.0058784	0.0042919	0.0029098
261.997	0.0126	0.0057113	0.0036111	0.0029603
262.197	0.0127	0.0059057	0.0033829	0.0034646
262.397	0.0128	0.0055272	0.0032892	0.0032036
262.597	0.0126	0.0048785	0.0033621	0.0027561
262.797	0.0122	0.0040407	0.0035701	0.0019391
262.997	0.0119	0.0043625	0.0035679	0.0028739
263.197	0.0114	0.0046658	0.0035964	0.003857
263.397	0.0107	0.0041264	0.0040404	0.0039709
263.597	0.0106	0.0039423	0.0041557	0.0043121
263.797	0.0095479	0.0041349	0.0044507	0.004369
263.997	0.0088038	0.0036763	0.0042962	0.0036672
264.197	0.0079971	0.0036136	0.0044069	0.004126
264.397	0.0073822	0.003643	0.0037628	0.0038678
264.597	0.0069201	0.0039909	0.0032031	0.0042972
264.797	0.0067056	0.0045067	0.0033863	0.0039993
264.997	0.0067642	0.0049311	0.0028979	0.0040876
265.197	0.0068195	0.0048691	0.0028156	0.0037307
265.397	0.007135	0.0047165	0.0023481	0.003307
265.597	0.007243	0.0048232	0.0013595	0.0038612
265.797	0.00797	0.0046941	0.0012022	0.0041595
265.997	0.0080792	0.0049461	0.00076237	0.0031339
266.197	0.0079468	0.004999	0.00099941	0.0027956
266.397	0.008052	0.0040028	0.00054677	0.002644
266.597	0.0084557	0.0037456	0.00018609	0.0026823
266.797	0.0088783	0.0031575	0.00045361	0.0035898
266.997	0.0086478	0.0033389	0.00032824	0.0039663
267.197	0.0080682	0.0035262	0.00036721	0.0036734
267.397	0.0078985	0.0033189	5.018e-05	0.0034916
267.597	0.0075772	0.0032932	4.8944e-05	0.0034242
267.797	0.0065664	0.0040138	0.00086434	0.0028442
267.997	0.0064588	0.0039365	0.00089476	0.0025285
268.197	0.0063387	0.0048788	0.001157	0.0035695
268.397	0.0058856	0.0057005	0.0014326	0.0039809
268.597	0.0058437	0.0057929	0.0020059	0.0045272
268.797	0.0059953	0.0061898	0.0021004	0.0044721
268.997	0.0056888	0.0067192	0.0019975	0.0049964
269.197	0.0054174	0.0068049	0.0026882	0.0047896
269.397	0.0054319	0.0063925	0.0032184	0.0044473
269.597	0.0052888	0.0058722	0.0037265	0.004777
269.797	0.0050001	0.0056637	0.0045571	0.004022
269.997	0.0044954	0.0053392	0.0050774	0.0028163
270.197	0.0038327	0.0049825	0.0056475	0.0029147
270.397	0.0037951	0.0046774	0.0044533	0.0036393
270.597	0.0041399	0.0040861	0.0046382	0.0035083
270.797	0.0042333	0.0039072	0.0045566	0.0034206
270.997	0.0039937	0.003758	0.0040378	0.0035207
271.197	0.0039941	0.0040273	0.0046362	0.0029491
271.397	0.0044748	0.0043358	0.0040877	0.0030333
271.597	0.0045126	0.0050607	0.0033623	0.002796
271.797	0.004872	0.0052971	0.0030343	0.0026221
271.997	0.0051375	0.005258	0.0017821	0.0031389
272.197	0.0056167	0.0052249	0.0014697	0.0036692
272.397	0.0057844	0.0050204	0.0011847	0.0040637
272.597	0.005944	0.0048083	0.0005958	0.0042569
272.797	0.0061584	0.0050226	-7.8836e-05	0.004114
272.997	0.0064157	0.004796	3.8602e-05	0.0040389
273.197	0.0065771	0.0041553	1.4323e-05	0.0037796
273.397	0.0059805	0.0037642	-0.0001957	0.0028532
273.597	0.0061563	0.0037951	-0.00015636	0.0034472
273.797	0.0059096	0.0035889	0.00063946	0.0029096
273.997	0.0054461	0.0037847	0.0012485	0.0021888
274.197	0.0048914	0.0033186	0.0011888	0.0022006
274.397	0.0046214	0.0032287	0.0010792	0.0024129
274.597	0.0047352	0.0025084	0.0023692	0.0016529
274.797	0.0045255	0.0029442	0.0023909	0.0019706
274.997	0.0042528	0.0027845	0.0024676	0.001942
275.197	0.0036788	0.0029994	0.003437	0.0014257
275.397	0.0035725	0.0039869	0.0033017	0.0014209
275.597	0.0026222	0.0034404	0.0037739	0.0015176
275.797	0.0023865	0.0030576	0.0044803	0.0024469
275.997	0.0022535	0.0027069	0.0049136	0.0026011
276.197	0.0027814	0.0020641	0.0059544	0.0032694
276.397	0.0024383	0.002247	0.0061313	0.0040082
276.597	0.0029012	0.0024445	0.0061924	0.0042142
276.797	0.0032553	0.0018724	0.0064134	0.0047736
276.997	0.0033549	0.0011101	0.0066196	0.0047913
277.197	0.0036735	0.0012811	0.005626	0.005085
277.397	0.003461	0.0016908	0.0057503	0.0053015
277.597	0.004482	0.0016792	0.0058029	0.0058662
277.797	0.0042997	0.0022462	0.0056319	0.0057391
277.997	0.0043814	0.0027083	0.0057495	0.0052479
278.197	0.0041263	0.0027186	0.0047131	0.0056131
278.397	0.0040069	0.0031783	0.0041059	0.0053511
278.597	0.0038707	0.0033441	0.0032563	0.0045491
278.797	0.0040075	0.0039298	0.0026345	0.0043508
278.997	0.0039317	0.0040647	0.00264	0.0038703
279.197	0.0037397	0.0040977	0.0029906	0.0039791
279.397	0.0033822	0.0044783	0.0026856	0.0038322
279.597	0.0024931	0.0040112	0.0029142	0.0041139
279.797	0.0027744	0.0038477	0.0028331	0.0042632
279.997	0.0028112	0.0034337	0.0032023	0.0036926
280.197	0.0030777	0.0029162	0.0030505	0.0039084
280.397	0.0027591	0.0027988	0.0031043	0.0040661
280.597	0.0029273	0.0018362	0.0033876	0.0042111
280.797	0.0021376	0.00078577	0.002689	0.0040368
280.997	0.0016866	0.00060518	0.0026131	0.0037894
281.197	0.0015457	0.00083804	0.0016987	0.0033151
281.397	0.0016385	0.00085845	0.0024242	0.0031688
281.597	0.001686	0.00044083	0.002723	0.0026539
281.797	0.0016456	0.00089451	0.0022709	0.0027815
281.997	0.001615	0.0011007	0.0021101	0.0022554
282.197	0.0016649	0.0013851	0.0012538	0.0028692
282.397	0.0017675	0.0013664	0.0013284	0.0026544
282.597	0.0025656	0.0019778	0.0019799	0.0030812
282.797	0.0031325	0.0025001	0.0027444	0.0033406
282.997	0.0033003	0.0028957	0.0037654	0.0037922
283.197	0.0033947	0.0037936	0.0040492	0.0042
283.397	0.0023896	0.0033291	0.004243	0.0042705
283.597	0.0026651	0.0036317	0.0041395	0.0048578
283.797	0.0030159	0.0034804	0.0040207	0.0051225
283.997	0.003421	0.0037168	0.0044216	0.0052405
284.197	0.0035378	0.0030636	0.0040603	0.0059288
284.397	0.0030841	0.0030888	0.003984	0.0059263
284.597	0.0026477	0.0023669	0.0035245	0.0059397
284.797	0.0020832	0.0024594	0.0025593	0.0058186
284.997	0.0025781	0.002451	0.0026606	0.0057026
285.197	0.0023301	0.0026965	0.0017365	0.0054255
285.397	0.0023566	0.0023142	0.0022452	0.0056683
285.597	0.0021551	0.0012321	0.0016085	0.0051782
285.797	0.0023572	0.0011049	0.0010114	0.0055275
285.997	0.0024127	0.0010767	0.00086421	0.0044784
286.197	0.0018802	0.00082443	0.0005108	0.0041847
286.397	0.0019573	0.00026691	0.001017	0.0042518
286.597	0.0018207	0.00075863	0.0012937	0.0043765
286.797	0.0011972	0.0010789	0.00087961	0.0034808
286.997	0.00059749	0.0016455	0.0016503	0.0031138
287.197	-2.3795e-05	0.0014732	0.0018247	0.0026943
287.397	-0.00042009	0.0013512	0.0019997	0.0025011
287.597	-2.3022e-06	0.0023797	0.0019777	0.0027596
287.797	-7.1886e-05	0.0031177	0.0025109	0.0023685
287.997	-0.00030977	0.0032655	0.0032432	0.0022806
288.197	-0.00026083	0.0034144	0.0031626	0.0029155
288.397	3.9884e-05	0.0041803	0.0030384	0.0028698
288.597	0.00049729	0.0045041	0.0030136	0.0029708
288.797	0.00080934	0.0049611	0.0030634	0.0030522
288.997	0.0011308	0.0056549	0.0029553	0.0035976
289.197	0.00057436	0.0055235	0.0027092	0.0035345
289.397	0.00015962	0.0051942	0.0033925	0.0031292
289.597	0.00035332	0.0046011	0.0033004	0.0027501
289.797	0.0002998	0.0040904	0.0032249	0.0027092
289.997	0.00050441	0.0037612	0.0027233	0.0016809
290.197	-6.9714e-05	0.0034716	0.0027403	0.002384
290.397	0.00026356	0.0028719	0.0031222	0.0026896
290.597	-4.9901e-05	0.0024588	0.003157	0.0019253
290.797	-0.00011641	0.0023992	0.0024922	0.0019032
290.997	-0.00056083	0.0015559	0.0028619	0.0022261
291.197	-0.00067004	0.001057	0.0023555	0.002616
291.397	-0.00044262	0.00081604	0.0021964	0.0027584
291.597	-0.00025415	0.0008797	0.0018555	0.0034029
291.797	0.00022906	0.00035644	0.0024983	0.0033029
291.997	0.00011761	0.00031234	0.0025282	0.0034139
292.197	0.00073031	0.00068197	0.0024105	0.0037761
292.397	0.0014041	0.00081186	0.002355	0.0033091
292.597	0.0019084	0.001164	0.0027519	0.0028795
292.797	0.0023737	0.001947	0.0029547	0.0024218
292.997	0.0025447	0.00233	0.0024036	0.0024488
293.197	0.002891	0.0021275	0.002689	0.0018741
293.397	0.0028879	0.0023966	0.0034053	0.0015687
293.597	0.0031757	0.0020303	0.0037556	0.0011061
293.797	0.0033832	0.0018811	0.0036684	0.00038479
293.997	0.0029683	0.0022308	0.0035822	0.00011271
294.197	0.002675	0.0020562	0.0042584	0.0011441
294.397	0.0030568	0.0015935	0.0041794	0.00049342
294.597	0.002731	0.00098031	0.0039145	0.00055326
294.797	0.0022482	0.00054406	0.0033053	0.0010817
294.997	0.0013658	-0.00024571	0.0027928	0.0013171
295.197	0.0013523	3.4715e-05	0.002029	0.0017617
295.397	0.001618	-3.2175e-05	0.0021955	0.0015502
295.597	0.0013971	-3.9447e-05	0.0017608	0.0019965
295.797	0.0013535	9.5628e-05	0.0020213	0.0022446
295.997	0.0014236	0.00060019	0.0017	0.0028404
296.197	0.0010564	0.0009424	0.0015896	0.0034437
296.397	0.0010653	0.0004708	0.0017571	0.0032849
296.597	0.0013426	0.00098887	0.0016575	0.0037077
296.797	0.0017854	0.0011355	0.0017221	0.0038706
296.997	0.0018446	0.00094148	0.0022729	0.0037998
297.197	0.0021894	0.0012578	0.0026697	0.0032733
297.397	0.0021985	0.0017188	0.0032542	0.0030416
297.597	0.0026256	0.0015496	0.0032947	0.0033647
297.797	0.0027518	0.0019206	0.0033273	0.003433
297.997	0.0024197	0.001938	0.003601	0.0038094
298.197	0.0025006	0.0021259	0.004339	0.0040044
298.397	0.0031542	0.0014527	0.0042399	0.0034266
298.597	0.0020942	0.0012388	0.003694	0.0031509
298.797	0.0013068	0.0014318	0.0037238	0.002305
298.997	0.00060675	0.0016421	0.0031157	0.0025292
299.197	0.00091135	0.0020259	0.0029489	0.0024886
299.397	0.00061764	0.0027957	0.0024881	0.0019755
299.597	0.00052562	0.0032214	0.002001	0.0021285
299.797	0.00061447	0.0038611	0.0019293	0.0027602
299.997	0.00090226	0.0035507	0.0013367	0.0035122
300.197	0.0005145	0.0032463	0.0010077	0.003462
300.397	0.00057041	0.0023861	0.00096297	0.0039569
300.597	0.00086901	0.0021829	0.00097744	0.0042372
300.797	0.0013668	0.001697	0.0014159	0.0040979
300.997	0.001236	0.0014243	0.0020126	0.0033711
301.197	0.0013769	0.00096117	0.0021714	0.0035545
301.397	0.001339	0.00042568	0.0029217	0.0044796
301.597	0.0013099	-0.00030663	0.0027602	0.0051413
301.797	0.0011414	6.0803e-05	0.003178	0.0047106
301.997	0.00082537	-0.00020637	0.0036839	0.004669
302.197	-9.389e-05	-2.2939e-05	0.0036196	0.0044867
302.397	-5.5112e-05	-0.00083248	0.0033705	0.0038662
302.597	-0.0016602	-0.00054443	0.0032733	0.0026612
302.797	-0.0024576	-0.00010858	0.0037137	0.0016327
302.997	-0.0025654	-0.00015994	0.0035042	0.0018252
303.197	-0.0024679	0.00042888	0.0038165	0.0017991
303.397	-0.002337	0.00045604	0.0029343	0.0015442
303.597	-0.001609	0.00059878	0.0025623	0.0021931
303.797	-0.00096879	0.00016697	0.0018959	0.0029424
303.997	-0.00093022	0.00014642	0.0010686	0.0036075
304.197	-0.00088394	-0.00033007	0.0017112	0.0039638
304.397	-0.00050799	-0.00088331	0.0017574	0.0048594
304.597	-0.00067766	-0.0014874	0.0018702	0.0045384
304.797	-5.4121e-05	-0.0015101	0.0018109	0.0048463
304.997	-0.0005651	-0.0016168	0.0019376	0.0050273
305.197	-0.00077716	-0.0016467	0.0017822	0.006144
305.397	-0.00083811	-0.0013798	0.001769	0.0069801
305.597	-0.00043504	-0.00050866	0.0020693	0.0072055
305.797	0.00017341	9.0433e-05	0.0026618	0.0068337
305.997	0.00029793	0.00035762	0.0027441	0.0069087
306.197	-0.00010493	0.0011487	0.0029322	0.006365
306.397	4.5378e-06	0.0011239	0.0033282	0.0056024
306.597	-0.00061139	0.0011459	0.0031337	0.0045313
306.797	-0.00052871	0.0015226	0.0034521	0.0039535
306.997	-0.00038289	0.00071965	0.003566	0.0035102
307.197	-0.00060958	0.00075976	0.0035543	0.0037592
307.397	0.00040848	5.9934e-05	0.0026673	0.0030383
307.597	0.00063678	-3.5847e-05	0.0026049	0.0031542
307.797	0.00015715	-0.00057748	0.0026788	0.0024685
307.997	0.00033215	-0.00080391	0.0025712	0.0017876
308.197	0.0011483	-0.00064577	0.0027531	0.0011304
308.397	0.0015474	-0.00056236	0.002274	0.0001275
308.597	0.00082909	-0.00037958	0.0013648	-0.00052319
308.797	0.0007634	0.00034957	0.00099525	-0.00045737
308.997	-1.0236e-05	0.00047245	0.00050319	-0.00032936
309.197	5.1319e-05	0.0008868	0.00015999	-0.000501
309.397	-0.00019454	0.0014871	0.00038575	-0.00066959
309.597	8.1564e-05	0.0014551	0.00067476	-0.0011668
309.797	-0.00016624	0.0015827	-7.8677e-05	-0.0014734
309.997	2.7493e-05	0.0014421	-0.00053946	-0.00078606
310.197	-0.00058425	0.0014988	5.9803e-05	-0.00014635
310.397	-0.00022467	0.0011675	-4.0596e-05	-9.839e-05
310.597	-0.00012234	0.00059984	3.724e-05	3.8303e-05
310.797	0.00034511	0.00055347	0.00062466	0.00085612
310.997	0.00057015	0.00029816	0.00065788	0.0012255
311.197	0.00081417	0.00044282	0.00065336	0.0020526
311.397	0.0015604	0.00019306	0.0010941	0.0019917
311.597	0.00089994	-0.00045856	0.0017393	0.0024713
311.797	0.0008172	-0.00057826	0.0021226	0.0026291
311.997	0.0013757	-0.00020941	0.0025251	0.0024149
312.197	0.0016199	0.00027377	0.0027914	0.001762
312.397	0.0012539	7.2015e-05	0.002671	0.0016161
312.597	0.00041554	0.00054553	0.0023277	0.0021491
312.797	0.00020184	0.00086828	0.0025298	0.0017514
312.997	9.9655e-05	0.00068586	0.0022489	0.0020325
313.197	1.3683e-05	0.0013497	0.0019345	0.0013811
313.397	-0.00051568	0.0010237	0.00173	0.001735
313.597	-0.00085267	0.00075045	0.0010576	0.0016803
313.797	-0.00077249	0.0011739	0.00066155	0.0017147
313.997	-0.00063828	0.0012311	0.00050973	0.0018392
314.197	-0.00069527	0.0015924	0.00076006	0.0021308
314.397	0.0001557	0.0012869	0.00053672	0.0025644
314.597	0.00042	0.0011478	0.00080448	0.0032652
314.797	0.00089767	0.0016965	0.00019093	0.0037166
314.997	0.00089159	0.0017639	0.00034253	0.0032632
315.197	0.00041258	0.0017424	0.00074377	0.0038223
315.397	0.00027952	0.001409	0.0013218	0.0038503
315.597	-0.00030409	0.00064144	0.0014663	0.0038772
315.797	0.00019117	0.00032937	0.0013021	0.0038966
315.997	0.00056408	0.00050954	0.0020333	0.0034006
316.197	0.0018647	0.00048364	0.0019684	0.002976
316.397	0.0018869	0.0001946	0.001706	0.0031148
316.597	0.001826	6.8569e-05	0.0019147	0.0036141
316.797	0.0023483	-0.0002488	0.0023135	0.0034368
316.997	0.0020317	-0.00069976	0.0020891	0.0037012
317.197	0.0016904	-0.0011629	0.0018928	0.0032852
317.397	0.0018393	-0.0019335	0.0020263	0.0036222
317.597	0.0016881	-0.0022093	0.0022131	0.0035327
317.797	0.0016312	-0.0024171	0.0018961	0.0034308
317.997	0.0012158	-0.0025775	0.0015956	0.0031442
318.197	0.0013322	-0.0022498	0.0018867	0.0036922
318.397	0.00078772	-0.001762	0.0026217	0.003566
318.597	0.00049469	-0.0012685	0.0029232	0.0030767
318.797	0.00018467	-0.00021163	0.0028273	0.0026174
318.997	-0.0004579	0.00031058	0.0036567	0.0019306
319.197	-0.00096698	0.00089128	0.0030403	0.0021123
319.397	-0.00086142	0.0010459	0.0028029	0.0015333
319.597	-0.0010516	0.0012406	0.0024066	0.0015132
319.797	-0.00022979	0.0017979	0.0027658	0.0018706
319.997	0.00018847	0.0023675	0.0031788	0.0016118
320.197	0.00061313	0.0023548	0.0025973	0.0018016
320.397	0.00045576	0.0021925	0.0026693	0.002275
320.597	-2.8379e-05	0.0018229	0.0027926	0.0021388
320.797	-0.00033494	0.0015272	0.0029041	0.0017224
320.997	-0.00031974	0.00062603	0.0024235	0.0015687
321.197	0.00019844	-6.2945e-05	0.002616	0.00176
321.397	0.00092152	-0.00072359	0.0024198	0.0023129
321.597	-3.3697e-05	-0.0013618	0.0025909	0.0029078
321.797	-0.00024016	-0.0016772	0.0021674	0.0030387
321.997	-0.00014012	-0.0014891	0.0020076	0.0028108
322.197	0.00016677	-0.00085876	0.0019157	0.002707
322.397	-0.0005005	-0.00022325	0.0017403	0.002536
322.597	4.6512e-05	-0.00038177	0.0013895	0.0030147
322.797	2.9128e-05	0.00067019	0.001216	0.0027313
322.997	-0.00026466	0.00067837	0.0013778	0.0024456
323.197	-4.1939e-05	0.00090322	0.0011285	0.0021978
323.397	-7.6336e-05	0.00081835	0.0015335	0.0026927
323.597	0.00031787	0.0010013	0.0016483	0.0028653
323.797	0.00051026	0.0010245	0.0023517	0.0028923
323.997	0.00052317	0.00066919	0.0020407	0.0018915
324.197	0.00076743	0.0011223	0.0020426	0.0018304
324.397	0.00070873	0.0014007	0.0022418	0.0011378
324.597	-0.00022169	0.0011428	0.0024014	-0.00018282
324.797	-0.00011569	0.0015373	0.0024192	-0.00028728
324.997	0.00038224	0.0020899	0.002407	-0.00052073
325.197	3.4245e-05	0.0027218	0.0022206	-0.00072551
325.397	0.0003037	0.0028506	0.0014336	-0.00036796
325.597	0.00012703	0.0030447	0.0013985	-0.00026992
325.797	0.00096494	0.0029128	0.00067755	0.00025306
325.997	0.0013715	0.0029918	-0.00082857	0.00027983
326.197	0.0023092	0.0028445	-0.0013017	0.0011319
326.397	0.0018485	0.0032646	-0.0014433	0.0013761
326.597	0.0017723	0.0027729	-0.0011346	0.0017271
326.797	0.0017698	0.0027308	-0.00084911	0.0015834
326.997	0.0013854	0.0017657	-0.00064741	0.0025747
327.197	0.0019306	0.0019283	-0.00052858	0.0030089
327.397	0.0016154	0.00085848	-0.00043438	0.0041857
327.597	0.0019726	0.00072785	-0.00021198	0.0039121
327.797	0.0017149	0.00024822	0.00047488	0.0032967
327.997	0.0019469	-0.00044756	0.00092481	0.0024626
328.197	0.001519	-0.00032993	0.0016253	0.0018349
328.397	0.00049704	-0.0007973	0.0017532	0.00078214
328.597	0.00022843	-0.00092231	0.0025389	0.00047369
328.797	0.00031726	-0.0004363	0.0029284	0.00086
328.997	0.00038179	0.00011287	0.0036572	0.0007153
329.197	0.0011675	8.8497e-05	0.0028914	0.0011532
329.397	0.0016655	-0.0004343	0.0032527	0.0018516
329.597	0.0011168	-0.00021565	0.0029631	0.0023558
329.797	0.00090892	-0.00016632	0.0027973	0.0033153
329.997	0.0008569	0.00030042	0.0025171	0.0034724
330.197	0.00045274	0.00048177	0.0028216	0.0040709
330.397	-0.00072451	0.00082183	0.0024006	0.0041237
330.597	-0.0010601	0.00012175	0.0023673	0.0044847
330.797	-0.000837	0.00025963	0.001909	0.0048716
330.997	-0.0010502	0.0006255	0.00099985	0.0059945
331.197	-0.00013633	0.0012128	0.00053098	0.0057078
331.397	-2.0964e-05	0.00048871	0.00060985	0.0052452
331.597	0.00024976	0.00051138	0.00053823	0.0038319
331.797	0.00068051	4.5717e-05	0.00089472	0.002841
331.997	0.0010565	-0.00047454	0.0016776	0.002821
332.197	0.00086968	-0.00043661	0.0016183	0.0023176
332.397	0.0020699	-0.00095105	0.0016574	0.0014635
332.597	0.0026187	-0.0010877	0.0019144	0.0019732
332.797	0.0026986	-0.00067241	0.0024244	0.0018946
332.997	0.00281	-0.00084604	0.0025241	0.0013681
333.197	0.0028815	-0.00078526	0.0023956	0.0015115
333.397	0.0018874	-0.00055923	0.0030828	0.001561
333.597	0.0013214	4.1569e-05	0.0030671	0.0016978
333.797	0.00093874	0.00048319	0.0037694	0.0014331
333.997	0.00020943	0.00048047	0.0032604	0.0015104
334.197	-0.00036385	0.00053879	0.0028153	0.0014574
334.397	-0.00075321	0.00075276	0.0022562	0.0018735
334.597	-0.0011482	0.0011869	0.0022844	0.0012229
334.797	-0.0012481	0.0013204	0.0020171	0.0016601
334.997	-0.0016093	0.0014997	0.0016968	0.0017764
335.197	-0.001196	0.00080641	0.0022474	0.0014283
335.397	-0.0020472	0.00065993	0.0025404	0.0014631
335.597	-0.0023563	0.00094149	0.002746	0.0017435
335.797	-0.0020532	0.00078895	0.002899	0.0024116
335.997	-0.0022242	0.00088101	0.0032439	0.0031178
336.197	-0.0020773	0.00091797	0.0028105	0.0029108
336.397	-0.0015043	0.0011378	0.0025327	0.0026745
336.597	-0.001658	0.0013074	0.0018876	0.0041154
336.797	-0.0017132	0.00084239	0.0019984	0.0030732
336.997	-0.0015555	0.0011611	0.0017774	0.0027506
337.197	-0.0014078	0.0014689	0.0025478	0.0032593
337.397	-0.0011183	0.0016745	0.0026703	0.0029833
337.597	-0.00074199	0.002039	0.0023664	0.0021317
337.797	-0.00086243	0.0019625	0.0023592	0.0015344
337.997	-0.00075923	0.0013467	0.0016688	0.0015259
338.197	-0.00049244	0.001978	0.0012429	0.0013981
338.397	-0.00022594	0.0014978	0.0010813	0.0018486
338.597	-0.00036413	0.0018231	0.0010663	0.0018946
338.797	-0.00032642	0.001645	0.0011844	0.0021499
338.997	-0.00039236	0.0017173	0.0009514	0.0021278
339.197	-0.00016612	0.0013939	0.0013929	0.0023793
339.397	-0.00050018	0.0022687	0.0013348	0.0027249
339.597	-0.00034858	0.0026246	0.001042	0.0029706
339.797	-0.00043763	0.00226	0.0010794	0.0030566
339.997	-0.0010127	0.0022259	0.00075934	0.0028363
340.197	-0.0010572	0.0023306	0.00016293	0.002989
340.397	-0.00086798	0.0022184	0.00019749	0.0035724
340.597	-8.9739e-05	0.0018821	-2.9828e-05	0.0038986
340.797	-0.00018484	0.0022697	-0.0004914	0.0024768
340.997	-0.00039585	0.0031884	1.9747e-06	0.0032081
341.197	-0.00016552	0.003361	-8.876e-06	0.0033374
341.397	-0.00033052	0.003707	-0.00014329	0.0025936
341.597	0.00051483	0.0034582	-0.00055719	0.0020532
341.797	0.0010155	0.0028618	-0.00026644	0.002633
341.997	0.00074178	0.0025304	-0.00069744	0.0028725
342.197	0.0016663	0.0022943	-0.00068016	0.0035206
342.397	0.001921	0.0013181	-0.00026621	0.0037379
342.597	0.0018972	0.0014516	0.00031945	0.0042067
342.797	0.0017634	0.0013554	0.00054399	0.0042236
342.997	0.0015347	0.00059701	0.00063914	0.0042414
343.197	0.0018581	0.00070073	0.00059907	0.0051846
343.397	0.0014746	0.0013363	0.0005859	0.0056817
343.597	0.001059	0.0014825	0.00064239	0.0052397
343.797	0.00084321	0.00065609	0.00097012	0.0045047
343.997	0.00079936	0.00083228	0.00065165	0.0037699
344.197	0.0010549	0.001368	0.00088113	0.0042315
344.397	0.0016134	0.0012738	0.0013113	0.0043426
344.597	0.0021527	0.0012262	0.00086285	0.0042103
344.797	0.0014464	0.0019249	0.00067145	0.004076
344.997	0.0013863	0.0016204	0.0011528	0.0041551
345.197	0.0015871	0.001422	0.00040631	0.004141
345.397	0.00083805	0.0012212	0.00073755	0.0034023
345.597	0.0012033	0.00043744	0.0004363	0.003026
345.797	0.00089938	0.00019194	0.00077175	0.0027417
345.997	0.00068719	-0.00035697	0.00109	0.0023386
346.197	0.00088556	-0.00081845	0.00098677	0.0022048
346.397	0.0002953	-0.00014769	0.00096862	0.0018622
346.597	0.00019877	-0.00017558	0.0012854	0.0020496
346.797	9.4476e-05	0.00013844	0.0010295	0.0025164
346.997	-8.7399e-05	0.00029406	0.00034936	0.0030142
347.197	0.00081094	0.00081388	0.00053798	0.0034167
347.397	0.00038446	0.0010958	0.0010721	0.0029578
347.597	0.00062943	0.0012697	0.0015452	0.002361
347.797	0.00097385	0.0014655	0.0015861	0.0021031
347.997	0.0017275	0.0024797	0.001969	0.0023319
348.197	0.0023937	0.002611	0.0017681	0.0021205
348.397	0.0032309	0.0024125	0.0017281	0.0022196
348.597	0.0028301	0.0023672	0.0018093	0.0023575
348.797	0.002094	0.0032746	0.0015482	0.0026437
348.997	0.0025583	0.0033832	0.0014889	0.0026849
349.197	0.0021065	0.0032883	0.0010075	0.0028973
349.397	0.0019867	0.0028302	0.00085943	0.002728
349.597	0.0025021	0.0018409	0.00091988	0.0024714
349.797	0.002737	0.0020501	0.00039831	0.0021849
349.997	0.0030103	0.0021052	4.4705e-05	0.0018998
350.197	0.0027736	0.0024389	-0.00038646	0.0015229
350.397	0.0036782	0.0024556	-7.3796e-05	0.0014596
350.597	0.0042522	0.0014115	-9.0075e-05	0.0017691
350.797	0.0046698	0.00093145	0.00037465	0.0020959
350.997	0.0044341	0.00036357	0.00051944	0.0019305
351.197	0.0043845	1.7659e-05	0.0014435	0.0014749
351.397	0.0039043	-0.00012113	0.0015165	0.0012907
351.597	0.0032354	0.00011222	0.0021895	0.00031427
351.797	0.0025992	0.00020389	0.0025616	0.00028556
351.997	0.0026033	0.00016527	0.0027171	-4.4979e-05
352.197	0.0024361	0.00021363	0.0026047	-0.00056269
352.397	0.0016361	-0.00049054	0.0029355	-3.9432e-05
352.597	0.00066923	-0.00013306	0.0024013	0.00026464
352.797	-0.00011192	-3.9046e-05	0.0017997	0.001237
352.997	0.00013391	-0.00065995	0.0015257	0.0015771
353.197	-0.00013172	-0.00086718	0.0012896	0.0019725
353.397	-0.00043714	-0.0016008	0.0013449	0.002243
353.597	-0.0012487	-0.0016805	0.0020647	0.0018969
353.797	-0.0017302	-0.0015522	0.0014351	0.0019116
353.997	-0.0011688	-0.0014057	0.0019612	0.0017721
354.197	-0.00029013	-0.0022214	0.0023027	0.001569
354.397	0.00054648	-0.0023297	0.0021201	0.0013114
354.597	0.0010508	-0.0019957	0.0022221	0.0018834
354.797	0.00083903	-0.0015669	0.00316	0.0017839
354.997	0.00062631	-0.00086851	0.0026848	0.0019929
355.197	0.00075034	-0.00036162	0.0029351	0.0020818
355.397	0.0012448	0.00016188	0.0026295	0.0015334
355.597	0.00095133	0.00069038	0.0029771	0.0011756
355.797	0.0014034	0.00076819	0.0033977	0.0014216
355.997	0.0013479	0.00090669	0.0032071	0.00095702
356.197	0.0016933	0.00033523	0.0032074	0.0018434
356.397	0.0020091	-0.00025415	0.0028433	0.0020314
356.597	0.0019482	-0.00010655	0.0020265	0.0031831
356.797	0.0016695	-0.00026161	0.0018831	0.0042603
356.997	0.0022824	0.00018116	0.0021214	0.0044968
357.197	0.0018174	0.00095467	0.0021354	0.0050285
357.397	0.0012236	0.0008109	0.0023428	0.004679
357.597	0.00075492	0.0005783	0.0026073	0.0046772
357.797	0.0011051	0.00029411	0.0020956	0.0041483
357.997	0.0017759	-0.00030575	0.0019585	0.0033938
358.197	0.0019815	-0.00060054	0.0015693	0.0030112
358.397	0.0017996	0.00013537	0.0012118	0.0023459
358.597	0.0015371	-7.2261e-05	0.0015457	0.0022664
358.797	0.0013797	0.00021389	0.00139	0.0018591
358.997	0.0018128	5.1957e-05	0.00096534	0.0013399
359.197	0.0018724	-7.4919e-05	0.0015222	0.00060158
359.397	0.0027317	0.00027564	0.001373	-0.00023608
359.597	0.0024603	0.00045809	0.0020545	-0.00061604
359.797	0.0024415	0.00023041	0.0023831	-0.00069178
359.997	0.0021384	-1.6967e-05	0.0025778	-0.00064802
360.197	0.0026012	-0.00071498	0.0029882	0.0001416
360.397	0.0023867	-0.0010667	0.0033176	0.00030281
360.597	0.0019283	-0.0011152	0.0033835	0.0010341
360.797	0.0022014	-0.0011278	0.0038198	0.0001399
360.997	0.0023383	-0.0014309	0.0038772	0.00042265
361.197	0.0018004	-0.0012387	0.0040561	0.00097543
361.397	0.0012223	-0.0014703	0.004176	0.00050183
361.597	0.0011611	-0.0018653	0.0039539	0.001423
361.797	0.0013491	-0.0018323	0.0032315	0.0016804
361.997	0.001346	-0.0012298	0.0030889	0.0017723
362.197	0.0014897	-0.0012087	0.0023788	0.001478
362.397	0.0011948	-0.00096791	0.0022831	0.00070767
362.597	0.00036631	-0.00061524	0.0014636	0.00034884
362.797	0.00066561	0.00028649	0.00085934	0.00023999
362.997	0.00077091	0.00040202	0.00068028	0.00011664
363.197	0.0008551	0.0019398	0.00026557	-0.00024941
363.397	0.0015492	0.002694	-0.00029381	-0.00048846
363.597	0.0011335	0.0035192	-0.000168	-0.00094279
363.797	0.0013045	0.0035903	-0.00047684	-0.0014458
363.997	0.00090166	0.0040182	0.00018066	-0.0017757
364.197	0.00040146	0.0028331	0.00017027	-0.0020306
364.397	0.00028784	0.0026843	0.0007269	-0.0019888
364.597	0.00062946	0.0022971	0.00072096	-0.0022391
364.797	0.00093185	0.0016293	0.001662	-0.0031793
364.997	0.00058798	0.0016106	0.0018025	-0.0016829
365.197	0.00082791	0.002099	0.0026959	-0.0014243
365.397	0.0013202	0.001911	0.0027228	-0.00077685
365.597	0.0020206	0.0016424	0.0023573	0.00091714
365.797	0.0020955	0.0016616	0.0024585	0.0015766
365.997	0.0019417	0.0019254	0.0028531	0.0017188
366.197	0.0017803	0.0015715	0.0024643	0.0018052
366.397	0.0013436	0.0020388	0.0021264	0.0021824
366.597	0.0011284	0.001614	0.0011766	0.0030676
366.797	0.0016463	0.0013757	0.00084572	0.0034904
366.997	0.0020675	0.0013344	0.00076207	0.0037657
367.197	0.0023839	0.001451	3.4327e-05	0.0031045
367.397	0.0026032	0.00067049	-0.00032221	0.003303
367.597	0.002504	0.001045	-0.00027122	0.0030376
367.797	0.0022588	0.0010309	-0.00094674	0.0027951
367.997	0.0018685	0.00035516	-0.00076929	0.0029124
368.197	0.0020045	-0.00083493	-0.00050669	0.0027769
368.397	0.0021192	-0.0010694	-7.1686e-05	0.0027971
368.597	0.0017984	-0.0016491	-0.00010254	0.0021392
368.797	0.0016145	-0.0012018	0.00058302	0.0012707
368.997	0.0012667	-0.0017995	0.0012175	0.0014424
369.197	0.0014582	-0.0018223	0.0017991	0.00096085
369.397	0.0011241	-0.0020717	0.0022377	0.0013314
369.597	0.00017484	-0.0022496	0.0018729	0.0011981
369.797	-0.00023255	-0.0018493	0.0025916	0.00038881
369.997	-0.00076182	-0.0016973	0.0026248	0.00028775
370.197	-0.0010099	-0.001841	0.0030115	-0.0003704
370.397	-0.00070421	-0.00225	0.0024659	-0.00014915
370.597	-0.00070247	-0.0027427	0.0029114	0.0004297
370.797	-0.00098041	-0.0022695	0.0033063	0.00049881
370.997	-0.00048998	-0.0021157	0.0037729	0.0010124
371.197	-0.00074774	-0.0027968	0.0034792	0.0011686
371.397	-0.00030822	-0.0023541	0.0034435	0.0019629
371.597	0.00039345	-0.0013664	0.0030821	0.002155
371.797	0.00060075	-0.00078174	0.0020759	0.0025713
371.997	0.00033774	-0.0013149	0.0021542	0.0031749
372.197	0.00095501	-0.00078132	0.0024283	0.0035333
372.397	0.0010988	-0.00075334	0.001733	0.0032104
372.597	0.0012131	0.00012006	0.0019516	0.0031259
372.797	0.0020595	0.0011427	0.0021768	0.0029185
372.997	0.0021214	0.0010084	0.0022927	0.0030082
373.197	0.0021409	0.0019826	0.0015684	0.0026269
373.397	0.0015989	0.0022698	0.0012395	0.0026195
373.597	0.0011936	0.002548	0.00089359	0.0028004
373.797	0.0012156	0.0030149	0.00056393	0.0026915
373.997	0.00061179	0.0030826	0.00015625	0.0030085
374.197	0.0003463	0.0023132	-0.00060282	0.0023676
374.397	-6.2717e-07	0.0019371	-0.0010412	0.0032705
374.597	-0.00078827	0.0021561	-0.00030755	0.0034689
374.797	-0.0013808	0.0020812	-0.00057154	0.003561
374.997	-0.0011752	0.0014476	-0.00026458	0.0034196
375.197	-0.0011714	0.00073703	-0.00055982	0.0032399
375.397	-0.00051762	0.0012578	-0.00057622	0.0032556
375.597	-0.00066089	0.00094212	-0.00097587	0.0031266
375.797	-0.0012224	0.00082873	-0.001096	0.0030213
375.997	-0.0014516	0.00035185	-0.00064323	0.0022878
376.197	-0.00071233	0.00012724	0.00015077	0.00099093
376.397	-0.00026341	-0.0003151	0.00014351	0.00014497
376.597	0.00033841	-0.00044999	0.00068853	-0.0004377
376.797	0.00058265	-0.00046309	0.00070346	-0.0010552
376.997	0.0002447	-0.00080233	0.00085339	-0.0012312
377.197	-0.00065544	-0.00039	0.00084667	-0.001418
377.397	-0.0013315	-0.00065777	0.00094892	-0.00090788
377.597	-0.0012332	-0.0011866	0.0010141	-0.00034154
377.797	-0.001144	-0.0012349	0.0001458	-0.0004673
377.997	-0.0011852	-0.0012113	-6.0556e-05	-5.8553e-05
378.197	-0.00080551	-0.0020161	-1.9791e-05	0.00074476
378.397	-0.00050974	-0.0017686	0.00035892	0.0015776
378.597	-0.0010258	-0.001227	0.0012239	0.0020705
378.797	-0.00030536	-0.0017791	0.00097839	0.0022573
378.997	-0.00025284	-0.0019524	0.0017363	0.002697
379.197	0.00029549	-0.0021961	0.0014429	0.0032153
379.397	0.00033639	-0.0017579	0.0019743	0.0033707
379.597	0.00072893	-0.001911	0.0019841	0.0035532
379.797	0.00097444	-0.0016303	0.0018942	0.0031353
379.997	0.0013419	-0.0018975	0.0024265	0.0023774
380.197	0.0011794	-0.0015693	0.0031868	0.0019251
380.397	0.0014343	-0.0011544	0.0030792	0.0022615
380.597	0.0014635	-0.00085971	0.0025242	0.0023225
380.797	0.00096567	-0.0005291	0.0018856	0.0023342
380.997	0.00074798	2.6157e-05	0.0011239	0.0018272
381.197	5.6061e-05	0.00019855	0.00044255	0.0022179
381.397	0.00021564	0.00013117	-0.00026346	0.0024385
381.597	0.00023872	-8.1738e-05	-0.00044352	0.0023848
381.797	0.00067108	-0.00044033	-0.0010495	0.0025619
381.997	0.0010355	-0.00019964	-0.0011887	0.0028624
382.197	0.0015777	-0.00053295	-0.0014752	0.0027843
382.397	0.0013924	-0.00045148	-0.0013457	0.002063
382.597	0.00090196	-0.000437	-0.00089351	0.0019946
382.797	0.0012621	-0.00061387	-0.0001348	0.0013895
382.997	0.00088896	-0.00066747	0.00095705	0.0012004
383.197	0.0014133	-0.00075787	0.0014992	0.0012263
383.397	0.0021331	-0.0001378	0.0020108	0.00046944
383.597	0.0024363	-0.00035122	0.0019186	0.00019801
383.797	0.0021006	0.00029863	0.0023173	-0.00060184
383.997	0.0023343	0.00047252	0.002956	-0.0011186
384.197	0.0022203	0.0012473	0.0033095	-0.0013112
384.397	0.0025276	0.0010815	0.0031729	-0.0014706
384.597	0.0025243	0.0011596	0.0023811	-0.0012887
384.797	0.0026579	0.0015434	0.0020477	-0.00081445
384.997	0.0028162	0.0014353	0.0017098	-0.00055756
385.197	0.002482	0.0011682	0.0012303	0.00026569
385.397	0.002017	0.0011046	0.00018164	0.0010864
385.597	0.0012385	0.00072441	-0.00031487	0.0012979
385.797	0.0015053	0.0008927	-0.00071581	0.0021925
385.997	0.0012216	0.0010183	-0.00086726	0.002026
386.197	0.00075727	0.00127	-0.0013278	0.0021293
386.397	-4.5003e-06	0.00085177	-0.0008347	0.0026047
386.597	0.00032592	0.0013047	-0.00086574	0.0031838
386.797	0.0004346	0.0011604	-0.00045466	0.0027378
386.997	0.00016968	0.00075909	-0.00099555	0.0025395
387.197	0.00045614	0.00026788	-0.0015963	0.0024493
387.397	0.0008941	0.0003086	-0.0020706	0.0017683
387.597	0.00065642	0.00020219	-0.001952	0.0015764
387.797	0.001019	0.0013495	-0.0015985	0.0012928
387.997	0.0015861	0.00093045	-0.0015052	0.00071155
388.197	0.0020793	0.0011287	-0.00042579	0.00094948
388.397	0.0028502	0.00099724	-0.00012096	0.00117
388.597	0.0026167	0.00098898	0.00067428	0.0018012
388.797	0.0029945	0.0006403	0.0015347	0.0023478
388.997	0.0030246	-0.00021054	0.0023589	0.0021542
389.197	0.0024673	-0.00055726	0.0023652	0.0024273
389.397	0.0015502	-0.00068327	0.0022379	0.0029894
389.597	0.00063482	-0.00053666	0.0027418	0.0026765
389.797	0.00083493	-0.00020558	0.0029636	0.0031421
389.997	0.000479	-0.00077091	0.0017375	0.0031988
390.197	0.000315	-0.00027221	0.0011998	0.0035492
390.397	0.00042529	-0.0010507	0.00070728	0.0031978
390.597	0.00058637	-0.0014227	0.00019508	0.002529
390.797	0.00016919	-0.0021527	-0.00016219	0.0021701
390.997	-0.00012571	-0.0026948	-0.00029993	0.0025772
391.197	0.0003059	-0.0026586	-0.00074629	0.0026106
391.397	0.00031607	-0.0025347	-0.00058126	0.0021506
391.597	0.00071969	-0.0018127	-0.00057824	0.002422
391.797	0.00098608	-0.0013445	-0.00029261	0.0023983
391.997	0.00104	-0.0012384	0.00022557	0.0018994
392.197	0.0013294	-0.0015641	0.00085494	0.0028531
392.397	0.0014979	-0.00199	0.00097861	0.0032728
392.597	0.00058695	-0.0020132	0.002069	0.0035833
392.797	0.00064397	-0.0017313	0.0027361	0.0036438
392.997	0.00079862	-0.0020657	0.0031633	0.0036376
393.197	0.00018193	-0.0022486	0.002746	0.0038957
393.397	2.504e-05	-0.0016123	0.002744	0.0038359
393.597	7.1425e-05	-0.0016586	0.0033085	0.0035804
393.797	1.4912e-05	-0.0015073	0.0036218	0.0040744
393.997	0.00022988	-0.0017276	0.0033676	0.0037833
394.197	9.8809e-05	-0.0012046	0.0042688	0.0035214
394.397	-8.8131e-05	-0.0009663	0.0046632	0.0034855
394.597	-0.00049649	-0.00057514	0.0051893	0.0033849
394.797	-0.00021857	-0.00012411	0.0049728	0.0038095
394.997	0.00016914	-5.5829e-07	0.0046769	0.0041514
395.197	0.00068265	0.00087937	0.0046881	0.0029494
395.397	0.0014045	0.0012278	0.0047479	0.0021972
395.597	0.0017865	0.0018808	0.0046385	0.0022114
395.797	0.0017613	0.0014443	0.0048165	0.0018063
395.997	0.0015935	0.0018283	0.0041496	0.0016993
396.197	0.0022147	0.0016369	0.0030915	0.0013453
396.397	0.0025153	0.0019783	0.0029096	0.00063437
396.597	0.0024916	0.0017915	0.0022801	0.00046993
396.797	0.0027666	0.0014578	0.001803	-0.00013682
396.997	0.0028147	0.00058163	0.0010747	-0.00044651
397.197	0.0022224	-0.00013672	0.0011997	-0.0007266
397.397	0.0017234	-0.00056415	0.0018286	-0.0011861
397.597	0.0010672	-0.001387	0.0019829	-0.0011073
397.797	0.00071792	-0.0017219	0.0017983	-0.0004801
397.997	0.00090446	-0.002003	0.0014583	-0.00016428
398.197	0.00042046	-0.0016941	0.0015923	0.00078641
398.397	0.00018189	-0.0017647	0.0015438	0.0014428
398.597	-0.00025046	-0.0022961	0.0012445	0.0017341
398.797	-0.00016865	-0.0028253	0.0010352	0.0025687
398.997	-0.00010908	-0.0029294	0.0014154	0.0030411
399.197	-0.00016938	-0.0026546	0.0018999	0.0027646
399.397	-0.00023619	-0.0029321	0.0019099	0.0033267
[truncated: 2 more rows]
