# Supplementary material for: Ydj1 interaction at nucleotide-binding-domain of yeast Ssa1 impacts Hsp90 collaboration and client maturation
Source: PLoS Genet. 2022 Nov 9;18(11):e1010442. doi: 10.1371/journal.pgen.1010442 (PMC9645627; doi:10.1371/journal.pgen.1010442)
Supplement: S15 Dataset — (XLSX) [file pgen.1010442.s030.xlsx]

## Sheet: Sheet1
wavelength (nm)	Ssa1	Ssa1-T175N	Ssa1-D158N		FigS5
200	1018.93	1124.48	2041.15
200.5	326.727	360.573	1319.87
201	-368.72	-406.916	593.151
201.5	-1068.23	-1178.89	-135.994
202	-1772.16	-1955.74	-855.514
202.5	-2430.09	-2681.82	-1466.1
203	-2968.16	-3275.63	-2169.68
203.5	-3479.77	-3840.24	-2657.91
204	-3857.93	-4257.57	-3102.64
204.5	-4157.41	-4588.07	-3616.19
205	-4529.17	-4998.35	-3997.59
205.5	-4807.04	-5305	-4396.36
206	-5072.36	-5597.81	-4670.79
206.5	-5322.06	-5873.37	-4916.62
207	-5418.55	-5979.86	-5101.61
207.5	-5558.81	-6134.65	-5197.49
208	-5640.53	-6224.83	-5307.61
208.5	-5694.64	-6284.55	-5349.14
209	-5777.32	-6375.79	-5424.47
209.5	-5753.45	-6349.45	-5483.13
210	-5711.71	-6303.38	-5470.99
210.5	-5671.54	-6259.05	-5490.04
211	-5558.92	-6134.77	-5478.2
211.5	-5477.24	-6044.63	-5459.4
212	-5427.1	-5989.29	-5437.65
212.5	-5324.53	-5876.1	-5381.01
213	-5292.96	-5841.25	-5368.77
213.5	-5236.58	-5779.03	-5325.87
214	-5194.41	-5732.49	-5290.69
214.5	-5185.79	-5722.99	-5283.66
215	-5132.61	-5664.29	-5240.67
215.5	-5125.81	-5656.79	-5214.74
216	-5148.56	-5681.9	-5216.81
216.5	-5147.14	-5680.33	-5206.64
217	-5136.02	-5668.05	-5218.4
217.5	-5122.53	-5653.17	-5220.98
218	-5108.5	-5637.69	-5179.62
218.5	-5099.59	-5627.86	-5163.39
219	-5084.52	-5611.22	-5124.76
219.5	-5075.34	-5601.1	-5089.64
220	-5065.28	-5589.99	-5086.1
220.5	-5041.48	-5563.73	-5044.44
221	-5022.39	-5542.65	-5009.62
221.5	-5008.8	-5527.66	-4977.85
222	-4967.61	-5482.2	-4917.93
222.5	-4929.78	-5440.45	-4882.77
223	-4862.33	-5366.01	-4824.09
223.5	-4792.28	-5288.71	-4759.94
224	-4701.95	-5189.03	-4684.09
224.5	-4597.76	-5074.04	-4589.72
225	-4490.53	-4955.7	-4472.09
225.5	-4361.15	-4812.93	-4348.4
226	-4230.27	-4668.48	-4212.58
226.5	-4095.77	-4520.05	-4066.6
227	-3944.28	-4352.87	-3917.77
227.5	-3793.51	-4186.48	-3757.11
228	-3645.32	-4022.94	-3610.87
228.5	-3489.71	-3851.21	-3455
229	-3315.79	-3659.28	-3304.56
229.5	-3141.82	-3467.28	-3159.76
230	-2996.25	-3306.63	-2990.28
230.5	-2835.71	-3129.47	-2831.81
231	-2664.6	-2940.62	-2676.46
231.5	-2505.23	-2764.75	-2513.79
232	-2349.24	-2592.6	-2370.64
232.5	-2191.86	-2418.92	-2215.33
233	-2045.37	-2257.25	-2058.65
233.5	-1902.34	-2099.4	-1909.1
234	-1761.54	-1944.02	-1750.99
234.5	-1616.97	-1784.47	-1604.92
235	-1455.88	-1606.7	-1473.1
235.5	-1309.26	-1444.88	-1331.94
236	-1182.57	-1305.07	-1199.36
236.5	-1043.69	-1151.8	-1066.81
237	-948.724	-1047	-961.825
237.5	-845.401	-932.976	-860.277
238	-728.644	-804.124	-764.959
238.5	-639.462	-705.704	-682.903
239	-572.094	-631.357	-620.919
239.5	-510.955	-563.885	-563.546
240	-449.612	-496.187	-523.15
240.5	-392.789	-433.478	-493.07
241	-349.147	-385.316	-437.589
241.5	-303.875	-335.353	-396.423
242	-233.621	-257.821	-348.227
242.5	-183.434	-202.436	-301
243	-148.309	-163.672	-252.93
243.5	-95.195	-105.056	-192.58
244	-58.4314	-64.4843	-167.721
244.5	-22.6725	-25.0211	-128.78
245	20.3559	22.4645	-71.6404
245.5	56.3311	62.1664	-38.4721
246	61.0701	67.3964	-45.295
246.5	64.3841	71.0536	-42.4719
247	61.4525	67.8183	-19.1692
247.5	52.6565	58.1111	-16.4311
248	67.624	74.6291	18.523
248.5	66.7674	73.6838	50.3057
249	67.1926	74.153	83.2063
249.5	67.8568	74.8861	115.957
250	68.4456	75.5358	148.257
