# Supplementary material for: Ydj1 interaction at nucleotide-binding-domain of yeast Ssa1 impacts Hsp90 collaboration and client maturation
Source: PLoS Genet. 2022 Nov 9;18(11):e1010442. doi: 10.1371/journal.pgen.1010442 (PMC9645627; doi:10.1371/journal.pgen.1010442)
Supplement: S16 Dataset — (XLSX) [file pgen.1010442.s031.xlsx]

## Sheet: Sheet1
	A1	A1-T175N	A1-D158N		FigS6C
Replicate 1	41.9625	0.4125	0.075
Replicate 2	46.5	0.3	0.1375
Replicate 3	46.075	-0.3375	-0.1125
