# Supplementary material for: Ydj1 interaction at nucleotide-binding-domain of yeast Ssa1 impacts Hsp90 collaboration and client maturation
Source: PLoS Genet. 2022 Nov 9;18(11):e1010442. doi: 10.1371/journal.pgen.1010442 (PMC9645627; doi:10.1371/journal.pgen.1010442)
Supplement: S17 Dataset — (XLSX) [file pgen.1010442.s032.xlsx]

## Sheet: Sheet1
	A1	A1-T175N	A1-D158N		FigS6D
Replicate 1	8.558	-0.4789	-0.579
Replicate 2	8.57	-0.4536	-0.5588
Replicate 3	8.4695	-0.5075	-0.5075
