# Supplementary material for: Ydj1 interaction at nucleotide-binding-domain of yeast Ssa1 impacts Hsp90 collaboration and client maturation
Source: PLoS Genet. 2022 Nov 9;18(11):e1010442. doi: 10.1371/journal.pgen.1010442 (PMC9645627; doi:10.1371/journal.pgen.1010442)
Supplement: S18 Dataset — (XLSX) [file pgen.1010442.s033.xlsx]

## Sheet: Sheet1
Time (hours)	A1	A1-T175N	A1-D158N		FigS10B
0	0.0933	0.0919	0.0928
3	0.1008	0.0945	0.0989
6	0.1249	0.1027	0.1186
12	0.2302	0.1423	0.2116
20.5	0.3759	0.2513	0.3406
24	0.4009	0.255	0.3501
27	0.4077	0.2801	0.3611
30	0.4304	0.2907	0.374
33	0.4398	0.3024	0.3825
