# Supplementary material for: Ydj1 interaction at nucleotide-binding-domain of yeast Ssa1 impacts Hsp90 collaboration and client maturation
Source: PLoS Genet. 2022 Nov 9;18(11):e1010442. doi: 10.1371/journal.pgen.1010442 (PMC9645627; doi:10.1371/journal.pgen.1010442)
Supplement: S19 Dataset — (XLSX) [file pgen.1010442.s034.xlsx]

## Sheet: Sheet1
Time (hours)	A1	A1-T175N	A1-D158N			FigS10C
0	0.0947	0.0918	0.0925
3	0.1168	0.1079	0.1113
6	0.139	0.0988	0.132
12	0.5493	0.0997	0.5624
20.5	0.6286	0.1426	0.6171
24	0.6063	0.1241	0.6195
27	0.6346	0.1585	0.6813
30	0.6583	0.1413	0.7
33	0.6255	0.1044	0.6946
