# Supplementary material for: Ydj1 interaction at nucleotide-binding-domain of yeast Ssa1 impacts Hsp90 collaboration and client maturation
Source: PLoS Genet. 2022 Nov 9;18(11):e1010442. doi: 10.1371/journal.pgen.1010442 (PMC9645627; doi:10.1371/journal.pgen.1010442)
Supplement: S21 Dataset — (XLSX) [file pgen.1010442.s036.xlsx]

## Sheet: Sheet1
	A1	A1-T175N	A1-D158N	A1-hsp104Δ		FigS10E
Replicate 1	0.1308	0.0608	0.0176	0.0017
Replicate 2	0.141	0.0396	0.0255	0.0058
Replicate 3	0.0955	0.0902	0.0214	0.0026
