# Supplementary material for: Ydj1 interaction at nucleotide-binding-domain of yeast Ssa1 impacts Hsp90 collaboration and client maturation
Source: PLoS Genet. 2022 Nov 9;18(11):e1010442. doi: 10.1371/journal.pgen.1010442 (PMC9645627; doi:10.1371/journal.pgen.1010442)
Supplement: S22 Dataset — (XLSX) [file pgen.1010442.s037.xlsx]

## Sheet: Sheet1
	A1 %	A1-T175N %		FigS12b
0 hr	100	100
4 hr	46.9525	28.4146
7 hr	9.88781	30.8878
8 hr	20.9261	31.6438
10 hr	15.4316	5.1018
