# Supplementary material for: Ydj1 interaction at nucleotide-binding-domain of yeast Ssa1 impacts Hsp90 collaboration and client maturation
Source: PLoS Genet. 2022 Nov 9;18(11):e1010442. doi: 10.1371/journal.pgen.1010442 (PMC9645627; doi:10.1371/journal.pgen.1010442)
Supplement: S23 Dataset — (XLSX) [file pgen.1010442.s038.xlsx]

## Sheet: Sheet1
	Ydj1	Ydj1+Ssa1	Ydj1+Ssa1+Sti1	Ydj1+Ssa1+Sti1+Hsp82	Ydj1+Ssa1-D158N	Ydj1+Ssa1-D158N+Sti1	Ydj1+Ssa1-D158N+Sti1+Hsp82		FigS13A
Replicate 1	2.6528	18.4101	45.2112	77.679	33.8681	65.3899	72.904
Replicate 2	2.702	18.649	54.5789	90.358	40.975	77.163	80.0771
