# Supplementary material for: Ydj1 interaction at nucleotide-binding-domain of yeast Ssa1 impacts Hsp90 collaboration and client maturation
Source: PLoS Genet. 2022 Nov 9;18(11):e1010442. doi: 10.1371/journal.pgen.1010442 (PMC9645627; doi:10.1371/journal.pgen.1010442)
Supplement: S24 Dataset — (XLSX) [file pgen.1010442.s039.xlsx]

## Sheet: Sheet1
	Ydj1	Ydj1+Ssa1	Ydj1+Ssa1+Sti1	Ydj1+Ssa1+Sti1+Hsp82	Ydj1+Ssa1-T175N	Ydj1+Ssa1-T175N+Sti1	Ydj1+Ssa1-T175N+Sti1+Hsp82		FigS13B
Replicate 1	2.6528	18.4101	45.2112	77.679	27.5419	44.6373	62.7662
Replicate 2	2.702	18.649	54.5789	90.358	32.9631	56.271	75.6076
